# Supplementary material for: The grapevine (Vitis vinifera L.) floral transcriptome in Pinot noir variety: identification of tissue-related gene networks and whorl-specific markers in pre- and post-anthesis phases
Source: Hortic Res. 2021 Sep 1;8:200. doi: 10.1038/s41438-021-00635-7 (PMC8408131; doi:10.1038/s41438-021-00635-7)
Supplement: Supplementary file 5 — Supplementary Table 1 [file 41438_2021_635_MOESM5_ESM.xlsx]

## Sheet: Mean filtered data
Supplementary Table 1. Mean (n=3) transcript per million (TPM) counts in the ten tissues under study. Only those loci exhibiting TPM>1 in at least one sample were retained
Gene ID	Calyx BA	Calyptra BA	Filament BA	Anther BA	Ovary BA	Stigma BA	Calyx AA	Ovary AA	Stigma AA	Embryo AA
VIT_00s1869g00010	0	0	0	1.004	0	0	0	0	0	0
VIT_02s0033g00780	0	0	0	0	0	0	1.006	0	0	0
VIT_15s0045g00290	0	0	0	0	0	1.007	0	0	0	0
VIT_04s0044g01530	0	1.008	0	0	0	0	0	0	0	0
VIT_04s0069g00420	0	0	0	0	0	0	1.013	0	0	0
VIT_01s0010g03100	0	0	0	0	0	0	1.013	0	0	0
VIT_05s0124g00620	0	0	0	0	0	0	1.013	0	0	0
VIT_04s0008g05790	0	0	0	1.018	0	0	0	0	0	0
VIT_19s0015g00800	1.023	0	0	0	0	0	0	0	0	0
VIT_18s0075g00280	1.023	0	0	0	0	0	0	0	0	0
VIT_15s0045g00010	0	0	0	0	0	0	0	0	1.036	0
VIT_12s0035g00050	0	0	0	0	0	0	0	0	1.043	0
VIT_18s0089g00790	0	0	0	0	0	0	0	0	0	1.044
VIT_15s0024g01090	0	0	0	0	0	0	1.053	0	0	0
VIT_05s0062g00400	0.04	0	0	0	0	0	1.025	0	0	0
VIT_07s0005g05890	0	0	0	0	0	0	0	0	1.067	0
VIT_00s0192g00120	0	0	0	1.069	0	0	0	0	0	0
VIT_03s0038g02750	0	0	0	0	0	0	1.075	0	0	0
VIT_00s2342g00020	0	0	0	0	0	0	1.075	0	0	0
VIT_13s0175g00170	0	0	1.081	0	0	0	0	0	0	0
VIT_02s0012g03190	0	0	0	0	0	0	0	1.085	0	0
VIT_00s0198g00040	0	0	0	0	0	0	0	1.085	0	0
VIT_09s0002g02020	0.05	0	0	1.009	0	0	0	0	0.033	0
VIT_14s0083g01230	0	0	0	0	0	0	1.094	0	0	0
VIT_02s0012g00430	0	0	0	1.1	0	0	0	0	0	0
VIT_06s0004g07480	0	0.021	0	1.049	0	0	0.014	0	0.019	0
VIT_12s0034g00110	0	0	0	1.109	0	0	0	0	0	0
VIT_08s0032g00380	0	0	0	1.109	0	0	0	0	0	0
VIT_12s0055g01260	0	0	0	0	0	0	1.111	0	0	0
VIT_18s0001g05900	0	0	0	0	0	0	0	0	1.111	0
VIT_00s0184g00100	0	0	1.115	0	0	0	0	0	0	0
VIT_10s0116g00620	0	0	0	1.006	0	0	0.039	0	0.072	0
VIT_04s0008g03940	0	0	0	0	0	0	0	0	1.118	0
VIT_16s0039g02710	0	0	0	0	0	1.019	0	0	0.101	0
VIT_14s0060g01670	0	0	0	1.123	0	0	0	0	0	0
VIT_07s0130g00100	1.128	0	0	0	0	0	0	0	0	0
VIT_04s0044g00700	0	0	0	0	0	0	1.132	0	0	0
VIT_07s0005g06370	0	0	0	0	0	0	0	0	0	1.133
VIT_00s0131g00260	0	0	0	0	0	0	1.137	0	0	0
VIT_06s0080g00990	0	0	0	0	0.085	1.063	0	0	0	0
VIT_04s0023g02030	0	0	0	0	0	0	0	0	1.148	0
VIT_00s0188g00110	0	0	0	0	0	0	1.149	0	0	0
VIT_02s0025g02320	0.108	0	0	0	0	1.042	0	0	0	0
VIT_15s0045g00110	0	0	0	1.018	0	0	0.069	0	0	0.065
VIT_19s0027g01620	0	1.154	0	0	0	0	0	0	0	0
VIT_15s0021g02880	0	0	0	0	1.155	0	0	0	0	0
VIT_13s0156g00470	0	0	0	0	0	0	0	0	0	1.163
VIT_06s0080g01130	1.165	0	0	0	0	0	0	0	0	0
VIT_17s0000g05420	0	0	0	1.036	0	0	0.057	0	0.074	0
VIT_02s0025g03910	0	0	0	1.171	0	0	0	0	0	0
VIT_08s0040g02150	0	0	0	1.171	0	0	0	0	0	0
VIT_07s0005g06060	0	0	0	0.048	0	0	1.124	0	0	0
VIT_07s0104g00070	0	0	0	0	0	0	1.177	0	0	0
VIT_00s0173g00060	0	0	0	0	0	0	0	0	1.194	0
VIT_02s0025g03990	0	0	0	0	0	0	1.194	0	0	0
VIT_08s0007g04050	0	0	0	1.199	0	0	0	0	0	0
VIT_15s0046g00850	1.199	0	0	0	0	0	0	0	0	0
VIT_07s0005g05920	0	0	0	0	1.199	0	0	0	0	0
VIT_12s0059g01020	0	0	0	1.199	0	0	0	0	0	0
VIT_12s0121g00250	0	0	1.212	0	0	0	0	0	0	0
VIT_02s0012g00440	0	0	0	1.213	0	0	0	0	0	0
VIT_11s0052g01170	0	0	0	0	0	0	0	1.215	0	0
VIT_13s0084g00550	0	0	0	1.223	0	0	0	0	0	0
VIT_12s0134g00320	0	0	1.233	0	0	0	0	0	0	0
VIT_14s0066g02460	0	0	0	1.233	0	0	0	0	0	0
VIT_06s0004g02590	0	0	0	0	0	0	0	0	1.256	0
VIT_02s0033g00370	0	0	0	1.257	0	0	0	0	0	0
VIT_05s0049g01080	0	0	0	0	0	0	0.063	0	1.194	0
VIT_18s0001g01290	0	0	0	0	0	0	0	0	1.263	0
VIT_00s0513g00010	0	0	0	0	1.271	0	0	0	0	0
VIT_00s0345g00010	0	0	0	0	0	0	0	1.273	0	0
VIT_12s0057g01120	0	0	0	1.277	0	0	0	0	0	0
VIT_09s0002g00160	0	0	0	1.277	0	0	0	0	0	0
VIT_04s0023g03660	0	0	0	1.278	0	0	0	0	0	0
VIT_00s0369g00040	0	0	0	1.279	0	0	0	0	0	0
VIT_19s0015g00560	0	0	0	0	0	1.283	0	0	0	0
VIT_06s0061g01270	0	0.016	0	1.227	0	0	0	0	0.033	0.012
VIT_09s0002g08510	0	0	0	0	0	0	1.292	0	0	0
VIT_07s0031g01260	0	0	0	0	0	0	1.298	0	0	0
VIT_05s0020g02060	0	0	1.302	0	0	0	0	0	0	0
VIT_06s0004g03790	0	0.019	0	0	0	0	0.164	0.015	1.077	0.028
VIT_06s0004g05050	0	0	0	0	0	0	0.027	0	1.253	0.031
VIT_18s0001g09210	0	0	0	0	1.264	0	0	0	0	0.051
VIT_18s0001g14290	0	0	1.215	0.066	0	0	0.019	0.024	0	0
VIT_01s0010g03960	0.126	0	0	0	0	1.139	0.031	0	0	0.034
VIT_11s0037g00240	0	0	0	0	1.331	0	0	0	0	0
VIT_19s0014g03870	0	0	0	1.337	0	0	0	0	0	0
VIT_14s0066g00190	0	0	0	0	0	1.082	0	0	0.264	0
VIT_17s0000g01750	0.023	1.232	0	0	0	0	0.066	0.029	0	0
VIT_18s0041g01090	0	0	0	1.36	0	0	0	0	0	0
VIT_00s0193g00020	0	0	0	1.372	0	0	0	0	0	0
VIT_14s0006g01460	0	0	0	1.343	0	0	0.03	0	0	0
VIT_12s0035g00470	0	0	0	0	0	1.214	0.17	0	0	0
VIT_00s0204g00150	0	0	0	1.384	0	0	0	0	0	0
VIT_14s0030g01150	0	0	0	1.39	0	0	0	0	0	0
VIT_19s0014g04460	0.035	0.183	0	0	0	1.152	0.028	0	0	0
VIT_14s0060g01350	0	0	0	0	0	0	0	0	1.401	0
VIT_07s0031g02600	0	0	0	0	0	0	1.414	0	0	0
VIT_08s0007g07740	0	0	0	0	0	0	1.422	0	0	0
VIT_16s0039g02850	0	0	0	0	0	0	1.423	0	0	0
VIT_00s1235g00030	0	0.066	0	1.221	0	0	0.046	0	0	0.094
VIT_18s0041g00800	0	0	0	0	0	0	0	0.225	0	1.206
VIT_01s0010g00370	0	0	0	0	0	0	1.432	0	0	0
VIT_00s0131g00010	0.135	0.066	0	0	0	0	1.166	0.068	0	0
VIT_13s0106g00320	0	0	0	0	0.118	1.267	0	0.05	0	0
VIT_03s0110g00160	0	0	0	0	0	0	1.437	0	0	0
VIT_18s0001g00080	0	0	0	0	0	0	0	0	1.411	0.027
VIT_19s0014g04050	0.018	0.023	0	0.16	0	0	0.063	0	1.157	0.017
VIT_05s0049g01260	0	0	0.23	0.034	0	0	0.039	0	1.139	0
VIT_19s0014g05320	0	0.208	0	0	0	1.103	0	0	0.137	0
VIT_19s0015g01960	0	0	0	0.091	0	0	0.309	0	0	1.055
VIT_12s0055g01290	1.457	0	0	0	0	0	0	0	0	0
VIT_14s0006g00680	0	0	0	0	1.457	0	0	0	0	0
VIT_14s0030g02140	0	0.014	0	1.053	0	0	0.074	0	0.321	0
VIT_14s0068g00650	0	0	0.181	0.06	0.052	1.058	0.031	0.045	0	0.035
VIT_01s0010g02500	0	0	0	0	1.262	0	0.081	0	0	0.122
VIT_00s2740g00010	0	1.477	0	0	0	0	0	0	0	0
VIT_18s0086g00520	0	0	0	0	0	0	0.238	0	1.24	0
VIT_07s0095g00230	0	0	0	0	0	0	1.483	0	0	0
VIT_00s0533g00030	0.056	0	0	0	0	0	0.247	0.119	1.061	0
VIT_10s0003g05620	0.106	0	0	0.023	0	0	0	0	1.318	0.044
VIT_04s0069g00740	0	1.023	0	0	0	0	0.152	0.053	0.267	0
VIT_00s0213g00070	0	1.497	0	0	0	0	0	0	0	0
VIT_09s0002g01320	0.088	0	0	0	0	0	0	0	1.411	0
VIT_06s0004g06800	0.022	0	0	1.145	0.023	0.102	0.048	0.019	0	0.148
VIT_19s0027g00050	0	0	1.511	0	0	0	0	0	0	0
VIT_13s0019g01250	0	0	0	1.484	0	0	0.009	0	0.011	0.009
VIT_09s0054g01480	0.106	0.169	0	0.024	0	0	1.177	0	0.041	0
VIT_13s0067g00690	0	0	0	1.47	0	0	0	0	0	0.049
VIT_02s0012g02590	0	0	0	0	0	0	0	0	0	1.523
VIT_02s0488g00050	0	0	0	0	0	0	0	0	1.528	0
VIT_05s0020g04030	0	0	0	0	0	0	0.136	0	1.4	0
VIT_19s0014g00440	0	0	0	1.347	0	0	0	0	0.191	0
VIT_15s0048g02450	0	0	0	0	0.058	0	0.313	0	0	1.17
VIT_04s0210g00070	0	0	0	0	0.23	1.051	0	0.264	0	0
VIT_04s0210g00100	0	0	0	0	0	1.396	0	0	0.154	0
VIT_14s0128g00630	0	0	0	0	0	0	0	0	1.55	0
VIT_05s0049g00650	0	0	0	0.342	0	0	0	0	1.211	0
VIT_00s0374g00040	0.222	1.006	0	0	0.029	0	0.297	0	0	0
VIT_00s0230g00140	0	0	0	0.515	0	0	1.043	0	0	0
VIT_18s0001g14340	0.162	0.209	0	0	0	1.026	0	0	0	0.161
VIT_12s0035g00610	0	0.065	0	0	0	0	0	0	1.496	0
VIT_19s0014g04180	0	0	0	0	0	0	1.016	0.167	0.382	0
VIT_10s0042g00310	0	0	0	0	1.566	0	0	0	0	0
VIT_10s0116g00310	0	0	0	0	0	0	1.572	0	0	0
VIT_04s0069g00280	0	0	1.572	0	0	0	0	0	0	0
VIT_01s0182g00150	0.019	0.019	0	0	1.509	0	0.026	0	0	0
VIT_03s0110g00020	0.257	1.026	0	0	0	0	0.176	0	0.114	0
VIT_19s0176g00150	0.095	0	0	0	0	1.027	0.095	0.119	0.239	0
VIT_05s0165g00100	0.474	0	0	0	1.104	0	0	0	0	0
VIT_01s0011g06040	0	0	0	1.581	0	0	0	0	0	0
VIT_09s0018g00090	0	0	0	0	1.583	0	0	0	0	0
VIT_18s0001g02890	0	0	0	1.585	0	0	0	0	0	0
VIT_04s0069g00430	0	0	0	0.599	0	0	0	1.005	0	0
VIT_00s0286g00100	0.193	0	0	1.086	0	0	0.137	0	0.191	0
VIT_18s0001g08900	1.61	0	0	0	0	0	0	0	0	0
VIT_00s0872g00010	0	0.095	0	0	0	1.426	0	0	0.088	0
VIT_14s0060g00470	0.01	0.01	0.042	0.019	0.024	0	0.087	0.141	1.289	0
VIT_18s0001g00310	0	0	0	0	0.033	0	0	0	1.591	0
VIT_19s0027g00120	0	0	0	0	0	0	0.531	0	0	1.098
VIT_09s0002g00030	0	0	0	0.068	0.119	1.357	0	0	0.088	0
VIT_19s0090g01730	0.13	0	0	0	1.51	0	0	0	0	0
VIT_16s0050g00920	0.483	0	0	0	0	0	0	0	1.164	0
VIT_03s0167g00220	1.647	0	0	0	0	0	0	0	0	0
VIT_11s0016g01960	0	0	0	0	0	0	0.48	0	1.17	0
VIT_09s0070g00540	1.213	0	0	0	0	0	0.445	0	0	0
VIT_19s0014g01340	0	1.664	0	0	0	0	0	0	0	0
VIT_12s0034g01650	0	0	0	1.665	0	0	0	0	0	0
VIT_05s0020g01150	0	0.019	0	0.312	0.02	0	0.172	0	1.135	0.015
VIT_09s0002g07810	0	0	0	0	0	0	0.52	1.154	0	0
VIT_00s2505g00010	0	0	1.368	0	0.083	0	0.131	0	0	0.1
VIT_02s0087g00370	0	0	0	0	0	0	1.209	0.481	0	0
VIT_18s0075g00370	0.147	0	0	0	0	0	0.258	1.189	0	0.117
VIT_01s0010g02250	0	0	0	0	1.712	0	0	0	0	0
VIT_18s0001g08440	0	0	0.158	1.147	0	0.177	0.058	0.099	0.079	0
VIT_09s0054g00860	0	0	0	0.036	0	1.699	0	0	0	0
VIT_05s0102g00920	0.125	0.097	0	0.017	0	1.506	0	0	0	0
VIT_11s0065g01130	1.022	0	0	0	0	0	0	0	0.727	0
VIT_00s0658g00010	0	0	0	0	0	0	1.504	0	0.253	0
VIT_11s0016g04140	0	0	0	0	0	0	0.202	0	0	1.556
VIT_00s0183g00010	0	0.409	0	1.351	0	0	0	0	0	0
VIT_16s0050g01750	0.195	0	0	0	0	0	0.088	1.267	0.12	0.096
VIT_16s0100g01240	0	0	0	0	0	0	0	0	0	1.767
VIT_14s0030g00800	0	0	0	1.495	0	0	0	0	0	0.273
VIT_01s0182g00060	0.11	0.062	0.16	1.09	0.165	0	0.143	0	0	0.039
VIT_16s0050g02300	0	0	0	0	0	0	0.697	0	1.076	0
VIT_12s0055g01190	0	0	0	0	0.082	0	0.466	0.204	0	1.028
VIT_07s0005g00540	0	0	1.783	0	0	0	0	0	0	0
VIT_18s0041g00560	0.074	0	0	0	1.318	0	0.393	0	0	0
VIT_16s0022g00700	0.089	0.13	0	0	0	0	0.211	0	1.364	0
VIT_03s0063g00170	0.099	0	0	0	1.356	0	0.043	0.258	0	0.048
VIT_01s0011g05900	0.736	0	0	0	0	0	1.073	0	0	0
VIT_18s0041g02050	0	0.05	0	1.021	0.055	0	0.292	0.111	0.24	0.041
VIT_00s0169g00100	0	0	0	0	0	0	1.816	0	0	0
VIT_00s0411g00020	0.234	1.491	0	0	0.043	0	0	0	0	0.05
VIT_01s0010g03840	1.818	0	0	0	0	0	0	0	0	0
VIT_05s0049g00450	0.516	0	0	0	0	1.232	0.073	0	0	0
VIT_12s0034g00830	0.269	0	0	0	0	1.363	0.192	0	0	0
VIT_18s0001g00740	0	0	0	1.533	0	0	0	0	0	0.293
VIT_18s0164g00010	0	0	0	0	1.34	0	0	0.3	0	0.186
VIT_00s0409g00080	0	0	0	0	0.185	0	0	0	0.138	1.509
VIT_17s0000g05660	0	0	0	1.833	0	0	0	0	0	0
VIT_06s0009g00610	0	0	0	0.411	0	0	1.426	0	0	0
VIT_01s0026g01180	1.837	0	0	0	0	0	0	0	0	0
VIT_15s0107g00370	0	0	0	1.006	0	0	0.343	0	0.49	0
VIT_17s0000g00310	0.044	0	0	1.514	0	0.103	0	0.081	0.056	0.04
VIT_12s0121g00430	0	0	0	0	0	0	0	0	1.839	0
VIT_01s0010g01990	0	0	0	1.439	0	0	0	0	0.22	0.183
VIT_15s0021g02670	0	0.077	0	0	0.077	0	0.656	0	1.036	0
VIT_00s0201g00030	0	0	0	0	0	0	0	0	1.851	0
VIT_18s0001g05430	0.028	0.037	0.141	1.595	0	0	0.024	0	0.034	0
VIT_00s0287g00030	0	0	0	0	0	0	0	0	0	1.86
VIT_06s0009g01140	0.066	0.457	0	0.055	0	1.007	0.061	0.035	0.124	0.057
VIT_18s0075g01090	0.046	0	0	0	0	0	0.085	0	1.732	0
VIT_12s0059g02600	0.046	0.047	0	0	0	0	0	0	1.776	0
VIT_19s0014g02620	0.054	0.128	0	0.012	0	0	0.181	0.047	1.436	0.016
VIT_07s0151g00110	0	0	0	0	1.497	0	0.122	0	0	0.259
VIT_11s0016g04440	0.099	0	0	0	0	1.182	0.387	0	0.119	0.096
VIT_00s2255g00010	1.042	0	0	0	0	0	0	0.846	0	0
VIT_10s0003g04810	0	0	0	0	0	1.264	0.211	0	0	0.422
VIT_15s0021g00030	0	0	0	0.241	0	1.657	0	0	0	0
VIT_00s0372g00060	0.218	1.376	0	0.099	0	0	0.208	0	0	0
VIT_00s0194g00320	0	1.132	0	0.142	0	0	0	0.228	0.221	0.178
VIT_17s0000g05950	0	0	0	0	0	0	0.824	0	1.083	0
VIT_18s0122g01150	0	0.028	0	0	0	0	0.019	0	1.861	0
VIT_00s1321g00010	0.083	1.592	0.094	0	0	0	0.097	0.019	0.024	0
VIT_18s0041g02300	0	0	0	0	0	0	1.099	0.813	0	0
VIT_09s0054g01340	0	1.542	0	0.063	0	0	0.269	0	0.044	0
VIT_03s0038g03780	0.886	1.033	0	0	0	0	0	0	0	0
VIT_06s0009g01870	1.301	0.375	0	0	0	0	0.245	0	0	0
VIT_15s0048g02130	0	0	0	1.671	0	0	0	0	0.076	0.175
VIT_15s0046g03540	0	0	1.932	0	0	0	0	0	0	0
VIT_02s0025g02570	0	0.413	0	1.029	0.069	0	0.072	0.271	0	0.079
VIT_17s0000g00440	0	0	0.295	0.186	0.163	1.122	0.06	0	0	0.116
VIT_02s0236g00050	0	0	1.693	0	0	0	0.248	0	0	0
VIT_16s0022g01570	0.561	0	0	0	1.39	0	0	0	0	0
VIT_09s0002g04390	0	0	0	1.958	0	0	0	0	0	0
VIT_10s0003g00870	0.157	0.049	0	0	1.302	0	0.064	0.191	0	0.196
VIT_05s0094g01270	0.187	0.165	0	0.065	0	0	0.238	0.139	1.089	0.078
VIT_05s0020g01350	0	0	0	0	0.723	0	0	1.239	0	0
VIT_11s0052g01540	0.038	0.129	0	0	0.058	0	1.495	0.253	0	0
VIT_00s2071g00010	0	0	0	0	0	1.507	0.092	0	0.375	0
VIT_00s0189g00100	1.34	0	0	0	0	0	0.635	0	0	0
VIT_11s0103g00750	0	0	0	0	0	0	0	1.976	0	0
VIT_11s0016g04900	0	0	0	0	0	0	1.041	0	0	0.937
VIT_08s0007g04060	0	0.129	0.167	0	0.611	1.046	0	0	0	0.031
VIT_18s0122g00800	0.041	0.168	1.247	0	0.136	0	0.363	0	0	0.032
VIT_06s0061g00250	0.041	0.209	0	0.347	0	1.339	0	0	0.054	0
VIT_14s0066g02490	0.083	0.042	0.073	1.752	0.016	0	0.009	0.014	0	0.009
VIT_07s0005g00720	0.026	0.028	0	0.05	0.03	0	0.315	0.088	1.37	0.093
VIT_15s0045g01360	0	0	2.011	0	0	0	0	0	0	0
VIT_03s0038g04660	0	0	0	2.014	0	0	0	0	0	0
VIT_18s0041g01050	0	0	0	2.016	0	0	0	0	0	0
VIT_15s0045g00140	0	0	0	0	0	0	2.025	0	0	0
VIT_05s0124g00120	0	0	0	0	0	0	0	0	0	2.025
VIT_11s0149g00230	0	0	0	0	0	2.026	0	0	0	0
VIT_06s0004g01430	0.035	0.117	0.076	1.305	0.019	0	0.076	0.014	0.385	0
VIT_13s0175g00110	1.157	0	0	0.236	0	0	0	0.331	0	0.304
VIT_14s0128g01010	0	0	0	0	0	0	0.069	0	1.963	0
VIT_06s0004g07470	0	0	0.082	1.454	0	0	0.13	0	0.366	0
VIT_13s0156g00630	0.024	0	0	0	0	0	1.572	0.051	0.15	0.239
VIT_12s0055g01030	1.304	0.303	0	0.034	0.132	0	0.125	0.098	0	0.045
VIT_18s0001g02230	0	0	0.277	1.739	0	0	0	0	0	0.027
VIT_06s0004g00640	0	2.043	0	0	0	0	0	0	0	0
VIT_18s0001g14720	0.538	0	0	0.353	0	0	0	1.155	0	0
VIT_02s0033g01070	0.277	0	1.047	0	0	0	0	0	0.545	0.177
VIT_00s0480g00010	0.019	0	0	1.148	0.064	0	0.251	0.087	0.453	0.029
VIT_12s0059g00240	0.458	0	0	0	1.126	0	0	0	0.47	0
VIT_05s0051g00980	0	0	1.633	0	0	0	0	0.423	0	0
VIT_04s0008g00380	0	2.063	0	0	0	0	0	0	0	0
VIT_14s0036g00110	0	0	0	0	2.064	0	0	0	0	0
VIT_18s0041g00120	0	0	0	0.148	0.252	1.036	0.165	0.311	0	0.155
VIT_14s0066g00700	0	0	0	1.669	0	0	0.18	0	0.218	0
VIT_08s0007g08030	0	0	0	0	0	0	0	1.138	0	0.931
VIT_16s0039g00190	0	0	0	0.51	0	0	0.547	1.016	0	0
VIT_03s0110g00570	0	0	2.091	0	0	0	0	0	0	0
VIT_00s0179g00330	0	0	0	0	0.222	0	0.535	0	0	1.335
VIT_16s0013g00180	0.265	0.043	0	0.155	0	0	1.561	0.037	0	0.033
VIT_02s0025g05040	0	0	2.096	0	0	0	0	0	0	0
VIT_10s0116g01290	0.272	1.328	0	0.111	0.042	0	0.065	0.08	0.198	0
VIT_05s0136g00380	0	0	0	0	0	2.097	0	0	0	0
VIT_03s0017g00440	0	0	0	0	0	2.097	0	0	0	0
VIT_04s0008g02020	0.069	0	0	0.026	0	0	0.352	0.034	1.568	0.053
VIT_01s0127g00730	0.462	0.107	1.537	0	0	0	0	0	0	0
VIT_14s0081g00610	0	0	0	0.786	0	0	0	0	1.324	0
VIT_10s0003g04550	0	0.03	0	1.421	0	0.17	0.086	0.11	0.188	0.116
VIT_18s0041g00640	0.219	0.092	0	0	0	0	1.815	0	0	0
VIT_12s0035g00550	0	0	0	2.128	0	0	0	0	0	0
VIT_18s0001g00340	0	0.031	0	0.022	0	0	0	0	2.077	0
VIT_16s0013g02080	0	0	0	2.135	0	0	0	0	0	0
VIT_08s0007g01480	0	0.397	0.176	0.193	1.28	0	0.03	0	0	0.062
VIT_06s0004g04900	0.13	0	0	1.795	0.115	0	0	0.046	0.053	0
VIT_09s0054g01470	0.036	0.05	0	0	0	0	1.966	0.094	0	0
VIT_14s0068g01900	0	0	0	0	1.276	0	0	0	0	0.871
VIT_03s0038g03470	0.144	0.289	0.37	0	0	1.347	0	0	0	0
VIT_05s0102g00510	0.241	0.028	0.139	0.109	0.062	0	0.096	0.033	1.427	0.017
VIT_05s0020g03390	0.168	0.221	0	0	0	0	0.608	0	0	1.155
VIT_01s0010g03230	0	0	0	0	0	0	0.547	0	1.609	0
VIT_14s0128g00600	0.342	0	0	0	0	0	1.384	0	0.431	0
VIT_17s0000g04600	0	0	0	0	1.074	0.241	0.343	0	0	0.5
VIT_05s0102g00740	0	0	0	0	0	0	0.382	1.29	0.489	0
VIT_16s0050g02110	0	0	0	0.182	0	0	0.211	0	1.773	0
VIT_05s0029g00970	0	0	0	0	0	0	0	2.171	0	0
VIT_18s0001g09600	0.03	0	0.122	1.906	0	0	0.065	0	0.029	0.023
VIT_10s0042g00600	0.16	0.161	0	0.011	0	0	0.176	0.033	1.619	0.016
VIT_19s0015g00080	0.052	0	0	2.061	0.043	0	0.022	0	0	0
VIT_19s0014g03750	0	0	0	0	0	0	0.883	1.295	0	0
VIT_17s0053g00110	0.123	0.079	0	0.177	0.086	0	0.16	0.368	0.193	1.007
VIT_00s0262g00070	0	1.113	0	0	0	0	0.87	0	0	0.215
VIT_00s0189g00070	0	0	0	0	0	0	0	0	0	2.199
VIT_19s0014g04830	0	0	0	2.201	0	0	0	0	0	0
VIT_09s0054g01080	0.228	0.469	0.145	0	0	0	0.074	0.09	1.142	0.056
VIT_14s0068g02220	0.525	0	0	0	0.481	0	1.198	0	0	0
VIT_11s0016g05690	0	0	0	2.207	0	0	0	0	0	0
VIT_07s0129g00120	0	0	0	0	0	2.21	0	0	0	0
VIT_02s0012g00670	0	0	0	0	0	2.211	0	0	0	0
VIT_11s0118g00040	0.286	1.197	0	0	0	0	0.432	0	0.299	0
VIT_11s0052g01690	0.311	0	1.171	0	0.737	0	0	0	0	0
VIT_01s0026g01800	0	0	2.108	0.111	0	0	0	0	0	0
VIT_00s0616g00010	0	0	0	2.027	0	0	0.067	0	0.125	0
VIT_14s0171g00500	0	0	0	0	0	1.051	0.167	0.529	0.481	0
VIT_00s0629g00010	0	0	0	0	0	0	0	0	0	2.229
VIT_10s0042g01000	0	0	0	0	0	0	0	0	0	2.232
VIT_11s0118g00020	0.144	0.057	1.789	0	0.249	0	0	0	0	0
VIT_02s0025g03650	0	0	0	0	0.157	0	0.953	1.13	0	0
VIT_08s0007g06630	0	0	0	0	1.147	0	0.199	0.062	0	0.833
VIT_15s0024g01100	0	0	1.696	0.074	0.16	0	0.083	0.104	0.127	0
VIT_15s0024g01830	1.383	0.139	0.141	0.132	0.173	0	0.211	0.073	0	0
VIT_00s0188g00160	0.471	1.786	0	0	0	0	0	0	0	0
VIT_18s0001g12050	0.079	0.077	0	1.179	0.172	0	0.173	0	0.235	0.346
VIT_06s0004g03930	1.091	0.46	0	0	0.163	0	0.183	0.294	0.055	0.022
VIT_09s0002g05290	0.11	0	0.244	0	0	0	0.581	0.217	0.06	1.06
VIT_13s0019g00930	0	0.074	0	0.032	0.031	0	0.643	0.31	0	1.182
VIT_14s0171g00470	0	0	0	0	0	0	0	0	2.275	0
VIT_09s0002g02960	0	0	0	0	0	0	0	0	2.276	0
VIT_06s0009g02160	0	0	2.202	0	0	0	0.084	0	0	0
VIT_14s0030g00230	0	0	0	0	0	0	0.542	0.036	0	1.71
VIT_06s0009g02090	0	0	0	0	0.146	0	0.436	0.042	0.334	1.331
VIT_05s0020g01760	1.295	0	0	0.271	0.427	0	0.296	0	0	0
VIT_16s0098g00450	0	0	0	0.57	0	1.725	0	0	0	0
VIT_07s0141g00550	0	1.279	0	0.383	0	0	0	0.635	0	0
VIT_11s0037g01350	1.29	0.215	0	0	0.304	0	0.221	0.235	0	0.033
VIT_03s0038g00530	0.332	0	0	0.19	0	0	0.114	0.501	1.166	0
VIT_14s0060g00540	0.105	0	0	0	0	0	0.267	0.345	1.162	0.428
VIT_07s0005g02720	0	0	0	0	0	0	1.393	0.915	0	0
VIT_08s0040g02200	0.057	0	0	0.512	0.194	1.171	0.331	0	0	0.045
VIT_08s0040g02010	0	0	0	0.052	0	2.068	0.191	0	0	0
VIT_09s0054g01740	0.634	0	0	0	0	0	0.402	0.127	1.152	0
VIT_19s0015g01580	0.322	0.029	0	0	0.063	0.347	1.005	0.399	0.088	0.067
VIT_04s0008g02730	0	0	0	0	0	0	0.943	1.381	0	0
VIT_11s0118g00600	0	0	0	0.064	0	0	0.489	0	1.774	0
VIT_06s0061g01400	1.024	0	0	1.145	0	0	0.163	0	0	0
VIT_12s0055g00610	0	0.198	0	0.604	0.247	0	0.284	0	0	1
VIT_06s0009g03000	0	0	0	0	0	0	0.148	1.468	0.721	0
VIT_00s0131g00310	0.15	0.03	0	0	0	0	1.986	0.172	0	0
VIT_12s0057g01460	0.093	0	0	0	1.821	0	0.29	0.075	0	0.068
VIT_07s0031g00940	0	0	0	0.014	0	0	2.018	0.26	0.024	0.034
VIT_00s0341g00080	0.235	0.101	0	0	0.221	0	0.292	1.501	0	0
VIT_12s0034g00500	0	0	0	0	2.366	0	0	0	0	0
VIT_09s0002g03720	0.2	1.703	0	0	0.144	0	0.087	0	0	0.245
VIT_13s0106g00120	0	0	0	2.389	0	0	0	0	0	0
VIT_12s0134g00570	0.243	0	0	0	0.063	0	0.579	0.056	1.452	0
VIT_19s0014g03900	0	0	2.394	0	0	0	0	0	0	0
VIT_05s0029g01160	0.196	0.256	1.193	0.148	0	0	0.371	0	0.233	0
VIT_09s0070g00600	0	1.424	0	0	0	0	0.975	0	0	0
VIT_03s0017g00780	0	1.425	0	0	0	0	0.975	0	0	0
VIT_05s0102g00900	0	0	0	0	0	2.401	0	0	0	0
VIT_04s0008g06900	0	0	0	0.18	0	1.406	0	0	0.819	0
VIT_18s0001g13740	0	0	0	0	1.08	0	0.167	0	0	1.162
VIT_13s0067g03700	0.029	0	1.325	0.23	0.075	0	0.023	0.053	0.681	0
VIT_13s0047g00450	0	2.3	0	0.116	0	0	0	0	0	0
VIT_15s0048g00880	0.131	0	0	0	0	0	0.132	0	2.154	0
VIT_07s0151g00050	0.322	0	0	0	0.41	1.69	0	0	0	0
VIT_12s0028g01650	0.273	0.261	0.075	0.062	0	0	1.027	0.147	0.477	0.103
VIT_12s0121g00180	0	0	0	0	2.426	0	0	0	0	0
VIT_00s0245g00010	1.168	0.662	0	0	0.057	0.267	0	0.174	0.103	0
VIT_05s0020g00060	0	0	0	1.523	0	0	0.913	0	0	0
VIT_14s0128g00040	0	0.058	0	2.131	0.063	0	0.044	0.07	0	0.078
VIT_14s0081g00670	0.213	0.069	0	1.264	0	0.299	0.484	0	0.065	0.053
VIT_09s0054g01390	0.048	0.893	0	0.035	0.139	0	1.294	0.02	0.02	0
VIT_02s0012g00880	0.266	0	0	0.093	0	0	0.103	0.059	1.95	0
VIT_18s0001g01960	1.244	0.295	0	0.035	0.277	0.12	0.186	0.022	0.293	0
VIT_09s0018g02010	0.41	0.024	0.097	0.112	0.027	0	0.408	0.03	1.368	0
VIT_14s0081g00360	0.231	0.905	0	0	0.047	0	1.006	0.184	0.081	0.026
VIT_16s0022g00560	0	0	0	0.893	0	0	1.11	0	0.486	0
VIT_08s0032g00610	0	0	0	0	0	0	0	0	0	2.501
VIT_01s0011g06180	0	0	0	2.504	0	0	0	0	0	0
VIT_05s0020g03210	0.556	0.163	0	0	0.052	0	0.515	0.071	0.111	1.041
VIT_15s0021g00950	0	0	0	0	0	0	1.919	0.537	0.051	0
VIT_18s0001g09800	0.35	0.046	0	0.144	0.067	0	0.67	0.121	1.112	0
VIT_00s0467g00020	0	0	0	0	0	2.211	0.3	0	0	0
VIT_04s0044g01160	0.199	0.041	0	0.024	0.055	0	0.777	0	0	1.417
VIT_14s0006g03210	0	0	2.091	0.428	0	0	0	0	0	0
VIT_05s0051g00670	0.051	0.234	0	1.722	0	0	0.223	0	0.289	0
VIT_07s0129g00820	1.322	0	0	1.024	0.082	0	0.023	0	0.068	0
VIT_00s0483g00050	0	0.074	0.1	1.982	0	0	0.041	0.024	0.293	0.014
VIT_16s0013g01900	0.187	0.231	1.144	0.141	0	0	0	0	0.685	0.149
VIT_00s0434g00070	0	0	0	2.538	0	0	0	0	0	0
VIT_14s0036g00960	0	1.033	0	0	0	0	0.725	0	0	0.78
VIT_03s0038g04730	0.256	1.802	0	0.018	0	0	0.308	0	0.156	0
VIT_00s0215g00080	0	0	0	0	0	0	0	2.542	0	0
VIT_06s0004g04750	0	0	0	0	0	0	0.757	0	0	1.786
VIT_06s0009g03280	0	0	0	1.518	0	0	0.35	0	0.675	0
VIT_18s0001g06120	0.063	0	0	0.088	0.037	0.193	1.609	0	0.553	0
VIT_04s0044g00210	0	0	0.202	0.155	0.383	0	0.31	0	0	1.493
VIT_02s0154g00590	0	0	0.846	0.226	0	1.478	0	0	0	0
VIT_05s0094g01230	0.072	0	0.37	0	0.252	1.794	0	0	0.071	0
VIT_07s0151g00170	0	0.101	0	0	1.541	0	0.194	0	0	0.727
VIT_02s0012g03170	0	1.295	0	0	0	0	0	0	1.278	0
VIT_02s0087g00210	0	0	0	0	0	0	0.606	0	0	1.971
VIT_13s0047g00920	0	0	0	0	0.585	0	0.316	0	0	1.676
VIT_14s0030g00780	0	0	0	2.087	0	0	0	0	0.186	0.306
VIT_07s0031g02400	0.215	0.031	0	0.283	0	0.144	0.569	0.053	1.264	0.02
VIT_06s0009g03040	0.272	0	0	0.26	0	0	0.022	0	2.028	0
VIT_08s0007g02740	0.063	0.081	0	2.131	0.105	0	0.032	0.085	0.039	0.051
VIT_04s0044g01370	0.154	0	0	0.104	0	0	0.516	0.057	1.211	0.547
VIT_04s0023g01670	0	0	0	1.306	0	0	0.165	0.21	0.715	0.194
VIT_10s0042g00160	0	0	0	0	0	0	0	0.837	0	1.759
VIT_00s0577g00040	0	0	0	2.551	0	0	0	0	0.06	0
VIT_03s0038g04220	0.105	0	0	0	0	0	0.478	1.844	0.113	0.073
VIT_18s0001g15230	0.056	0	0	0.041	1.267	0	0.16	0.047	0.998	0.044
VIT_00s0227g00010	0	0	2.616	0	0	0	0	0	0	0
VIT_14s0030g00550	0	0	0	1.968	0.039	0	0.025	0	0.556	0.029
VIT_11s0037g01270	0	0.365	0	0.148	0	0	0.457	0.249	1.212	0.192
VIT_19s0090g00080	0.459	1.777	0	0	0	0	0.386	0	0	0
VIT_19s0015g01620	0.321	0.056	0	0.017	0.289	0	1.15	0.722	0	0.067
VIT_08s0007g05760	0	0	0	0	1.251	0	0	0.798	0	0.575
VIT_03s0038g01220	1.17	1.455	0	0	0	0	0	0	0	0
VIT_06s0009g03120	0	0	0	0	0.042	0	0.899	0	0.031	1.653
VIT_05s0062g00950	0	0	2.556	0.072	0	0	0	0	0	0
VIT_05s0124g00310	0	0.063	0	0.127	2.442	0	0	0	0	0
VIT_18s0089g01090	0.781	0	0	0	0	1.426	0	0	0	0.426
VIT_02s0087g00320	0.48	0.035	0	0.045	0.203	1.702	0	0.139	0.033	0
VIT_18s0041g00510	0.12	0.305	0	0	0	0.643	0.175	0.341	1.056	0
VIT_05s0062g00920	0	0	0	1.695	0	0	0	0	0.95	0
VIT_00s0286g00080	0	0	0	0.292	0	2.36	0	0	0	0
VIT_00s0174g00070	1.055	0.687	0.257	0	0.179	0	0.161	0.175	0.123	0.015
VIT_10s0116g00170	0	1.853	0	0	0.186	0	0	0.063	0.552	0
VIT_07s0031g01720	1.583	0.804	0	0	0	0	0.271	0	0	0
VIT_03s0110g00030	0.467	1.258	0.44	0.085	0	0	0.079	0	0.333	0
VIT_03s0063g01590	0.498	0.799	0	0	0.174	0	0.109	0	1.083	0
VIT_18s0086g00440	0	0	0	2.41	0	0	0.253	0	0	0
VIT_01s0026g02180	0	0	0	2.664	0	0	0	0	0	0
VIT_05s0077g02190	0.152	1.097	0	0.069	0.13	0	0.564	0	0.653	0
VIT_04s0069g00200	0.373	0.157	0	0	0	0	0.351	0.197	1.563	0.029
VIT_04s0044g00370	0	0	0	2.57	0	0	0.042	0	0.06	0
VIT_11s0052g01360	1.19	0.767	0	0	0	0	0	0	0.72	0
VIT_16s0098g01730	0	0	0	2.546	0	0	0.06	0	0.072	0
VIT_16s0098g00740	1.105	0	0	0	0	0	0.267	0.332	0.973	0
VIT_00s0346g00100	0.05	0.929	0	1.699	0	0	0	0	0	0
VIT_18s0117g00600	0.04	0	0	0	0	0	0.039	0	2.561	0.039
VIT_12s0028g00340	1.238	1.098	0	0	0.236	0	0.076	0	0	0.033
VIT_00s0203g00010	0.609	0	0	0.845	0	0	0	0	1.227	0
VIT_03s0063g00450	0.138	0.085	0	0.024	0.047	0	2.223	0.167	0	0
VIT_13s0019g02760	0.317	0.378	0	1.457	0.321	0	0	0	0.211	0
VIT_10s0116g01360	0.651	1.441	0	0.03	0.052	0	0.146	0.209	0.154	0
VIT_16s0039g02890	0.774	1.214	0	0	0	0	0.7	0	0	0
VIT_00s0411g00050	0.082	0	0	0	0.14	2.414	0.056	0	0	0
VIT_10s0003g00650	0.042	0.055	0.42	0	1.247	0	0.348	0.223	0.051	0.312
VIT_00s0256g00010	1.563	0.054	0	0	0	0	1.083	0	0	0
VIT_00s0469g00040	1.013	1.286	0	0.05	0.282	0	0.072	0	0	0
VIT_05s0094g00240	0.641	0.306	0	0	0	0	1.387	0.074	0.296	0
VIT_17s0053g00770	0	0	0	0	0	0	0	0	0	2.705
VIT_00s0901g00010	0.194	0.078	1.972	0	0.079	0	0.286	0.096	0	0
VIT_12s0057g00310	0.024	0.031	0	0.057	0.071	1.176	0.134	0	1.196	0.019
VIT_11s0103g00510	0	0	0	0	0	0	0.556	0	0.042	2.111
VIT_09s0002g03500	0	0	0	1.277	0	0	1.432	0	0	0
VIT_10s0092g00650	0.149	0	0.136	0.865	0.027	0.26	0.097	0	1.138	0.04
VIT_15s0107g00380	0	0	0	0	0.042	0	0.73	1.645	0.107	0.189
VIT_00s0250g00090	0.62	1.474	0	0	0.05	0	0.57	0	0	0
VIT_06s0080g00040	0.094	0.099	0.473	0.316	1.042	0.09	0.096	0.102	0	0.403
VIT_08s0007g01410	0.213	0.212	1.57	0	0	0	0.246	0.086	0.321	0.069
VIT_19s0014g00820	2.717	0	0	0	0	0	0	0	0	0
VIT_13s0067g00290	0	0	1.563	0	0	0	0.287	0	0	0.866
VIT_15s0045g00920	0.339	0.129	0	0.024	0	0	0.373	0	1.82	0.04
VIT_07s0031g02990	0	0	0	0.02	0.656	0	0.57	0	0.104	1.378
VIT_15s0107g00090	0.116	0.057	0	0.032	0.252	0	0.283	1.5	0.207	0.284
VIT_09s0002g05550	0.088	0	0	0.227	1.112	0.439	0.1	0.041	0	0.727
VIT_05s0020g03220	1.741	0.223	0	0	0	0	0.175	0	0.424	0.171
VIT_03s0063g01040	0.191	0.058	0	1.892	0.065	0	0.045	0.072	0	0.414
VIT_18s0089g00540	0.48	0	1.302	0	0	0	0.617	0.34	0	0
VIT_17s0053g01020	0.187	0.231	1.144	0	0	0.993	0.19	0	0	0
VIT_10s0523g00050	1.689	0.666	0	0	0.277	0	0.116	0	0	0
VIT_18s0001g08200	1.117	0.057	0	0.096	0.069	0.155	1.04	0.116	0.057	0.043
VIT_19s0014g04200	0	0	0.471	0	0.105	0	0.276	0.353	1.546	0
VIT_19s0027g01120	2	0.154	0	0	0	0	0.453	0	0.148	0
VIT_19s0027g01230	0.217	0.298	0	0	0.2	0	1.196	0.568	0.275	0
VIT_13s0067g03770	0	0.054	1.852	0.305	0	0	0.109	0.067	0.377	0
VIT_06s0004g02570	0	0	0	0	0	0	2.765	0	0	0
VIT_10s0003g03890	0	0	0	0	0	0	0	2.771	0	0
VIT_14s0066g01680	0	0	0	2.773	0	0	0	0	0	0
VIT_03s0063g02180	0.839	0	0	0	0	0	0.184	0.466	0	1.285
VIT_00s0429g00010	0.063	0.141	0	0.117	0	0.132	0.137	0.055	2.13	0
VIT_07s0005g06460	0	0	2.564	0	0	0	0.215	0	0	0
VIT_16s0100g00630	0.412	0	0	1.666	0	0	0.282	0	0.42	0
VIT_18s0157g00080	0	0	0	0	0	2.196	0	0.33	0.256	0
VIT_03s0038g03070	0	0	1.097	1.698	0	0	0	0	0	0
VIT_09s0054g00070	0.76	0	1.556	0	0	0	0	0	0	0.48
VIT_12s0028g01860	0.249	0.315	0	0.06	0.049	0.045	0.808	0.259	1.001	0.018
VIT_13s0019g04900	0.192	0	0.169	0	0.092	0	2.301	0.053	0	0
VIT_11s0052g01610	0	0	2.812	0	0	0	0	0	0	0
VIT_16s0039g02370	0	0	2.386	0	0	0	0	0.425	0	0
VIT_06s0004g05690	0	0.645	1.191	0	0	0	0	0.326	0.649	0
VIT_02s0025g03640	0.034	0	0.314	0.064	0.209	0	0.896	1.196	0.035	0.064
VIT_00s0125g00440	0.177	0.036	0.378	0.052	0.154	1.226	0.242	0.307	0.175	0.067
VIT_01s0010g03720	0	0	0	0.311	1.132	0	0.263	0.05	0	1.069
VIT_00s0254g00040	0	0	0	0.859	1.274	0	0	0	0	0.692
VIT_19s0090g00900	0.508	0	0	0	0.118	0	2.153	0	0.047	0
VIT_15s0046g03080	0	0	0	0	0.746	0	0.429	0	0.532	1.12
VIT_16s0039g01340	0.909	0	0	0	0	0	0.767	0	1.155	0
VIT_18s0076g00200	0.057	0	0	2.747	0	0	0.04	0	0	0
VIT_02s0025g01930	0	0	0	0	2.849	0	0	0	0	0
VIT_19s0015g00290	2.851	0	0	0	0	0	0	0	0	0
VIT_18s0089g00700	0.056	0.093	0	0	0.033	0	1.04	0.3	0	1.331
VIT_03s0038g03390	1.958	0.521	0.257	0	0.084	0	0.044	0	0	0
VIT_05s0020g04290	0.549	0	0	0	1.391	0	0.926	0	0	0
VIT_07s0129g00760	0.131	0.035	0	0.025	0.038	0.151	0.194	0.13	2.169	0
VIT_18s0001g05650	0	0	0	0.147	0	1.997	0.076	0.424	0.228	0
VIT_08s0007g01260	0	0	0	0.584	0	0	1.427	0.293	0	0.574
VIT_19s0014g04210	0.414	0.349	0	0.039	0.035	0	0.251	0	1.796	0
VIT_02s0025g01840	1.307	0.259	0	0	0	0	1.048	0	0.272	0
VIT_06s0004g06680	0.092	0	0.079	0.065	0.066	0	1.479	0.385	0	0.726
VIT_01s0011g03270	0	1.404	1.03	0	0	0	0.229	0.095	0.104	0.032
VIT_05s0029g01450	0	2.108	0	0	0.786	0	0	0	0	0
VIT_09s0002g00530	0	0	0	0	0.2	2.589	0	0	0.108	0
VIT_04s0079g00050	0	0	1.115	0	0	0	0.446	0.867	0	0.47
VIT_01s0010g02340	0.463	0	0	0.272	0	0	1.748	0.14	0.276	0
VIT_04s0023g02220	0	0	0	0	0.108	2.533	0.036	0	0	0.224
VIT_12s0034g01910	0.566	0	0.368	0.076	0	0.277	0	0.062	1.462	0.094
VIT_19s0090g01620	0	2.066	0	0	0	0	0	0.84	0	0
VIT_12s0142g00500	0	0	0	0	0	0	0.72	1.106	1.083	0
VIT_03s0063g00410	0.459	0	0.683	0	0.153	0	1.477	0.139	0	0
VIT_19s0015g02930	0	0.5	0	0	0	2.413	0	0	0	0
VIT_10s0003g02520	0.126	0	1.462	0.094	0.083	0.654	0.043	0	0	0.455
VIT_08s0056g00460	0	0	0	0.497	1.044	0	0	0	0.762	0.615
VIT_11s0037g01320	0	0	0	0	0	0	2.922	0	0	0
VIT_03s0132g00360	0.51	0	0	0	0	0	0.505	0	0	1.91
VIT_15s0046g01150	2.512	0	0	0	0.417	0	0	0	0	0
VIT_10s0116g00040	0	0	0	0	0	0	0	2.937	0	0
VIT_15s0024g00480	0	0	0	2.942	0	0	0	0	0	0
VIT_00s2659g00010	1.348	0.683	0	0.378	0.075	0	0.392	0	0.069	0
VIT_07s0104g01210	0.852	2.097	0	0	0	0	0	0	0	0
VIT_16s0050g02070	1.104	0	0	0	0	0	1.849	0	0	0
VIT_16s0039g01870	0.149	0.212	0	0.158	0.125	0	0.218	0.034	1.919	0.151
VIT_07s0005g02490	0.159	0.605	0.296	0	1.338	0	0.396	0.08	0.093	0
VIT_07s0104g01230	0.123	0.397	0.12	0.077	1.524	0.541	0.049	0.061	0.045	0.032
VIT_18s0166g00050	0.167	0.417	0	0.333	0	0.14	0.329	0.045	1.539	0
VIT_10s0116g01370	0	0	0	2.97	0	0	0	0	0	0
VIT_03s0091g00770	0	0.379	1.348	1.248	0	0	0	0	0	0
VIT_05s0165g00160	1.167	0.74	0	0.015	0	0.393	0.585	0.074	0	0
VIT_07s0141g01010	0	0	0	0	0	0	0	0	2.984	0
VIT_09s0002g09100	0	0	0	0.122	0.295	2.567	0	0	0	0
VIT_13s0156g00160	0	0.182	0.658	0	0	0	0.351	0.149	1.18	0.465
VIT_08s0007g04830	0	0.298	0	0.173	0	0	0.233	0.362	1.741	0.18
VIT_00s0480g00020	0.22	0	0	0	0	0	0.159	0	2.609	0
VIT_10s0071g00520	0	0.037	0	0.209	0.398	0	0.575	0.449	0.144	1.176
VIT_19s0014g04620	0.554	1.568	0	0	0	0.45	0.213	0.029	0.177	0
VIT_16s0100g00550	0	0	0.136	2.288	0.035	0	0.099	0.033	0.401	0
VIT_04s0008g02240	0	0	0	0	2.995	0	0	0	0	0
VIT_16s0100g00460	0.4	0.03	0	0.023	0	0	1.861	0.527	0.095	0.066
VIT_12s0059g02770	0.49	2.062	0.155	0.057	0.181	0	0.057	0	0	0
VIT_01s0146g00210	2.079	0.742	0	0	0	0	0	0	0.182	0
VIT_00s0179g00030	0.78	0	0.153	0.024	0	0	1.355	0.694	0	0
VIT_14s0108g00300	1.1	0.685	0	0	0.021	0	0.681	0.07	0.216	0.235
VIT_07s0031g00550	0.066	0.081	0.841	0	0.093	1.599	0	0.083	0.246	0
VIT_19s0014g04810	1.284	1.168	0	0.106	0.095	0	0.33	0	0.031	0
VIT_16s0039g01970	0.242	0	1.193	0.788	0	0	0	0	0.253	0.539
VIT_02s0025g05080	0.722	0.494	0	0.297	1.078	0	0.425	0	0	0
VIT_10s0042g00400	0	0	0	0	0	0	0	3.02	0	0
VIT_19s0014g04450	0.076	0.26	0	0	0	2.685	0	0	0	0
VIT_17s0000g06720	0	0	0	0	1.646	0	1.377	0	0	0
VIT_05s0077g02030	0	0.515	0	0	0	2.097	0.414	0	0	0
VIT_11s0016g00680	0.019	0	0	2.845	0.058	0	0.027	0	0	0.077
VIT_07s0031g02380	0	0.057	0.286	1.187	0.459	0.496	0.114	0.055	0.107	0.269
VIT_00s0204g00230	0	0	0	0	0	0	0	0	0	3.036
VIT_00s1562g00010	0.185	0	0	0.175	0	1.249	0.196	0.915	0.146	0.169
VIT_16s0013g00210	0.091	0.468	0	0.029	0	0	0.3	0.801	1.31	0.038
VIT_16s0100g00580	1.913	0	0	0	0	0	0	1.129	0	0
VIT_02s0025g02610	0.408	0	0	0.029	0	0	0.739	0.412	1.455	0
VIT_13s0067g02980	0	0.107	0	0	0.039	0	0.678	0.068	0.067	2.087
VIT_03s0038g02710	0	0	0	0	0	0	3.051	0	0	0
VIT_10s0042g00980	0	0	1.971	0	0	0	0.338	0.351	0.393	0
VIT_04s0023g02510	0.079	0.218	0	1.265	0.312	0	0.226	0.218	0.179	0.557
VIT_04s0023g01350	0.26	0.326	0	0.358	0.244	0	0.371	0.092	0.226	1.183
VIT_07s0005g06000	0	0	0	0	0	0	3.028	0.036	0	0
VIT_19s0027g01260	0	0	0	3.07	0	0	0	0	0	0
VIT_12s0028g01580	0.681	0.219	0	0	0.248	0	1.479	0.379	0	0.069
VIT_03s0088g00690	2.121	0.147	0	0.168	0	0	0.225	0.141	0.273	0
VIT_19s0014g02940	0	0	2.679	0	0	0	0.399	0	0	0
VIT_16s0098g00030	1.042	0.739	0	0.039	0	0	0.47	0	0.791	0
VIT_00s0211g00100	1.322	0	0	0	0	0	0.075	1.432	0	0.256
VIT_13s0067g03130	1.053	0.153	0	0.247	0.222	0.223	0.712	0.275	0.2	0
VIT_19s0090g01560	0	0.379	1.348	0	0.745	0	0.245	0.371	0	0
VIT_13s0106g00400	0	0	1.144	0.144	0.615	0	0.165	0.476	0.223	0.331
VIT_09s0002g01510	0	0	0	0	1.863	0	1.236	0	0	0
VIT_12s0035g01640	0.316	0	0	0	0	1.602	0.226	0	0.955	0
VIT_04s0079g00220	0.028	0.07	0	0.027	1.285	0.194	0	1.353	0.037	0.122
VIT_04s0069g01050	0	3.117	0	0	0	0	0	0	0	0
VIT_01s0113g00180	0	1.172	0	0	0	0	0.767	0	1.186	0
VIT_12s0035g00680	0.319	0.052	0.202	0.134	0.296	0	0.954	1.084	0	0.096
VIT_10s0003g03520	0.125	0.438	0	0	0.148	0.095	0.23	0.35	1.755	0
VIT_19s0090g00970	0	0.268	0	0.856	0.089	1.233	0.082	0.297	0.19	0.128
VIT_04s0210g00130	0	0	0	0.132	0.216	2.653	0.055	0.087	0	0
VIT_13s0064g00140	0.313	0.052	0	0	0.158	0.4	0.448	1.033	0.44	0.303
VIT_12s0134g00140	0.233	0	0.265	0	0	0	0.527	2.056	0.07	0
VIT_14s0066g00060	0.126	0.041	0	0.012	0.096	0	2.682	0.165	0	0.029
VIT_09s0096g00780	0.525	1.071	0	0	0	0	1.564	0	0	0
VIT_00s2182g00020	0	0	0	0	0	2.259	0	0	0.903	0
VIT_04s0044g00390	0	0	0	2.791	0	0	0.027	0	0.353	0
VIT_09s0002g04460	0.044	0.043	0	0.634	0.193	0	0.376	0.527	0.355	1.001
VIT_11s0016g02190	0.067	0.073	0	1.349	0.425	0	0.244	0.132	0.074	0.81
VIT_11s0149g00180	0	1.346	0	0	0	0	0.901	0	0	0.931
VIT_00s0413g00010	0.136	0.029	0.151	0	0	0	0.065	0.024	2.777	0
VIT_16s0098g00840	0.156	0	0	0.094	0	0	1.77	0.135	0.785	0.246
VIT_06s0009g00990	0	0	0.082	1.715	0	0	0.191	0	1.204	0
VIT_00s0742g00040	0	0	0	1.171	0	0	0	0	2.022	0
VIT_01s0146g00220	0	0.188	0	0.357	1.709	0	0.245	0.156	0	0.54
VIT_03s0110g00120	0.135	0.173	0	0.202	0.222	1.176	0.37	0.158	0.333	0.426
VIT_18s0072g00140	1.371	0.122	0.214	0.217	0.363	0.186	0.321	0.168	0.08	0.153
VIT_00s1830g00010	0.56	1.368	0	0	0	0	1.094	0.173	0	0
VIT_15s0045g00270	0.149	0.286	1.13	0.027	0.325	0.975	0.102	0.087	0.049	0.067
VIT_13s0067g00760	0.557	0.158	0.104	1.228	0.115	0.108	0.535	0.102	0.258	0.031
VIT_05s0049g01570	0.158	0.2	2.605	0	0	0	0.137	0	0.097	0
VIT_10s0003g02010	0.219	1.123	0.526	0.081	0	0	0.188	0.256	0.131	0.674
VIT_05s0029g00050	1.57	1.19	0	0	0.311	0	0.132	0	0	0
VIT_15s0045g01280	0	0	0	0	0	0	0	0	3.205	0
VIT_00s2651g00020	0	0.688	0	0	1.421	0	0.451	0	0.646	0
VIT_18s0122g00640	0	0.658	0	1.26	0.145	0	0.162	0.05	0.185	0.746
VIT_15s0046g01160	0.607	0.109	0.218	1.448	0.828	0	0	0	0	0
VIT_19s0014g00270	0.123	0	0	0	0	0	0.424	0.132	0.16	2.37
VIT_05s0102g00810	0.16	0.164	0.155	0	0	0	1.2	0.361	0	1.172
VIT_10s0003g03040	0.115	0	0	1.186	0	0.619	0.332	0	0.851	0.114
VIT_18s0001g14200	0.242	0.241	0	0	0.321	0	1.298	0.42	0	0.698
VIT_07s0095g00770	0.074	0.181	0	0.099	0.27	0	0.666	0.287	0	1.642
VIT_05s0077g00430	1.435	1.65	0	0	0	0	0.142	0	0	0
VIT_01s0127g00920	0.59	0.409	1.453	0.788	0	0	0	0	0	0
VIT_01s0137g00550	0.085	1.523	0	0.063	1.104	0	0.166	0	0.134	0.166
VIT_12s0035g00930	0	0	0	0.24	0.819	0	0.525	0.378	0	1.286
VIT_01s0011g00280	0.088	0.123	0.477	0.101	0.14	0.081	1.018	0.539	0.395	0.292
VIT_16s0013g02180	0	0	0	0	1.119	0	0.675	0	0	1.46
VIT_11s0065g01080	0	0	0	0.719	0	0	0.974	1.562	0	0
VIT_05s0020g04850	1.318	0.482	0.168	0	0.253	0	0.479	0.04	0.515	0
VIT_13s0047g00830	0	0.379	1.348	0	0	1.534	0	0	0	0
VIT_00s2178g00010	0.325	0.166	0	2.345	0	0	0.29	0	0	0.137
VIT_01s0011g03230	0.09	0.076	0	0.022	0.141	0	0.781	0.085	0	2.067
VIT_10s0071g01210	0	0	0	0	2	0	0	1.273	0	0
VIT_01s0010g00930	0	0.13	0	0.073	2.36	0.534	0.099	0	0	0.078
VIT_16s0022g02000	0	0.339	0	0	0.426	2.356	0	0	0.155	0
VIT_14s0036g00050	0.355	0.107	0.451	0.44	0.27	1.07	0.075	0	0.443	0.068
VIT_15s0024g01030	0.409	1.122	0	0.094	0	0	0.47	0.653	0.313	0.225
VIT_13s0101g00050	0	0	2.52	0.122	0	0	0.437	0	0.21	0
VIT_06s0004g05200	0	0	0	0.143	0	1.015	0.62	0.288	1.159	0.067
VIT_10s0116g01240	0.315	0.019	0.263	1.065	0.247	0.592	0.474	0.209	0.099	0.012
VIT_14s0128g00090	0.161	0.042	0	0.608	1.065	0	0.195	0.213	0.043	0.971
VIT_17s0000g04380	0.391	0.223	0	0.229	0.259	0	0.445	0.207	1.394	0.149
VIT_11s0065g01150	0	0	0	0	0.687	2.613	0	0	0	0
VIT_00s0327g00020	0	0.074	1.357	0.125	0.248	0.36	0.365	0.282	0.277	0.213
VIT_00s0187g00070	0.134	0	0	0.2	0	0	1.036	0.34	0.174	1.421
VIT_02s0012g01610	0	0	0	2.955	0	0.242	0	0	0.113	0
VIT_00s1877g00010	0	0	0	0.391	0.175	0	1.109	0	1.446	0.189
VIT_01s0011g01200	0.833	2.4	0	0	0	0	0.077	0	0	0
VIT_19s0140g00010	0	0	0	0	0	2.773	0	0	0.54	0
VIT_15s0048g02600	0.041	2.642	0	0.045	0.177	0	0.224	0.033	0	0.152
VIT_07s0005g03750	0.057	0.036	0	0.027	1.445	0	0.6	0.222	0.038	0.891
VIT_04s0008g01150	0.113	0.405	0	2.108	0.272	0.156	0.023	0.184	0	0.058
VIT_04s0044g00410	0.071	0	0	3.108	0	0	0	0	0.144	0
VIT_00s0848g00010	0.801	1.03	0	0.448	0.135	0	0.553	0	0.269	0.09
VIT_13s0019g00190	0.808	0	0	0	0.175	0	1.904	0	0.317	0.125
VIT_03s0063g01070	0	0	0	3.156	0	0	0	0	0	0.175
VIT_00s0259g00050	0	0	0	0	0	2.682	0	0	0.651	0
VIT_02s0025g00410	0.12	0.046	0	1.187	0.262	0	0.235	0.296	0.046	1.149
VIT_05s0062g00670	0	1.491	0	0	0	0	0.975	0	0	0.876
VIT_07s0191g00110	0.346	0.025	0	0.157	0	0	0.737	1.492	0.428	0.159
VIT_00s2715g00010	0.217	0	1.321	1.238	0	0	0.462	0	0	0.106
VIT_06s0004g08040	0	0	0	0	0	3.346	0	0	0	0
VIT_17s0000g04940	0	0	1.663	0	0	1.451	0.232	0	0	0
VIT_07s0005g06010	0	0.026	0	0.075	0.066	0	0	0	3.184	0
VIT_16s0148g00180	0.485	1.126	0	0	0.039	0	1.457	0	0.247	0
VIT_18s0001g06550	0.071	0	0	0	0	0.393	0.439	0	2.451	0
VIT_18s0086g00540	0.59	0	0	0	0.434	0	2.087	0	0	0.247
VIT_00s0198g00130	0	1.01	0	0	0	1.091	0.146	0.185	0.212	0.714
VIT_10s0003g03680	0	0	0	0.702	1.188	0	0	1.474	0	0
VIT_05s0094g00560	0	0	0	0	3.368	0	0	0	0	0
VIT_13s0047g00220	0	0	0	0.573	0.506	1.625	0.273	0.393	0	0
VIT_13s0156g00530	0	0	3.371	0	0	0	0	0	0	0
VIT_00s1308g00020	0	0	0	0.271	0	1.761	0	0	0.426	0.921
VIT_15s0048g02670	0	0.102	0	0.42	0.881	0	0.267	0.083	0.188	1.437
VIT_12s0142g00690	0.258	1.316	0	0	0	0	0.846	0.419	0.469	0.073
VIT_00s0472g00020	0	0	0	0	0	0	0	0	0	3.384
VIT_07s0151g00030	0.224	0.29	0	0	0	0	1.042	1.837	0	0
VIT_19s0135g00030	0.087	0	0.194	0	0.051	2.785	0.11	0	0.094	0.074
VIT_13s0156g00620	0.162	0	0	0	0	0	2.475	0.267	0	0.492
VIT_15s0045g00200	0	0	0	0.337	0	0	0.868	0.635	0.503	1.052
VIT_05s0102g00980	0	0.06	0	0	0.108	3.229	0	0	0	0
VIT_07s0151g00040	0	0	0	0	2.077	0	0	1.322	0	0
VIT_05s0102g00970	0	0	0	0	0	3.399	0	0	0	0
VIT_11s0065g00420	0	0	0	0.067	0	0	0.386	0.032	2.904	0.016
VIT_01s0113g00300	0	0	2.306	0	0	0	0.454	0	0.646	0
VIT_13s0101g00020	0	0	0	0	0.32	2.447	0	0.368	0.277	0
VIT_13s0019g01940	0.566	0.168	1.443	0	0.618	0	0.019	0.558	0	0.042
VIT_08s0007g00810	0.097	0.429	0	0	0.055	0	1.37	0.078	0.74	0.651
VIT_08s0032g00200	1.11	0	0	0	0.538	0	0.75	1.029	0	0
VIT_07s0005g00760	0	0	0	0	0	0	0.662	0	2.733	0.033
VIT_18s0075g00860	0	0.508	2.419	0.162	0	0	0.08	0.192	0	0.066
VIT_12s0028g02570	0.331	0.087	0	0	0.037	0.129	0.394	0.198	2.254	0
VIT_07s0031g01010	0.155	1.359	0	0.034	0.034	0	0.559	0.184	0.989	0.115
VIT_01s0182g00160	0.093	0	0.155	3.183	0	0	0	0	0	0
VIT_00s0854g00030	0	0	0.771	0.093	0.204	1.594	0.323	0.198	0.152	0.099
VIT_01s0137g00560	0.37	1.269	0	0.109	1.072	0	0.407	0.014	0.144	0.052
VIT_19s0138g00100	0.069	0	0.338	1.337	0.277	0.379	0.293	0.109	0	0.643
VIT_10s0003g04210	0.945	0.389	0.066	0.04	0.034	0	1.474	0	0.506	0
VIT_08s0007g08620	0.549	0	0	0	0	2.907	0	0	0	0
VIT_19s0014g04140	0.068	1.297	0.332	0	0	0	0.541	0.214	1.008	0
VIT_09s0054g01060	0.048	0.082	0	2.598	0.023	0.11	0.118	0.065	0.422	0
VIT_00s0706g00010	0	0	0	0	0	0	3.469	0	0	0
VIT_16s0050g00050	0.117	0	0.334	0	0.3	0	0.149	0.082	2.359	0.131
VIT_02s0025g04080	0.285	0.038	0	0.041	0.047	0	2.339	0.273	0.325	0.127
VIT_07s0005g05400	0	0	0	3.454	0	0	0	0	0.021	0
VIT_13s0019g00380	0.675	1.464	0.085	0.004	0.053	0.058	0.487	0.331	0.243	0.079
VIT_03s0038g01080	0.49	1.514	0	0	0	0	0	1.478	0	0
VIT_14s0060g00800	0.076	0	0	0.045	0	0	0.157	0.161	3.043	0
VIT_03s0063g01210	0.449	0.111	0	0.103	0	0	1.097	0	1.68	0.042
VIT_03s0038g02540	0	0	0	3.457	0.028	0	0	0	0	0
VIT_08s0007g03450	1.135	0.151	0	0	1.703	0	0.349	0.154	0	0
VIT_13s0084g00560	0.307	0.293	0	1.999	0	0.05	0.755	0.035	0.057	0
VIT_00s0258g00130	0.408	0.058	0.115	0	0	0	0.367	0.083	2.467	0
VIT_17s0000g09000	0	0	0	0.396	3.103	0	0	0	0	0
VIT_08s0007g05100	0.364	0.036	0	0.023	0.218	0.195	1.095	0.147	1.401	0.025
VIT_08s0032g00130	0	0	0	0.738	0	0	0.883	0	0	1.883
VIT_10s0003g02930	0.633	0	0	0.024	0.111	0	0.661	0.179	1.785	0.117
VIT_04s0079g00240	0.95	0	0.087	0	0	0	0.651	0.082	1.74	0
VIT_00s0189g00110	0	0.14	0	2.137	0	0	0.095	0.391	0.265	0.486
VIT_00s0269g00070	0	0	0	0	0	0	3.515	0	0	0
VIT_04s0044g01030	0.224	0	0	1.265	0.509	0.162	0.277	0.618	0.359	0.109
VIT_00s0253g00170	0	0	0.392	3.05	0	0	0.081	0	0	0
VIT_12s0057g00780	0.294	0.136	0.108	0.02	0.034	0	0.663	0.055	2.219	0
VIT_04s0044g00600	0.88	0	0	0.675	1.232	0	0.743	0	0	0
VIT_07s0095g00520	0.05	0.375	0	0.038	0.212	0	0.581	0.365	1.885	0.04
VIT_09s0070g00970	0.755	0.532	0	0	0.559	1.441	0	0	0.259	0
VIT_13s0019g01600	0.538	0	0	0	0	2.305	0.368	0	0	0.339
VIT_07s0151g00240	0	0	0	0	1.276	0	0.484	0	0	1.791
VIT_01s0026g02390	0.173	0.787	0.375	0	0	0	0.418	0	1.8	0
VIT_17s0000g01820	0.573	0.092	0.31	0.017	2.313	0	0.084	0.099	0	0.064
VIT_00s1022g00010	0	0	0	3.553	0	0	0	0	0	0
VIT_08s0007g01120	0.349	1.78	0	0	0	0	0.587	0	0.838	0
VIT_05s0029g01040	0	0.638	2.365	0	0	0	0	0.554	0	0
VIT_01s0244g00180	0.167	0.207	0.594	0.109	0.074	1.06	0.387	0.412	0.34	0.21
VIT_09s0018g00900	0	0.227	0	3.332	0	0	0	0	0	0
VIT_15s0046g02940	0.569	0	0	0	1.92	0.566	0.275	0	0.125	0.104
VIT_16s0022g00330	0	0	0	2.047	0	0	0.057	0	1.395	0.064
VIT_08s0058g00240	1.904	0.91	0	0	0.091	0	0.055	0	0	0.612
VIT_08s0007g03730	0.233	0.262	0.648	0.253	0.135	0	0.283	0.518	1.158	0.082
VIT_11s0016g05660	0.334	0	0	0	0.458	0	1.252	0.832	0	0.7
VIT_09s0002g01110	1.047	0	0	0	0	0.212	0.617	1.621	0	0.083
VIT_07s0005g01860	0.776	0.53	0.377	0	0.337	0	1.295	0.218	0.049	0
VIT_02s0154g00380	3.455	0.13	0	0	0	0	0	0	0	0
VIT_18s0075g00460	0.467	0.022	1.243	0.089	0.155	0	1.088	0.083	0.044	0.402
VIT_05s0062g01010	1.179	0.059	0	0	0	0.641	1.178	0	0.537	0
VIT_19s0093g00320	1.63	0.92	0	0	0	0	0.355	0.203	0.487	0
VIT_18s0041g01340	1.346	0.613	0.082	0.093	0.122	0	0.802	0.376	0.136	0.028
VIT_07s0141g00120	0	0	0	0	0	0	0	0	3.599	0
VIT_07s0031g00150	0.132	0.375	1.042	0.043	0.154	0.326	0.352	0.643	0.366	0.172
VIT_16s0022g02300	0	0	0	3.531	0.075	0	0	0	0	0
VIT_07s0141g00510	0	0	0	1.513	0.444	0	0.555	0.29	0.324	0.48
VIT_14s0006g03270	0	0.025	0	2.164	0.14	0.976	0.05	0.024	0.025	0.204
VIT_13s0067g01240	0	0	0	2.581	0	0	0	1.029	0	0
VIT_01s0010g02840	1.235	0.185	0.148	0	1.785	0	0.058	0.123	0	0.079
VIT_01s0010g00720	0.075	0.044	0	0.263	0.048	0.415	0.171	0.847	1.101	0.648
VIT_00s0250g00050	1.437	0.523	0	0.197	0.276	0.218	0.087	0	0.767	0.113
VIT_00s0809g00010	0.672	0.438	0.237	0	0	0	0.68	0.286	1.168	0.14
VIT_18s0001g06320	1.786	0.265	0	0.103	0.092	0	0.854	0.088	0.432	0
VIT_14s0066g02520	0.068	0.074	0	1.826	0.058	1.067	0.132	0.289	0.062	0.051
VIT_19s0014g03220	0	0	0	0	3.632	0	0	0	0	0
VIT_00s1987g00010	0	0	0	0	1.278	0	0.379	0.85	0.446	0.679
VIT_03s0038g03030	1.112	0.149	0.17	0.608	0.049	0.095	1.116	0.172	0.022	0.14
VIT_12s0034g02470	0.578	0.388	0.091	0.25	0.096	0.205	0.318	1.312	0.235	0.161
VIT_15s0021g00310	0	0	0	0.026	0.117	0	0.918	0	0.036	2.54
VIT_00s0485g00010	0.244	2.284	0	0	0.094	0	0.744	0	0.28	0
VIT_09s0002g08230	0	0.353	1.657	1.09	0	0	0.231	0.144	0.174	0
VIT_15s0045g01020	0.46	0.1	0	0.014	0.029	0	0.457	0.149	2.421	0.019
VIT_03s0063g01260	0.211	0.216	0.34	0.108	0.256	0	1.36	0	0.056	1.104
VIT_19s0027g01540	0	0	0	3.656	0	0	0	0	0	0
VIT_06s0004g06430	1.218	0.831	0	0	0.313	0	0.632	0.15	0.484	0.036
VIT_11s0016g01610	1.189	0.685	0	0	0.309	0	0.875	0.223	0.166	0.222
VIT_04s0008g04510	1.638	0.338	0.207	0.029	0.06	0.139	0.876	0.051	0.331	0
VIT_00s0125g00030	0.096	0.158	0.592	0.015	0.342	1.24	0.274	0.553	0.312	0.087
VIT_18s0157g00070	0	0	0	0	0	3.494	0	0.141	0	0.036
VIT_16s0050g02600	0.085	0.109	0.28	0.426	0.18	0	0.48	0.558	1.08	0.475
VIT_00s0286g00050	0.387	0.192	0	0	0	0	0.809	0.898	1.387	0
VIT_00s0258g00140	0.554	0.25	0	0	0	0	0.521	0.066	2.225	0.06
VIT_00s0324g00100	0.182	0.627	2.744	0.034	0	0	0	0.063	0	0.026
VIT_09s0002g00900	0.019	0.073	0	3.476	0	0	0	0	0.117	0
VIT_17s0000g10160	0.392	0.304	0.52	0	0.107	0.538	0.391	0.263	1.093	0.079
VIT_18s0075g00300	0	0	3.688	0	0	0	0	0	0	0
VIT_00s0230g00020	2.519	1.172	0	0	0	0	0	0	0	0
VIT_01s0011g00860	0	0	0	0	0	0	3.693	0	0	0
VIT_00s0414g00060	0.115	0	0	0	0	0	0.617	1.261	1.621	0.081
VIT_09s0002g03840	0.333	0.338	0.311	0.01	0	0	1.059	0.96	0.665	0.025
VIT_05s0020g03810	0	0.817	0	0	1.389	0	0.558	0.401	0	0.54
VIT_02s0012g00730	0.545	0.184	0	0	0	0	0.51	0.045	2.327	0.097
VIT_16s0098g01210	0	0	0	0	1.155	0	0	1.752	0	0.805
VIT_06s0009g02590	0	0	0	0	0	0	0.051	0	3.642	0.03
VIT_06s0004g04380	1.398	0	0	0	2.328	0	0	0	0	0
VIT_00s0253g00050	0.021	0.026	0.109	3.263	0.035	0	0.199	0.056	0	0.017
VIT_00s0868g00030	1.273	0	0.695	0	0.796	0	0.257	0.319	0.133	0.256
VIT_16s0022g02250	0	0	0	3.65	0	0	0.08	0	0	0
VIT_04s0069g00510	0	0	0	0.317	0	2.569	0.18	0.22	0.244	0.203
VIT_04s0008g00890	2.126	1.087	0	0.082	0	0	0.091	0	0.14	0.207
VIT_00s0286g00110	0.134	0.049	0	0	0.105	0	0.84	0.732	1.804	0.074
VIT_06s0004g06270	0.036	0	0.232	3.232	0.051	0	0	0	0.093	0.103
VIT_09s0002g07610	1.064	0.037	0	0.021	0.125	0.185	1.182	0.355	0.68	0.103
VIT_05s0077g00220	0	0	0	0	0	0	0.621	0.888	0	2.244
VIT_01s0010g00850	0	1.027	0	0.122	0	0.861	0.552	0.81	0.385	0
VIT_18s0001g03030	0.686	0	0	0	0	0	0.621	0	1.787	0.665
VIT_14s0081g00730	1.273	0.791	0	0.067	0.733	0	0.586	0.095	0.222	0
VIT_17s0000g08400	0.211	0.43	0	0	0.28	0	1.663	0.271	0.412	0.5
VIT_18s0041g00010	1.355	1.646	0	0	0.028	0	0.317	0.313	0.109	0
VIT_00s1183g00010	0	0	0	3.77	0	0	0	0	0	0
VIT_15s0021g00040	0	0.027	0.357	0	0.828	0	0.825	0.044	0.027	1.664
VIT_19s0014g04320	0	0	0	0	0	0	1.276	0	2.498	0
VIT_15s0045g01160	0.385	0	0	0	0	0	0.375	0	3.017	0
VIT_00s0385g00010	0.78	0.719	0	0	0	0	1.216	0.16	0.911	0
VIT_01s0011g00350	1.152	0.127	0	0.288	0.638	0	1.173	0.315	0	0.098
VIT_13s0019g03800	0.524	0.2	0	0	0	0	1.203	1.273	0.601	0
VIT_16s0039g01360	0.04	0.134	0	0	0.074	0	0.327	0	2.561	0.67
VIT_00s0174g00160	0	0	0	0.621	0.059	0	0.989	0.499	0.64	1.001
VIT_10s0092g00300	0.088	0.225	0	0.065	0.889	0	0.149	0.626	0.213	1.556
VIT_07s0031g02650	0.214	0.105	0	1.076	0.74	0	0.29	0.168	0.104	1.115
VIT_08s0007g03290	0	0.375	0.914	1.078	0	0	0.531	0	0.193	0.723
VIT_00s0208g00050	0.136	0.346	1.482	0.636	0.176	0	0.37	0.216	0.327	0.131
VIT_16s0013g01600	0	0	2.497	0	0	0	0.434	0.89	0	0
VIT_09s0018g00890	0	0.562	0	0.337	0	0	0	1.843	1.083	0
VIT_02s0087g00050	0	0.078	0.388	3.301	0	0	0.061	0	0	0
VIT_15s0021g01080	0.356	0.042	0	0.023	0.918	0	1.935	0.305	0	0.252
VIT_00s1311g00010	0	0	0	0	0	2.427	0.302	0	0.435	0.672
VIT_12s0057g01390	0.061	0.06	0	0.592	0.069	0	0.222	0.164	2.668	0
VIT_07s0095g00680	0.261	1.67	1.577	0	0.334	0	0	0	0	0
VIT_10s0003g05510	1.289	0	0	0.301	0	0	0.716	1.062	0.476	0
VIT_13s0064g01770	0	0.997	0	0.663	0	0	0.23	1.108	0.336	0.516
VIT_00s0414g00020	0.806	1.055	0.207	0.117	0.033	0	0.717	0.153	0.73	0.035
VIT_07s0141g00890	0.446	2.142	0	0.347	0.038	0	0.117	0	0.762	0
VIT_06s0080g00640	0.881	0	0	0	0.214	0	2.173	0.586	0	0
VIT_04s0023g02760	0.736	1.027	0	0	0	0	1.084	0	1.008	0
VIT_16s0148g00360	0.575	0.159	0	0.034	0	0	0.548	0.039	2.5	0
VIT_00s0357g00130	2.152	0.552	0	0.137	0.445	0	0.574	0	0	0
VIT_19s0027g01480	0.414	0	1.321	0.867	0.28	0	0.183	0	0.8	0
VIT_18s0041g00920	0.81	0.107	0	0	0.051	0	2.44	0.112	0.347	0
VIT_02s0012g03090	0	0	1.383	0.346	0.667	0	0.233	0.29	0.544	0.406
VIT_09s0018g00440	0.269	0.212	1.425	0.02	0.045	0	1.705	0.195	0	0
VIT_10s0003g03480	0.279	0.154	0	0	0.582	0.797	1.168	0.355	0	0.537
VIT_13s0019g01700	0.282	0.21	0.193	0.063	0.795	0	0.652	0.017	0.392	1.271
VIT_04s0069g00540	0.781	1.165	0	0	0	0	0.591	0.858	0.467	0.017
VIT_00s0838g00010	0.945	1.103	0	0.711	0.091	0	0.329	0.074	0.561	0.069
VIT_14s0066g00710	0.322	0	0.68	1.928	0.386	0	0.121	0.336	0	0.114
VIT_10s0042g00840	0.555	0.846	0	0.069	0.452	0	0.592	0	1.371	0
VIT_17s0000g07570	0.332	0.074	0.341	0.021	0.106	0.167	1.144	0.549	1.052	0.106
VIT_09s0002g00440	0	0	0	0	2.134	0	1.758	0	0	0
VIT_10s0116g01790	0.02	0	0	0.26	0	0	0.825	0.088	0.176	2.524
VIT_13s0101g00250	0.411	1.551	0	0.053	0.24	0	0.153	0.648	0.843	0
VIT_04s0069g00210	0.134	0	0	0.036	0.11	0	0.466	0.109	2.971	0.074
VIT_00s0188g00010	0.269	0.565	0	0.174	1.42	0	0.375	0.553	0.269	0.278
VIT_01s0010g02630	0	0	0	0	0	3.902	0	0	0	0
VIT_15s0045g00680	0.57	0.322	0.461	0.022	0.197	0	0.507	0.207	1.619	0
VIT_01s0011g03840	0.105	0.069	0.597	0.049	0.223	0	0.562	0.502	1.373	0.426
VIT_08s0040g01980	0.058	0.441	0	0.378	0.433	1.811	0.215	0.094	0.435	0.046
VIT_18s0001g07460	0	0	0	3.633	0.129	0	0.041	0	0.115	0
VIT_08s0007g01230	0.08	0.097	0.235	0.036	0.658	0.088	0.715	0.215	0.191	1.605
VIT_02s0012g00370	0	0	0	0	1.621	0	1.041	1.262	0	0
VIT_16s0013g01500	0.545	0.27	0	0.07	0.14	0.137	0.426	0.055	2.281	0
VIT_12s0028g03710	0	3.929	0	0	0	0	0	0	0	0
VIT_04s0008g03500	0.416	0.311	0.6	0.191	0.175	1.35	0.11	0.47	0.307	0
VIT_14s0066g00430	0.361	0	0	1.198	0.133	0	0.426	0.775	0.87	0.166
VIT_14s0060g02000	0.489	1.68	1.778	0	0	0	0	0	0	0
VIT_15s0021g01720	0.803	0.271	0.5	0	0	0	2.276	0	0	0.1
VIT_03s0017g00250	0.537	0	0	2.326	0	0	0	0	1.089	0
VIT_19s0015g01560	0.122	0.067	0	0.091	0.707	0	1.242	1.391	0.066	0.271
VIT_03s0110g00290	0	0	0	0.865	0	0	0.752	0	2.34	0
VIT_12s0034g00400	0	0	3.366	0	0	0	0.596	0	0	0
VIT_12s0028g03520	0.145	0.252	0	0	0	0.581	0.348	0.038	2.587	0.012
VIT_04s0008g04980	0	0	0.097	0.113	0.249	0.717	0.471	0.124	2.142	0.051
VIT_13s0074g00050	0.298	0.093	0	2.775	0	0.391	0	0.076	0.278	0.056
VIT_00s0456g00040	1.229	0.392	0	0.062	0	0	0.908	0.207	1.183	0
VIT_16s0098g00130	0	0	3.274	0	0	0	0	0	0	0.712
VIT_07s0005g04040	0.207	0.074	0.065	0	0.141	2.449	0.513	0.129	0.401	0.01
VIT_15s0046g03210	0	0	0	0	0	1.425	0.208	0.868	1.489	0
VIT_17s0000g01940	0	1.001	0	0	2.17	0	0	0.823	0	0
VIT_16s0013g00310	0.182	0	0.149	0.097	1.062	0	0.482	0.104	0.295	1.623
VIT_00s0294g00100	1.261	1.469	0	0	0	0	0.58	0	0.69	0
VIT_14s0068g01480	0.447	0	0	0.678	0.098	0	0.121	0.147	2.509	0
VIT_05s0020g02730	0.582	0.523	0.414	0.03	2.033	0.179	0.113	0	0.078	0.05
VIT_17s0000g05740	0.063	0	0	0.023	0	0	0.437	0.04	3.446	0
VIT_14s0108g00920	0	0	0	1.245	0	0	0.477	0	2.289	0
VIT_15s0048g00910	0.404	2.729	0.401	0	0.251	0	0.07	0	0	0.16
VIT_15s0046g02360	1.344	0.519	0	0	0	0	0.586	0.788	0.781	0
VIT_11s0016g01080	0	0	0	0	4.021	0	0	0	0	0
VIT_11s0118g00140	1.448	0	0	0	0.62	0	0.845	0	1.11	0
VIT_03s0091g00150	0	0.413	0	3.615	0	0	0	0	0	0
VIT_04s0023g02410	0	0	0	0.231	2.423	0	0.603	0.317	0	0.458
VIT_09s0054g00150	0	0	0	0	1.741	0	1.534	0	0.763	0
VIT_05s0051g00380	0.246	0	0	0.024	0	0	1.042	1.017	1.159	0.554
VIT_02s0234g00030	1.332	0.576	0	0.743	0	0	0	0	0.567	0.825
VIT_07s0151g00980	0.162	0.212	2.749	0	0	0	0.3	0.205	0	0.418
VIT_14s0083g00380	0.467	0.088	0.172	0	0	0	0.815	0.375	2.13	0
VIT_01s0011g00750	0.559	0.444	0.173	0.278	0.722	0	1.657	0.102	0	0.117
VIT_07s0005g04820	0	0	4.055	0	0	0	0	0	0	0
VIT_04s0023g00500	2.54	0.579	0	0	0	0	0.936	0	0	0
VIT_18s0001g00400	0	0	0	0	0	0	0	0	4.056	0
VIT_01s0011g02680	0.38	2.665	0	0	0.426	0	0.591	0	0	0
VIT_08s0007g06930	0.752	1.303	0	0	0.331	0	0.351	0.747	0	0.579
VIT_05s0077g00680	0	0.539	1.905	0	0	0	0	0.89	0	0.729
VIT_18s0001g09770	0.306	0.151	0	0.135	0	0	1.343	0.238	1.895	0
VIT_09s0002g07950	0.828	0	0	0	0	0	0.213	1.449	1.577	0
VIT_05s0020g00610	0	0	0	0	0	0	2.83	0.442	0.799	0
VIT_01s0127g00650	0	0	0	0	4.071	0	0	0	0	0
VIT_15s0021g02280	0.329	0.158	0	0	0	0	3.302	0.212	0	0.073
VIT_19s0015g01660	0.324	0	0.335	0.038	0.142	0	0.729	1.251	0.195	1.062
VIT_16s0050g01400	1.192	1.196	0	0.549	0	0	0.377	0.112	0.656	0
VIT_00s1946g00010	0	0.211	0.985	0	0	2.588	0.138	0	0	0.161
VIT_00s1616g00010	0.182	0	0	0	0.488	0	0.499	0.521	0	2.394
VIT_07s0129g00710	1.061	0.436	0.579	0.983	0.116	0.151	0.537	0.181	0	0.047
VIT_16s0098g00950	0.403	1.296	0	0.015	0.597	0.09	0.718	0.081	0.852	0.04
VIT_00s0388g00020	0.891	1.594	0	0.044	0	0	1.464	0.099	0	0
VIT_08s0007g04440	0.04	0.049	0	3.826	0	0	0.034	0	0.149	0
VIT_07s0151g00180	0	0	0	0	0.989	0	1.242	0	0	1.867
VIT_07s0005g04680	0.179	1.476	0.567	0.137	0.311	0.364	0.241	0.189	0.385	0.255
VIT_09s0002g00190	0.909	0	0	0.166	0	0	1.634	0.283	1.065	0.051
VIT_03s0091g00140	0	0	0	2.974	0	0	1.136	0	0	0
VIT_16s0013g00320	0.304	0	0	2.208	0	0	1.149	0.102	0.347	0
VIT_05s0165g00220	1.182	1.579	0.351	0	0	0	0.6	0	0.071	0.332
VIT_19s0085g00790	0.386	0.131	0.632	0.094	0.439	0	1.696	0.76	0	0
VIT_00s0409g00040	0.067	0.083	0	0.177	0	0	1.666	0.475	1.192	0.485
VIT_00s0131g00360	0	1.382	0	0.884	0	0	0	0	1.445	0.434
VIT_18s0117g00300	0.315	0.061	0	0.301	0	0	0.502	0.147	2.791	0.044
VIT_04s0008g03420	0.396	0	1.263	0	0	1.098	0	0.223	1.028	0.164
VIT_18s0117g00590	0	0	0	0.018	0	0	0.108	0	4.06	0
VIT_00s1217g00020	0.779	0.449	0	0	0	0	1.189	0.567	1.139	0.064
VIT_00s0194g00120	0.743	1.672	0	0.037	0	0	0.801	0.125	0.762	0.047
VIT_13s0019g03310	0.062	0	0	3.219	0.618	0	0.221	0	0.074	0
VIT_00s0409g00020	0.205	0.078	0	3.353	0.047	0	0.237	0.15	0.079	0.046
VIT_05s0020g04240	0.554	0.133	0.065	0	0.06	0.088	0.936	1.854	0.291	0.215
VIT_00s0229g00090	1.217	0.413	0	0.114	0.212	0	0.664	0.111	1.313	0.153
VIT_00s1364g00020	0.041	0.017	0	3.332	0.076	0.147	0.069	0.083	0.387	0.044
VIT_09s0002g06190	1.195	1.477	0	0	0	0	0	0	1.526	0
VIT_00s0203g00030	0	0	3.274	0	0	0	0	0	0.927	0
VIT_08s0058g00840	0	0.156	0	0.179	0.319	3.183	0	0	0.154	0.211
VIT_07s0005g03810	0.97	0.331	0	0.238	1.062	1.602	0	0	0	0
VIT_05s0124g00690	2.227	0.343	0	0	0	0	1.13	0	0.507	0
VIT_05s0049g00230	0.197	0.319	0.495	0	0.375	1.943	0.185	0.053	0.558	0.088
VIT_07s0104g00280	0	0	0	0.688	1.607	0	0.455	0.773	0	0.693
VIT_10s0003g01740	1.197	0.114	0.38	0	0.685	0	1.096	0.45	0	0.299
VIT_03s0088g00170	0	0	4.223	0	0	0	0	0	0	0
VIT_00s0294g00040	0.815	1.343	0	0	0	0	1.452	0.033	0.583	0
VIT_13s0073g00180	0.803	1.097	0	0.69	0	0	0.389	0.688	0.557	0
VIT_06s0004g08010	0.477	0.228	0.296	0.421	0.157	1.128	0.473	0.321	0.224	0.502
VIT_18s0001g10350	0.499	0.104	0	0	0.048	1.147	0.547	0.503	0.307	1.074
VIT_03s0180g00190	1.042	0	0	0	0.858	0	1.316	0	0	1.015
VIT_01s0010g03210	0.358	1.091	0	0	0	0	1.059	0.313	1.415	0
VIT_04s0008g01640	0.187	0.202	0.522	0.023	0.521	1.138	0.216	0.26	0.315	0.856
VIT_15s0046g01600	1.584	0	0.314	1.858	0.064	0	0	0.113	0.31	0
VIT_18s0001g15300	0	0	0	1.121	0	0	1.437	1.694	0	0
VIT_19s0014g01980	0.519	0	0	0	0.856	0	0.276	1.348	0.47	0.784
VIT_18s0001g14140	0.16	0	1.962	0.12	0	1.013	0.297	0.577	0	0.127
VIT_16s0100g00850	0.482	1.208	0.363	0	0.057	0	0.883	0	1.267	0
VIT_09s0070g00860	0	0.536	0	0.109	0.395	1.506	0	0.606	0.685	0.425
VIT_03s0088g00970	0	0	0	0	0	4.263	0	0	0	0
VIT_12s0028g02700	0	0	0.202	3.852	0.173	0	0.035	0	0	0
VIT_15s0048g01710	0	3.945	0	0	0.065	0.254	0	0	0	0
VIT_00s0131g00020	1.682	0	0	0	0	0	1.37	1.212	0	0
VIT_01s0011g03600	0.164	0.532	0	0.17	3.095	0	0.035	0.176	0.055	0.039
VIT_12s0028g00870	0	0	0	0	0	0	0	4.269	0	0
VIT_11s0016g03420	0.3	0.037	0	0.179	0	0	0.546	0.197	3.013	0
VIT_16s0050g00180	0.563	0.051	0.152	1.254	0.587	0.163	0.758	0.054	0.688	0
VIT_12s0034g02190	0.043	0.056	0	1.5	0.301	0	0.153	0.158	2.068	0
VIT_02s0025g01780	0.127	0	1.051	0.55	0.297	0	1.069	0.885	0	0.301
VIT_07s0005g00370	0.635	1.489	0.943	0.074	0.415	0.53	0	0	0.127	0.078
VIT_09s0054g01720	0	0	0	2.802	0.321	0	0.214	0	0.595	0.363
VIT_02s0012g00940	0	0	0	4.296	0	0	0	0	0	0
VIT_05s0020g01870	0	0	0	0	1.317	0	0.792	1.474	0	0.715
VIT_00s0358g00010	0.736	0	0	0.461	0	0	2.332	0	0.77	0
VIT_14s0171g00350	0.112	0.237	1.309	0.068	0.509	0.49	0.228	0.592	0.663	0.089
VIT_08s0007g06440	0.114	0	0	3.637	0.119	0	0.092	0	0.348	0
VIT_08s0007g05230	0	0.617	0	0	0	0	1.03	1.752	0.6	0.314
VIT_07s0104g00360	0.054	0.02	0	3.069	0.054	0.095	0.269	0.064	0.517	0.172
VIT_13s0019g01550	0	0	0	0	0	1.376	0	0	2.941	0
VIT_19s0015g02010	0	0	0	0.102	1.543	0	0.116	0	0	2.558
VIT_19s0014g02070	0.265	0.229	0	0	0.523	0	0.131	2.283	0.515	0.374
VIT_19s0140g00180	0	0	0	0.324	0	4.002	0	0	0	0
VIT_07s0005g01640	0.075	0.036	0	0.276	0.121	0.083	0.728	0.443	2.402	0.165
VIT_07s0005g02310	0.191	0.411	0.317	0.06	2.346	0	0.279	0.162	0.567	0
VIT_13s0084g00570	0.283	0.101	0.066	2.262	0	0	1.437	0.014	0.17	0
VIT_09s0002g04450	0.147	0	0	0.169	0.729	0	0.689	0.768	0.385	1.447
VIT_18s0117g00210	0.618	0.317	0.314	1.298	0.375	0	0.389	0.101	0	0.922
VIT_06s0004g06600	0.546	0.828	0	0	0	0	0.87	0.351	1.347	0.393
VIT_05s0102g00640	0.067	0.168	1.682	0.236	0.232	0.877	0.236	0.226	0.38	0.231
VIT_12s0059g02120	0	0.764	0	0.281	0	1.883	0.847	0.324	0	0.238
VIT_18s0041g01180	0	0	0	1.122	0	0	0.816	0.603	1.8	0
VIT_17s0000g06780	1.751	0.217	0.533	0.147	0.916	0	0.27	0.071	0.427	0.011
VIT_04s0044g00820	0.652	1.115	0	0.015	0.021	0	1.185	0.708	0.651	0
VIT_15s0048g02690	0.287	0.237	0.658	0.077	1.321	0	0.816	0.354	0.03	0.568
VIT_00s0301g00120	0.041	0.154	1.144	2.937	0	0	0.076	0	0	0
VIT_13s0019g01190	0.049	0.052	0.197	3.227	0.45	0	0.068	0.049	0	0.265
VIT_01s0010g03120	0	0.862	0	2.535	0	0	0	0	0.962	0
VIT_01s0011g06370	0.046	0	0	3.717	0.06	0.208	0.105	0	0.187	0.036
VIT_18s0122g01230	0.091	0.028	0.152	3.745	0.098	0	0.177	0	0.028	0.041
VIT_09s0002g00140	0.091	0.108	0.183	0.02	0.294	3.465	0.048	0.035	0.071	0.049
VIT_12s0034g00930	0.563	0.113	0.424	0	0.114	0	0.762	0.28	0.427	1.686
VIT_11s0037g00680	0.759	0.423	0	0.482	0	0	2.499	0	0.206	0
VIT_19s0090g00770	0	0	0	2.137	0.067	0.576	0.286	0	1.04	0.264
VIT_12s0028g03030	0.097	0	0.163	0.148	0.436	1.54	0.686	0.537	0	0.763
VIT_19s0138g00070	0.72	0	2.333	0	0	0	0.327	0.497	0.492	0
VIT_18s0001g06700	0	1.033	0	0	0	0	0	1.254	2.086	0
VIT_19s0015g02800	0	0	0	0	0	0	0	0	4.375	0
VIT_00s2419g00010	0.126	0.311	0	0	0	0	3.789	0	0.154	0
VIT_19s0014g04240	0.026	0.045	0	0	0	0	0.438	0	3.86	0.011
VIT_13s0047g01010	0.41	0.288	1.148	0.145	0.08	0.091	1.192	0.404	0	0.626
VIT_17s0000g05440	0.181	0.119	0.343	0.21	0.484	1.049	0.296	0.159	0.965	0.579
VIT_04s0069g00410	0.244	0.318	1.475	0	0	1.285	0	0.773	0.291	0
VIT_13s0074g00480	0.403	0.523	0.403	0.202	0.246	0	1.116	0.48	0.398	0.62
VIT_08s0007g00630	0	0	0	0	0	0	0	2.748	1.645	0
VIT_16s0098g00150	0.93	0.28	0.814	0.059	0.232	0	0.741	1.1	0.119	0.118
VIT_05s0020g02170	0.027	0.071	0	2.691	0.039	0.155	0.475	0.034	0.481	0.424
VIT_18s0001g06940	2.832	0.802	0	0	0.359	0	0.149	0.044	0.051	0.162
VIT_15s0021g00750	0	0	0	0	0	3.251	0.551	0	0	0.598
VIT_19s0014g01480	0.549	0	0	0	0	3.397	0.463	0	0	0
VIT_05s0020g01000	1.098	0	0	0	0.696	0	2.085	0	0	0.533
VIT_07s0005g03950	1.148	0.158	0.249	0	1.138	0	0.885	0.622	0	0.214
VIT_03s0088g00310	0	0.629	0	0.094	0.828	0.782	0.317	1.025	0.145	0.595
VIT_19s0140g00240	0.87	1.368	0	0.586	0.544	0	0.468	0	0.233	0.349
VIT_07s0005g01110	0.601	0.063	0.257	0.152	0.875	1.152	0.23	0.364	0.198	0.528
VIT_03s0132g00450	1.61	1.031	0	0	0	0	1.305	0.215	0.26	0
VIT_05s0020g04930	0.377	0.064	0.125	0.041	0.332	0.754	0.868	1.208	0.378	0.282
VIT_16s0022g01660	0.224	0.633	1.646	0.016	1.605	0.154	0.059	0	0.083	0.022
VIT_12s0035g01970	0.382	0.299	0.121	0.083	0.804	0.105	0.695	0.61	0.228	1.121
VIT_02s0025g00920	0	1.953	0	0	0	0	0	2.497	0	0
VIT_09s0096g00270	0	0.277	0	0	0.1	0	0	3.948	0	0.126
VIT_14s0066g02680	0.518	0.663	0	0.015	0.022	0	1.619	0.65	0.965	0.015
VIT_19s0014g03440	0.419	0.242	0	0.174	0.502	0.993	1.224	0.439	0	0.483
VIT_18s0072g00020	0	0.183	0.703	0.842	0.436	0.793	0.125	0.159	0	1.239
VIT_04s0008g00110	0	0.468	0	3.637	0	0	0.377	0	0	0
VIT_19s0090g01630	0.244	4.024	0	0	0	0	0.215	0	0	0
VIT_06s0009g03470	0.831	0.713	0	0.07	0	0	1.38	0.494	0.924	0.074
VIT_13s0019g00450	0.507	1.059	0	0	0.027	0.116	0.635	0.85	0.932	0.362
VIT_11s0052g00580	0	0	0	0	0	3.346	0.531	0	0	0.611
VIT_03s0063g02350	2.772	0	0	0.13	0.746	0	0.175	0.219	0	0.445
VIT_00s0204g00130	0.349	0.286	0	0.786	0	0	2.66	0	0	0.41
VIT_09s0002g03020	2.824	0.335	0	0.01	0	0	1.198	0.031	0.068	0.026
VIT_16s0148g00290	0.65	0.315	0	0	0	0	0.478	0.141	2.908	0
VIT_19s0014g04030	0	0.216	0	0.132	0	2.035	0.603	0.91	0.328	0.278
VIT_02s0025g04800	0	0.022	0	0	0	0	0.723	0.018	3.739	0
VIT_00s0211g00180	0	0	0.499	3.848	0	0	0	0	0.095	0.063
VIT_00s0361g00020	0	0	0	0	0	4.014	0	0	0	0.497
VIT_01s0011g02570	0.825	0	0	0	0	0	1.766	1.295	0	0.63
VIT_06s0061g00170	0.268	0.549	0.584	0.128	0.205	0.096	0.519	1.385	0.467	0.315
VIT_14s0068g01790	0.532	0.326	0	0.247	0	0	1.771	1.181	0	0.468
VIT_12s0059g01500	0.381	0.112	0	0.085	2.104	0	0	1.008	0.227	0.608
VIT_18s0001g06480	0.728	0	0.823	0.138	0.287	0	0.301	0.632	0	1.617
VIT_13s0064g01800	0.539	0.273	0.465	0.053	0.106	0.249	1.824	0.515	0.355	0.151
VIT_18s0001g13540	0.214	0.47	0	0	0.783	0	0.655	1.049	0.587	0.772
VIT_07s0151g01070	0.031	0.341	0	0.015	0	0	0.486	0.122	3.388	0.15
VIT_13s0019g00400	0.123	0.081	0	0.268	0.102	1.244	0.691	0.456	1.572	0
VIT_04s0008g02880	1.032	0.039	0.367	0	0.596	0	1.991	0.396	0	0.122
VIT_10s0071g00420	0	0	0	0.933	0.127	0	1.155	0.096	0	2.231
VIT_00s0187g00230	0	0	0	0	1.408	0	0	2.372	0	0.763
VIT_00s1247g00010	0.28	0.65	0.45	2.659	0.232	0	0	0	0.271	0
VIT_13s0064g01820	0	0	3.111	0	0	0	1.006	0	0.429	0
VIT_15s0024g00710	0	0.218	0.783	1.288	0	1.051	0.319	0.178	0	0.708
VIT_08s0040g01790	0.873	0.566	1.509	0	0.476	0	0.252	0.625	0	0.246
VIT_16s0039g01200	0.399	1.813	0	0.038	0	0	1.626	0.028	0.606	0.035
VIT_00s0187g00260	0.201	2.477	1.333	0	0.055	0	0	0.142	0.34	0
VIT_10s0003g03650	0.76	3.556	0	0.024	0	0	0.191	0.017	0	0
VIT_05s0102g00520	0.125	0.143	0.644	0.521	0.447	1.237	0.423	0.262	0.388	0.361
VIT_07s0205g00040	0	0.562	0	0.428	0	2.84	0	0.723	0	0
VIT_18s0117g00200	0	0.096	0	0.234	0.542	0	0.446	0.925	0.091	2.227
VIT_18s0001g04500	0	0	0	4.561	0	0	0	0	0	0
VIT_19s0093g00230	0	0	2.091	0.355	0.755	0	0.773	0.588	0	0
VIT_12s0178g00190	0.376	0.118	0.179	1.525	0.385	0	0.778	0.857	0.173	0.173
VIT_03s0038g00560	0	0	0	0	1.012	0	1.45	2.103	0	0
VIT_07s0005g00790	0.739	0.289	0	0.167	1.44	0	0.111	0.455	1.366	0
VIT_09s0096g00830	0.75	0.449	0	0	0	0	1.542	0.727	1.01	0.092
VIT_18s0001g01850	0.261	0	0	0.104	0.063	0	0.197	0.081	3.865	0
VIT_01s0011g03000	4.573	0	0	0	0	0	0	0	0	0
VIT_13s0047g00770	0	0.565	0	3.483	0	0	0	0	0.528	0
VIT_07s0129g00580	0	0	0	0	0	0	1.828	0.57	0.796	1.384
VIT_02s0025g04870	0.768	0.47	0	0.139	0	0	2.269	0	0.938	0
VIT_00s0198g00020	0.325	0	1.508	0.111	0.205	1.609	0.124	0.083	0.493	0.129
VIT_14s0066g00890	0	0	0	0.666	0	0	1.543	0	0	2.38
VIT_13s0064g00960	0.431	0.07	1.929	0	0.45	0	1.036	0.271	0.142	0.265
VIT_08s0007g06610	0.024	0.024	0.1	0	0.026	0	0.087	0	4.319	0.019
VIT_03s0038g03700	0	0.082	0	3.691	0	0	0.053	0	0.712	0.06
VIT_09s0002g01790	1.467	0	0	0	0	0	1.168	0.977	0.386	0.605
VIT_08s0007g01090	1.946	0.847	0	0.05	0	0	0.611	0.033	1.117	0
VIT_00s0291g00030	0	0	0	0	1.014	3.539	0	0.053	0	0
VIT_19s0138g00130	0.485	0.637	0	0.119	0.645	0.446	0.506	0.591	0.132	1.057
VIT_13s0019g00180	1.544	0.462	0	0	0.319	0	1.979	0.315	0	0
VIT_03s0063g02070	4.62	0	0	0	0	0	0	0	0	0
VIT_17s0000g09260	0.736	0	0	0	0	0	0	0	3.494	0.39
VIT_07s0031g00850	0.728	0.713	0	0	0.057	0	0.528	1.19	1.094	0.316
VIT_12s0055g00040	0	0	0	0.22	0.19	4.218	0	0	0	0
VIT_03s0017g00210	1.343	0	0	0.973	0	0	0	0	0	2.315
VIT_00s0184g00170	0	0	0	0	0	4.002	0.635	0	0	0
VIT_14s0066g02080	1.397	0.279	0	0	0.663	0	1.892	0.309	0.098	0
VIT_10s0116g01380	0.89	0.039	0.162	0.029	0.504	0	2.082	0.708	0.037	0.186
VIT_13s0067g03860	0.05	1.057	0.461	0	1.669	0	0.242	0.127	0.346	0.687
VIT_04s0043g01030	0	0	0.149	1.675	0	0	0.24	0	2.578	0
VIT_01s0011g04460	0.27	0.919	0.697	0.022	0.592	0	0.523	1.267	0.037	0.32
VIT_14s0006g01380	0.303	0.393	0	1.67	0	0	1.369	0	0.378	0.532
VIT_00s0228g00060	0.308	0.193	0	0	0.103	3.457	0.124	0	0.179	0.282
VIT_18s0001g15070	1.362	0.725	1.034	0.155	0	0.506	0.337	0.099	0.225	0.207
VIT_04s0210g00090	0	0	0	0	0.193	4.459	0	0	0	0
VIT_01s0146g00050	1.816	0.635	0	0.066	0	0	0.297	0.626	1.157	0.064
VIT_00s0226g00030	0.141	0.452	0	0.159	0.426	0.535	1.352	0.452	0.381	0.768
VIT_04s0023g02980	0.04	0.149	0.199	0.124	3.721	0.267	0	0.099	0	0.07
VIT_18s0041g00530	0	0	0	0	0	4.671	0	0	0	0
VIT_18s0001g09730	0.57	0.202	0.106	0.023	0.021	0	1.634	0.476	1.635	0.013
VIT_02s0025g02110	0	0	0	0	0.669	0	2.205	0	1.813	0
VIT_19s0014g00340	0.515	0.27	0.456	0.427	1.024	0	0.509	0.281	0.362	0.85
VIT_11s0016g04110	0.254	1.165	0	0.884	0.24	0.627	1.318	0.209	0	0
VIT_19s0090g00320	0.471	0.608	2.142	0	0	0	0.42	0	0.599	0.461
VIT_11s0016g00860	0.462	0.996	0	0.123	1.441	0	0	1.367	0.144	0.168
VIT_09s0002g00510	0.269	0	0	0	0.102	2.719	0.279	0.041	1.296	0
VIT_14s0030g00770	0	0	0	4.707	0	0	0	0	0	0
VIT_07s0005g02050	1.228	0.2	0.196	0.216	0.12	0.264	1.693	0.268	0.19	0.334
VIT_09s0002g01500	0.9	0	0	0	0.828	0	1.236	1.079	0.666	0
VIT_07s0031g02590	0.638	0.567	0.386	0.021	0.581	0	1.962	0.476	0	0.079
VIT_07s0130g00440	0.594	0.623	0	0	0.612	0	0.431	0.759	1.229	0.468
VIT_05s0029g01030	0.501	0	1.862	0.708	0	0	1.21	0.435	0	0
VIT_18s0001g09520	0	0.127	0	0	0.106	0	1.394	0.632	0.449	2.012
VIT_09s0054g01520	0.028	4.31	0	0.068	0.062	0	0.097	0.123	0.035	0
VIT_04s0008g04940	0.549	0.368	0	0.03	2.361	0	0.398	0.095	0.664	0.265
VIT_14s0068g00670	0.319	0	1.051	0	0.254	0	0.765	1.751	0	0.608
VIT_11s0037g00590	0	0.166	0	0	0	0	1.738	1.721	0	1.132
VIT_09s0018g02140	0.844	0.66	1.577	0.21	0.334	0	0	0.612	0.312	0.206
VIT_14s0066g02660	0.417	0.157	0	0	0.075	0	1.18	0.553	1.01	1.368
VIT_03s0063g00760	0.781	0	0	0.163	0.546	1.082	1.1	0.439	0.244	0.405
VIT_07s0151g00020	0.687	0	0.284	0	0.743	0	1.084	1.794	0	0.169
VIT_08s0007g04720	0	0	2.441	1.368	0	0	0	0.956	0	0
VIT_00s0762g00020	0.273	0.341	0	0	0	1.059	0.58	1.377	0.564	0.572
VIT_17s0000g08960	0.772	0.062	0.106	0.011	0.14	0.201	2.735	0.688	0	0.055
VIT_00s0561g00010	1.082	0.337	0	0.456	1.398	0	0.22	0.716	0.312	0.254
VIT_03s0038g02030	0.144	0	0	1.587	1.378	0.165	0.487	0.092	0.038	0.895
VIT_02s0025g00120	0.752	0.746	0.223	0.032	0.458	0	1.34	0.235	0.163	0.842
VIT_18s0001g09120	0.625	0	0	1.356	0	0	0.882	0.652	0	1.276
VIT_18s0089g01150	3.59	0.043	0	0	0.21	0	0.696	0.217	0.021	0.017
VIT_01s0011g00900	0.216	0.202	0.092	0.377	0.98	0.434	0.503	0.555	0.202	1.233
VIT_13s0019g04150	0.423	0.097	0.527	0.244	0.563	2.122	0.187	0.11	0.075	0.447
VIT_09s0054g01010	1.19	0.067	0.115	0	0.24	0.1	1.045	0.903	0.546	0.597
VIT_18s0041g02260	0	0.25	0	4.557	0	0	0	0	0	0
VIT_07s0104g01540	0	1.605	0	0	1.583	0	0	1.619	0	0
VIT_05s0062g00700	2.703	0.407	0.148	0.07	0.69	0	0.673	0.083	0.036	0
VIT_17s0000g07100	0	0	0	0	0	0	0.292	3.863	0	0.654
VIT_12s0134g00180	0.154	0.202	1.893	0.236	0.253	0.821	0	0.526	0.572	0.153
VIT_04s0008g06010	0.209	0.172	0.567	0.275	0.477	1.147	0.436	0.715	0.504	0.309
VIT_16s0022g02430	0	0	0	3.803	0.342	0	0.156	0.104	0.108	0.307
VIT_09s0096g00760	0.909	0.397	0.091	0.068	0.107	0.079	1.606	0.596	0.91	0.057
VIT_10s0042g00700	0.304	0.479	0	0.014	0.043	0	0.563	0.092	3.313	0.012
VIT_07s0151g00070	0.864	0	0	0	0.935	0	1.584	1.313	0	0.128
VIT_00s0266g00070	0.412	1.807	0	0	0	0	1.504	0.146	0.96	0
VIT_00s2164g00010	0	0.967	0	2.108	0.206	0.675	0.564	0	0.313	0
VIT_02s0025g01100	0.659	0.314	0.223	2.871	0.031	0.109	0.253	0.08	0.215	0.083
VIT_00s1390g00010	0.287	0.375	0	0	0.88	0.789	0.412	0.578	0.354	1.166
VIT_14s0060g00040	0.128	0	0	4.478	0.1	0	0.099	0.039	0	0
VIT_01s0011g03530	0	0	0	0.381	0.315	0	0.816	0.649	0.339	2.347
VIT_04s0044g01820	0	0	0	0	0	4.848	0	0	0	0
VIT_13s0067g01280	0	0.364	1.789	0.24	0	0	0	0.318	1.845	0.293
VIT_00s0459g00020	0.777	0.25	0.677	0.101	0.508	0	1.13	0.405	0.895	0.108
VIT_07s0095g00780	0.082	0.103	0.332	0.162	0.143	0	1.123	0.865	0.381	1.659
VIT_03s0097g00030	0.278	0.046	0.093	0.069	0.059	0.333	0.647	0.454	2.841	0.031
VIT_18s0041g02010	0.608	0.835	0.698	0.137	0.055	0	0.575	0.385	1.378	0.186
VIT_13s0064g00470	0	0	2.906	0	0	1.957	0	0	0	0
VIT_12s0035g00570	0	0	0	0	0	0	0	0	4.864	0
VIT_06s0004g07590	0	0	3.762	0.488	0	0	0	0	0	0.615
VIT_07s0005g03530	1.061	0.696	0.526	0.102	0	0	2.202	0	0	0.28
VIT_14s0006g02660	0.859	0.831	0	0.068	0	0	1.47	0.146	1.494	0
VIT_00s0279g00110	0	0.285	1.08	0.481	0.38	2.447	0.195	0	0	0
VIT_04s0023g03460	0	0.342	0.803	2.215	0.181	0	0.359	0	0.968	0
VIT_14s0036g00010	0.619	0.738	0.12	0.022	0.35	0.162	0.956	1.023	0.478	0.4
VIT_01s0182g00140	3.147	0.917	0	0.048	0.191	0	0.086	0.176	0.309	0
VIT_10s0042g01160	0.458	1.897	0	0.346	0	0	0.313	0	1.862	0
VIT_17s0000g04980	1.422	0.386	1.212	0.055	0.221	0	0.896	0.318	0.371	0
VIT_13s0064g01060	1.962	0.664	0.921	0	0.117	0	0.636	0.537	0.052	0
VIT_13s0084g00460	0	0	0	1.81	0	0	0	3.084	0	0
VIT_15s0046g03610	0	0	0	4.647	0.154	0	0	0	0	0.094
VIT_18s0072g00540	1.212	0.39	0.129	0.042	0.903	0	1.371	0.507	0	0.341
VIT_04s0044g01520	0	0	0	0	0.05	0	1.502	0	0	3.345
VIT_03s0017g00180	0.259	0	0.828	2.066	0	0	0.231	0	1.513	0
VIT_00s2379g00010	0.263	0.34	0.219	0.114	0.541	0.246	0.497	0.717	0.448	1.514
VIT_12s0055g01300	0.864	0.207	0	0.495	0.676	0	1.565	0.691	0.403	0
VIT_00s0238g00120	4.903	0	0	0	0	0	0	0	0	0
VIT_14s0068g01320	0	0	1.373	0	0.41	3.126	0	0	0	0
VIT_14s0006g01800	0	0	0.773	0	0	0.872	2.425	0.645	0.201	0
VIT_13s0047g00040	0.845	2.355	0	0.037	0.296	0.173	0.461	0.098	0.659	0
VIT_16s0100g00280	0.625	0.383	0	0.151	0.834	0.47	0.536	0.563	0.205	1.157
VIT_16s0050g01030	0	0	1.744	0.707	0.484	0	0.658	0	0	1.336
VIT_05s0020g04300	0.353	0.451	0	0.061	0.267	0	1.726	0.563	1.032	0.481
VIT_07s0141g00440	0.106	0.215	0	0.429	0.256	3.296	0.163	0.157	0.107	0.206
VIT_15s0048g00980	0.694	0.135	0.296	0.228	0.39	0	0.78	0.467	1.825	0.123
VIT_18s0001g06880	1.436	0.169	0.204	0.05	0.701	0	1.53	0.618	0	0.241
VIT_13s0158g00170	0.59	0.412	0.124	0.16	0.139	0.449	0.877	0.594	1.451	0.157
VIT_13s0019g04250	0.148	0.276	0.291	2.571	0.089	0	0.358	0.334	0.407	0.479
VIT_18s0075g00260	0.554	0.234	0	0.32	1.886	1.007	0.502	0.302	0	0.151
VIT_01s0026g01360	0	1.593	0	0	0	0	3.365	0	0	0
VIT_02s0025g01790	0.331	0.112	0.629	0.758	0.225	0	1.594	0.72	0.106	0.485
VIT_18s0001g00300	1.483	0.244	0	0.184	0.275	0	1.332	0	1.448	0
VIT_08s0032g00350	0.429	0	0	0	0	1.837	1.257	0	0.838	0.612
VIT_12s0055g01010	2.496	1.575	0.244	0	0.347	0	0.127	0.077	0	0.116
VIT_08s0058g00250	1.69	1.279	0	0	1.315	0	0.705	0	0	0
VIT_05s0077g01050	0.028	0.085	0.15	0.287	0.472	0.156	0.538	0.715	0.582	1.978
VIT_05s0020g04840	0.398	0.027	0	0.821	0.078	0.241	1.741	0.293	1.068	0.33
VIT_08s0007g05770	0.595	0.203	0	0.369	1.22	0	0.56	0.388	0.371	1.294
VIT_00s0409g00070	1.187	0.272	0	0	0	0	1.281	0	2.261	0
VIT_15s0048g00890	0.608	0	1.176	0.153	0	0	0	0.245	1.648	1.177
VIT_16s0022g02470	2.701	0.417	0.464	0	0.547	0	0.5	0.312	0	0.073
VIT_06s0061g00530	0.379	0.415	0.89	2.457	0.347	0	0.462	0	0	0.068
VIT_04s0023g01590	0	0	0	0	4.076	0	0	0	0	0.946
VIT_01s0011g01170	1.266	0	0	0	0	0	0.753	0	0	3.007
VIT_16s0050g01830	1.218	0.691	0	0.041	0.398	0	1.213	0.774	0.481	0.211
VIT_08s0040g01690	0	0.139	0.702	0.105	0.147	0	0.673	1.126	0.147	1.988
VIT_02s0025g00790	0	0	0	0.072	0.127	4.224	0.171	0	0	0.437
VIT_02s0025g02280	0	0	0	0	0	0	1.068	0	0	3.964
VIT_17s0000g05960	0.342	0	0	0	0	1.798	0.303	1.411	0.847	0.332
VIT_18s0041g00260	0.279	0.154	0	0	0.174	2.262	0.91	0.424	0.611	0.222
VIT_09s0002g04720	0.136	0.177	0	0	0	0	0	0.088	4.645	0
VIT_05s0049g00830	0.234	0	0.675	0.255	1.528	0.627	0.438	0.475	0.374	0.448
VIT_03s0038g01060	0.867	0	0	0.212	0	0	0.402	1.722	1.449	0.402
VIT_08s0032g00710	0	0.193	0	0.114	0	0	0.124	0	4.644	0
VIT_16s0100g00700	1.003	0	0.749	0.093	0	0	2.448	0.451	0	0.332
VIT_05s0029g00810	0.369	0.29	0	0.172	0.307	1.333	0.388	0.325	0.973	0.92
VIT_13s0156g00570	0.266	0	0	0.045	0	0	0.502	0.045	4.197	0.026
VIT_00s0211g00090	1.853	0	0	0	0	0	0.053	2.376	0.076	0.734
VIT_09s0018g01360	0	0.106	0	0	0	0	2.601	0.685	1.7	0
VIT_07s0031g00950	1.044	0.062	0.905	0	0.919	0	1.23	0.592	0.061	0.278
VIT_10s0003g00850	0.103	0	0	0	0.107	0	0.589	0	4.293	0
VIT_03s0063g01400	0.038	0.197	3.069	0.055	1.34	0.257	0.136	0	0	0
VIT_15s0046g03660	0.481	0.356	0.172	0.024	0.52	0.253	0.975	0.341	0.794	1.188
VIT_00s0246g00070	0.695	0.751	0	0	0.725	2.937	0	0	0	0
VIT_18s0001g03630	0.412	0.371	0.187	0.096	0.479	0.231	0.664	1.306	0.344	1.025
VIT_18s0001g09970	1.304	0.194	0	0	0	0	1.19	0.065	2.369	0
VIT_02s0025g05100	0.051	0	0	0	0	2.554	0.175	0.118	1.963	0.266
VIT_01s0011g03300	0	0	0	0.192	4.309	0	0.245	0.38	0	0
VIT_18s0001g10410	0.844	0.632	0.338	0.027	2.498	0	0.565	0.123	0	0.102
VIT_14s0066g02650	0.39	0	0	0.299	0	4.099	0.345	0	0	0
VIT_00s1914g00010	0.972	0	0	0.501	0.677	0	0	0	2.056	0.931
VIT_00s0229g00070	0.68	0.276	0.502	0.18	0.661	0	0.497	0.536	0.346	1.46
VIT_04s0008g04810	0.903	3.311	0	0.16	0	0	0.635	0	0.136	0
VIT_02s0025g00560	0	1.431	0	0.255	1.705	0	0.479	0.086	0.086	1.105
VIT_04s0043g00090	0	1.002	0	0	0.982	0	1.357	0.823	0.985	0
VIT_07s0129g00910	1.287	0.094	0.152	0	0.397	0	1.566	0.942	0.577	0.135
VIT_12s0034g01280	0.34	0.437	0	0.298	0.229	1.883	0.149	1.044	0	0.77
VIT_18s0001g14920	0.562	0.152	0	0.78	0.064	0	0.212	0.283	3.027	0.075
VIT_18s0001g00410	0	0	0.233	4.923	0	0	0	0	0	0
VIT_09s0002g05010	0	0.198	0	4.644	0	0	0.093	0.222	0	0
VIT_00s0222g00020	0	5.164	0	0	0	0	0	0	0	0
VIT_12s0178g00120	0.863	0.091	0.361	1.125	0.988	0	0.698	0.459	0.09	0.49
VIT_14s0108g00910	0	0	0	0	0	0	0	0	0	5.165
VIT_12s0034g01390	1.046	0.114	0.81	0.116	0.84	0.343	1.237	0.39	0	0.269
VIT_00s1427g00010	1.003	0.122	0	0.296	0.774	0	1.042	0.814	0.366	0.753
VIT_05s0020g04890	0	0.221	1.03	0.415	0.233	0	0.483	0.268	1.863	0.657
VIT_16s0022g01640	0.117	4.157	0	0	0	0	0.414	0.098	0	0.384
VIT_19s0090g00240	0.455	0.079	0.655	0.075	0.738	0	1.395	0.929	0.013	0.834
VIT_19s0027g01930	1.266	0	0	0	0	0	1.99	0	0	1.918
VIT_08s0105g00600	0	0.508	0	1.835	0.609	0	0.714	0	0	1.509
VIT_19s0014g04530	0.978	2.33	0	0.025	0	1.391	0.295	0.067	0.102	0
VIT_12s0055g01180	0.078	0.064	0	0.216	0.133	0	1.299	0.054	0	3.343
VIT_05s0077g00890	0	0	0	0.131	0	0	0.775	0.053	1.999	2.231
VIT_09s0096g00280	0.192	0.119	0	0	0	0	0	4.878	0	0
VIT_04s0008g05750	1.263	0.717	0	0	0.273	0	0.98	0.622	0.773	0.568
VIT_00s0201g00020	0.199	0.413	0.471	0.308	0.812	0.204	0.394	0.561	0.18	1.659
VIT_00s0824g00020	0.123	0	0	0	0.16	0	1.909	1.836	0.855	0.318
VIT_08s0007g08920	0	0	0	0	0.046	0	1.688	0.369	0.281	2.817
VIT_04s0008g00310	1.361	0.737	0	0	0.05	0	1.991	0.797	0.267	0
VIT_16s0039g01110	0.218	0.708	0	0	0.39	0	0.684	0	2.618	0.586
VIT_12s0028g00070	0.479	0.307	0.981	1.014	0.158	1.002	0.053	0.394	0.388	0.434
VIT_15s0048g00830	0.544	0.605	1.498	0.147	0.759	0	1.156	0.21	0	0.295
VIT_08s0032g00740	0.302	0.354	0.181	0.046	0.731	0	0.539	1.333	0.891	0.841
VIT_00s0253g00160	0.064	0	0	4.914	0.083	0	0	0.08	0.078	0
VIT_01s0150g00530	1.238	0.079	0	0	0.944	0	1.336	1.222	0	0.401
VIT_03s0038g00140	1.385	0	0	0.966	0.589	0.652	0.149	1.137	0.344	0
VIT_00s0131g00350	0.243	0.091	0	0	0.137	0	4.668	0.083	0	0
VIT_04s0008g04830	0.254	0.26	0	3.817	0.278	0.319	0.056	0.123	0.105	0.015
VIT_14s0030g01880	0.179	0	0	0	0	0	2.272	0.095	2.294	0.387
VIT_00s0184g00200	1.169	0.386	0	0.593	1.198	0	0	1.482	0.4	0
VIT_17s0000g02150	0.329	0.144	0.526	0.474	1.406	0	0.331	0.569	1.46	0
VIT_16s0100g01020	0.122	1.705	0	0	0	0	0.666	0	2.747	0
VIT_13s0156g00580	0.298	0.684	0	0	0	0	1.184	0.274	2.718	0.084
VIT_12s0057g00800	1.681	0.354	1.141	0.099	0.684	0	0.543	0.313	0.404	0.03
VIT_07s0141g00190	0.915	0.464	0	0.363	0.4	0	1.028	0.388	0.633	1.06
VIT_05s0029g00360	0.385	0	0	0	0.888	0	0.347	0.689	0.521	2.424
VIT_17s0000g04470	0	0	0	2.332	0	0	2.922	0	0	0
VIT_09s0096g00840	1.058	2.136	0	0	0	0	1.158	0.903	0	0
VIT_15s0024g01420	0.087	0.23	0.424	0.341	0	1.706	0.388	1.197	0.325	0.563
VIT_12s0028g00120	0.752	0	0	0	0	2.524	0.424	1.562	0	0
VIT_05s0094g01030	0.413	1.691	0.152	0	0.166	0	0.964	0.458	0.71	0.708
VIT_05s0020g01450	0.348	0	0	0	1.475	0.279	0.931	0.574	0	1.656
VIT_14s0081g00420	0.76	2.715	0	0	0.031	0	1.424	0.332	0	0
VIT_00s1918g00010	1.5	0.111	1.133	0	0.413	0	1.174	0.706	0	0.229
VIT_04s0008g04600	0.249	0.248	1.227	0.309	1.789	0	0.347	0.537	0.242	0.319
VIT_15s0045g00090	0	0.502	0	0.297	0.337	1.392	0.582	1.483	0.318	0.357
VIT_14s0108g00520	0	0.349	1.633	0	0.888	0	1.183	0	0	1.216
VIT_01s0011g00520	0.614	0.699	0.166	0.125	1.153	0.631	0.353	0.622	0.225	0.684
VIT_09s0002g00270	0.535	0.509	0.451	0.051	0.333	0.303	1.271	0.696	1.017	0.111
VIT_13s0064g01460	0	0	0	0	0	0	0	0	5.278	0
VIT_16s0022g00690	0.971	0.568	0.929	0	0.887	0	1.221	0.487	0	0.216
VIT_01s0011g02580	3.466	0	0	0.281	0	0	0.509	0.649	0.378	0
VIT_10s0003g03470	0	0.346	0	0	0.56	0.733	1.188	1.251	0.341	0.864
VIT_13s0019g01310	1.716	0.886	0	0	0	0	1.37	1.153	0.162	0
VIT_01s0010g02980	0	0	0	0	0	0	1.372	0	3.921	0
VIT_08s0007g00650	0	0	0	0	1.979	0	0.753	1.667	0.899	0
VIT_03s0088g01130	0.453	0.269	0.354	0.215	0.911	0.19	0.753	0.7	0.34	1.13
VIT_12s0121g00060	0.866	1.24	0.453	0.007	0.185	0.438	0.825	0.423	0.861	0.019
VIT_02s0109g00350	0	0.126	0	0	0.134	0	0.903	2.209	0.575	1.375
VIT_18s0001g06680	0.052	0.054	0.268	0	0.108	0.834	0.433	0.394	3.18	0
VIT_15s0021g02190	0.357	0	0	0.039	0.03	0	4.897	0	0	0
VIT_09s0054g01790	0.471	0.272	1.282	0.159	0.617	0	0.392	0.871	0.26	0.998
VIT_03s0063g01180	0.232	0.463	0.257	0.432	0.507	0	1.069	0.256	0.138	1.977
VIT_03s0038g04390	0	0	1.766	1.705	0	0	0.38	0.271	1.008	0.202
VIT_05s0102g01090	0.192	1.628	0	0	0.12	0	1.333	1.608	0.216	0.237
VIT_11s0016g01000	0.449	2.255	2.409	0	0	0	0	0	0	0.222
VIT_11s0016g00430	0.045	0.048	0	4.998	0.099	0	0.031	0.038	0.047	0.029
VIT_14s0060g01240	1.606	0.231	0.556	0.668	1.291	0.919	0.02	0.022	0.027	0
VIT_00s0250g00080	0	0.71	0	0	1.543	0	0.521	2.566	0	0
VIT_18s0001g04950	0	0	0	1.293	0	0	0	0	1.866	2.189
VIT_12s0121g00080	0.022	0.084	0	4.54	0.188	0	0.038	0	0.164	0.315
VIT_02s0109g00430	0	0.056	0	0	0	0	0.169	0	5.128	0
VIT_03s0063g01550	0	0	1.735	0	0.512	1.165	0.343	0.198	0.455	0.949
VIT_07s0104g00450	0.416	0	0	0	0	0	0.531	0	4.413	0
VIT_16s0100g01120	0.299	1.115	0	0	0	0	0.288	0	3.661	0
VIT_08s0007g00430	0.553	0.226	0	0.163	0.243	0	0	0	3.906	0.278
VIT_10s0042g00220	0.637	0.38	0.148	0.075	1.211	0.529	0.604	0.527	0.481	0.777
VIT_03s0038g01990	0.299	0.515	0.143	0.052	0.533	1.899	0.515	0.494	0.698	0.231
VIT_06s0009g03150	0	0	0.162	0.178	0	0	0.831	0.031	4.155	0.024
VIT_11s0103g00330	0	0	0	0	5.392	0	0	0	0	0
VIT_09s0054g00950	0	0	0	0	0	0	0	0	5.392	0
VIT_16s0022g01330	0.694	3.653	0	0	0.06	0	0.342	0.074	0.33	0.243
VIT_10s0116g01690	0	0	0	0	0.822	0	1.235	2.215	0	1.13
VIT_09s0002g03970	0.823	0.312	0.852	0.293	1.017	0.278	0.504	0.49	0.458	0.378
VIT_03s0038g01670	0.287	0.372	0.621	0.036	0.161	0.249	0.953	1.267	1.02	0.438
VIT_12s0055g01240	0.077	0.691	1.355	0.114	0.311	0.93	0.468	0.769	0.194	0.497
VIT_15s0048g02120	0.195	0.115	0.522	0.958	0.3	2.679	0.176	0.059	0.258	0.15
VIT_13s0019g02680	1.469	0.239	0	0	0.256	0	3.301	0	0	0.147
VIT_07s0031g01310	0	0	0	0	0	0	0.945	0	2.676	1.798
VIT_01s0010g03000	0.355	0	0	0	0.238	0	0.36	0.377	4.097	0
VIT_08s0007g05130	0.098	0.04	0.761	0.022	0.86	0	0.965	0.132	0.074	2.484
VIT_13s0074g00350	0.392	0	0	1.751	0	0	0	0	3.292	0
VIT_04s0023g00990	0.426	1.497	0	0	0.751	0.703	0.751	0.584	0.473	0.254
VIT_07s0005g01980	0.326	0.778	1.385	1.958	0	0	0.178	0.443	0.114	0.259
VIT_16s0148g00260	0.153	1.701	0	0	0	0	2.965	0	0.622	0
VIT_14s0068g00100	1.157	1.105	0	2.704	0.329	0	0	0.149	0	0
VIT_08s0032g00590	0.257	0	0	4.815	0	0	0	0.223	0	0.164
VIT_18s0075g00780	0	0	0	0.02	0	0	0.024	0	5.416	0
VIT_12s0178g00140	1.604	0.102	0	0.312	0.896	0	1.014	0.891	0.093	0.55
VIT_01s0137g00030	0.542	0.279	0	0.763	0.457	0	0.358	0.916	1.109	1.042
VIT_17s0000g04060	0.196	0	1.193	0	0	0	0.708	0.21	0	3.161
VIT_04s0044g01120	0.251	0.114	0.224	0	0.22	0	1.43	0.478	0.19	2.564
VIT_16s0148g00160	0.315	1.81	0	0.056	0	0	2.257	0.123	0.912	0
VIT_00s0658g00020	1.223	0.54	0	0.011	0	0.067	2.39	0.568	0.635	0.042
VIT_00s0215g00010	0	2.59	0	0	0	0	0	0.952	0	1.938
VIT_11s0016g02140	0.312	0.2	1.986	0.15	0.853	0.861	0.415	0.257	0	0.446
VIT_05s0051g00120	0.639	0.197	0	0	0.222	0.851	0.605	0.254	2.554	0.159
VIT_10s0003g00450	1.231	0	0	0	0	4.251	0	0	0	0
VIT_01s0011g04010	0.146	0.211	0.213	0.78	0	3.576	0.085	0.225	0.25	0
VIT_04s0008g06710	0.638	0.457	0.199	0.363	0.795	0.223	0.388	0.47	0.698	1.258
VIT_10s0003g01670	0.455	0.253	1.669	0.305	0.539	1.144	0.244	0	0.712	0.169
VIT_18s0072g00980	1.232	1.051	0	0	0.359	0	1.381	0.363	0.759	0.344
VIT_12s0034g00940	0.261	0.337	0	0	0	0	1.339	2.17	0	1.387
VIT_13s0139g00480	1.366	0	0	0	0.903	0	1.945	1.1	0	0.181
VIT_08s0007g01110	0	2.282	0	0	0	0	1.025	0.47	1.489	0.233
VIT_16s0148g00370	0.425	0.223	0	0	0	0	0.818	0.035	4.002	0
VIT_03s0088g00780	0.608	0	0	0	0	4.902	0	0	0	0
VIT_19s0014g02700	0.082	0	0	4.457	0.361	0	0.07	0.268	0	0.272
VIT_05s0094g00260	1.828	0.376	0	0.086	0	0	0.688	0.073	2.465	0
VIT_04s0008g01860	0.116	0.362	1.247	0.019	0.034	0	0.455	1.964	1.298	0.025
VIT_03s0038g01070	0.867	0.345	0	0.249	1.439	0	0.602	0.471	0.435	1.113
VIT_00s0532g00060	0.096	0.53	0.345	0.065	2.387	0	0.322	0.943	0.449	0.386
VIT_06s0004g07400	0	0	0	4.574	0.112	0.31	0.055	0.017	0.436	0.031
VIT_13s0067g01460	0.971	0.526	0.215	0.398	0.227	2.717	0.155	0.081	0.211	0.035
VIT_18s0075g00270	0.343	0	0	0.162	0.14	0	1.84	0.136	2.917	0
VIT_19s0015g01710	0.164	0.205	2.177	0	0.247	1.96	0.145	0.107	0.317	0.224
VIT_01s0026g00550	0.213	0.335	0.645	0	0.828	0.866	0.57	0.898	0	1.192
VIT_00s0515g00020	0.9	0.705	0	0.22	0.472	0.1	0.911	0.637	1.441	0.164
VIT_04s0008g07050	0.631	0.231	0.279	0.154	0.541	0.209	0.712	1.054	0.524	1.227
VIT_00s0323g00100	0.025	0.032	0.422	4.096	0.036	0	0.663	0.093	0.062	0.14
VIT_14s0066g02280	0	0	0	0.199	0.334	0	0.889	0.975	0	3.185
VIT_14s0060g00750	0	0	0	5.586	0	0	0	0	0	0
VIT_17s0000g04220	0.185	4.363	0	0.023	0	0	0.162	0	0.855	0
VIT_13s0064g00070	0.378	0.386	0.487	0	0.736	0.654	0.535	0.793	0.51	1.111
VIT_07s0095g00640	0.631	0.405	0.126	0.075	0.695	0	1.099	0.06	2.396	0.105
VIT_02s0236g00160	0	0	0	0	0	0	0.592	1.934	2.034	1.034
VIT_16s0039g00270	0	1.279	0	0	0	0	2.055	0	1.258	1.01
VIT_03s0063g01350	0	0	0	0	0	0.649	0.89	2.178	1.342	0.545
VIT_03s0038g00340	0.165	1.928	0	0	0.512	0.624	0.372	1.383	0.628	0
VIT_17s0000g00150	0.044	0.128	4.316	0.178	0.853	0	0.06	0	0	0.033
VIT_05s0020g01680	0	0	0	0	0	4.848	0.767	0	0	0
VIT_08s0058g00290	2.049	1.472	0	0.068	0	0.356	1.246	0	0.398	0.031
VIT_09s0002g03370	0.46	0.737	0.688	0	1.306	0.923	0.396	0.387	0.361	0.371
VIT_18s0001g14420	0.068	0.07	0	0.441	0	0	0.575	0.252	4.027	0.202
VIT_15s0024g00440	0.346	0.05	0.597	0.066	1.6	0	1.729	0.644	0.1	0.505
VIT_02s0025g04690	0.287	0.065	1.147	0	0.164	0.842	0.981	0.961	1.016	0.175
VIT_05s0062g01140	0.463	0.285	0	1.985	0.641	1.451	0	0	0.586	0.229
VIT_12s0059g00900	0.439	0.315	0.184	1.311	0.759	0.319	0.673	0.568	0.522	0.551
VIT_09s0002g03820	0.795	0.55	0.285	0.036	0.283	0.313	0.782	1.197	1.001	0.402
VIT_15s0107g00280	0.122	1.696	0	0	0	0	1.359	1.876	0.595	0
VIT_13s0019g00920	0.408	0	0	0	0	0	5.243	0	0	0
VIT_19s0027g01170	0.312	0.748	0.614	0.013	0.446	1.91	0.699	0.482	0.214	0.213
VIT_09s0002g07510	0.814	0.559	0.114	0.168	0.836	0.497	0.604	0.523	0.511	1.039
VIT_13s0019g05350	1.433	0	0	0	0	0	4.234	0	0	0
VIT_03s0063g00720	0	0	0	0	0	0	1.727	2.61	0.174	1.163
VIT_18s0001g03780	1.015	0.865	0.226	0.193	0.259	0.304	0.688	0.472	1.655	0
VIT_10s0071g00360	0	0.042	2.934	0.813	0.106	0	0.461	0.294	0.086	0.945
VIT_05s0102g00950	0	0	0	0	1.776	1.917	0.7	0.575	0	0.716
VIT_12s0059g01700	0.149	0	0	2.75	0.218	0	0.19	0	2.267	0.118
VIT_04s0008g07080	1.779	0.781	0	0	0.144	0	2.601	0.388	0	0
VIT_14s0006g01810	0.827	1.022	0	0.26	0.124	0.573	0.653	0.234	1.192	0.809
VIT_03s0038g01730	0.203	0	1.005	0.305	0	2.948	0.144	0.176	0.592	0.322
VIT_15s0046g00410	0.139	0	2.621	0.607	0	1.923	0.094	0.177	0.136	0
VIT_12s0028g02600	0	0	0	5.664	0	0	0.04	0	0	0
VIT_05s0124g00320	0.086	0.111	0	0.273	4.674	0.561	0	0	0	0
VIT_10s0003g02130	0.728	0	0	0	2.04	0	1.393	1.548	0	0
VIT_09s0002g04180	0.597	0.256	0	0	2.704	0	0.273	0.5	1.379	0
VIT_15s0021g02430	1.16	0.606	1.326	0.093	0.168	0.774	0.411	0.474	0.292	0.404
VIT_10s0116g00150	0.356	3.144	0	0.045	0	0	0.312	0.02	1.816	0.018
VIT_00s0220g00150	0.454	0.449	1.038	1.129	0.487	0.435	0.275	0.579	0.741	0.121
VIT_13s0067g03570	0.422	0.216	1.25	0.117	0.37	1.045	0.822	0.847	0.232	0.389
VIT_09s0002g06170	0.276	0.714	1.663	0.256	0.353	0	1.323	0.296	0.343	0.489
VIT_18s0001g09690	0.653	0.82	0.292	0.107	0.586	0.366	0.548	0.687	0.533	1.121
VIT_03s0038g00130	1.001	0.314	0	0.206	0.202	0	0.892	0.484	2.615	0
VIT_04s0008g02990	0	0	2.386	0.306	0	0	1.181	1.052	0.479	0.31
VIT_12s0028g02410	0.152	0.42	1.192	0	0.287	0	0.405	1.118	1.259	0.887
VIT_01s0026g02330	4.15	0.13	0	0.018	0.033	0	0.557	0.832	0	0
VIT_16s0013g00810	0.538	1.069	0	3.559	0.555	0	0	0	0	0
VIT_17s0119g00230	1.491	0.029	0	0.068	0.008	0	0.19	0.047	3.63	0.26
VIT_06s0004g06810	0	0.025	0.34	1.796	0.432	0	0.948	0.318	0.114	1.75
VIT_12s0028g00900	0	0	2.249	0.383	0	2.613	0	0	0	0.48
VIT_16s0050g02280	0.009	0	0.061	0.007	0.745	0	1.556	0.026	0.034	3.288
VIT_08s0007g07250	0.283	0.077	0	0.106	1.236	0	0.804	0.345	0.247	2.63
VIT_16s0100g01170	0.355	1.096	0	0.052	0	0	0.157	0	4.07	0
VIT_05s0077g01820	0.513	0.479	0	0.268	0.164	0	0.469	0.575	3.138	0.13
VIT_00s0184g00130	2.04	0	0	0	0	0	3.697	0	0	0
VIT_13s0156g00240	0.791	0	0	0	0	0	2.643	0.344	1.961	0
VIT_01s0011g04430	0.028	0.139	0	5.573	0	0	0	0	0	0
VIT_02s0154g00470	0	0.527	0	0.314	0	0	0.424	1.739	1.553	1.191
VIT_02s0154g00020	0.513	0.52	0.91	0.148	1.313	0	0.875	0.936	0	0.543
VIT_04s0008g03310	0.346	0.549	0.303	0.112	0.516	0.103	0.969	1.088	0.627	1.145
VIT_04s0044g01990	0.537	0.048	0	0.041	0.463	0	2.213	0.219	2.21	0.03
VIT_12s0055g00510	0.304	0.125	0	0.075	1.185	0	1.397	2.123	0	0.555
VIT_01s0011g05020	0.745	0.057	0	0	2.052	0	0.905	0.098	0.23	1.681
VIT_17s0000g01050	0.567	0.117	0.302	0.068	0.617	0	1.848	1.256	0.706	0.298
VIT_13s0156g00590	0.214	0.309	0.259	0.092	0.268	0.282	0.662	0.394	2.944	0.359
VIT_08s0040g01930	2.73	0.367	0.585	0.234	0.495	0.199	0.684	0	0.394	0.094
VIT_06s0004g08060	0.487	0.913	1.475	0	0.337	1.523	0.747	0	0.302	0
VIT_18s0089g00300	0.425	0.343	0.228	0.111	0.776	0.743	0.888	0.957	0.141	1.184
VIT_04s0023g00540	0	5.492	0	0	0	0	0.306	0	0	0
VIT_09s0002g02390	1.038	1.193	0.95	0.173	1.374	0	0.591	0.328	0	0.151
VIT_01s0010g02700	0.259	0.237	1.109	0.241	0.47	0.817	0.673	0.617	0.505	0.879
VIT_05s0029g00370	0	0	0	0	0	0	0.754	4.617	0.437	0
VIT_02s0025g01530	0.116	0.077	0	0.043	0.078	0	3.696	0.275	1.525	0
VIT_05s0102g00800	0.597	0.643	0	0.276	0.08	0	1.34	2.259	0.55	0.067
VIT_07s0151g00130	2.153	0	0	0	0.065	0	0.218	0.208	3.155	0.019
VIT_14s0066g00240	0.157	0.116	0	0.021	0.234	0	2.443	0.314	0.686	1.846
VIT_05s0049g01050	0.227	0.256	0	0	0.283	0	0.993	3.889	0	0.18
VIT_06s0004g01920	0.349	0.467	0.338	0.255	0.717	0.38	0.701	0.912	0.603	1.109
VIT_11s0052g01410	0.127	0.526	0.491	0.516	0.167	0	0.761	1.038	1.241	0.968
VIT_07s0031g03110	0	0	0	0	1.56	0	1.007	0	0	3.271
VIT_03s0097g00290	1.878	1.212	0	0	2.755	0	0	0	0	0
VIT_09s0070g00590	1.166	0	1.277	0.466	0	0	1.504	0.351	0.33	0.753
VIT_00s0420g00010	0.16	1.668	0	0	0	0	0.174	1.913	1.935	0
VIT_03s0038g03930	0	0.255	0	0.157	0	0	1.182	2.155	1.532	0.568
VIT_03s0017g00320	0.518	0	0	0	0.38	3.898	0.399	0.368	0.287	0
VIT_00s1213g00010	1.893	0.419	0	0	0.244	0	0.793	0.556	1.946	0
VIT_00s0388g00010	0.84	2.766	0	0	0	0	1.9	0.306	0	0.049
VIT_08s0007g04000	0.378	0.393	0.72	0.119	0	2.589	0.709	0	0.955	0
VIT_18s0001g05600	0.247	0.214	0	2.107	0.627	0.355	0.7	0.473	0.21	0.93
VIT_05s0020g02260	0.68	0	0.135	0	0	0	0.97	0	4.011	0.073
VIT_04s0008g05370	0.049	0.156	2.807	0	0.25	0	0.636	0.13	0	1.844
VIT_04s0008g06760	0.249	0.417	0.13	0.207	0.346	0.321	0.894	1.234	0.512	1.566
VIT_11s0016g05360	0.144	0.288	0	0.134	0.181	0.435	0.725	1.879	1.174	0.917
VIT_18s0075g00800	1.474	0.335	0.631	0	0.747	0	0.818	0.974	0.675	0.237
VIT_05s0029g01470	1.257	0.705	0.301	0.102	0.525	0	1.694	0.822	0.154	0.333
VIT_12s0059g00420	0.092	0	0	0	0.559	0	2.569	0.691	1.99	0
VIT_19s0090g01810	0	0	0	0	0.909	0	1.939	0.883	0.278	1.895
VIT_13s0047g00700	0	0.26	1.886	0.198	0	0	0.752	1.088	0.769	0.952
VIT_12s0034g00820	0	0	0	0	0	5.259	0	0	0	0.65
VIT_07s0005g04350	2.408	0	0	0	1.227	0	1.041	0	1.234	0
VIT_16s0039g01120	1.322	1.353	0.166	0.031	0.336	0	0.727	0.032	1.851	0.097
VIT_10s0116g00610	0.65	0	0	0.283	0.482	1.837	0.618	1.263	0.446	0.339
VIT_18s0001g03690	0.135	0.087	0	1.375	0.654	2.381	0.059	0.581	0.328	0.318
VIT_10s0003g05800	0.329	0.586	0.257	0.095	0.536	0.126	0.891	1.014	0.444	1.644
VIT_06s0009g03250	0	0	0	0	0	0	2.706	0	3.222	0
VIT_15s0046g03620	0.857	0.596	0.264	0.145	0.498	0.869	0.973	0.344	1.086	0.303
VIT_00s0684g00020	0.354	0.481	1.129	0.585	1.451	0	0.563	0.433	0.22	0.726
VIT_09s0002g06490	0.48	0.46	0.159	0.202	0.629	0.468	0.716	0.731	0.551	1.547
VIT_00s2785g00010	0	0	5.944	0	0	0	0	0	0	0
VIT_19s0014g04060	0.382	0.557	0	0.024	0.033	0.287	0.898	0.04	3.7	0.025
VIT_00s0724g00010	0.361	0.127	2.176	1.439	1.276	0	0	0.081	0.488	0
VIT_14s0036g00440	3.213	2.738	0	0	0	0	0	0	0	0
VIT_07s0141g00100	0.147	0	0	0.091	0	0	0.538	0.303	4.876	0
VIT_03s0017g01420	1.4	1.026	0	0	0.068	0	1.505	1.228	0.448	0.291
VIT_03s0063g01820	2.488	0	0	0.165	0.09	0	0.11	0	3.114	0
VIT_10s0003g02090	0	0	0	0.484	0	0.238	0.689	0.037	4.487	0.033
VIT_07s0129g00890	0.939	1.691	0	0.013	0.083	0	2.019	0.432	0.748	0.05
VIT_00s0198g00060	0	0	0	0	0	5.976	0	0	0	0
VIT_06s0004g07190	0.08	0.084	0.409	2.617	0.377	0	0.753	0.386	0.874	0.403
VIT_13s0019g02450	1.5	1.501	0.72	0.364	0.483	0	0.268	0.993	0.134	0.021
VIT_08s0058g00190	0.459	1.152	2.091	1.064	0.636	0	0	0.588	0	0
VIT_10s0003g04840	1.374	0.659	0.06	0.022	0.015	0	2.426	0.514	0.911	0.011
VIT_00s0225g00170	0	0	0	0.267	0.181	0.226	0.639	0.199	4.271	0.217
VIT_19s0015g01420	0.093	0	0.083	1.821	1.016	0	2.536	0.28	0.141	0.031
VIT_06s0004g07200	0	0	0	0.633	0	4.584	0	0.34	0.32	0.133
VIT_09s0054g00680	0.133	0.837	0	0	0.172	0	4.722	0	0.162	0
VIT_16s0100g00070	0.903	0	0	1.698	0.924	0	0.615	1.888	0	0
VIT_00s0169g00090	0.311	0.31	0	0.192	0	4.223	0.258	0	0	0.736
VIT_15s0045g01130	0.968	0	0	0	0	0	0.607	0	4.388	0.067
VIT_18s0122g00450	0	0.147	0	0	0	0	0.071	0	5.814	0
VIT_16s0098g00390	2.921	0.035	0.135	0.044	0.315	0	1.513	1.069	0	0
VIT_01s0011g00010	0.519	0.43	0	0.305	2.167	1.038	0.282	0.208	0.603	0.488
VIT_10s0071g00430	0.222	0.061	0.803	0.972	0.07	0.34	0.931	0.113	0.059	2.476
VIT_09s0002g07260	0.229	0	0.871	0	1.102	1.96	0.188	0.523	0.675	0.509
VIT_03s0063g00430	0.596	1.83	0	0.317	0.131	0.438	0.941	0.589	1.081	0.14
VIT_18s0001g09560	0	0	0	0.968	0	0	2.554	0	1.567	0.979
VIT_00s0218g00180	3.531	0	0	0	0	0	2.543	0	0	0
VIT_00s0173g00030	0.971	0	0	0.991	1.199	0	0.765	0.433	0.248	1.469
VIT_11s0016g00390	0.202	0.288	0.226	0.302	0.267	0	1.123	1.338	1.816	0.516
VIT_18s0001g10280	0	0	0.981	0	0.262	0	1.218	0.598	0	3.02
VIT_16s0050g01210	0	0	0	0	1.729	0	1.754	0	0	2.599
VIT_02s0025g00290	0.663	0.446	0.392	0.046	0.977	0.123	0.966	0.682	0.585	1.209
VIT_18s0001g09780	0.411	0.366	0.373	0.93	0.286	0.401	1.035	0.984	1.249	0.057
VIT_16s0100g01030	0.904	2.52	0	0.034	0.047	0	0.76	0	1.799	0.028
VIT_10s0071g00440	0.1	0.274	0.118	0.122	0	0	0.391	0.071	5.006	0.011
VIT_12s0059g00700	0.032	0	0.164	0.071	0	0.992	0.548	0.102	4.122	0.062
VIT_09s0002g02610	1.471	0	0.55	0.146	2.658	0	0.642	0.22	0.323	0.084
VIT_01s0011g03480	0	0.299	0	0.035	4.038	0.263	0.041	0.059	1.234	0.128
VIT_05s0102g01040	0.924	0.046	1.113	0.071	0.56	0	1.241	1.401	0.015	0.73
VIT_19s0015g02940	0.515	0.833	0	0	0.21	0	2.514	1.022	1.01	0
VIT_00s0555g00020	1.081	0.31	0.707	0.268	0.204	0	0.27	0.131	3.135	0
VIT_13s0106g00770	0.355	0.144	0.292	0.26	0.875	1.488	0.797	0.272	0.273	1.351
VIT_01s0146g00260	0	0.09	0	0.571	2.958	0	0.314	0	0	2.176
VIT_00s1313g00010	0.126	0.255	4.182	0.299	0.557	0	0.32	0.372	0	0
VIT_04s0008g00240	0	0	0.186	0	0.083	0	1.387	0	0	4.458
VIT_16s0039g00840	0.416	0.192	0	0	2.036	0.732	0.044	0	2.634	0.065
VIT_00s0908g00010	0	0	0	5.945	0	0	0.026	0	0.153	0
VIT_05s0020g03580	0	0	0	0	0	0	1.013	0	5.111	0
VIT_14s0030g00220	0.331	1.672	0	0.2	0.254	0	1.888	0.664	0.637	0.484
VIT_02s0025g04440	2.402	0	0	0	0.885	0	1.663	0.284	0.897	0
VIT_03s0038g04170	0.128	0.145	0	0.059	0.19	4.928	0.054	0.054	0.577	0
VIT_16s0022g02240	0	0.212	0	2.498	2.98	0	0.071	0.275	0.106	0
VIT_08s0058g00350	0.545	0.082	0.4	0.336	1.468	0	0.848	1.11	0	1.352
VIT_09s0002g05490	0.676	0.468	0.11	0.11	0.48	0.331	1.396	0.561	1.623	0.392
VIT_03s0063g01440	0	0	0	0.07	6.023	0	0	0	0	0.06
VIT_09s0018g01490	0	0.076	0	6.077	0	0	0	0	0	0
VIT_18s0122g01180	0	1.093	1.756	2.287	0	0	1.03	0	0	0
VIT_18s0001g03650	0	1.425	0	0.846	0	0	0.975	1.811	0	1.114
VIT_14s0081g00550	0	0.379	0	0.471	0	0	0.245	0	5.095	0
VIT_10s0003g04450	0.795	0.371	0	0.036	0.294	0	1.204	0.999	2.166	0.323
VIT_00s0179g00040	0.768	0	0	0	0.109	0	3.071	2.023	0	0.222
VIT_18s0041g00740	0.6	2.384	0.284	1.098	0	0	1.021	0.135	0.316	0.364
VIT_05s0020g01020	0	0	0	0	0	0	2.011	0	0	4.192
VIT_08s0058g01240	0	0	0	1.062	1.106	0	0.371	0.978	0	2.687
VIT_17s0000g08720	2.091	1.707	0.098	0	0.081	0.109	1.144	0.195	0.667	0.119
VIT_06s0004g06930	0.603	0.465	1.462	0.045	0.363	0	1.273	0.57	0.743	0.692
VIT_13s0064g01440	0.19	0.022	0	0.368	0.679	0.204	0.725	0.992	0.428	2.612
VIT_00s0279g00070	0.591	0.194	0.712	0.37	0.247	1.604	0.675	0.352	1.48	0
VIT_07s0005g04050	0.52	0.1	0.05	0.009	0.423	0.86	0.877	0.165	3.169	0.053
VIT_11s0052g00940	0.587	0.462	0.511	0.151	0.376	0.343	0.642	0.61	0.835	1.709
VIT_08s0040g02310	1.428	0	0	0.218	0.835	0	0.734	0.453	0.367	2.196
VIT_11s0016g04660	0.704	0.561	0.127	0.26	0.699	0.22	1.051	0.825	0.847	0.939
VIT_16s0039g01240	0.173	0.533	0.124	0.033	0.034	0	0.246	0	4.914	0.185
VIT_09s0054g01800	0.659	0	0	0.501	1.355	0	1.915	0	1.291	0.523
VIT_13s0067g00420	0.719	1.171	0	0.041	0	0	0.954	0.702	2.658	0
VIT_16s0100g00960	0.322	1.282	0	0	0	0	1.224	0	3.424	0
VIT_03s0038g04060	0	0.342	0.328	2.747	0.843	0.44	0.717	0.284	0.323	0.235
VIT_10s0071g00250	0.68	3.233	0.217	0.04	0	0	0.15	0.915	1.032	0
VIT_11s0078g00290	0.031	0.03	0	0	0.036	0	0.179	0.026	5.909	0.062
VIT_09s0002g06430	0	0	0	4.41	0	0.805	0.216	0.294	0.3	0.25
VIT_06s0004g08030	0.508	0.622	3.03	0.867	0	0	0.454	0.798	0	0
VIT_15s0048g00700	1.097	0.537	0	0	0.235	0	1.416	0	2.864	0.133
VIT_00s0125g00140	0.267	1.078	0.425	0.069	0.914	0.353	0.755	0.658	0.476	1.289
VIT_01s0137g00400	0.695	0	0.207	0.046	0.74	0.243	1.935	0.891	0	1.529
VIT_02s0087g00720	2.193	0	0.232	0	0	0	0.665	1.463	1.736	0
VIT_18s0089g00980	1.837	0	0	0	0	0	1.561	2.893	0	0
VIT_00s0551g00050	0	0.504	0	3.84	0	0	0.345	0.614	0.989	0
VIT_13s0139g00100	0.693	1.461	0.305	0.014	0.43	0	0.76	1.374	0.924	0.337
VIT_19s0177g00030	0.088	0.148	0	0	0	0	4.016	0	2.009	0.037
VIT_01s0011g03800	0.538	0.062	0.648	0.037	0.521	0.336	1.537	0.928	1.5	0.194
VIT_16s0050g01790	0	0	0	5.656	0.582	0	0	0	0	0.062
VIT_11s0206g00140	0.017	0	0	0.313	0	0	0.795	0.159	5.004	0.016
VIT_16s0100g00920	1.268	2.048	0.06	0	0.362	0	1.175	0	1.39	0
VIT_07s0095g00670	1.46	0.74	0	0.046	1.011	0	2.121	0	0.826	0.102
VIT_05s0049g00170	0	0	6.311	0	0	0	0	0	0	0
VIT_14s0030g00760	0	0	0	5.25	0	0	0	0.533	0.529	0
VIT_00s0434g00010	0	0	0	0.429	3.295	1.115	0	1.475	0	0
VIT_10s0003g03400	2.694	0.112	0.286	0	0.464	0	2.414	0.344	0	0
VIT_06s0009g01660	0.838	0.631	0.291	0	0.442	0.598	0.808	1.356	0.853	0.504
VIT_08s0007g08270	0.396	0.396	0.161	0.179	0.703	0.181	0.839	1.327	0.594	1.55
VIT_08s0105g00250	0.082	0.28	0.644	2.589	0.589	0	1.026	0.555	0	0.565
VIT_08s0007g06030	0.326	0.749	0.34	3.006	0.076	0	0.897	0.078	0.825	0.044
VIT_16s0100g00880	0.524	0.977	0.06	0.034	0	0	0.796	0	3.959	0
VIT_04s0044g01080	0.421	0.208	0	0.904	0.767	0.65	0.567	0.749	0.205	1.883
VIT_03s0038g02880	0	0	1.063	0	0.667	0	2.742	0	0	1.884
VIT_00s0188g00200	0.381	1.474	0	0.954	1.127	0	0.715	0	0.962	0.743
VIT_10s0116g01350	0	0.083	0	4.941	0.707	0	0.16	0	0	0.468
VIT_09s0002g03650	0.737	0.051	1.25	0.128	0.753	0	1.62	1.321	0.047	0.458
VIT_00s2478g00010	0	0	0	1.282	1.849	0	0	3.234	0	0
VIT_01s0011g03950	1.17	1.568	0	1.383	0	0	1.344	0.39	0.487	0.024
VIT_12s0028g03300	0.181	0.053	0	0	0.216	0	3.41	1.095	0.796	0.616
VIT_06s0004g03950	0	0	0	0	0	0	3.669	0	0	2.705
VIT_00s1603g00010	0	2.799	0	0	0	0	1.021	1.56	0	0.997
VIT_01s0011g02350	1.961	0.157	0	0	0	0	2.489	0	1.773	0
VIT_17s0000g08060	0	0.074	0	4.724	0.057	0	0.215	0.149	0.552	0.616
VIT_00s0743g00030	0.16	0.359	0	0.999	0.193	0.56	0.786	0.687	2.263	0.381
VIT_14s0083g00680	0.487	0	4.875	0.596	0	0	0.205	0	0	0.241
VIT_01s0011g03020	1.275	0.231	0.078	0	0	0.105	0.228	0.032	4.445	0.012
VIT_12s0134g00220	0	0	0.259	6.113	0	0	0.035	0	0	0
VIT_11s0052g01340	2.177	0	2.214	0	0.245	0	0.591	0.249	0.231	0.704
VIT_14s0006g02890	0.604	0.404	0.196	0.55	0.92	1.055	0.621	0.512	0.361	1.19
VIT_11s0016g05880	0.68	0.899	0.613	1.371	0.498	0.735	0.366	0.528	0.233	0.493
VIT_00s0374g00020	2.099	0.718	0	0.03	0	0	2.961	0.332	0.28	0
VIT_04s0008g03510	0.091	0.059	0	5.299	0.063	0.394	0.15	0.053	0.286	0.041
VIT_02s0012g01650	0.731	0.057	0	0	0	0	0.44	0.101	4.955	0.154
VIT_15s0021g01630	1.701	0.958	1.603	0.143	1.566	0	0.255	0.107	0.11	0
VIT_08s0007g06250	1.024	0.564	0.449	0	0.398	0.448	0.992	0.58	0.677	1.31
VIT_08s0007g03420	0	0.045	0.812	0.492	2.258	0	0.636	0.13	0.175	1.898
VIT_19s0090g00040	0	0	1.22	0.063	1.864	0	0.804	0.186	0.05	2.259
VIT_15s0048g02660	0.145	0.045	0	0.08	0	0	5.839	0.039	0.048	0.251
VIT_08s0058g00830	0.849	0.632	0.439	0.263	0.648	0.329	0.763	0.638	0.785	1.102
VIT_09s0002g01370	0	0	0	0.018	1.559	0	0.962	0.064	0.03	3.818
VIT_17s0000g08160	0.363	0.026	0.133	0.067	0.85	0	2.65	1.537	0.227	0.605
VIT_16s0050g02510	1.458	1.521	0	0.197	0.104	0	1.359	0.6	1.105	0.117
VIT_16s0039g01280	0.36	0.672	0.346	0.017	0.083	0.122	0.497	0	4.225	0.149
VIT_00s1326g00010	0.501	0.293	0	0.18	0.31	0	0.607	2.355	0.557	1.673
VIT_08s0007g06580	0.743	0.223	0.148	0.46	0.742	0	0.975	0.223	1.8	1.173
VIT_18s0001g12210	1.55	0.137	0	0.089	0.249	0	1.586	0.323	2.386	0.173
VIT_17s0000g06470	0.679	0.738	0.391	0.251	0.741	1.008	0.734	0.585	0.53	0.838
VIT_08s0040g02920	0.655	0.727	0.219	0.137	1.471	0.541	0.393	0.358	0.164	1.829
VIT_04s0008g04180	1.433	3.572	0	0.426	0.12	0	0.506	0.028	0.393	0.021
VIT_11s0016g05370	0.246	0.231	0.078	0.011	0.135	4.235	0.096	0.499	0.939	0.029
VIT_00s0611g00010	0.593	0.506	0.474	0.543	0.91	0.353	0.775	0.601	0.615	1.136
VIT_15s0046g02060	0.405	0.716	0.425	0.304	0.452	0.318	0.844	0.611	1.251	1.183
VIT_05s0049g01270	0.574	0.683	0.311	0.242	0.942	0.339	0.767	0.678	0.392	1.585
VIT_15s0024g01760	1.212	0.332	0.239	0.114	0.652	0.207	2.263	1.366	0.096	0.035
VIT_14s0060g02580	0.979	0	0	0	0	3.212	0.528	1.05	0.227	0.524
VIT_00s1466g00010	0	0	4.303	1.698	0	0	0	0.521	0	0
VIT_04s0044g01610	1.991	1.187	0.06	0	0.341	1.016	1.067	0.099	0.723	0.04
VIT_06s0004g05010	0.163	0	0	0.887	0.215	4.76	0.115	0.281	0	0.104
VIT_00s0396g00060	0.332	0	1.625	0.562	0.463	2.009	0.909	0.219	0.411	0
VIT_17s0000g09340	0	0	0	0	0	0	1.728	0	4.808	0
VIT_13s0074g00540	1.128	0.192	0.308	0.022	0.793	0.379	1.085	0.59	1.744	0.295
VIT_13s0084g00450	0.293	1.021	1.866	0.074	0.292	1.825	0.399	0.316	0.372	0.079
VIT_17s0000g00270	0.543	2.536	0	0.073	0.057	0	1.318	0.706	0.811	0.498
VIT_14s0030g00610	1.245	0	0	1.506	1.271	0	1.76	0	0	0.763
VIT_13s0067g00590	0.434	0.176	0	0.033	5.03	0	0.288	0.145	0	0.452
VIT_18s0001g06090	0.163	0.036	0	0.047	0.041	0	4.553	0	1.723	0
VIT_05s0102g00940	0.802	0.174	0.196	4.423	0.168	0	0.598	0.123	0	0.082
VIT_11s0016g04910	0.818	0.728	0.146	0	1.048	0	2.755	0.777	0	0.298
VIT_02s0154g00160	0.063	0.477	0.205	0.988	0.866	0.178	0.821	1.343	1.377	0.254
VIT_19s0014g02290	0.668	0.939	0	0	1.524	0.403	0.673	0.549	0.356	1.464
VIT_12s0059g02100	0.111	0.026	0	5.921	0	0	0.079	0	0.423	0.017
VIT_18s0001g01070	0.678	0.303	0.426	0.113	0.894	0.529	0.787	1.088	0.448	1.321
VIT_00s0988g00010	0.153	0.22	0.737	0.18	0.776	0.231	0.3	0.175	2.752	1.071
VIT_02s0109g00130	0.528	0	0	0.214	0.848	1.478	0.956	1.204	0	1.374
VIT_00s0204g00030	2.312	0.315	1.744	0.076	0.438	0.237	0.946	0.408	0	0.127
VIT_02s0012g01690	0.414	0	0	6.196	0	0	0	0	0	0
VIT_00s1221g00010	0.427	2.115	0	0.398	1.626	0	0	0.455	0.514	1.077
VIT_00s0317g00020	1.911	1.545	0	0	0	0	1.21	0	1.556	0.396
VIT_14s0030g00420	0.079	0.797	0.169	0.33	0.478	0.099	0.891	0.816	0.308	2.652
VIT_19s0085g00950	0.81	0.568	1.281	0.053	0.541	0	1.883	0.751	0	0.733
VIT_12s0057g00970	0.539	0.515	0.342	0.169	0.533	0.483	0.946	1.095	0.609	1.398
VIT_18s0122g00360	1.205	0.16	3.079	0.193	0.087	0	1.558	0.227	0	0.121
VIT_12s0059g00210	0.158	0.981	1.422	0.071	0.408	1.191	0.735	0.256	1.283	0.123
VIT_19s0177g00240	0	0	0	6.575	0	0	0.061	0	0	0
VIT_19s0090g00170	1.911	0	0	0	0	0	0.705	0	4.027	0
VIT_02s0033g00770	0.316	0	0	0.085	0	0	0.086	0	6.169	0
VIT_10s0003g05760	2.6	1.211	0	0	0	0	0.792	0	1.138	0.915
VIT_04s0008g02980	0	0.191	0	0.27	0.39	0.923	0.656	1.424	2.171	0.63
VIT_06s0009g01350	0.264	0.436	1.102	0.015	0.381	1.844	0.703	0.68	0.612	0.625
VIT_18s0001g02400	0.047	0	2.827	0.017	0.349	0	0.942	0.105	0	2.38
VIT_19s0014g04270	0.685	0.647	1.085	0.085	0.522	0.378	0.863	0.606	0.842	0.963
VIT_10s0003g01180	0.815	0	0.615	1.662	1.095	0	0.935	0.317	1.021	0.216
VIT_15s0046g02490	0.389	0	0.316	1.629	0.587	0	0.621	1.262	0.678	1.206
VIT_03s0097g00110	1.058	0.564	0	0.971	0.037	0.296	0.811	0.652	2.253	0.046
VIT_05s0020g04670	0	0	0	0	0	0	6.689	0	0	0
VIT_12s0034g00280	1.08	0.494	0.565	0.281	1.139	0.387	0.959	0.567	0.818	0.405
VIT_01s0011g03880	0.279	0	0	0	0	0.315	0.605	1.657	3.376	0.465
VIT_01s0113g00500	0.677	0.413	0.142	0.037	1.804	0.083	0.986	0.226	0	2.333
VIT_00s2499g00010	0	0	0	6.707	0	0	0	0	0	0
VIT_19s0014g02910	0.395	0.083	0.724	0	0.454	1.556	0.544	2.251	0.317	0.386
VIT_09s0002g07030	0.063	0	0	0.208	0.163	0	1.941	0.029	0	4.308
VIT_16s0039g01350	1.356	1.506	0.299	0.546	0.596	0.402	0.614	0.14	1.152	0.106
VIT_14s0128g00650	0	0	0	0	0	0	0.647	0.333	5.736	0
VIT_13s0139g00180	0.506	0.415	1.391	0.233	0.353	1.079	0.697	0.639	0.813	0.593
VIT_12s0034g01050	2.255	0	0	0.695	1.516	0	0	0	2.256	0
VIT_16s0098g00800	1.909	0	1.317	1.257	0	0	1.089	0.324	0.335	0.495
VIT_16s0098g01090	0.289	0.072	1.351	0.082	0.481	0.643	1.227	1.577	0.156	0.849
VIT_08s0007g08320	0.611	0.362	0.517	1.362	0.871	0.429	0.634	0.574	0.384	0.986
VIT_19s0015g02610	1.25	1.406	0.243	0	0.346	1.338	0.905	0.657	0.494	0.094
VIT_13s0064g00910	0.207	0.278	0	0.423	0	1.84	0.187	0.498	3.304	0
VIT_00s0283g00010	0.366	0.308	1.339	0.114	0.687	0	0.883	0.594	0.748	1.699
VIT_07s0197g00020	0.2	1.146	0	4.125	0.228	0	0.09	0.623	0.328	0
VIT_03s0038g03770	0.582	2.501	1.099	0	0	2.088	0.303	0	0	0.175
VIT_18s0001g12870	1.103	0.507	0.983	0	1.346	0.302	1.649	0.725	0.07	0.067
VIT_00s0801g00010	0	0	1.572	0	0.472	3.919	0.353	0	0.437	0
VIT_01s0010g02190	0.081	0	0	4.01	0	0.968	0.517	0	1.182	0
VIT_00s0207g00070	0.797	2.087	1.033	0.126	0.493	0.86	0.358	0.328	0.493	0.185
VIT_19s0015g01680	1	0	0	0.062	1.825	0	1.699	1.429	0.202	0.547
VIT_14s0128g00700	0.691	0.54	0.273	0.357	0.473	0.534	0.962	0.923	0.438	1.575
VIT_01s0026g02570	0.764	0.163	0	1.238	0.433	0.349	1.613	0.536	1.17	0.504
VIT_16s0022g00040	1.896	1.956	0	1.079	0	0	0	0	1.845	0
VIT_07s0005g00380	1.239	2.515	0	0.618	0	1.307	0.715	0.393	0	0
VIT_00s0317g00070	0	0.153	0	0	0.116	0	1.539	1.683	2.521	0.783
VIT_06s0004g08140	0.378	0.325	0.531	0.468	0.979	1.557	0.564	0.373	0.414	1.206
VIT_19s0014g05140	0.578	0.57	0.635	0.499	0.714	1.995	0.536	0.421	0.407	0.45
VIT_15s0045g00150	1.224	0	0	0	1.79	3.792	0	0	0	0
VIT_03s0038g01590	0.441	0.962	0	0.044	0.219	0	1.386	2.012	1.379	0.363
VIT_00s0640g00010	1.077	1.438	0.55	0.923	0.498	0	0.545	0.183	1.365	0.228
VIT_01s0150g00070	0.337	0.249	0.822	1.072	0.946	0.627	0.718	0.563	0.482	0.993
VIT_19s0014g00630	1.241	0	5.572	0	0	0	0	0	0	0
VIT_09s0070g00640	3.003	1.463	0	0.095	0	0	0.95	0.974	0.33	0
VIT_04s0008g05250	0.221	0.574	0	1.824	0	3.935	0	0	0.264	0
VIT_05s0094g01430	0.098	0.078	0	0.108	0.592	0	1.526	1.65	0.976	1.791
VIT_00s0522g00020	0.468	0	0	0	0.255	0	4.996	0.173	0.928	0
VIT_05s0094g01010	1.07	2.07	0.771	0	0	0	0.638	0.584	1.621	0.067
VIT_19s0014g01600	0	0.13	0.553	0.048	0.391	0	5.202	0.293	0.128	0.085
VIT_08s0007g05670	1.629	0.221	0.186	0	0.893	0	2.552	1.168	0	0.186
VIT_14s0066g00570	0	0	0	0	6.837	0	0	0	0	0
VIT_02s0087g00150	1.943	0.688	0	0.414	0	0	0.959	0	2.014	0.824
VIT_16s0100g00540	0.73	0.743	0.136	0.083	0.842	0	0.093	2.843	1.372	0
VIT_16s0100g00210	0	0	0	0	0.542	4.501	0.718	0	0	1.081
VIT_15s0024g00830	1.315	0.6	0.571	0.111	0.392	2.052	0.776	0	0.457	0.57
VIT_00s0567g00060	1.69	0.047	1.075	0.028	0.273	0	3.675	0.06	0	0
VIT_12s0028g01180	0	0	0	0	0	0	0.224	5.9	0	0.727
VIT_14s0030g01750	0.825	0.601	0	1.795	1.14	0.637	0.219	0.188	1.328	0.117
VIT_12s0028g00540	0	0	0	1.063	0	0	0.914	0.077	4.75	0.048
VIT_19s0015g00540	0.468	0.447	0.577	0	0	0.774	0.804	0.779	2.411	0.592
VIT_16s0013g00280	0.03	0.039	0	1.345	3.77	0.204	0.295	0.766	0.194	0.216
VIT_19s0014g02180	0.335	0.409	0	1.676	1.315	0	0.282	0	2.519	0.325
VIT_16s0050g01040	0.618	0.668	1.422	0.119	0	0.985	0.609	1.157	0.925	0.358
VIT_15s0021g00360	0.395	0.535	0.932	0.139	0.647	1.15	0.639	0.769	0.533	1.132
VIT_17s0000g01960	0.079	0.093	0.124	0.239	1.084	0	1.015	1.24	0.456	2.546
VIT_02s0234g00070	0	0	0.269	0.335	1.225	0	0.734	1.163	0.517	2.642
VIT_07s0185g00080	0.745	0.712	0	0.959	0.793	0.248	0.724	1.265	0.853	0.588
VIT_00s0941g00010	0.667	0.477	0.437	0.249	1.523	0.137	0.971	0.706	0.378	1.347
VIT_06s0061g00050	0.276	1.389	0	0	0.452	0	2.478	0.351	0.673	1.297
VIT_17s0053g00360	0.554	0.515	0.22	0.58	1.043	0.839	0.898	0.66	0.456	1.151
VIT_19s0014g01950	0.371	0.19	0	0.995	0	0	0.348	3.189	1.796	0.029
VIT_02s0154g00360	0	0	0	0	0	6.922	0	0	0	0
VIT_08s0040g00260	0	0	0	0	0	6.926	0	0	0	0
VIT_06s0080g00330	0.649	2.174	0	0	0.97	0	2.358	0.288	0.055	0.432
VIT_00s0211g00030	0.144	0.044	0.116	1.128	1.332	0.1	0.568	1.756	0.838	0.903
VIT_08s0007g01180	0.402	1.693	0	0	0.027	0.095	0.617	2.222	1.86	0.016
VIT_00s0398g00060	1.194	0.604	0	1.799	0.051	0.105	1.403	0.942	0.732	0.103
VIT_14s0066g00020	1.17	0.041	0	0	0.448	0	2.905	1.999	0	0.373
VIT_02s0033g00870	0.415	0.058	0	0	0	0	0	0.105	6.371	0
VIT_16s0050g00110	0.676	1.067	0.299	0.752	0.741	0.415	0.736	0.79	0.726	0.75
VIT_19s0027g01020	0	0	0	0.552	0	4.378	0	2.023	0	0
VIT_19s0090g01090	3.153	0	0	2.487	0	0	0	0	0	1.324
VIT_16s0039g01130	1.87	0.882	0.312	0	0.291	0	1.515	0.05	1.557	0.489
VIT_16s0013g00140	0.049	0.435	0.253	5.065	0.119	0.22	0.315	0.11	0.242	0.161
VIT_19s0015g00010	0.937	1.199	0.422	1.772	0.231	1.819	0.241	0.16	0.173	0.015
VIT_02s0025g00320	0	0	0	0	0	0	6.907	0.063	0	0
VIT_18s0001g11390	0.982	0.058	0	0	3.571	0	1.256	0.618	0	0.491
VIT_08s0007g05150	0	0	0	0	0	6.978	0	0	0	0
VIT_10s0116g01530	0.034	1.38	4.157	0.306	0.1	0	0.192	0.205	0.293	0.313
VIT_09s0096g00420	1.613	0.753	0	0.087	0.219	0.283	2.152	0.584	1.155	0.151
VIT_08s0007g08040	2.412	0	0	0	1.012	0	0.675	2.291	0	0.611
VIT_17s0000g02390	0.153	0.091	0.138	5.813	0.071	0	0.354	0.045	0.086	0.259
VIT_02s0033g01320	0.178	4.671	0	0.124	0.284	0	0.939	0.201	0.215	0.404
VIT_04s0023g00230	0.162	0	0	0.818	0	0	2.151	0.297	0.099	3.487
VIT_12s0055g00790	0	0	0	0.626	0	0.28	0.662	0.023	5.432	0
VIT_05s0077g00230	0	0	0	0.451	0	0	0.812	3.514	0	2.258
VIT_18s0089g01080	0.105	0.109	0	0	0.504	0	3.332	1.216	0.205	1.567
VIT_00s1945g00010	0	0	0	0	0.335	4.956	0.188	0.366	0	1.197
VIT_06s0009g02740	0.513	0.778	0.282	0.18	0.88	0	1.037	1.226	0.663	1.486
VIT_08s0007g01820	0.172	0.141	0.359	0.211	0.377	0.231	1.408	1.214	0.53	2.409
VIT_02s0025g03170	0.624	0.118	0.623	1.144	0.569	0.593	0.64	2.281	0.37	0.093
VIT_14s0030g02080	0	0	0	0.137	2.181	0.235	1.612	0.026	0.526	2.349
VIT_02s0025g02040	0.198	0.197	0	1.262	0.691	0	1.274	1.175	0.386	1.889
VIT_00s0194g00310	1.171	1.838	0	0	0.779	0	0.812	0.692	0.739	1.045
VIT_16s0050g00010	0.741	0.98	0	0	0.34	0	3.021	0.303	1.695	0
VIT_14s0060g00880	0.427	0.749	0.08	1.703	0.888	0.107	0.717	0.868	0.49	1.061
VIT_13s0019g01920	0.411	0.086	0.26	0	0.068	0	5.55	0.553	0.027	0.135
VIT_12s0059g02670	0.374	2.313	0	0.018	1.573	0.145	0.854	0.661	0.194	0.958
VIT_10s0003g03670	0.079	0	1.767	0.058	1.167	0	0.652	1.391	0.382	1.598
VIT_07s0005g03260	3.171	1.582	0	0	0.763	0	1.338	0.247	0	0
VIT_16s0098g01410	0.748	0.563	0.221	0.178	0.858	0.264	0.885	1.111	0.795	1.481
VIT_08s0007g00880	0	0	0	0	3.077	0	0.908	0	0	3.12
VIT_00s1754g00010	0	0.487	4.208	0.74	0	0	0.354	0.509	0.504	0.31
VIT_03s0063g02400	4.666	0	0	1.347	0.744	0	0.355	0	0	0
VIT_06s0009g01980	0	0	3.556	0	0	0	0	3.103	0	0.457
VIT_17s0000g03330	1.257	1.311	0.503	0.032	0.078	0.109	1.268	0.279	2.088	0.193
VIT_13s0067g02300	0	0	0	0.459	0	0	0.489	2.142	1.449	2.586
VIT_04s0008g04450	0.504	0.979	1.171	0.234	0.323	0	1.607	0.591	0.325	1.391
VIT_16s0100g00190	0.414	0.474	0.73	0.882	1.103	0.238	0.927	0.612	0.231	1.515
VIT_01s0010g04010	0	0.193	0.696	3.658	0.19	1.567	0.272	0	0	0.55
VIT_08s0007g03070	0.628	0.776	0	0.732	0.822	0	0.912	0.837	0.554	1.87
VIT_01s0011g03960	2.617	0.327	0	0.03	0.05	0	1.839	0.903	1.357	0.014
VIT_18s0001g13940	0.655	0.457	0.183	0.325	0.753	0.393	1.279	0.92	0.529	1.646
VIT_14s0068g02240	0.412	0.353	0.495	2.797	0.641	0.088	0.526	0.778	0.239	0.816
VIT_06s0009g01010	1.201	0.848	0.773	1.019	0	0	1.074	0	1.81	0.419
VIT_16s0022g00460	0	0	0	2.007	3.084	0	0	0	0	2.059
VIT_17s0000g09210	0.434	0.563	0.336	1.954	1.425	1.001	0.306	0.271	0.217	0.655
VIT_14s0066g02100	1.507	1.055	0.299	0	0.53	0	0.962	1.541	0.85	0.421
VIT_06s0004g05240	0.906	0.06	0.398	0.052	0.189	0.136	0.896	0.639	3.73	0.168
VIT_16s0098g00090	1.848	4.801	0	0	0.094	0	0.354	0	0.08	0
VIT_18s0001g15530	0.611	0.456	0.407	0.443	0.571	0.146	1.244	1.205	0.451	1.641
VIT_16s0115g00460	1.516	0.981	0	0	2.125	0	0.688	0.806	1.062	0
VIT_07s0005g03940	0	0.294	0.551	0.45	1.016	0	0.691	0.879	0.128	3.17
VIT_18s0001g01250	0	0	4.331	0	1.621	0	0	0	1.234	0
VIT_00s2745g00010	0.478	0.328	0	0	0	0	1.128	0.368	4.807	0.084
VIT_06s0004g02490	0.21	0.207	0.129	4.93	0.189	0.353	0.293	0.136	0.385	0.362
VIT_12s0059g00630	0.375	0.923	1.902	2.696	0	0.78	0.117	0	0.406	0
VIT_02s0154g00490	1.132	0.247	0	2.318	0.263	0.509	0.253	1.299	0.585	0.595
VIT_08s0007g04330	1.362	0.203	0.77	0.41	1.153	0.177	1.974	0.858	0.079	0.216
VIT_08s0040g00550	0.621	0.063	1.356	0	2.566	0	1.128	0.276	0.972	0.228
VIT_05s0102g00140	0	0	0	0	4.972	0	0	0	2.238	0
VIT_09s0002g03700	0.16	0.099	0	6.199	0	0	0.07	0	0.684	0
VIT_09s0002g08340	0.373	0.359	3.847	0	1.321	0	0	0.955	0.358	0
VIT_14s0068g00080	0	0	0	0	0	7.214	0	0	0	0
VIT_08s0007g05470	0	0	0	0	0	7.214	0	0	0	0
VIT_03s0063g00630	0.586	0.498	0.2	0.066	0.745	0.224	1.295	0.907	1.195	1.501
VIT_19s0015g02410	0.228	2.244	0.769	0.115	0	0.323	0.453	0.059	2.979	0.047
VIT_14s0083g00420	0	0	0	0	0	3.88	0	1.142	0.927	1.27
VIT_15s0046g00190	0.288	0.087	0	0.054	0.23	0.13	1.377	2.26	1.37	1.424
VIT_12s0121g00310	1.836	1.211	0	0.116	0.494	0.348	1.016	0.526	1.427	0.274
VIT_14s0128g00410	1.803	0.223	0.83	0	2.283	0	1.153	0.79	0	0.169
VIT_09s0070g00620	1.751	0.811	0.781	0.59	0.648	0.275	0.574	0.592	0.821	0.407
VIT_00s0463g00050	0	0	0	0.425	0	3.346	1.08	1.315	0	1.086
VIT_14s0066g02480	0.069	0	0	6.929	0	0	0	0	0.2	0.054
VIT_08s0007g00240	1.625	0.804	0.807	0.206	0.484	0.197	2.459	0.333	0.219	0.121
VIT_01s0010g03410	0.589	0.457	0.288	0.373	0.865	0.792	1.012	1.017	0.575	1.292
VIT_02s0087g00760	0.596	0.753	0.717	0.197	1.147	0.26	1.062	0.74	0.39	1.403
VIT_00s2849g00010	0	1.07	0	0.225	0	0	0	0.124	5.739	0.108
VIT_03s0017g02200	2.61	1.694	2.388	0.329	0.247	0	0	0	0	0
VIT_14s0081g00780	0.547	0.647	1.068	0.052	0.635	1.355	0.746	1.316	0.756	0.148
VIT_13s0047g00730	0.917	0.431	2.068	0.245	0.47	0.738	0.78	0.666	0.386	0.569
VIT_10s0003g04460	0.701	0.329	0.168	0.093	0.329	0.51	0.697	0.835	3.264	0.347
VIT_10s0042g01180	0.718	0.52	0.956	1.028	0.655	0	1.125	1.521	0.377	0.375
VIT_03s0063g02440	0	0	0.165	0.343	0	0	0.655	0.172	5.915	0.026
VIT_00s0264g00110	0.507	0.575	0.577	0.472	0.95	0.844	0.705	0.589	0.695	1.363
VIT_16s0098g00010	1.996	0.618	0	0	0	0	2.585	0.587	1.493	0
VIT_00s0388g00050	1.113	2.204	0	0	0.456	0	2.612	0.289	0.606	0
VIT_14s0066g01420	0.193	0	0	1.8	3.148	0	0.167	0	1.787	0.186
VIT_19s0014g04540	0.516	2.487	0	0.015	0.025	3.991	0.086	0.063	0.098	0
VIT_05s0020g03850	0.627	0.477	0.607	0.697	1.042	0.664	0.886	0.573	0.572	1.148
VIT_18s0001g09720	2.319	1.015	0	0	0.048	0	2.085	0.407	1.431	0
VIT_09s0054g00900	0.916	0.6	0.111	0.016	0.171	0	1.485	0.983	2.927	0.107
VIT_16s0013g01640	0	0	0	0	4.971	0	0	0	2.349	0
VIT_18s0122g00840	0.766	0.6	1.076	0.471	0.615	0.217	1.026	0.77	0.511	1.277
VIT_01s0011g05890	1.602	0.464	1.128	0.029	0	0	0.733	0.177	3.095	0.102
VIT_01s0137g00380	2.257	0.274	0.207	0.064	0.762	0.304	2.059	1.305	0.022	0.076
VIT_11s0037g00690	0.072	0.048	0	6.495	0	0	0.65	0.027	0.036	0.007
VIT_11s0016g01210	0.573	0.574	0.228	0.141	0.427	0.434	1.132	1.662	1.06	1.107
VIT_01s0026g01730	1.182	0.328	0	0.031	0	0	2.456	0.176	3.148	0.021
VIT_08s0007g05900	0.172	0.182	0.268	1.546	0.684	0.116	0.809	1.091	0.408	2.073
VIT_05s0051g00110	0	0	0	0	0	0	0.644	1.743	4.893	0.075
VIT_11s0078g00210	0	0	0	0	0	0	0	2.171	5.186	0
VIT_03s0088g00700	2.663	1.936	0	0	0	0	2.255	0	0.505	0
VIT_03s0063g02220	0.226	0.923	0	0.425	0.959	2.299	0.966	0.463	0.236	0.864
VIT_09s0002g04140	0.106	0.267	0	5.823	0.173	0	0.213	0	0.513	0.27
VIT_01s0146g00090	3.533	0.967	0	0.787	0.765	1.108	0.083	0.127	0	0
VIT_04s0008g05710	0.356	0.184	0.47	0.02	1.08	0	1.265	0.815	2.622	0.56
VIT_07s0104g00980	0.535	0.655	2.426	0	0	2.828	0.93	0	0	0
VIT_13s0156g00090	0.623	0.805	1.662	0.08	0.576	0	1.244	2.118	0	0.267
VIT_03s0063g01290	0	0.055	0	0.031	0.162	0	4.024	0.869	0.274	1.961
VIT_05s0051g01080	0	0	0	0	0	2.049	0.327	3.387	0.476	1.137
VIT_15s0048g00920	0	0	0	1.281	2.359	0	0	0	2.345	1.394
VIT_13s0139g00020	0.925	1.305	2.306	0	0	0	0.855	1.99	0	0
VIT_10s0003g00970	0.652	0.773	0.702	0.202	0.848	0.169	0.997	0.845	0.582	1.614
VIT_14s0030g02280	0.603	0.429	0.864	0.464	0.609	1.302	0.682	0.719	0.958	0.756
VIT_12s0121g00240	0.658	0.149	0.637	1.205	0.93	0.249	1.136	1.143	0.275	1.004
VIT_16s0039g00510	0	0	0	0	0	5.657	0.479	0.84	0	0.412
VIT_19s0014g00680	0.039	0.046	0	0.02	1.76	3.045	0.481	0.327	0.355	1.32
VIT_04s0044g01470	0.037	0.019	0.151	6.677	0	0.085	0.078	0	0.332	0.014
VIT_19s0027g00910	0.171	0.205	0.261	0.039	0	0	0.341	0.195	6.182	0
VIT_05s0049g01920	0.316	0.551	1.31	0.295	0.35	2.372	0.854	0.53	0.565	0.251
VIT_06s0004g06650	1.836	0.424	0.499	0.125	0.518	0	2.902	0.734	0.034	0.324
VIT_15s0048g00780	0.305	0	0	0.151	0.14	0.86	1.892	0.129	0.829	3.092
VIT_18s0001g13300	0.674	3.867	0	0	0.412	0	0.388	0.562	1.237	0.263
VIT_03s0017g02040	0.186	0.102	0.523	3.055	0.369	1.447	0.451	0.367	0.516	0.389
VIT_09s0002g00230	0.591	0.907	0	0.375	0.93	1.444	0.873	0.554	0.449	1.287
VIT_00s0374g00030	1.258	2.378	0.157	0.026	0.03	0	1.216	0.809	1.503	0.035
VIT_17s0000g07060	0.778	3.308	0.254	0.421	0.163	0	1.291	0.111	0.781	0.31
VIT_07s0095g00040	0.636	1.063	1.614	0.205	0.624	0	1.176	1.125	0.434	0.542
VIT_07s0005g01080	0.093	0.563	0	2.406	0.203	2.211	0.318	0.49	0.746	0.392
VIT_08s0007g02830	0.197	0.127	0.168	6.036	0.201	0.189	0.148	0	0.334	0.026
VIT_04s0069g00980	0.637	5.136	0	0	0.435	0	0.353	0	0.867	0
VIT_18s0001g10300	0.492	0.135	0.266	1.713	0.93	0.299	0.648	1.463	0.683	0.803
VIT_14s0036g01110	0.693	0.758	0.175	0.009	0.099	0.12	1.516	2.699	0.621	0.743
VIT_08s0105g00610	0	0	5.204	0.78	0	0	0	0	0	1.448
VIT_10s0071g00510	0	0	0	0	0	0	2.499	0	0	4.936
VIT_11s0037g00800	0.667	0.522	0	0.027	1.303	0	0.805	3.098	0.07	0.944
VIT_14s0081g00280	0.857	0.524	0.498	0.413	0.62	0.115	0.916	1.118	0.922	1.456
VIT_05s0102g01070	0.464	2.885	0	0.457	0	0	0.894	1.744	0	0.996
VIT_03s0038g03740	0.446	2.234	1.619	0.124	0.528	0.116	0.444	0.708	0.613	0.609
VIT_07s0141g00060	1.791	0.147	0	4.304	0.164	0.726	0.209	0.031	0.071	0
VIT_05s0051g00370	0	4.382	0	3.069	0	0	0	0	0	0
VIT_03s0017g01040	0.646	0.55	0.256	1.809	0.116	0	1.803	0.521	1.713	0.037
VIT_11s0065g00390	0.038	0	0.112	0.329	0.052	0.097	0.852	0.119	5.594	0.26
VIT_19s0014g02270	0.505	0.557	0	0	2.158	0	0.637	0.571	0.89	2.146
VIT_04s0008g05260	0.672	0.255	0.971	0	0.34	4.804	0.423	0	0	0
VIT_18s0001g09950	0	0	0	0	0	7.468	0	0	0	0
VIT_03s0063g01430	0.713	0.726	0.517	0.213	1.079	0.789	0.639	0.795	0.749	1.251
VIT_12s0034g02370	1.049	0.356	1.381	0.112	0.473	0	3.249	0.649	0.123	0.082
VIT_18s0089g00310	0.65	1.412	1.3	0.077	0.699	1.859	0.24	0.227	0.605	0.404
VIT_01s0146g00240	0.691	0.374	0.339	0.439	1.146	0.445	1.058	0.842	0.566	1.583
VIT_06s0004g05160	0.977	0.608	0.194	0.594	1.175	0.539	0.826	0.623	0.522	1.43
VIT_09s0018g01980	1.604	0.716	0	0.034	0.143	0.313	1.986	0.379	2.317	0
VIT_07s0141g00080	0	0	0	6.943	0	0	0	0	0.555	0
VIT_07s0129g00570	0.391	0.061	0.164	0.012	0.918	0.092	1.056	0.272	2.522	2.015
VIT_12s0028g04030	0.913	3.866	0.247	0	0.027	0	0.851	0.32	1.278	0
VIT_16s0013g00190	0.035	0	0	6.674	0.728	0	0	0.074	0	0
VIT_09s0070g00940	0	0.397	0	0	0.616	6.104	0	0	0.396	0
VIT_08s0007g07510	0.541	0.729	0.559	0.265	1.083	0.367	0.981	1.237	0.554	1.199
VIT_19s0014g02140	0.794	0.658	0.575	0.366	1.05	0.554	0.826	0.789	0.806	1.099
VIT_12s0034g00030	1.722	3.491	0	0.084	0.136	0	0.63	0.075	1.379	0
VIT_06s0004g08340	0.723	0.586	0.737	0.206	0.881	0.36	0.692	0.96	1.376	1.004
VIT_10s0003g04330	1.054	0.447	0.193	0.662	1.413	0.368	0.91	0.709	0.52	1.252
VIT_05s0077g00970	0.028	0.057	0.074	6.404	0.778	0.099	0	0	0.053	0.037
VIT_08s0007g00750	2.162	1.83	2.201	0.085	0.55	0.124	0.452	0.128	0	0
VIT_18s0001g13350	1.063	2.788	0.053	0.049	1.176	0.39	0.489	0.535	0.78	0.211
VIT_07s0031g01920	0.28	0.606	0.66	0.226	0.73	0.247	1.151	0.521	1.302	1.81
VIT_11s0016g02070	1.309	0.82	0	0.062	0.164	0	0.561	0	4.559	0.066
VIT_03s0017g02140	1.165	2.097	0.33	0.047	0.084	0	2.642	0.177	0.946	0.056
VIT_09s0002g05840	0.737	1.12	0.613	0.047	0.48	0.42	1.21	1.542	0.706	0.67
VIT_05s0029g00190	0.264	0	0.395	0	2.373	0	1.402	1.844	0	1.267
VIT_14s0066g02140	0.279	0	0.322	0.4	0.981	0.474	0.951	0.784	0.24	3.121
VIT_14s0128g00990	0	0	0	0	0	0	0.213	0	7.35	0
VIT_12s0028g01630	1.185	0.448	0.07	0.095	0.365	0.189	1.367	0.884	1.971	0.989
VIT_19s0014g04090	0.121	1.67	0.485	0.083	0.043	0.287	0.643	0.065	4.146	0.028
VIT_16s0100g00800	0.537	2.598	0	0.044	0.14	0	1.776	0	2.473	0
VIT_12s0028g01520	1.462	0.845	1.378	0.133	0.474	0.394	1.012	0.455	1.049	0.388
VIT_12s0059g00370	0.598	0	0	0.159	0	0	1.877	1.55	3.233	0.18
VIT_13s0047g00910	0	0	0	0.295	0.463	0	1.548	0	0.459	4.832
VIT_07s0005g01940	0.48	2.286	2.435	0.042	1.263	0	0.077	0.972	0	0.044
VIT_19s0014g04440	0	0.157	0	0	0	7.442	0	0	0	0
VIT_01s0011g05910	2.205	0.045	0	0.025	0	0	5.229	0.099	0	0
VIT_05s0029g00450	0.66	0.513	0.619	0.114	1.264	0.653	0.858	0.826	0.532	1.567
VIT_11s0016g05790	0.253	0.361	0.388	0.765	0.672	0.954	0.899	0.771	0.499	2.047
VIT_09s0054g01410	0	7.429	0	0.042	0.05	0	0.095	0	0	0
VIT_12s0059g02330	0	0.393	0	0.281	0.387	0	1.145	1.932	0.751	2.73
VIT_16s0039g00790	0	0	7.623	0	0	0	0	0	0	0
VIT_13s0019g03020	1.212	0.573	1.649	0.175	1.327	0.189	1.266	0.705	0.529	0
VIT_00s0357g00110	0.237	0.036	0	4.024	0.393	0	0.291	0	2.567	0.079
VIT_17s0000g08640	1.453	0	0.789	0.065	0.908	0	2.832	1.309	0	0.272
VIT_02s0012g02230	0.132	0.739	0	0.05	0.199	4.393	0.331	1.022	0.645	0.119
VIT_18s0072g00530	2.096	1.053	0.332	0.101	1.037	0	1.994	0.765	0	0.254
VIT_18s0075g00480	1.241	2.154	0.379	0.009	0.016	0	2.142	1.057	0.372	0.264
VIT_01s0127g00670	0.3	0.121	0.096	3.418	1.305	0	0.604	0.103	0.516	1.179
VIT_05s0062g00480	2.134	0.079	0	1.105	0.281	0	3.694	0	0.075	0.276
VIT_15s0045g00980	1.895	0.494	0.143	0.031	0.405	0	0.755	0.347	3.497	0.079
VIT_18s0001g10060	0.325	0.191	0	0	0.202	0	1.718	4.088	0.895	0.231
VIT_11s0052g01810	0.433	0.192	2.287	0.015	0.566	0	2.455	1.414	0.026	0.26
VIT_01s0011g01880	0.807	0.401	1.971	0	1.076	0	0.58	0.351	1.242	1.225
VIT_19s0090g01550	0.436	0	0	0.535	0.954	0	1.291	0.584	0.054	3.8
VIT_16s0022g00230	0.221	0.272	0	0.54	0.568	0	1.77	0.475	0.264	3.555
VIT_03s0038g02250	1.026	0.401	0.561	0.144	0.885	0.496	0.945	1.122	0.319	1.771
VIT_10s0003g04230	0.894	0.266	0.066	2.326	0.188	0	1.825	1.172	0.94	0
VIT_00s2634g00010	0	0.271	0	0.961	0	0	0.446	0.529	5.473	0
VIT_18s0086g00700	0.807	0.659	0.953	0	1.514	0	2.036	1.049	0.427	0.237
VIT_11s0078g00480	0	0.059	0	0.017	0	0	0.288	0.048	7.27	0
VIT_13s0019g00670	0.286	0.722	1.323	1.177	0	1.781	0.481	0.671	0.685	0.556
VIT_14s0060g02480	0.24	0.928	0.908	0.211	0.592	0.53	1.232	2.093	0.586	0.367
VIT_05s0136g00100	0.632	0.52	3.562	0.593	0.818	0	0.558	0.46	0.246	0.306
VIT_11s0016g04160	1.831	0.228	1.353	0.047	0.232	0	2.09	0.284	1.592	0.038
VIT_19s0014g04080	0.248	0.242	0.082	0.365	0	0	1.073	0.093	5.563	0.03
VIT_17s0053g00670	0.723	0.563	0.186	0.195	1.22	0.2	0.917	1.515	0.657	1.521
VIT_15s0046g03230	0	0.664	4.521	0	0.817	0	0	0.344	1.368	0
VIT_14s0066g00650	0.117	0	0.171	0.299	0.808	0	1.065	1.24	0.684	3.331
VIT_10s0003g02280	1.065	0.064	0	0	0.065	6.443	0	0.079	0	0
VIT_13s0064g01000	0.321	0.341	1.362	0.688	0.508	1.543	1.027	0.777	0.256	0.894
VIT_08s0040g01550	0.53	0.664	0.241	0.034	0.763	0	0.46	3.018	1.427	0.581
VIT_03s0132g00380	2.979	1.393	0	0.037	0	0	2.246	0.303	0.689	0.08
VIT_09s0054g01680	0	2.515	0	0	2.755	0	0	0	2.458	0
VIT_18s0001g09870	1.262	0.216	1.002	0.042	0.48	1.94	1.874	0.829	0	0.089
VIT_03s0091g00750	0.28	0.088	0.231	0.633	0.343	0	1.557	0.075	0	4.531
VIT_12s0134g00490	1.662	1.925	0	0	0	0	2.054	0.952	1.085	0.065
VIT_07s0031g02790	0.718	0.154	2.017	0.09	1.208	0	0.506	1.319	0	1.735
VIT_07s0005g05740	1.133	0	3.03	0.8	0.836	0	1.95	0	0	0
VIT_16s0022g02050	0	0.067	0	7.592	0.089	0	0	0	0	0
VIT_02s0012g00380	1.265	0.54	0.687	0.279	0.568	1.139	0.775	0.236	1.968	0.293
VIT_16s0022g02190	0	0	0.178	0.02	7.473	0	0.023	0	0	0.068
VIT_18s0089g00210	0.23	0	0	3.096	0.351	0	3.79	0.119	0.135	0.043
VIT_07s0104g00100	4.477	0	0	0	0.773	0	2.517	0	0	0
VIT_16s0050g02740	1.422	2.522	0	0.025	0	0	2.958	0.158	0.683	0
VIT_06s0009g00660	0.59	0.978	1.037	0.303	0.937	0.649	0.594	0.755	0.359	1.573
VIT_04s0008g04460	0.453	0.337	0	1.214	0.42	0.532	1.3	1.013	0.914	1.596
VIT_04s0023g02280	0	0.12	0	0	1.101	0	0.084	0.616	5.862	0
VIT_09s0002g07760	0.476	0.845	0.312	0.491	1.54	0.35	0.786	0.606	1.461	0.918
VIT_07s0005g00570	0.684	0.58	0.266	0.531	1.168	0.156	1.153	0.831	0.735	1.686
VIT_19s0014g02820	0.345	0.374	0.278	0.234	0.396	1.648	0.596	2.466	0.793	0.671
VIT_09s0054g00910	2.086	1.98	0	0.049	0.281	0	1.011	0.167	2.116	0.113
VIT_05s0020g04410	0.405	0.062	0.614	0.19	0.147	0.237	5.456	0.294	0.317	0.086
VIT_07s0104g01770	0	0	0	7.419	0	0.39	0	0	0	0
VIT_08s0007g04500	0	0	0	0	0	0	7.814	0	0	0
VIT_13s0067g00490	1.504	1.044	0.221	0.478	0.879	0.433	0.7	0.809	1.194	0.554
VIT_07s0191g00130	1.336	0.204	0	1.357	1.073	0.992	0.485	0.437	1.311	0.631
VIT_13s0158g00400	1.083	1.153	0.224	0.013	0.328	0.751	1.482	0.901	1.88	0.017
VIT_07s0005g03850	1.241	0	0	0	5.093	0	0	0	1.508	0
VIT_12s0059g01950	0.811	0.677	0.269	0.551	0.919	0.233	0.975	1.246	0.796	1.365
VIT_09s0054g01070	0	0	0.103	0	0	0	0.721	0.071	6.931	0.02
VIT_08s0007g03540	0.203	0.406	0	0.487	0.245	0	1.749	1.781	0.623	2.354
[truncated: 20,096 more rows]

## Sheet: Raw filtered data
ID	Anther BA	Anther BA	Anther BA	Calyptra BA	Calyptra BA	Calyptra BA	Calyx BA	Calyx BA	Calyx BA	Filament BA	Filament BA	Ovary BA	Ovary BA	Ovary BA	Stigma BA	Stigma BA	Calyx AA	Calyx AA	Calyx AA	Embryo AA	Embryo AA	Embryo AA	Ovary AA	Ovary AA	Ovary AA	Stigma AA	Stigma AA	Stigma AA
VIT_01s0010g03900	318.91	174.51	229.81	721.08	789.57	784.28	912.01	809.09	903.66	663.17	667.82	580.18	391.8	521.02	337.65	323.42	579.92	592.58	568.29	579.55	653.13	614.53	400.42	406.69	423.56	424.01	418.81	385.9
VIT_19s0085g00150	0	0	0	0	0	0	0	0	0	0	0	0	0	0	0	0	0	0	0	0	0	0	0	0	0	0	0	0
VIT_01s0010g00120	0	0	0	0	0	0	0	0	0	0	0	0	0	0	0	0	0	0	0	0	0	0	0	0	0	0	0	0
VIT_17s0000g04140	17.54	14.96	17.36	8.6	12.09	11.4	13.81	13.01	14.48	14.17	15.75	11.51	17.13	18.76	23.28	20.13	12.41	16.14	15.87	12.5	13.39	12.7	15.61	15.56	15.75	14.46	9.78	12.6
VIT_12s0035g00810	40.8	55.56	49.43	17.17	32.28	21.7	24.48	31.8	41.25	34.44	51.36	30.8	35.51	31.66	57.43	65.07	29.24	28.84	34.2	47.5	51.74	45.71	37.11	44.84	32.36	30.19	26.13	25.6
VIT_11s0118g00060	0	0	0	0	0	0	0.14	0	0.22	0.83	1.16	0.19	0	0	0	0	0	0	0	0	0	0	0	0	0	0	0	0
VIT_00s1458g00010	0	0	0	1.33	0.85	0.67	0	0.3	0.58	0.95	0	0.41	0	0	0	0	5.16	1.09	3.53	0.41	0.53	1.04	2.07	0	0.86	1.34	0.43	1.7
VIT_05s0077g02000	3.73	6.12	3.99	3.56	2.64	4.03	3.81	3.98	4.76	1.97	3.82	0	0.8	0.5	4.42	0	8.61	3.88	6.69	0	0	0	6.32	6.18	6.54	17.19	17.92	12.7
VIT_00s0174g00060	0	0.31	0	0	0	0	0	0	0	0	0	0	0	0	0	0	0	0	0	0	0	0	0	0	0	0	0	0
VIT_01s0137g00780	0.16	0.15	0.2	9.17	4.12	4.4	19.29	12.76	13.49	4.78	5.31	15.94	4.37	9.91	0	2.75	9.62	22.11	14.76	9.49	5.38	8.28	10.59	22.85	18.45	15.34	27.27	26.28
VIT_17s0000g09570	0	0	0.07	6.81	4.65	7.38	1.36	1.24	0	0.79	0.68	0.11	0.41	0.13	0	0	2.32	0.66	0.94	0	0.15	0.06	0	0.19	0.33	2.28	2.65	2
VIT_00s0286g00010	0	0	0	0	0	0	0	0	0	0	0	0	0	0	0	10.93	18.13	0	0	0	0	0	0	0	0	0	0	0
VIT_00s2191g00010	0	0	0.14	0.19	0	0	0	0	0	0.48	0	0.21	0	0	0	0	0.29	0.37	0	0.14	0	0	0	0	0	0	0	0
VIT_01s0127g00430	15.82	20.03	17.15	20.11	25.27	23.75	19.41	25.05	24.24	24.58	20.53	14.76	34.56	28.99	20.77	22.19	26.46	27.47	27.72	24.21	26.03	25.92	23.67	25.01	26.27	23.86	24.91	24.07
VIT_19s0027g01900	0	0	0	0	0	0	0	0	0	0	0	0	0	0	0	0	0	0	0	0	0	0	0	0	0	0	0	0
VIT_17s0053g00970	3.39	10.44	9.72	4.04	2.56	2.71	3.86	2.1	7.8	6.42	4.19	5.78	1.33	6.87	3.67	4.33	4.33	12.33	10.2	15.44	11.19	18.81	4.96	10.68	4.48	11.31	14.73	9.21
VIT_17s0000g04960	11.06	15.78	14.69	10.17	14.79	10.96	10.54	9.75	10.79	16.76	16.19	6.49	12.72	9.16	9.83	6.06	10.94	8.93	11.34	8.89	6.67	6.86	9.89	9.12	8.87	12.57	8.72	8.79
VIT_14s0108g00600	0.34	0.4	0.29	0.3	1.15	1.44	0.1	1.18	0.62	0	1.03	1.24	2.16	0.51	0.6	0.36	0.39	1.6	1.43	2.15	1.77	1.73	1.24	0.59	1.24	0.77	1.44	1.92
VIT_09s0002g07510	0.12	0.26	0.12	0.34	0.73	0.61	0.79	0.99	0.66	0.23	0	0.72	1.14	0.65	0.38	0.61	0.36	1.1	0.34	1.23	1.03	0.86	0.47	0.58	0.52	0.57	0.35	0.61
VIT_06s0004g03820	0	0	0	0	0	0	0	0	0	0	0	0	0	0	0	0	0	0	0	0	0	0	0	0	0	0	0	0
VIT_03s0038g01430	0	0	0	0	0	0	0	0.39	0	0	0	0	0	0	0	0	0	0	0	0	0	0	0	0	0	0	0	0.48
VIT_12s0059g02360	104.88	35.08	50.59	196.95	174.49	162.44	76.51	88.47	70.17	265.83	213.15	414.88	258.59	235.94	14.6	8.5	61.36	93.93	80.08	191.08	163.67	183.12	83.92	74.62	89.75	19.96	26.19	40.21
VIT_10s0116g01260	33.86	34.69	32.48	29.97	29.5	29.02	37.41	36.54	32.1	41.6	49.88	35.05	35.04	27.26	51.13	56.89	39.97	26.78	31.65	32.02	31.7	29.81	36.79	29.53	36.07	30.45	27.1	24.49
VIT_12s0034g02390	39.95	60.23	52.09	74.71	33.78	51.96	54.06	30.06	34.7	19.8	20.38	26.95	30.31	32.83	17.45	17.86	48.58	33.82	42.76	16.75	21.23	18.32	42.32	25.29	33.67	57.11	49.8	50.28
VIT_03s0063g01800	19.12	20.62	20.88	22.12	20.24	20.36	24.98	23.05	17.81	33.86	23.74	28.41	38.32	36.82	24.93	29.83	32.74	39.62	38.21	55.81	58.64	52.65	33.49	32.68	36.57	26.83	27.03	28.56
VIT_12s0055g00310	0	0	0.16	2.9	2.76	4.1	6.62	5.32	6.5	1.17	0.38	0.5	1.14	0.57	1.97	1.18	11.56	5.39	8.13	0.25	0.08	0	4.65	3.68	2.84	6.25	10.24	8.87
VIT_06s0009g01950	0	0	0	0	0	0	0	0	0	0	0	0	0	0	0	0	0	0	0	0	0	0	0	0	0	0	0	0
VIT_13s0158g00380	6.57	5.05	5.23	26.57	42.31	35.79	27.37	25.89	32.34	14.16	19.06	18.5	21.81	24.78	8.56	10.98	28.47	17.33	21.67	10.71	13	11.08	17.72	16.74	16.61	39.86	35.98	31.63
VIT_18s0001g08930	0	0	0	0	0	0	0	0.07	0	0	0	0	0	0	0	0	0	0.06	0.06	0	0	0	0	0	0	0	0	0
VIT_17s0000g02200	0.08	0.08	0	0	0	0	0	0.05	0	0	0.24	0.15	0.07	0.09	0	0	0	0	0	0	0.1	0	0	0	0	0	0	0
VIT_12s0134g00300	0.05	0.1	0.1	5.93	8.53	8.67	14.04	16.38	17.99	5.23	5.65	2.94	6.92	6.42	0.14	0.49	11.55	4.3	8.29	0.97	1.84	1.4	5.35	6.73	6.62	1.46	1.88	0.86
VIT_05s0062g00520	0.44	0.29	0.55	11.36	10.11	8.76	39.78	27.01	34.09	8.34	6.65	40.96	24.82	40.94	9.36	6.03	91.72	35.28	74.67	8.88	5.03	7.59	78.63	62.16	72.56	74.01	72.26	87.67
VIT_01s0011g05300	3.28	5.42	4.18	16.42	22.84	21.09	15.52	19.11	20.03	9.58	12.4	13.08	30.97	26.21	8.67	9.62	13.42	15.06	13.05	15.28	15.22	14.35	14.29	14.01	14.39	10.34	11.55	11.62
VIT_07s0031g00300	0	0	0	0	0	0	0	0	0	0	0	0	0	0	0	0	0.31	0	0.27	0	0	0	0	0	0	0	0	0
VIT_19s0014g05050	3	4.72	1.41	7.06	7.86	6.79	40.03	72.88	55.5	6.82	8.85	32.29	32.8	26.83	4.38	3.92	50.31	19.47	36.61	10.82	8.46	11.57	22.16	12.26	13.62	0	0	0.74
VIT_18s0001g04020	13.42	28.2	18.12	2.01	3.42	2.72	5.15	8.16	5.29	6.48	11.24	16.34	65.19	43.35	75.85	55.14	0	0	0	0	0	0	0	0	0	0	0	0
VIT_14s0128g00030	0.78	0.46	0.98	18.45	18.38	16.89	12.85	13.89	15.22	21.99	12.48	9.21	17.87	15.13	16.21	11.07	7.15	8.9	9.35	5.6	9.23	8.49	10.32	10.84	11.63	8.1	11.25	13.09
VIT_04s0023g01020	10.02	11.42	9.84	47.07	50.55	55.66	10.79	11.27	11.84	5.23	4.06	1.14	0.75	2.28	0.34	0	15.01	4.66	10.15	0.26	0.53	0.28	2.06	1.52	1.52	0.48	0.34	0.21
VIT_16s0115g00050	0	2.28	0	0	0	0	0	0	0	0	0	0	0	0	0	0	0	0	0	0	0	0	0	0	0	0	0	0
VIT_09s0002g08260	18.11	19.29	18.36	55.6	65.63	58.63	36.29	45.69	39.3	25.43	25.87	31.21	52.39	47.93	26.5	25.24	26.71	33.77	28.53	30.96	31.98	32.98	37.51	36.53	39.03	27.42	28.73	27.19
VIT_05s0049g01890	67.41	95.97	85.06	4.8	6.7	5.65	9.61	7.73	7.24	6.45	8.37	10.42	4.85	6.56	8.28	6.18	6.6	3.38	6.25	6.23	4.39	6.58	3.63	5.41	3.36	7.53	8.94	9.08
VIT_07s0129g01110	21.55	10.79	13.18	27.83	29.97	27.86	30.47	33.93	33.36	38.68	38.46	25.35	30.64	31.89	14.03	13.96	33.66	45.55	38.85	31.98	29.56	28.59	32.32	32.5	29.16	28.54	31.4	33.37
VIT_11s0052g01160	0	0	0.23	0	0	0	0	0	0	0	0	0	0	0	0	0	0	0	0	0	0	0	0	0.63	0.27	0	0	0
VIT_10s0042g00020	0	0	0	0	0	0	0	0	0	0	0	0	0	0	0	0	0	0	0	0	0	0	0	0	0	0	0	0
VIT_04s0008g01770	2.68	3.94	3.08	24.31	37.94	30.82	17.43	17.82	14.89	22.24	18.17	11.8	9.96	9.16	10.18	9.95	10.97	3.65	5.11	5.53	5.12	3.43	10.08	8.65	6.24	7.62	8.29	11.8
VIT_17s0000g07550	16.89	14.02	15.31	20.97	24.58	24.39	19.4	24.1	24.81	13.9	15.82	20.37	24.83	24.52	23.17	14.72	20.49	17.47	23.03	15.61	18.38	16.93	18.32	23.2	21.49	28.22	29.9	26.26
VIT_17s0000g06210	15.61	5.17	8.95	245.57	570.81	423.86	33.22	21.23	28.84	26.66	27.05	11.97	15.98	9.49	33.81	35.92	46.68	30	36.68	9.5	24.37	15.1	95.99	116.65	119.77	32.36	38.29	55.55
VIT_03s0017g01290	1.24	0.34	1.06	2.14	1.31	1.64	5.36	2.56	2.7	2.43	2.88	30.21	52.6	46.69	348.46	346.73	0.95	0.96	0.46	0.12	0	0	7.87	6.67	8.14	9.27	9.45	8.03
VIT_08s0040g00870	30.06	30.98	31.74	47.28	41.92	44.2	61.71	44.98	52.42	43.18	41.05	38.8	44.7	50.5	32.47	33.11	45.17	68.91	54.48	38.16	37.53	40.43	39.94	37.84	42	44.84	47.17	53.68
VIT_04s0008g02850	28.79	21.57	25.8	23.7	26.44	24.8	39.51	40.32	38.18	47.23	40.18	53.03	54.48	48.76	33.92	40.54	65.91	37.09	54.09	51.36	43.56	50.64	34.38	25.81	32.77	39.19	35.12	38.69
VIT_18s0001g04160	104.12	78.27	86.77	123.86	112.38	118.15	148.03	119.84	125.59	127.02	131.09	103.78	106.44	119.75	122.93	112.64	71.62	79.06	77.04	52.17	46.32	47.99	67.87	55.09	57.53	59.58	73.28	64.83
VIT_16s0050g01920	0.04	0.08	0.16	0.45	0.15	0.99	2.02	2.05	1.81	0.17	0	0.16	0	0	0.19	0.23	4.93	1.91	2.92	0.05	0	0	0.75	0.38	0.96	14.94	15.06	13.36
VIT_14s0036g01020	130.31	91.22	105.04	133.34	115.31	124.62	218.78	151.71	151.99	128.78	135.44	185.85	159.42	166.1	133.16	133.94	160.43	159.48	154.1	107.21	110.11	109.18	124.63	127.07	135.5	142.31	162.64	157.46
VIT_00s2221g00010	0	0	0	0	0	0	0	0	0	0	0	0	0	0	0	0	0	0	0	0	0	0	0	0	0	0	0	0
VIT_05s0020g01760	0.81	0	0	0	0	0	0	2.01	1.87	0	0	0	1.28	0	0	0	0	0	0.89	0	0	0	0	0	0	0	0	0
VIT_11s0206g00040	6.82	9.82	15.81	9.07	24.19	16.42	12.16	21.19	5.16	4.28	5.62	13.69	28.64	25.55	9.93	11.64	14.79	4.75	7.56	13.82	17.82	5.46	8.88	10.85	4.51	6.81	5.39	3.61
VIT_11s0016g04060	29.51	31.08	31.11	29.22	26.9	25.7	26.21	25.89	26.39	30.95	36.94	18.67	35.87	30.7	40.3	40.89	23.09	28.12	24.71	24.36	27.46	25.28	24.52	23.16	23.05	22.24	22.73	19.53
VIT_11s0149g00360	0	0	0	0	0	0	0	0	0	0	0	0	0	0	0	0	0	0	0	0	0	0	0	0	0	0	0	0
VIT_19s0090g01590	44.69	35.4	39.38	68.64	79.64	84.7	78.74	89.72	80.75	111.69	102.71	101.35	124.39	109.73	107.72	110.94	60.43	59.63	64.04	93.04	92.28	95.15	67.44	83.49	68.93	81.22	74.53	72.83
VIT_14s0068g01520	0.67	0.36	0.55	8.75	7.59	5.84	13.96	13.34	14.73	43.93	51	33.05	27.46	30.4	41.67	35.83	5.17	27.42	14.49	27.28	31.93	28.36	11.24	12.98	11.06	20.21	25.97	21.3
VIT_18s0001g15280	5.23	7.93	7.39	7.12	7.25	6.1	8.46	10.17	7.01	7.87	9.59	8.16	11.67	10.03	7.54	11.84	10.04	9.48	9.35	13.29	11.94	13.98	9.89	8.59	9.21	8.95	11.47	7.62
VIT_06s0004g06470	0	0	0	0	0	0	0	0	0	0	0	0	0	0	0	0	0	0	0	0	0	0	0	0	0	0	0	0
VIT_14s0060g00450	3.49	5.36	5.19	0.31	0.66	0.16	0.83	0.73	0.36	0.41	0.53	5.15	2.63	5.52	0.46	0.28	3.24	13.29	8.49	21.22	21.87	21.56	5.43	7.08	6.05	3.26	3.57	4.16
VIT_16s0050g00510	0	0	0	0	0	0	0	0	0	0	0	0	0	0	0	0	0	0	0	0	0	0	0	0	0	0	0	0
VIT_04s0044g01170	0	0	0	0	0	0	0	0	0	0	0	0	0	0	0	0	0.06	0.2	0	0	0.17	0.05	0	0	0	0	0.08	0.22
VIT_02s0025g03810	0	0	0	0	0	0	5.22	0	0	12.62	16.85	0	0	0	0	0	0	0	0	0	0	0	0	0	0	0	0	0
VIT_11s0016g02420	6.71	4.53	6.63	7.1	11.55	7.89	6.89	8.33	7.95	3.68	4.77	11.73	14.3	18	11.94	9.9	9.27	4.89	8.3	10.22	7.88	8.51	6.38	9.04	8.29	5.81	7.38	4.35
VIT_00s2643g00020	0	0	0	0	0	0	2.53	0	0	0	0	0	0	0	0	0	0	0	0	1.99	0	0	0	0	0	0	0	0
VIT_04s0008g02610	0	0	0	0	0	1.16	0	0	0	0	0	0	0	0	0	0	0	0	0	0	0	0	0	0	0	0	0	0
VIT_17s0000g00810	0	0	0	0	0	0	4.37	5.29	4.25	0	0	0	0	0	1.57	0	2.23	1.11	1.16	0	0.43	0	1.4	1.12	0.47	0	0.57	0
VIT_13s0073g00560	628.36	492.64	538.88	622.52	547.15	583.09	844.73	780.53	798.36	496.57	503.24	1163.2	1446.84	1319.17	776.18	764.77	745.24	862.61	788.03	777.61	782.46	787.28	874.69	983.03	1002.67	980.13	1058.5	1029.58
VIT_07s0141g00280	4.62	10.75	10.28	4.05	6.69	6.81	5.24	6.33	7.18	4.67	11.42	4.61	12.7	11.63	7.49	8.96	6.78	10.6	8.47	12.71	9.18	13.93	8.77	6.2	7.73	3.77	5.23	6.47
VIT_10s0003g05590	5.92	8.25	8.04	12.17	14.88	14.43	8.76	12.86	9.96	11.87	9.39	8.86	17.39	16.22	8.11	5.42	10.85	10.95	9.65	11.99	11.47	11.44	9.35	10.35	10.89	12.47	12.53	10.72
VIT_17s0000g01680	6.49	7.98	7.35	3.23	2.42	2.59	3.35	3.4	5.96	4.12	6.11	3.55	4.69	4.39	1.98	1.58	10.19	4.4	9.2	4.23	5.79	6.79	9.9	8.53	9.12	7.78	6.54	8.74
VIT_05s0094g01590	4.76	1.98	3.87	20.92	14.66	21.35	28.16	31.06	26.82	20.22	16.95	32.21	20.38	20.52	1.78	2.13	20.43	81.48	45.12	58.18	42.69	49.77	19.46	20.75	18.55	25.82	41.92	42.82
VIT_05s0020g03420	17.06	19.85	19.43	16.27	22.1	19.84	17.53	22.4	21.28	17.66	18.77	20.43	24.78	24.18	15.9	15.54	25.49	29.6	27.03	21.76	23.31	21.19	30.16	32.89	31.33	22.72	22.85	24.01
VIT_04s0023g03070	1.48	1.62	1.46	4.42	7.72	6.35	8.1	14.51	12.79	19.43	18.36	13.98	28.49	27.01	6.74	5.58	5.37	44.46	22.87	35.02	40.06	37.54	4.61	3.56	3.98	3.53	3.6	4.54
VIT_10s0092g00490	0	0	0	0	0	0	0	0	0	0	0	0	0	0	0	0	0	0	0	0	0	0	0	0	0	0	0	0
VIT_02s0087g00640	1.27	0.74	0.93	5.15	5.74	2.62	1.65	7.31	5.16	3.18	4.13	13.46	12.96	15.77	0	1.42	4.34	1.96	2.32	0.99	1.28	1.58	1.58	2.52	1.42	1.19	2.16	2.03
VIT_11s0016g00800	17.77	27.66	23.13	0.55	0.52	0.11	0.43	0.17	0.51	0.29	0	0	0	0.28	0.32	0	0.42	0.22	0.22	0.08	0.08	0.2	0.27	0.11	0	0.1	0.11	0
VIT_07s0191g00260	5.13	4.85	5.06	9.35	12.7	11.97	10.81	10.14	10.89	26.24	22.49	8.74	11.95	11.11	8.66	11.93	10.68	11.36	12.82	19	14.81	16.82	12.19	10.66	13.04	15.99	15.1	13.55
VIT_04s0008g07050	0.14	0.18	0.14	0.32	0.24	0.13	0.56	0.84	0.49	0.34	0.22	0.14	0.59	0.89	0.19	0.23	0.69	0.97	0.47	1.41	1.26	1.02	0.94	1.54	0.68	0.49	0.72	0.37
VIT_01s0011g01830	35.04	45.42	43.85	39.72	55.44	46.77	39.47	43.31	37.48	39.2	34.15	32.69	42.15	36.08	22.56	28.73	60.62	41.19	53.1	32.24	35.67	35.18	33.78	30.61	34.56	63.75	58.9	69.18
VIT_10s0003g05420	2.38	2.96	3.35	10.18	10.01	10.1	8.61	9.81	8.24	59.28	58.43	10.12	13.48	12.9	5.57	4.67	20.81	40.15	27.37	32.02	42.84	39.15	15.46	17.89	17.75	3.5	4.42	4.94
VIT_18s0117g00040	5.08	0	6.82	63.69	70.56	43.85	18.36	19.62	20.55	70.7	31.05	240.61	362.08	247.57	0	32.4	62.63	28.03	58.15	83.35	41.57	89.91	58.32	74.46	66.04	75.39	41.34	84.09
VIT_13s0064g00430	0.13	0	0.17	0.23	0.33	0	1.84	3.07	2.36	3.01	1.95	3.85	4.29	4.64	0	0	3.06	3.16	2.88	4.99	4.02	4.77	5.12	4.01	4.26	0.11	0	0
VIT_07s0151g00360	3.94	4.14	4.97	6.11	9.59	7.38	7.99	10.46	8.59	12.71	15.61	14.17	16.67	17.86	11.7	13.58	7.23	14	10.09	22.12	23.65	19.39	13.74	11.12	10.63	9.81	7.74	8.9
VIT_07s0104g00640	0.43	1.14	0.18	1.76	1.2	1.54	12.38	16.93	16.76	5.74	4.96	3.03	5.6	3.82	0.72	0	18.08	3.29	8.47	2.88	1.48	2.31	7.08	7.08	9.71	1.88	3.05	3.09
VIT_06s0004g04870	24.13	20.76	22.34	36.35	28.36	31.52	38.64	30.16	32.42	16.05	22.96	33.33	37.02	32.71	5.43	23.71	30.59	38.35	43.13	45.14	48.63	45.05	32.52	40.87	37.33	33.48	31.79	36.43
VIT_01s0026g00310	31.69	50	43.06	26.93	29.96	28.03	30.43	32.96	30.12	37.57	34.69	17.42	32.54	33.06	38.13	34.92	31.1	39.11	36.97	37.4	39.45	37.26	35.85	34.45	36.88	28.79	28.84	26.5
VIT_05s0094g00510	0.58	0.58	0.3	1.03	0.97	1.67	3.09	2.23	1.57	4.31	5.23	4.47	5.03	6.76	1.51	2.54	1.74	7.73	5.81	13.89	11.85	12.24	4.52	6.16	4.37	2.44	2.51	2.05
VIT_03s0091g00290	8.52	10.43	9.08	9.6	10.65	9.3	11.66	12.92	12.3	15.48	16.85	14.73	16.53	16.72	14.76	13.01	12.64	18.2	15.15	18.98	17.8	18.52	12.51	13.69	14.3	9.78	13.13	13.38
VIT_17s0000g08320	0.17	0.34	0.44	1.51	3.16	1.84	2.04	0.7	0.91	5.31	1.97	1.32	3.35	2.67	7.67	5.1	1.87	6.52	6.32	2.08	2.01	3.15	4.81	3.53	2.98	2.24	3.04	2.28
VIT_01s0127g00900	0	0	0	0	0	0	0	0	0	0	0	0	0	0	0	0	0	0	0	0	0	0	0	0	0	0	0	0
VIT_19s0014g04520	10.09	38.26	35.96	12.26	17.58	12.38	11.88	23.81	51.31	0	0	27.04	6.11	7.91	17.23	0	10.1	12.13	17.24	13.82	22.88	14.46	0	30.93	10.17	28.99	0	24.55
VIT_16s0013g01470	0	0	0	0	0	0	0	0	0	0	0	0	0	0	0	0	0	0	0	0	0	0	0	0	0	0	0	0
VIT_15s0048g02730	89.87	69.97	79.22	57.59	64.71	55.71	68.17	76.09	69.5	80.75	76.84	120.03	120.62	111.06	116.77	113.44	64.23	92.27	77.48	103.34	92.7	94.72	74.25	76.35	78.8	97.15	98.65	101.47
VIT_13s0019g03280	37.49	34.39	33.97	68.44	91.87	77.12	111.63	122.2	118.14	146.87	168.57	101.56	94.11	96.94	181.92	176.95	140.61	161.49	153.64	168.51	160.34	153.14	181.07	179.35	179.86	140.28	132.56	111.42
VIT_01s0146g00420	0	0	0	6.88	3.92	1.39	1.32	0	1.99	0	4.28	112.2	87.12	98.31	11.26	17.69	17.7	20.69	12.32	17.87	14.54	15.03	52.31	46.36	52.62	16.69	6.84	5.38
VIT_11s0065g00240	0.6	1.63	2.08	2.88	1.75	1.07	1.26	1.01	0.4	1.99	0	0	1.86	0.33	1.49	0.89	0.81	2.23	0.71	0.4	0.19	0.8	0.96	1.27	1.51	1.71	0.26	1.24
VIT_06s0004g06490	32.28	14.37	26.41	15.01	42.89	24.05	31.7	37.16	33.11	62.52	27.7	22.79	38.29	42.58	99.11	28.73	9.93	9.82	23.18	20.42	11.25	16	18.22	18.08	2.47	39.42	20.69	12.13
VIT_18s0001g03980	0	0	0	0	0	0	0	0	0	0	0	0	0	0	0	0	0	0	0	0	0	0	0	0	0	0	0	0
VIT_16s0098g01540	6.71	10.37	10.67	141.53	68.21	109.27	61.78	42.41	53.91	48.94	69.16	46.48	33.11	46.22	18.05	22.56	26.94	26.74	25.04	24.14	29.14	29.85	38.71	44.85	38.43	31.52	29.83	27.09
VIT_16s0050g02130	0	0	0	0	0	0	0	0	0	0	0	0	0	0	0	0	0	0	0	0	0	0	0	0	0	0	0	0
VIT_18s0075g00690	0	0	0	0	0	0	0	0	0	0	0	0	0	0	0	0	0	0	0	0	0	0	0	0	0	0	0	0
VIT_02s0109g00130	0	0.64	0	0	0	0	0	0	1.59	0	0	1.16	0	1.38	2.96	0	0	2.12	0.74	1.66	2.46	0	0	0	3.61	0	0	0
VIT_09s0002g08760	0	0	0	0.21	0	0	0	0.16	0.31	0	0	0.31	0.21	0	0	0	0.64	0	0	0	0	0.17	0	0.3	0.17	0	0	0
VIT_18s0001g04880	35.64	38.32	36.51	15.35	21.96	19.19	30.58	34.7	35.22	25.91	5.61	16.49	20.11	26.95	11.36	15.46	30.49	29.25	20.43	48.47	50.43	45.69	17.43	15.63	20.58	14.67	30.8	29.67
VIT_00s0462g00010	3.78	5.44	5.58	8.89	11.62	14.14	8.63	10.09	4.91	4.46	10.26	4.22	9.45	5.51	6.22	5.98	5.43	11.94	8.7	5.48	5.61	5.77	5.93	7.55	4.24	3.36	6.12	5.54
VIT_13s0019g03810	0	0	0.5	0.7	0.66	0	1.34	2.16	3.1	3.38	0	0.75	0	0	0	0	3.29	0.91	2.37	0	0	0	6	4.79	7.53	3.21	3.49	1.33
VIT_00s0361g00060	0.1	0.18	0.08	1.3	1.03	2.23	9.66	3	3.75	10.16	10.78	3.03	2.28	2.78	0	0	0.27	0.06	0.14	0	0	0	0	0	0	0.08	0	0.08
VIT_04s0023g03250	29.59	24.52	26.07	50.79	45.5	45.21	63.96	55.6	62	38.06	35.81	69.73	55.2	73.38	30.13	30.16	53.95	70.03	66.23	78.46	75.9	73.09	57.86	54.53	56	36.29	42.84	38.59
VIT_08s0007g01290	4.13	3.31	3.51	10.68	10.49	10.9	19.73	22.62	25.83	10.76	7.88	18.87	29.22	27.76	1.37	1.37	41.09	39.37	40.43	25.27	30.28	27.35	25.19	27.07	24.14	17.72	17.32	18.1
VIT_08s0007g06290	0.62	0.76	0.68	2.04	1.05	0.61	1.57	1.71	1.43	1.79	0.87	1.62	1.74	2.48	0.5	0.9	2.82	2.36	2.57	3.03	2.79	3.12	2.39	3.45	2.57	1.7	2.16	2.67
VIT_09s0002g06730	157.19	141.8	147.62	159.45	136.52	162.56	152.87	124.82	157.05	236.78	210.48	196.14	200.5	194.37	161.95	147.68	111.68	97.43	101.92	143.1	132.34	145.38	150.62	152.16	156.4	128.35	113.3	123.38
VIT_08s0007g07730	0	0	0	0.1	0	0	0	0	0	0	0	0	0	0	0	0	0.08	0.2	0.2	0	0	0	0.12	0	0.08	0	0.1	0.09
VIT_04s0008g03880	24.69	27.09	25.13	23.68	29.96	28.94	25.7	28.65	28.6	41.63	39.91	20.48	32.96	34.11	34.78	42.11	29.28	45.68	38.82	32.7	33.95	34.9	32.56	35.23	32.73	24.84	26.03	22.94
VIT_02s0012g02500	0	0	0	0	0	0	0	0	0	0	0	0	0	0	0	0	0	0	0	0	0	0	0	0	0	0	0	0
VIT_10s0405g00010	0	0	0	0	0	0	0	0	0	0	0	0	0	0	0	0	0	0	0	0	0	0	0	0.36	0	0	0	0
VIT_00s0181g00220	3.45	4.51	3.69	9.07	10.01	8.5	15.09	9.78	8.32	6.64	7.28	15.96	14.89	17.77	6.24	5.07	15.15	26.06	21.03	19.49	25.14	24.52	17.81	19.39	17.56	15.89	17.14	17.26
VIT_02s0025g01350	3.06	4.58	3.43	0.24	0.9	0.12	1.15	0.55	0.9	0	0.8	7.91	3.98	6.74	0.69	1.25	3.1	11.94	6.61	18.16	12.54	17.07	6.8	6.64	7.94	3.25	1.68	2.14
VIT_18s0001g05740	10.26	18.78	15.3	9.6	9.91	9.11	9.9	8.45	8.51	12.64	12.13	7.53	11.5	12.28	9.34	10.64	11.19	20.53	15.12	16.67	16.63	17.06	14.11	14.25	13.11	12.38	11.27	11.71
VIT_12s0034g00290	0	0	0	0	0	0	0	0	0	0	0	0	0	0	0	0	0	0	0	0	0	0	0	0	0	0	0	0
VIT_07s0129g00410	116.41	114.11	117.05	147.81	145.38	143.48	142.9	143.3	130.4	166.96	203.13	114.38	146.92	148.42	133.8	142.95	119	99.17	118.34	98.3	99.6	98.37	118.01	94.75	103.9	133.72	137.76	127.92
VIT_18s0166g00220	0	0	0	0	0	0	0	0	0	0	0	0	0	0	0	0	0	0	0	0	0	0	0	0	0	0	0	0
VIT_03s0088g00840	0	0	0	0	0	0	0	0	0	0	0	0	0	0	0	0	0	0	0	0	0	0	0	0	0	0	0	0
VIT_16s0039g00820	5.89	4.05	3.95	12.67	6.76	12.22	22.42	27.88	31.67	9.56	9.44	514.66	1004.52	811.21	104.24	105.65	0.08	8.24	3.8	13.44	12.21	13.38	0.36	0.48	0.08	0	0	0.28
VIT_03s0063g01380	42.6	16.11	23.35	86.71	148.68	108.8	41.58	63.87	48.77	32.59	29.85	59.32	85.49	57.14	15.08	20.58	155.51	67.5	120.98	46.97	68.8	63.7	25.57	37.64	32.51	47.05	54.35	50.97
VIT_13s0067g01460	0.48	0.36	0.36	0.21	1.08	0.29	0.55	1.6	0.76	0.19	0.24	0.32	0.36	0	3.16	2.27	0.27	0.05	0.14	0	0.1	0	0.17	0.07	0	0.2	0.36	0.07
VIT_14s0006g00740	0	0	0	0	0	0	0	0	0	0	0	0	0	0	0	0	0	0	0	0	0	0	0	0	0	0	0	0
VIT_08s0007g06130	0	0	0	0	0	0	0	0	0	0	0	0	0	0	0	0	0	0	0	0	0	0	0	0	0	0	0	0
VIT_09s0002g02710	0	0	0	0	0	0	0	0	0	0	0	0	0	0	0	0	0	0	0	0	0	0	0	0	0	0	0	0
VIT_00s2215g00010	0	0	0	0	0	0	0	0	0	0	0	0	0	0	0	0	1.56	0	0	0	0	0	0	0	0	0	0	0
VIT_10s0042g00210	0.85	1.79	1.65	0.37	3.33	0.77	1.82	2.89	3.4	0	0	1.64	2.67	2.82	2.08	1.24	1.18	1.73	1.03	1.45	1.68	1.66	1.38	1.48	0.62	2.03	1.13	2.78
VIT_19s0014g01070	0	0	0	0	0	0	0	0	0	0	0	0	0	0	0	0	0	0	0	0	0	0	0	0	0	0	0	0
VIT_12s0057g01290	11.49	14.81	12.07	19.26	24.24	22.35	18.66	24.97	19.8	32.26	29.4	10.69	27.18	28.37	28.01	30.76	19.01	35.31	28.15	26.04	28.15	27.69	27.95	27.87	27.57	21.04	22.81	18.55
VIT_09s0054g01490	0	0	0	0	0	0	0	0	0	0	0	0	0	0	0	0	0	0	0	0	0	0	0	0	0	0	0	0
VIT_10s0092g00130	0.19	0.28	0.3	0.08	0.39	0.17	0	0.45	0.38	0	0	0.19	0.17	0.32	0	0.29	0.26	0.38	0.28	0.38	0.42	0.41	0.51	0.56	0.48	0.08	0.17	0.08
VIT_12s0034g02260	1.22	1.03	1.56	1.8	1.45	0.92	1.48	2.1	0.91	0	2.93	0.65	3.33	3.04	6.46	9.49	0.71	1.97	2.23	1.86	1.33	2.25	1.87	1.8	1.98	1.39	1.23	0.29
VIT_10s0003g03520	0	0	0	0.32	0.67	0.33	0.12	0.15	0.1	0	0	0.22	0.07	0.16	0.19	0	0.35	0.17	0.17	0	0	0	0.55	0.19	0.31	1.59	1.96	1.71
VIT_09s0002g08860	0	0.55	0.89	0	0	0	0	0	0	0	0	0	0	0	0	0	0	0.11	0	0	0	0	0	0	0	0.15	0	0
VIT_14s0036g01220	0	0	0	0	0	0	0	0	0	0	0	0	0	0	0	0	0	0	0	0	0	0	0	0	0	0	0	0
VIT_10s0003g05120	0	0	0	0	0	0	0	0	0	0	0	0	0	0	0	0	0	0	0	0	0	0	0	0	0	0	0	0
VIT_02s0025g04810	0	0	0.05	0	0	0	0	0	0	0	0	2.84	16.61	11.53	0	0	0	0.22	0.17	0.39	0.66	0.71	0	0	0	0	0	0.06
VIT_09s0002g06260	0.03	0.15	0.15	2.75	2.5	2.7	2.57	2.55	2.6	1.12	0.91	1.9	1.79	1.34	0.79	0.57	3.75	3.19	3.03	2.09	1.39	1.84	4.91	3.99	4.79	4.19	4.48	3.74
VIT_14s0066g01160	13.53	10.1	9.99	21.5	26.28	18.54	24.97	35.89	59.58	47.36	47.73	34.66	39.46	52.99	12.58	39.47	16.13	25.13	12.73	50.37	38.3	48.31	16.94	27.47	22.96	10.06	10.67	16.64
VIT_06s0004g00540	13.05	8.05	8.53	7.3	5.21	5.53	14.83	6.36	13.42	8.78	8.57	23.44	19.06	15.07	2.49	5.9	10.1	10.71	9.35	18.88	15.13	11.17	10.1	2.7	3.04	11.82	13.67	10.51
VIT_08s0058g00150	1.47	0.61	0.71	2.07	1.45	2	11.45	5.17	8.19	0.86	1.48	0.73	0.33	0.55	0.96	1.92	10.03	7.72	8.75	1.66	1.04	1.74	10.42	5.08	7.06	27.04	32.02	34.2
VIT_04s0044g00560	5.34	7.21	6.79	2.91	1.38	1.47	11.83	7.87	9.69	3.52	6.87	109.08	77.67	80.23	1.99	2.36	30.85	106.62	74.17	272.09	182.98	225.19	98.35	89.29	96.03	38.86	23.28	34.62
VIT_19s0014g01450	0.17	0.34	0.43	0	0	0	0	0	0	0	0	0	0	0	0	0	0.23	0.2	0	0.23	0.44	0	0	0.29	0.25	0	0	0
VIT_11s0078g00490	13.91	7.39	3.19	0	0	0	0	0	0	0	0	0	0	0	0	0	0	0	0	0	0	0	0	0	0	1.62	3.42	0
VIT_09s0002g05030	0	0	0	0	0	0	0	0	0	0	0	0	0	0	0	0	0	0	0	0	0	0	0	0	0	0	0	0
VIT_08s0007g01720	29.29	18.51	23.4	17.06	15.31	12.87	16.45	17.18	19.58	33.3	32.13	22.26	17.92	13.84	6.72	12.6	17.49	7.37	15.23	13.07	6.58	7.75	8.8	9.99	10.71	5.06	7.57	2.9
VIT_16s0039g01760	0	0	0	0	0	0	0	0	0	0	0	0	0	0	0	0	0	0	0	0	0	0	0	0	0	0	0	0
VIT_07s0031g03080	0	0	0	0	0	0	0	0	0	0	0	0	0	0	0	0	0	0	0	0	0	0	0	0	0	0	0	0
VIT_04s0044g00140	12.02	11.04	10.69	18.86	20.09	19.24	15.56	19.17	16.35	19.08	19.27	11.73	23.49	21.46	10.62	9.56	16.77	24.45	20.57	12.92	19.36	16.43	18.07	20.87	22.57	15.93	17.93	17.57
VIT_09s0018g01600	7.51	7.49	7.31	13.63	17.92	14.16	13.57	18.46	15.19	13.19	11.59	11.25	21.55	18.76	7.67	6.14	21.13	19.9	21.18	13.15	16.79	15.96	16.6	12.77	14.81	17.77	15.36	16.24
VIT_05s0020g01440	4.33	3.81	5.16	8.96	7.41	10.32	14.9	8.78	16.04	7.28	28.39	35.31	18.56	31.83	1.64	5.87	50.05	107.13	75.44	147.18	145.98	150.49	74.24	80.85	81.85	39.61	41.36	48.17
VIT_10s0116g01470	0	0	0	0	0	0	0	0	0	0	44.36	0	0	0	0	0	0	0	0	0	0	0	0	0	0	0	0	0
VIT_03s0088g00490	0.15	0.02	0.1	0.13	0	0.14	0.78	0.21	0.62	0	0.46	3.27	3.89	5.73	0	0.16	4.69	17.39	9.25	18.22	17.49	20.56	5.09	7.01	5.41	1.63	1.23	2.14
VIT_12s0059g02280	7.39	52.34	32.59	90.66	64.91	76.79	97.7	55.47	63.44	6.41	7.62	3.91	0.42	1.58	1.8	4.31	202.16	59.48	129.02	0.8	1.23	0.51	25.04	19.45	23.14	251.86	228.39	238.28
VIT_09s0018g00660	2.99	1.53	4.24	2.08	2.97	1.62	5.15	2.62	3.37	0.52	0.75	6.18	4.08	3.81	0.58	2.26	3.15	3.29	3.26	5.79	4.76	4.94	4.06	2.15	2.96	1.93	3.84	2.99
VIT_00s0282g00040	3.32	4.36	4.72	5.88	6.41	7.02	6.07	6.6	6.89	6.21	11	11.29	17.35	13	8.44	7.91	14.3	12.56	13.24	16.37	16.4	17.69	11.64	12.12	13.02	9.12	12.09	12.38
VIT_04s0044g01120	0	0	0	0.17	0	0.17	0.17	0.2	0.39	0.45	0	0.38	0.17	0.11	0	0	0.98	2.01	1.3	2.04	2.65	3	0.41	0.55	0.47	0.24	0.09	0.24
VIT_12s0059g00020	0	0	0	0	0	0	0	0	0	0	0	0	0	0	0	0	0	0	0	0	0	0	0	0	0	0	0	0
VIT_05s0020g03030	8.19	7.94	8.03	8.87	6.62	8.04	7.47	3.41	3.36	1.31	1.02	0.67	1.32	1.64	0	1.06	8.09	2.11	5.85	0.3	0.29	0.49	4.64	1.84	2.29	6.82	9.66	8.65
VIT_18s0164g00030	12.38	17.2	10.27	285.17	285.06	310.71	110.1	114.31	123.14	64.51	66.05	73.35	41.01	44.84	25.93	20.97	123	64.51	90.72	45.3	53.7	47.54	123.3	135.48	117.73	113.97	102.17	109.28
VIT_09s0002g04410	1.22	0	0	3.9	4.64	1.97	0.93	9.83	8.59	0	3.05	2.09	8.73	7.44	2.66	3.15	4.64	0	4	2.24	1.47	0.6	0	1.92	1.62	3.62	1.95	1.88
VIT_00s0319g00010	0	0	0	0	0	0	0	0	0	0	0	0	0	0	0	0	0	0	0	0	0	0	0	0	0	0	0	0
VIT_08s0007g04620	0	0	0	0	0	0	1.88	0	2.77	4.61	6.06	0	3.86	0	0	0	0	0	4.09	1.49	0	0	4.79	1.95	0	0	0	3.91
VIT_00s0194g00270	2.06	1.87	1.21	16.32	14.83	14.67	8.97	10.01	10.51	9.75	11.18	7.44	13.07	12.57	2.68	3.22	6.48	16.02	11.12	15.75	14.61	14.9	12.81	13.5	12.71	7.14	7.94	6.41
VIT_00s0477g00040	3.61	2.24	3.8	32.27	34.16	31.63	22.21	31.96	32.03	28.85	40.04	28.39	27.04	27.2	26.83	28.81	20.65	18.76	16.09	14.05	14.47	12.95	10.9	11.42	9.13	25.8	21.48	18.73
VIT_05s0136g00280	0	0	0	0	0	0	0	0	0	0	0	0	0	0	0	0	0	0	0	0	0	0	0	0	0	0	0	0
VIT_00s0568g00020	0	0	0	0	0	0	0	1.2	0	0	0	0	0	0	0	0	0	1	0	0	0	0	0	0	0	0	0	0
VIT_03s0088g00500	2.3	2.18	2.12	6.13	6.24	6.95	6.48	7.09	8.38	7.32	5.89	4.7	9.33	8.63	6.44	5.06	5.54	5.8	6.5	7.33	8.19	8.1	8.79	7.02	7.34	5.35	6.26	5.64
VIT_14s0030g01310	0	0	0	0	0	0	0	0	0	0	0	0	0	0	0	0	0	0	0	0	0	0	0	0	0	0	0	0
VIT_10s0116g00320	1.36	1.13	0	1.84	1.95	2.94	3.12	3.66	4.52	2.26	1.47	2.16	3.56	2.51	8.91	4.56	2.98	2.98	3.32	1.53	3.02	2.89	4.55	6.41	5.28	3.5	5.74	7.05
VIT_17s0000g07930	0	0.19	0	0	0.16	0	0	0	0	0	0	0.19	0	0	0	0	0	0	0	0	0	0	0	0	0	0.16	0	0.16
VIT_14s0030g01920	0	0	0	0	0	0	0	0	0	16.07	42.69	0	0	0	0	0	0	0	0	0	0	0	0	0	0	0	0	0
VIT_19s0085g01120	35.48	30.52	34.36	29.63	28.27	26.42	38.29	31.81	31.55	48.63	51.71	48.73	48.47	51.4	54.82	53.42	23.68	31.55	32.44	40.38	46.25	48.3	18.6	26.1	29.63	47.89	44.89	44.75
VIT_12s0178g00200	116.53	82.78	93.31	83.47	116.93	104.02	95.67	153.26	144.78	167.94	150.93	89.65	144.32	127.73	164.14	148.48	93.52	93.04	97.79	102.86	98.07	101.98	99.73	92.36	93.72	85.4	72.82	65.45
VIT_18s0001g10050	0	0	0	0	0	0	1.09	0.35	0	0.57	0	0.74	0	0.28	0	0	0.7	1.48	2.12	0.52	0.5	0.69	7.99	4.15	6.1	3.16	2.05	1.49
VIT_14s0066g00540	1.51	3.1	2.54	6.35	11.69	10.06	4.67	11.22	8.99	15.13	11.62	3.62	16.02	12.49	11.33	11.29	8.82	25.63	17.16	11.54	17.92	14.78	18.26	18.11	21.09	7.39	8.66	4.98
VIT_12s0028g01120	103.13	64.62	73.93	74.46	94.63	82.89	114.28	125.67	127.52	200.19	208.19	89.67	140.65	140.08	179.23	162.96	64.53	95.54	77.26	73.35	82.51	81.78	76.29	86.58	85.4	98.12	105.26	103.76
VIT_04s0008g04980	0.08	0.21	0.05	0	0	0	0	0	0	0.19	0	0.41	0.15	0.19	0.65	0.78	0.68	0.39	0.35	0.06	0.05	0.04	0.09	0.28	0	2.38	2.09	1.96
VIT_01s0011g05110	0	0	0	0	0	0	0	0	0	0	0	0	0	0	0	0	0	0	0	0	0	0	0	0	0	0	0	0
VIT_05s0029g01200	51.63	48.3	52.11	40.06	51.27	47.23	55.87	59.91	57.03	63.71	66.96	52.36	84.93	74.49	94.24	97.35	51.91	73.94	65.41	73.4	77.49	76.74	59.97	62.44	65.92	62.9	61.87	64.7
VIT_02s0087g00680	13.43	23.56	17.09	25.44	13.05	27.54	33.77	28.94	24.97	41.51	36.36	8.46	42.44	32.6	16.09	18.84	51.28	70.53	44.97	56.59	47.28	52.86	52.66	58.65	58.4	29.41	36.82	35.15
VIT_10s0092g00710	6.08	7.29	6.4	15.66	21.11	20.78	10.17	10.68	11.11	9.18	11.08	6.25	11.65	11.53	29.79	28.39	8.27	4.33	6.31	3.71	5.23	4.19	4.39	3.52	4.12	5.49	7.86	6.01
VIT_14s0066g00990	5.52	5.75	5.87	6.96	5.7	6.94	8.33	8.93	4.94	7.97	8.15	9.16	8.08	9.85	3.77	6.21	8.52	11.85	10.38	12.72	9.75	13	8.93	8.49	9.97	10.39	10.04	9.39
VIT_18s0122g00800	0	0	0	0	0.12	0.39	0.12	0	0	1.64	0.85	0.28	0.13	0	0	0	0.58	0.17	0.34	0.1	0	0	0	0	0	0	0	0
VIT_03s0097g00330	0	0	0	0	0	0	0	0	0	0	0	0	0	0	0	0	0	0	0	0	0	0	0	0	0	0	0	0
VIT_12s0028g03190	1.46	1.93	1.69	0.74	0.35	0.63	4.66	2.1	3.01	1.29	2.91	13.42	12.54	15.27	0.36	1.3	31.34	59.02	43.18	93.64	86.67	87.51	32.36	37.18	34.96	10.83	15.27	16.5
VIT_06s0004g05560	373.25	321.06	327.71	207.96	213.75	232.04	233.9	260.35	215.13	394.49	467.74	374.17	297.56	276.3	371.91	361.44	229.6	304.17	277.93	384.33	351.38	353.79	210.34	231.37	182.27	236.22	247.19	213.44
VIT_12s0121g00410	0	0	0	0	0	0	0	0	0	0	0	0	0	0	0	0	0	0	0	0	0	0	0	0	0	0	0	0
VIT_03s0038g02080	2.55	2.73	2.12	1.14	1.85	2.49	2.69	2.33	3.61	2.57	2.5	3	3.74	2.78	1.68	1.73	2.07	2.58	2.57	4.2	4.09	5.31	2.29	2.36	2.86	2.32	1.16	2.25
VIT_11s0016g00890	1.78	3.82	2.09	10.17	13.85	14.73	2.09	5.62	6.46	10.55	4.58	28.05	26.13	16.6	1.99	4.72	2.29	21.8	7.42	31.22	36.05	25.42	12.52	12.86	7.85	6.03	6.55	5.54
VIT_12s0059g01600	9.67	10.6	7.69	12.45	11.82	10.94	12.93	13.02	13.02	13.53	15.44	16.76	20.88	21.72	16.28	19.5	11.91	10.5	12.05	11.73	12.19	12.07	7.24	6.93	8.29	13.67	10.79	12.67
VIT_00s0199g00300	144.12	123.41	116.15	57.47	56.45	57.19	61.93	66.41	73.82	144.79	122.83	154.31	109.84	100.87	161.63	141.56	67.11	54.15	68.54	65.74	72.22	78.19	51.63	58.44	65.28	85.26	87.47	104.21
VIT_13s0067g03310	0	0	0	0	0	0	0	0	0	0	0	0	0	0	0	0	0	0	0	0	0	0	0	0	0	0	0	0
VIT_12s0028g01960	0	0	0	0	0.04	0	0.12	0.09	0	0.11	0	0	0	0	0	0	0.09	0.08	0.14	0	0	0	0	0	0	0.66	0.67	0.39
VIT_07s0197g00250	3.67	2.34	2.13	1.73	2.77	2.2	2.15	1.58	2.85	0.79	0.82	0.74	1.41	1.14	1.07	0.85	2.72	1.27	1.65	1.36	0.65	1.17	2.85	2.49	4.3	0.91	0.43	0.17
VIT_17s0000g02120	18.13	19.74	19.5	27.05	22.7	17.96	23.67	38.08	41.31	37.6	38.25	30.61	26.84	32.2	13.71	10.91	39.86	24.9	37.72	26.08	19.53	29.47	36.26	31.24	31.2	34.84	39.2	30.97
VIT_06s0004g03210	3.03	5.78	4.66	32.17	32.12	30.74	50.77	61.38	34.57	11.43	19.97	51.88	31.78	34.96	13.19	15.5	74.25	41.04	48.94	38.01	27.95	41.76	39.42	20.79	29.36	155.08	143.51	144.5
VIT_16s0100g00610	0	0	0	0	0	0	0	0	0	0	0	0.12	0	0	0	0	0	0.07	0	0	0	0	0	0	0	0	0	0
VIT_14s0068g00250	11.07	8.41	9.64	33.28	39.92	33.96	43.62	50.53	38.46	43.29	35.37	28.27	39.67	36.46	30.45	31.67	49.92	40.98	49.07	31.3	30.79	31.12	42.85	39.52	42.91	56.62	52.83	50.48
VIT_00s0222g00080	0	0.06	0.08	0	0.1	0.11	0	0	0	0.28	0	0	0	0	0	0	0.33	0	0	0	0.16	0	0	0	0	0.21	0	0.1
VIT_07s0005g00810	0	0	0	0	0	0	0	0	0	0	0	0	0	0	0	0	0	0	0	0	0	0	0	0	0	0	0	0
VIT_14s0171g00130	47.93	37.44	39.86	55.79	51.18	49.01	46.07	52.61	46.89	63.92	53.59	55.76	62.7	54.6	32.4	35.58	49.79	37.35	41.7	43.9	44.1	41.68	46.03	49.87	44.77	47.81	55.39	43.94
VIT_02s0025g04040	0	0	0	0	0	0	0	0	0	0	0	0	0	0	0	0	0	0	0	0	0	0	0	0	0	0	0	0
VIT_08s0007g03100	0.06	0.25	0.16	2.95	5.49	4.12	5.52	10	9.03	0.29	2.22	3.66	4.23	4.15	194.66	176.3	0	0	0	0.08	0.08	0	0.67	0.21	0	0.1	0.11	0
VIT_02s0025g03500	0.5	0.89	0.51	0.64	1.03	0.98	0.93	1.64	0.79	4.58	6.8	3.02	6.15	5.11	0.95	0.46	3.9	7.59	5.3	8.4	10.03	8.69	7.04	6.99	7.06	1.4	2.02	1.59
VIT_17s0000g07100	0	0	0	0	0	0	0	0	0	0	0	0	0	0	0	0	0	0.7	0.18	0.7	0.77	0.48	2.42	5.38	3.79	0	0	0
VIT_00s0652g00030	26.16	37.2	30.76	33.73	43.42	37.88	44.99	56.42	54.01	55.99	53.87	25.51	60.64	56.09	65.24	59.63	73.17	80.51	75.2	66.45	72.62	71.01	67.76	66.44	68.83	69.92	65.63	68.03
VIT_09s0002g06290	2.86	6.18	4.29	0.35	0	0.71	1.35	1.08	1.05	0	0	4.93	1.41	3.54	1.96	4.69	1.36	2.06	2.13	7.22	5.96	7.08	0.86	1.36	1.44	2.27	1.06	1.98
VIT_03s0017g00830	1.32	0.98	0.98	2.93	5.47	5.7	3.17	3.23	2.16	3.24	2.75	0.73	0.11	0.41	0.28	1.55	4.18	0.71	2.8	0.31	0.34	0.4	1.56	2.76	3.06	3.86	3.67	3.68
VIT_14s0066g02630	8.05	9.07	8.52	16.63	17.34	14.8	20.04	21.95	20.09	16.34	17.77	24.94	25.52	26.32	14.31	15.38	17.69	20.4	20.15	28.18	29.49	30.17	18.99	14.79	15.48	17.54	18.21	15.71
VIT_12s0057g00500	1.98	2.11	1.45	1.43	0.82	0.58	3.86	2.88	0.87	0.72	0.94	8.74	10.7	10.14	1.62	2.91	11.96	15.54	11.39	28.41	24.31	29.63	12.62	16.98	19.79	13.56	10.68	11.61
VIT_04s0079g00610	35.71	24.35	27.78	21.62	28	26.7	52.88	58.92	46.98	53.01	65.59	22.16	25.83	19.57	21.31	15.25	91.99	43.64	68.71	58.43	56.55	47.75	113.93	118.92	116.94	101.93	77.54	72.07
VIT_15s0048g00720	4.81	7.78	7.64	6.7	6.81	6	4.61	8.18	6.01	7.11	4.18	5.67	14.36	10.77	5.32	7.83	6.75	12.27	10.12	10.86	13.42	12.79	7.49	10.28	9.22	6.53	6.41	7.17
VIT_18s0001g00890	5.71	9.68	8.07	3.55	5.1	4.21	6.72	6.48	6.47	4.8	5.23	6.65	6.86	8.76	3.68	5.09	5.41	9.07	7.11	9.55	9.61	9.51	6.22	6.97	7.38	5.93	5.77	5.49
VIT_09s0018g01370	21.73	26.11	18.46	6.84	4.07	8.65	7.37	7.29	0	22.68	13.41	13.74	9.37	8.69	14	8.31	10.81	2.23	15.18	5.25	5.8	6.29	2.11	7.58	4.98	3.16	5.99	4.92
VIT_14s0068g00890	17.16	17	16.74	15.56	15.88	11.99	26.97	18.75	19.31	24.46	23.75	12.54	16.98	15.57	22.77	26.54	15.46	15.89	15.77	14.82	11.38	14.26	17.11	15.39	16.13	11.26	12.3	12.51
VIT_03s0038g03280	0	0	0	0	0	0	0	0	0	0	0	0	0	0	0	0	0.16	0	0	0	0	0	0	0	0.17	0.19	0	0
VIT_08s0007g01600	0.35	0.71	0.91	0.1	0	0.11	0	0.24	0.16	0	0.36	1.05	1.71	0.93	0	0.37	0.81	3.12	1.34	4.86	3.76	5.07	1.67	1.73	1.98	0.6	0.53	0.5
VIT_19s0014g00680	0	0.03	0.03	0.05	0	0.09	0.04	0.07	0	0	0	1.13	2.06	2.09	2.32	3.77	0.07	0.88	0.49	1.8	1.07	1.09	0.56	0.31	0.11	0.31	0.23	0.52
VIT_04s0023g02870	0.09	0.04	0	0.31	0.73	0.31	0.3	0.89	0.35	1.01	0.79	0.43	0.47	0.19	0	0.27	3.91	1.62	3.15	0.35	1.18	1.03	2.53	2.23	2.32	1.02	0.39	0.51
VIT_18s0075g00010	0	0.36	0	0	0.58	0	0	0.47	0	1.49	0	0.66	0	0	0	0	0	0	0	0.47	0	0.75	0	0	0	0	0	0
VIT_05s0049g00910	0	0	0	0	0	0	0	0	0	0	0	0	0	0	0	0	0	0	0	0	0	0	0	0	0	0	0	0
VIT_07s0005g05540	0	0	0	0	0	0	0	0	0	0	0	0	0	0	0	0	0	0	0	0	0	0	0	0	0	0	0	0
VIT_05s0020g04780	5.4	5.93	5.76	26.93	38.01	32.53	161.46	106.32	131.21	177.32	177.66	192.4	239.11	239.27	14.06	15.87	54.12	9.01	31.57	0.42	0.41	0.17	0.34	0.54	0.68	0.77	2.5	1.56
VIT_02s0012g00910	52.49	66.32	60.28	59.25	61.1	59.85	60.04	59.37	58.6	66.56	64.02	48.76	66.39	57.15	61.54	54.98	64.23	69.64	73.12	71.93	70.97	75	74.03	70.12	78.46	56.29	56.13	57.1
VIT_16s0050g00130	3.72	4.5	3.77	5.31	4.11	3.76	4.53	5.38	4.81	5.4	4.78	4.84	7.96	7.55	3.19	3.44	5.02	6.01	5.77	8.32	7.29	6.43	5.44	6.82	5.77	4.83	4.19	4.13
VIT_10s0042g01380	0	0	0	0	0	0	0	0	0	0	0	0	0	0	0	0	0	0	0	0	0	0	0	0	0	0	0	0
VIT_14s0030g02210	0.19	0.19	0.32	0.33	0.95	0.9	0.43	0.69	0.34	0.58	0	0.99	0.57	1.41	0	1.17	0.68	1.17	0.82	0.76	0.97	1.22	0.68	0.64	1.09	1.05	0.68	0.74
VIT_01s0026g00620	0	0	0	0	0	0	0	0	0	0	0	0	0	0	0	0	1.83	0	0.79	0	0	0	2.82	0	0	0	0	1.11
VIT_18s0089g01330	0.08	0	0	0.54	0.51	0.28	0.26	0.1	0	0	0.46	0.75	0.28	0.34	0	0	1.04	0.36	0.64	0.1	0	0	0.33	0	0.22	0.26	0.27	0
VIT_19s0014g01410	22.03	17.36	19.33	19.14	23.51	20.07	23.85	28.43	25.03	30.23	35.51	27.26	32.73	30.09	34.44	35.03	27.79	30.07	30.97	32.12	35.06	35.14	27.96	30.15	28.67	25.61	26	25.91
VIT_12s0028g02550	0	0	0	0.06	0.17	0.12	0.4	0.27	0.18	0	0	0.07	0.06	0	0	0	0.05	0	0	0	0	0	0	0	0	0	0	0.06
VIT_13s0019g04970	30.91	59.7	47.54	0.08	0.24	0.17	0.08	0.07	0	0.66	0	0.19	0.34	0.11	0	0	0.13	0.22	0.17	0	0	0	0	0	0	0	0.09	0
VIT_12s0028g00040	0.24	0.12	0.15	22	25.18	24.82	8.19	7.38	5.79	8.67	12.65	1.63	1.07	0.27	0	0.73	18.99	6.67	11.57	0.32	0.78	0.78	25.67	30.43	26.79	10.91	9.43	10.22
VIT_00s2472g00010	24	16.76	22.07	18.98	18.62	24.3	28.68	21.49	21.84	39	30.65	29.51	30.22	33.83	21.22	22.93	28.71	33.73	31.56	24.9	28.96	23.89	20.09	18.87	23.95	29.53	21.97	27.88
VIT_00s1323g00010	0.44	0.34	0.38	1.47	1.19	1.63	1.18	1.48	1.31	1.14	1.77	0.77	2.08	1.5	0.51	2.11	1.72	3.51	2.49	3.14	2.7	2.64	3.75	3.08	4.32	2.37	1.78	1.77
VIT_07s0129g00640	5.1	1.69	0	2.83	10.75	2.83	5.42	19.65	11.72	39.29	17.41	6.12	2.77	10.91	15.52	9.02	18.66	9.23	3.96	14.95	12.71	6.7	10.27	8.5	4.64	13.25	5.56	8.55
VIT_04s0008g01150	2.12	2.22	1.98	0.53	0.42	0.27	0	0.21	0.14	0	0	0.1	0.27	0.45	0	0.31	0.07	0	0	0.07	0	0.11	0.11	0.09	0.36	0	0	0
VIT_05s0094g01190	0	0	0	1	1.67	1.54	3.64	5.45	4.57	6.38	2.48	1.1	2.04	1.59	2.15	2.57	6.81	2.96	4.41	0.77	1.11	0.46	2.15	1.95	2.27	2.11	1.78	2.85
VIT_05s0077g01810	6.78	8.66	9.3	12.07	12.77	11.74	7.61	10.41	10.8	3.95	14.06	8.26	13.06	12.15	9.41	11.27	6.67	5.8	7.5	9.95	8.32	7.05	11.27	10.24	8.19	5.04	7	7.46
VIT_11s0016g02120	32.87	37.41	40.39	31.56	34.44	30.25	24.62	37.25	37.37	43.98	57.06	38.31	40.17	43.33	34.7	50.22	35.04	42.49	38.12	48.95	47.77	48.25	30	36.69	39.45	22.6	21.58	26.27
VIT_19s0090g01420	0.74	0.9	0.95	2.34	3.33	4.77	6.8	5.55	6.02	1.9	3.44	0.65	1.04	1.11	1.28	1.02	5.19	2.5	4.13	2.56	1.93	1.43	1.97	2.27	1.56	2.21	2.67	2.91
VIT_04s0023g00330	0	0	0	0	0	0	0	0	0	0	0	0	0	0	0	0	0	0	0	0	0	0	0	0	0	0	0	0
VIT_09s0002g06240	0	0	0	0	0.59	0.21	0.62	1.01	0.31	0	0	0.25	0.42	0.78	0	0.71	0	0.27	0.28	0.16	0	0	0.52	0	1.23	0	0.21	0
VIT_14s0068g02270	0	0	0	0	0	0	0	0	0	0	0	0	0	0	0	0	0	0	0	0	0	0	0	0	0	0	0	0
VIT_09s0018g00270	20.51	32.28	21.03	10.32	19.66	10.36	11.87	20.85	20.4	33.97	25.53	22.32	46.73	31.75	50.91	19.85	15.22	29.74	23.01	23.52	29.58	25.95	22.67	26.82	18.77	23.25	8.17	14.44
VIT_03s0038g00680	7.47	7.91	6.81	6.21	7.09	4.89	6.19	5.51	3.79	10.99	11.28	4.32	5.78	7.42	11.31	10.47	6.45	7.48	7.9	6.63	9.91	10.44	6.74	7.41	8.16	5.68	7.38	9.26
VIT_13s0019g03630	5.57	9.18	6.74	0.31	1.05	0.88	0.78	0.81	0.66	1.3	1.9	1.45	1.76	1.72	1.65	1.76	2.8	9.58	5.96	9.71	10.45	11.39	4.89	4.64	4.68	4.46	4.08	3.93
VIT_11s0016g05120	78.39	63.15	64.14	67.12	71.15	70.75	84.65	72.97	75.13	76.66	75.54	66.1	62.61	78.12	55.39	52.08	72.45	81.98	78.69	80.39	74.42	76.75	75.68	74	73.04	71.07	82.12	79.48
VIT_18s0001g01850	0.09	0.09	0.12	0	0	0	0.33	0.07	0.39	0	0	0.19	0	0	0	0	0.2	0.17	0.23	0	0	0	0.1	0	0.14	6.12	2.33	3.15
VIT_06s0080g00120	0	0.18	0.15	0	0	0	2.05	4.76	3.24	0	0.36	0.12	0.11	0	0	0	1.22	0.28	0.21	0	0	0	0.26	0.1	0.09	11.54	19.7	16.81
VIT_18s0001g07260	14.26	15.65	15.24	12.01	13.47	8.6	8.12	12.03	13.63	22.26	13.37	15.16	8.48	19.73	23.2	18.39	12.77	11.98	12.98	20.61	22.3	20.39	14.78	11.11	9.98	7.17	11.33	10.09
VIT_09s0002g01880	38.24	31.8	28.94	18.24	37	29.42	23.25	29.32	24.76	31.96	37.88	27.37	45.8	40.29	53.02	19.57	28.21	15.1	25.92	17.69	24.81	14.07	20.91	18.05	12.15	27.18	27.85	21.29
VIT_01s0011g06250	9.15	4.88	6.02	66.81	79.21	79.32	83.42	67.04	64.95	33.55	35.36	68.8	66.24	61.65	16.07	22.25	258.15	219.72	254.85	123.68	183.02	152.83	38.18	36.48	36.25	196.98	226.4	208.08
VIT_11s0016g00740	3.24	12.05	9.3	0.79	0.97	1.45	1	1.23	0.85	2.09	1.35	0.98	1.29	1.5	0.23	1.41	3.17	2.93	3.2	2.04	1.79	1.98	4.06	3.06	2.78	7.84	6.38	4.53
VIT_11s0016g04590	0.03	0.07	0.02	0	0.15	0.06	0	0.05	0.05	0	0	0.07	0.13	0	0	0	0.17	6.72	2.73	7.77	6.47	7.22	0.04	0.06	0	0.03	0	0
VIT_11s0016g00210	8.38	16.14	0	61.15	110.77	92.96	73.54	23.36	65.45	37.31	0	33.48	78.95	38.7	0	0	83.96	59.8	31.22	0	10.71	17.64	71.19	100.9	62.93	28.96	72.77	41.65
VIT_16s0039g00610	38.4	37.49	37.56	40.04	51.75	45.05	46.89	46.69	45.6	69.18	62.7	36.35	57.11	54.47	61.81	62.24	54.42	57.17	53.39	42.26	48.71	44.94	41.23	40.49	44.54	47.18	40.49	41.53
VIT_08s0105g00500	0.06	0	0.16	0.54	0.21	0.22	1.16	0.59	1	1.42	2.21	1.7	0.89	1.1	0	0	24.49	7.89	16.4	0.33	0.64	0.66	0.4	0.84	1.07	0	0	0.1
VIT_04s0008g03010	40.99	38.15	41.12	36.63	38.02	37.95	49.95	53.93	51.74	52.02	47.64	45.89	57.62	53.77	44.34	46.87	55.42	77.46	68.48	82.13	83.85	86.07	67.99	67.97	74.49	55.77	51.13	50.56
VIT_01s0010g01690	0	0	0	0	0	0	0	0	0	0	0	0	0	0	0	0	0	0	0	0	0	0	0	0	0	0	0	0
VIT_01s0010g00240	0.39	0.26	0.33	1	1.67	2.19	5.89	5.96	5.41	2.63	3.67	2.15	2.04	3.89	1.82	3	19.95	7.57	14.11	2.04	2.91	2.06	5.82	3.27	3.7	47.88	49.14	45.66
VIT_05s0020g01130	4.27	6.43	5.09	14.72	16.37	16.57	12.99	13.9	11.41	9.47	12.02	13.98	16.96	19.37	11.24	12.01	14.55	19.42	16.13	15.05	19.73	17.59	13.8	13.45	14.97	16.02	17.07	15.83
VIT_18s0075g00810	0	0	0	0	0	0	0	0	0	0	0	0	0	0	0	0	0	0	0	0	0	0	0.11	0	0	0.43	0.64	0.09
VIT_17s0000g05860	1.71	2.44	2.37	18.03	13.51	16.12	16.55	9.12	11.88	9.62	8.86	9.59	11.31	13.88	4.88	5.14	13.26	15.6	15.01	13.38	12.92	13.02	14.12	11.93	13.04	12.89	13.77	11.88
VIT_05s0051g01060	0.33	0.32	0.2	1.41	0.27	1.15	0.82	0.49	0.43	0.71	0	0	0.29	0.36	0	0	0.44	0.74	0.38	0.65	3.92	1.56	9.01	11.55	10.85	1.05	0.97	0
VIT_01s0011g04970	29.59	31.54	29.5	40.13	39.32	34.46	44.88	43.63	54.59	46.51	38.29	37.1	46.28	46.32	41.68	40.24	38.19	44.03	41.54	51.12	51.44	53.06	33.9	32.35	35.42	33.26	32.66	34.62
VIT_06s0009g01970	0	0	0	0	0	0	0	0	0	0	0	0	0	0	0	0	0	0	0	0	0	0	0	0	0	0	0	0
VIT_12s0134g00320	0	0	0	0	0	0	0	0	0	2.47	0	0	0	0	0	0	0	0	0	0	0	0	0	0	0	0	0	0
VIT_02s0012g02570	15.63	13.47	12.74	26.13	24.85	26.94	27.7	26.16	26.38	22.65	27.03	27.41	32.55	33.69	19.67	15.53	39.85	45.92	44.36	36.08	37.81	35.83	40.04	38.84	41.78	36.85	36.53	36.83
VIT_03s0017g02340	0	0	0	0	0	0	0	0	0	0	0	0	0	0	0	0	0	0	0	0	0	0	0	0	0	0	0	0
VIT_08s0007g03800	0.14	0.07	0.44	1.44	0.8	1.96	1.63	1.77	2.21	3.14	2.04	2.81	5.03	3.81	1.06	1.27	3.34	3.57	4.05	4.57	4.66	3.9	1.62	2.33	2.17	1.82	3.91	3.09
VIT_04s0008g03450	0	0	0	0	0	0	0	0	0	0	0	0	0	0	0	0	0	0	0	0	0	0	0	0	0	0	0	0
VIT_15s0024g01550	0	0	0	0	0	0	0	0	0	0	0	0	0	0	0	0	0	0	0	0	0	0	0	0	0	0	0	0
VIT_12s0057g00050	0	1.59	0	0	0	0	0	0	0	0	0	0	0	0	0	0	0	0	0	0	0	0	0	0	2.19	0	0	0
VIT_09s0002g04140	7.74	3.53	6.21	0.41	0.39	0	0	0.32	0	0	0	0	0	0.52	0	0	0.64	0	0	0	0.31	0.5	0	0	0	0.38	0	1.16
VIT_19s0090g00910	13.53	20.58	17.72	28.77	33.03	33.44	15.45	21.69	22.62	16.88	16.63	26.83	31.31	28.36	15.92	12.69	25.4	21.84	18.54	25.87	26.78	28.77	26.47	21.01	19.76	17.14	16.16	22.43
VIT_04s0008g03530	0.05	0.19	0.13	1.21	2.29	2.11	2.76	2.48	3.57	0.45	0	1.55	1.15	0.77	0.51	0.92	2.8	1.31	1.98	0	0.06	0	1.79	2.09	1.77	23.24	21.82	20.48
VIT_11s0065g00720	0.56	0.08	0.2	1.12	1.07	2.15	6.94	8.27	7.07	10.59	11.82	7.17	9.43	6.4	0.41	0.98	0.11	21.37	10.12	30.01	27.86	26.7	1.37	0.82	0.69	0.13	0	0.27
VIT_03s0132g00090	0.62	0.28	1.22	7.81	1.56	5.11	14.65	5.1	7.78	3.63	1.54	8.11	4.03	4.44	0.43	0.52	15.64	14.36	12.21	10.19	5.35	5.43	15.78	10.49	10.15	13.26	20.14	20.32
VIT_18s0001g00350	0	0	0	0	0	0	0	0	0	0	0	0	0	0	0	0	0	0	0	0	0	0	0	0	0	0	0	0
VIT_13s0106g00180	0	0	0	0	0	0	0	0	0	0	0	0	0	0	0	0	0	0	0	0	0	0	0	0	0	0	0	0
VIT_04s0044g01290	45.73	38.8	40.63	100.2	114.01	105.09	88.99	71.04	72.51	74.78	75.03	48.41	66.76	71.5	36.06	41.26	65.75	60.14	61.26	37.53	41.4	37.95	53.82	53.81	50.7	104.96	110.85	102.58
VIT_12s0059g00970	1.79	0.31	0.6	10.62	7.86	9.15	14.47	8.03	11.81	0	0	0.46	0.14	0	0	0	3.84	0.55	2.05	0	0	0.08	0	0	0	0.13	0.42	0.26
VIT_11s0037g01220	14.16	15.77	21.65	23.77	10.57	30.48	20.48	12.27	5.86	15.31	14.94	9.34	21.34	20.12	6.49	7.71	28.73	21.19	19.44	21.88	20.28	24.3	16.58	15.59	25.7	20.48	17.44	21.19
VIT_05s0020g04990	0	0	0	0	0	0	3.05	0	0	0	0	1.14	0	0	0	0	0	1.39	0	0.82	0	0	0	0	0	51.44	45.69	63.82
VIT_19s0090g00730	0	1	1.24	2.31	0.55	0.59	8.85	4.01	13.76	60.5	53.02	3.1	0.58	1.46	1.59	1.89	3.16	9.77	6.65	1.33	0	0	163.77	182.52	165.54	156.01	205.33	161.16
VIT_00s0848g00010	0.77	0.57	0	0.82	0.89	1.38	0.46	0.33	1.61	0	0	0	0.4	0	0	0	1.33	0	0.33	0	0	0.27	0	0	0	0.42	0.39	0
VIT_18s0072g00480	0	0.33	0	0.86	0.27	0.29	1.11	2.9	3.05	2.9	4.71	23.25	12.23	21.5	0	0	2.68	19.79	10.1	27.06	28.73	24.89	3.18	1.68	2.61	0.54	0.58	0.27
VIT_15s0046g00360	223.57	64.6	116.74	50.19	67.63	53.16	139.98	199.82	211.39	410.81	422.79	117.69	128.99	140.56	920.17	839.96	117.61	112.71	110.42	76.03	86.2	81.66	92.03	88.13	77.81	37.51	32.91	34.2
VIT_07s0005g02090	0.57	0.25	0.41	0.11	0.11	0	0.33	0.17	0	2.36	3.44	4.4	3.91	4	0	0	0.17	3.2	1.97	6.08	5.19	5.93	1.1	0.44	0.37	0	0	0
VIT_02s0012g00540	0.1	0.59	0.13	0.52	0.49	0.18	2.69	1.48	1.85	0	0	1.92	2.11	1.32	0	0	2.28	3.65	3.62	2.64	1.91	2.23	3.61	3.87	3.27	9.62	12.48	9.2
VIT_01s0011g03800	0	0.11	0	0	0.18	0	0.56	0.75	0.3	0	1.3	0.43	0.4	0.74	0	0.67	2.41	0.89	1.31	0.3	0.29	0	0.48	1.51	0.8	1.46	1.38	1.66
VIT_16s0022g01970	0.37	0.68	0.71	1.86	3.01	2.68	4.04	2.63	2.85	18.08	17.09	7.94	9.94	9.85	1.61	1.54	1.77	0.87	1.4	0.08	0	0	4.02	6.57	4.57	1.04	1	1.35
VIT_13s0074g00100	23.09	29.02	26.02	36.38	32.01	37.74	36.45	31.33	31.92	34.98	38.71	30.44	34.04	40.97	31.76	31.6	35.08	36.35	36.37	34.31	43.54	39.43	25.62	24.22	23.72	27.81	28.89	31.18
VIT_13s0019g04130	3.49	4.02	3.62	15.29	16.62	14.06	8.23	11.79	12.73	11.22	10.94	6.97	14.28	13.22	9.31	9.31	10.68	6.45	8.78	6.51	6	7.37	10.13	8.01	9.09	12.73	14.31	11.23
VIT_15s0045g00070	0	0	0	0	0	0	0	0	0	0	0	0	0	3.99	8.53	0	0	2.03	0	0	0	1.83	3.76	0	0	0	0	0
VIT_18s0157g00160	0	0	0	0	0	0	0	0	0	0	0	0	0	0	0	0	0	0	0	0	0	0	0	0	0	0	0	0
VIT_06s0004g05690	0	0	0	0.99	0.94	0	0	0	0	2.38	0	0	0	0	0	0	0	0	0	0	0	0	0	0.98	0	0	0.99	0.96
VIT_18s0072g00210	2.17	2.82	2.03	2.65	2.38	2.86	3.58	3.21	3.6	3.45	0	3.11	4.81	5.42	2.15	1.55	2.28	1.65	2.19	2.13	1.73	2.8	2.35	1.29	1.57	3.62	2.55	2.66
VIT_16s0013g02140	7.2	4.31	4.83	7.15	7.11	4.15	10.25	9.34	7.69	9.27	13.64	15.68	14.24	15.04	5.67	9.62	10.81	9.64	9.21	10.91	9.19	9.96	5.78	7.73	5.87	10.43	11.4	10.04
VIT_08s0007g06220	11.02	11.36	29.49	0	12.87	6.81	0	0	0	0	0	0	6.73	8.64	38	0	16.56	0	0	0	0	0	0	0	5.57	6.36	6.65	6.71
VIT_18s0001g12250	27.6	28.69	27.13	28.1	31.26	31.61	35	33.74	33.53	26.79	24.98	31.72	47.94	50.57	28.07	36.98	35.71	40.44	34.57	45.72	45.11	41.89	30.72	35.23	37.77	28.27	30.12	30.77
VIT_00s0734g00020	8.17	9.07	8.9	9.61	9.57	11.36	10.13	11.95	8.73	11.85	13.14	9.07	13.68	14.12	9.97	7.4	8.41	10.08	8.59	9.8	11.41	11.18	12.06	10.08	11.74	8.86	9.07	9.1
VIT_12s0028g01560	0.24	0.23	0.86	2	1.52	1.22	10.37	7.42	9.61	4.95	3.86	3.89	3.62	3.03	0	1.33	10.86	1.83	10.26	0	0	0	3.43	2.73	2.97	0	0.4	0
VIT_06s0004g05610	0	0	0	0	0	0	0	0	0	0	0	0	0.28	0.09	0	0	0	0.36	0.19	0.37	0.3	0.29	0	0	0	0	0.07	0
VIT_00s0174g00200	37.51	30.14	32.07	25.9	29.35	31.9	37.47	43.25	35.45	34.52	32.41	48.71	53.51	57.06	38.76	46.37	26.38	24.98	32.14	45.28	44.06	42.07	27.18	21.11	22.85	27.07	31.89	22.98
VIT_13s0067g03770	0.56	0	0.35	0.16	0	0	0	0	0	0.97	2.74	0	0	0	0	0	0	0.11	0.22	0	0	0	0.2	0	0	0.55	0.42	0.16
VIT_14s0128g00070	0.5	0.33	0	0.29	0.82	0.59	0	0	0.44	0.73	0.94	0.31	1.46	0.36	0.82	2.92	0.67	1.7	1.55	2.64	2.55	2.47	0.35	0.56	0	0.27	0.29	0
VIT_11s0037g01300	0	0	0	0	0	0	0	0	0	0	0	0	0	0	0	0	0	0	0	0	0	0	0	0	0	0	0	0
VIT_08s0056g00210	2.13	4.32	5.11	1.96	2.05	1	3.42	2.89	7.46	4.54	3.92	26.62	13.15	22.61	3.4	1.35	31.41	110.68	65.1	121.94	129.99	138.92	47.57	44.01	50.12	25.97	23.86	18.22
VIT_19s0015g00180	36.42	32.71	38.5	38.25	39.85	36.74	38.44	39.5	39.34	48.76	55.06	51.17	48.45	55.29	51.73	37.88	30.26	35.8	31.53	34.19	34.34	34.15	30.54	30.42	27.72	37.02	30.58	33.04
VIT_09s0018g00610	119.02	101.52	99.28	67.85	91.39	73.52	75.85	91.7	82.06	58.93	43.52	174.41	119.22	101.79	46.56	54.13	125.92	73.85	100.95	87.55	84.7	93.8	89.04	101.94	88.23	74.19	127.91	105.49
VIT_13s0047g01000	0	0	0	0	0	0	0	0	0	0	0	0	0	0	0	0	0	0	0	0	0	0	0	0	0	0	0	0
VIT_10s0042g00070	189.65	137.17	149.16	139.56	134.81	130.29	165.16	170.55	177.62	226.95	219.46	205.04	188.09	198.15	193.74	186.77	163.42	190.42	159.04	221.53	212.71	216.45	154.7	169.85	160.97	125.19	134.09	126.68
VIT_19s0014g01540	0	0.09	0	0	0	0	1.1	0.94	0.87	0.21	0	0	0	0	0	0	0.63	1.02	0.76	0	0	0	0	0	0	6.1	6.94	6.34
VIT_14s0030g00890	0	0	0	0	0	0	0	0	0	0	0	0	0	0	0	0	0	0	0	0	0	0	0	0	0	0	0	0
VIT_18s0122g01180	0.71	5.34	0.81	0	2.14	1.14	0	0	0	0	3.51	0	0	0	0	0	0	0	3.09	0	0	0	0	0	0	0	0	0
VIT_18s0164g00130	0	0	0	0	0	0	0	0	0	0	0	0	0	0	0	0	0	0	0	0	0	0	0	0	0	0	0	0
VIT_06s0009g01380	2.06	3.42	2.96	19.23	23.49	22.2	35.13	37.79	36.77	17.43	26.17	9.04	13.58	13.54	15.93	13.89	28.82	23.31	25.26	12.7	13.03	14.81	26.63	29.11	28.88	27.02	24.03	25.27
VIT_07s0005g01680	0.03	0.06	0	0.27	0.62	0.56	0.53	0.72	0.34	0.73	0.94	0.19	0.11	0	0.49	0	1.86	1.56	1.4	0.25	0.32	0.27	0.27	0.11	0.09	4.14	5.32	5.77
VIT_05s0049g00300	0	0	0.22	10.31	9.23	9.44	9.27	5.41	6.95	3.94	2.04	0.84	1.24	0.38	0.44	0.53	4.1	1.1	3.38	0.12	0.11	0	2.23	1.77	2.74	6.3	9.4	8.36
VIT_04s0008g04100	0	0	0	0	0	0	0	0	0	0	0	0	0	0	0	0	0	0	0	0	0	0	0	0	0	0	0	0
VIT_14s0068g01580	1.1	2.25	0.69	1.44	1.37	0.73	0.46	1.12	1.46	4.89	7.13	1.58	0.97	1.22	0	0	7.07	8.19	6.8	5.86	8.49	7.94	2.65	1.63	2.96	5.16	5.58	5.94
VIT_19s0027g01360	0	1.21	1.46	0	0	2.02	3.85	0	0	0	0	0	1.98	0	5.51	12.89	3.29	2.63	1.4	1.53	0	1.2	0	0	1.66	0	0	0
VIT_19s0027g01660	12.27	12.44	11.17	11.68	10.34	10.58	11.37	15.51	13.42	5.52	9	17	20.18	15.6	6.19	7.43	11.17	15.78	14.65	19.28	21.18	20.92	10.42	12.06	13.23	7.89	9.95	10.93
VIT_03s0038g03070	1.7	2.08	1.31	0	0	0	0	0	0	2.19	0	0	0	0	0	0	0	0	0	0	0	0	0	0	0	0	0	0
VIT_17s0000g08560	64.69	81.7	70.51	81.06	115.63	92.93	68.5	84.4	78.09	187.48	192.54	52.89	74.62	72.07	95.19	66.02	63.87	89.14	70.55	104.9	91.79	101.45	90.73	86.52	89.67	60.68	59.86	58.98
VIT_01s0011g06050	36.5	48.83	44.75	47.44	30.27	36.59	54.67	42.47	51.27	25.29	27.79	45.16	38.38	39.18	46.91	43.58	63.32	36.83	47.83	39.18	34.01	36.86	86.58	59.49	73.99	60.18	54.82	52.69
VIT_01s0010g00550	7.92	6.77	6.69	7.27	9.26	8.12	8.11	8.86	9.43	8.64	7.52	9.5	15.32	11.44	17.34	12.52	8.7	8.39	8.02	10.8	8.82	11.11	6.13	4.18	6.15	8.79	9.09	9.15
VIT_00s0198g00020	0	0.15	0.19	0	0	0	0	0.58	0.39	1.32	1.69	0.29	0	0.33	1.46	1.75	0.2	0	0.17	0.2	0.19	0	0	0.25	0	0.96	0.52	0
VIT_04s0008g04750	5.7	9.36	8.87	10.85	12.22	12.23	8.95	11.07	12.74	7.58	8.11	8.71	11.07	7.68	10.73	7.09	6.82	4.17	5.96	6.43	4.53	4.25	9.89	7.22	7.34	10.64	8.22	7.57
VIT_04s0043g00560	0.34	0.14	0.35	12.53	9.04	9.34	6.2	5.52	6.27	40.35	37.55	24.45	18.56	20.62	7.78	7.63	8.19	12.89	11.37	18.89	18.17	21.02	9.44	9.34	8.2	8.22	11.29	11.93
VIT_10s0003g04140	0	0	0	0	0	0	0	0	0	0	0	0	0	0	0	0	0	0	0	0	0	0	0	0	0	0	0	0
VIT_00s0936g00010	18.48	31.15	28.08	11.01	16.29	16.04	11.7	11.42	16.02	28.89	34.32	15.74	25.2	18.72	33.36	23.64	11.75	29.45	14.31	14.91	43.46	34.72	16.54	15.75	19.36	13.68	31.67	27.09
VIT_08s0007g04860	457.26	125.45	243.86	11.57	7.31	9.53	5.85	3.51	5.24	4.31	2.79	0.25	0.38	0.38	0	0	16.49	7.27	12.59	0.28	0.16	0.09	9.26	3.88	6.92	3.89	2.8	3.18
VIT_05s0077g00990	0	0	0	0	0	0	0	0	0	0	0	0	0	0	0	0	0	0	0	0	0	0	0	0	0	0	0.4	1.13
VIT_18s0001g13720	0	0	0	0	0	0	15.36	0	25.77	0	0	0	0	0	0	0	0	0	0	0	0	0	0	0	0	0	0	0
VIT_11s0037g00250	11.63	10.95	13.22	13.16	11.59	12.59	16.24	12.77	11.32	15.36	14.8	13.11	17.75	12.34	15.24	13.93	14.83	12.49	16.45	13.57	14.47	12.67	10.91	11.17	11.35	14.79	14.64	10.69
VIT_03s0038g03930	0	0.47	0	0	0.77	0	0	0	0	0	0	0	0	0	0	0	1.9	0	1.64	0	1.21	0.49	0.99	0.79	4.68	1.49	0.8	2.31
VIT_02s0025g02460	0.04	0.04	0.1	0.14	0	0	0.07	0.06	0.22	0	0	0.08	0.15	0.09	0	0	9.03	3.47	6.29	1.91	2.04	1.19	0.88	0.83	0.76	0.27	0.29	0.55
VIT_17s0000g05880	46.35	57.12	59.91	72.39	81.21	72.94	72.75	98.33	80.99	86.46	77.77	70.7	84.11	70.18	91.65	81.74	57.22	50.66	57.54	58.52	60.64	64.9	69.5	70.71	70.67	84.11	80.06	79.21
VIT_13s0067g02040	75.99	65.69	65.87	42.57	61.95	54.75	52.46	63.31	53.09	81.11	99.8	82.74	74.1	68.06	70.56	101.26	62.33	45.53	51.57	67.23	59.87	74.64	72.32	49.18	51.33	68.89	74.31	72.2
VIT_00s0480g00030	3.57	5.98	9.02	26.99	31.84	29.92	269.45	176.72	204.7	20.14	22.77	24.4	14.03	21.66	18.7	31.76	660.84	242.52	456.4	17.39	13.62	15.8	43.76	27.73	37.89	1311.43	1446.59	1310.03
VIT_00s0226g00040	26.75	26.49	22.82	20.95	19.73	24.99	25.87	24.66	26.05	32.07	30.77	23.25	17.4	24.63	25.93	14.65	21.51	18.22	20.8	24.89	23.49	24.31	21.36	20.89	18.5	19.8	22.47	17.92
VIT_01s0010g01830	0.26	0.65	0.38	0.43	0.38	0.44	0.9	1.25	1.06	1.3	1.16	0.4	2.33	1.65	0	0.06	3.02	2.19	2.68	1.06	1.19	1.14	4.31	3	3.38	0.13	0.1	0.16
VIT_05s0094g00370	4.29	3.82	4.72	7.01	5.98	5.5	8.2	6.79	11.52	7.21	5.18	8.63	11.21	12.63	6.89	9.34	7.22	10.28	8.08	11.13	11.81	13.87	8.21	9.55	9.57	7.73	9.32	5.62
VIT_01s0010g00400	4.48	6.11	4.39	5.95	7.08	5.77	6.67	7.76	7.58	9.02	6.18	6.54	10.41	12.66	7.74	9.27	5.38	5.74	5.24	7.14	7.89	9.94	7.04	7.04	7.35	6.04	6.79	6.73
VIT_08s0007g02270	30.86	38.55	34.84	34.1	34.08	34.49	40.32	35.57	37.42	55.42	48.74	33.27	43.59	45.54	36.6	42.44	43.4	79.07	59.24	73.89	72.37	79.84	69.78	59.62	72.55	36.44	38.56	32.69
VIT_03s0088g00380	146.33	203.68	178.3	105.46	172.79	137.17	153.15	206.66	206.86	306.81	292.76	174.76	193.27	186.46	343.98	339.56	311.73	575.25	429.43	818.35	793.47	813.95	620.13	665.04	632.53	163.95	162.66	155.67
VIT_02s0025g03390	711.24	307.36	481.07	2179.66	2140.1	2174.35	1540.6	1334.54	1423.33	1196.15	1158.43	1416.35	1382.65	1444.49	697.99	716.6	1982.8	2104.35	2080.78	1741.63	2017.96	1885.78	2537.22	2640.75	2689.64	1882.28	2348.84	2189.55
VIT_11s0016g01540	0	0	0	0	0	0	0	0	0	0	0	0	0	0	0	0	0	0	0	0	0	0	0	0	0	0	0	0
VIT_01s0010g02580	32.38	35.14	34.41	10.88	15.36	13.49	16.83	14.28	21.28	20.97	12.1	12.76	7.61	14.99	17.03	4.69	21.76	16.06	21.47	19.96	19.08	22.68	23.27	12.5	17.64	14.4	22.36	19.68
VIT_12s0035g01000	0	0	0	0	0	0	2.21	1.79	3.23	0	0	0	0	0	0	0	0	0	0	0	0	0	0	0	0	41.04	27.26	13.85
VIT_05s0020g02510	14.14	12.03	15.3	7.97	5.51	7.29	9.56	11.93	12.08	2.78	4.51	11.12	14.2	13.58	5.47	1.87	6.6	13.69	10.96	18.71	17.07	20.75	9.78	9.37	9.06	6.4	7.5	8.32
VIT_04s0008g03600	111.08	138.56	123.98	64.73	67.66	63.44	45.08	46.29	48.42	31.8	29.3	62.6	101.74	87.41	17.24	20.66	30.98	35.28	33.82	31.36	33.31	33.53	34.79	36.28	37.06	37.53	37.32	42.23
VIT_16s0022g00620	0	0	0	0	0	0	0	0	0	0	0	0	0	0	0	0	0	0	0	0	0	0	0	0	0	0	0	0
VIT_02s0087g00490	0	0	0	7.84	11.51	11.88	6.35	8.4	6.91	0	0.81	0.13	0	0.3	0	0.42	24.6	12.01	22.67	2.71	3.57	3.64	6.4	8.29	7.5	3.38	4.6	4.64
VIT_04s0023g03420	25.85	28.65	25.73	71.63	72.58	71.07	124.13	82.2	96.69	61.72	62.3	64.59	65.81	84.41	39.57	39.74	61.74	48	57.12	31.7	33.97	32.88	44.95	34.34	40.28	59.39	72.22	65.63
VIT_04s0023g00800	26.54	25.84	26.28	40.46	40.75	35.28	52.49	57.07	58.77	39.79	32.48	67.46	65.96	66.24	38.28	36.42	40.57	59.11	50.77	77.21	63.97	69	49.86	46.19	48.4	38.45	44.7	42.78
VIT_05s0049g01630	0	0	0	0	0	0	0	0	0	0	0	0	0	0	0	0	0	0	0	0	0	0	0	0	0	0	0	0
VIT_17s0000g06890	7.13	7.25	6.65	8.03	14.01	10.67	10.86	14.3	13.73	17.43	18.74	6.96	16.19	14.9	28.8	30.89	12.03	12.66	13.65	7.09	7.47	8.14	9.76	10.23	10.87	13.67	13.51	13.47
VIT_13s0019g04570	1.03	0.67	0.43	0	0	0	0	0	0	0	0	0	0	0	0	0	0	0	0	0	0	0	0	0	0	0	0	0
VIT_01s0011g04270	0	0	0	16.48	8.19	11.62	25.39	9.42	9.56	1.74	0	2.31	1.43	1.82	0	0	14.08	10.28	10.24	1.65	0.54	1.76	12.34	4.93	6.55	8.59	15.79	10.92
VIT_12s0059g02260	0.32	0.38	0.41	17.61	28.38	22.15	29.34	41.04	32.98	12.43	12.86	17.65	29.35	28.59	47.4	45.89	26.93	13.33	20.68	5.4	7.23	6.45	38.95	43.9	42.37	18.47	18.52	18.01
VIT_12s0035g01900	5.63	1.63	2.92	3.46	1.95	2.48	20.03	11.27	14.5	23.41	23.61	6.91	3.25	5.93	0	0.99	16.77	151	76.1	128.18	148.74	149.23	28.87	26.84	25.91	3.21	4.87	5
VIT_18s0041g01010	0.4	0	0	6.02	2.62	9.49	6.88	10.17	10.06	0	0	0.7	0	0	0	0	7.95	2.47	3.87	0	0.49	0	2.25	0.64	0	5.44	6.6	4.98
VIT_12s0059g01360	0	0	0	0	0	0	0	0	0	0	0	0	0	0	0	0	0	0	0	0	0	0	0	0	0	0	0	0
VIT_18s0001g07290	8.27	14.2	12.41	9.4	10.6	9.78	14.94	15.83	13.91	24.11	26.39	11.14	23.47	23.15	21.57	18.13	19.16	37.07	28.04	35.99	38.46	36.28	33.33	32.32	33.38	20.92	23.94	24.27
VIT_01s0026g01250	2.84	2.36	1.73	0.4	0.38	2.03	10.01	16.97	10.29	9.7	11.92	8.34	8.69	9.07	0	0.69	42.46	9.28	24.55	1.21	2.49	1.34	6.33	6.57	7.03	0.19	0.6	0.38
VIT_13s0019g01610	11.73	15.86	16.31	25.32	26.41	27.88	33.4	38.86	33.31	17.08	20.53	36.16	54.62	51.91	8.9	9.58	39.98	71.19	54.66	82.38	83.93	83.75	45.49	53.63	55.35	26.04	29.84	28.71
VIT_00s0927g00010	0	0	0.22	0	0	0	0.29	0	0	0	0	0	0	0	0	0	0.93	0.88	0.81	0	0.22	0.18	1.47	0	0.25	0.61	1.21	0
VIT_17s0000g08330	0.2	0.56	0.13	1.27	2.15	0.93	0.97	1.2	1.39	6.46	4.03	1.02	3.16	2.65	4.03	7.08	3.02	5.47	5.02	1.73	2.99	2.89	4.89	4.66	4.24	3.89	3.15	2.51
VIT_14s0060g01280	181.81	131.62	150.2	606.36	667.35	660.08	253.74	240.01	251.1	360.56	350.87	188.22	254.74	245.88	496.15	502.99	114.41	105.52	111.13	46.43	57.93	52.11	118.7	132.5	121.04	171.06	167.72	156.41
VIT_18s0072g00720	37.15	48.32	46.32	35.13	50.24	43.72	42.25	53.25	49.24	41.32	38.6	32.69	59.78	48.87	37.63	38.1	45.4	68.57	53.81	61.61	63.48	63.89	49.42	53.25	51.94	39.2	34.63	38.33
VIT_12s0142g00780	0	0	0	0.62	2.38	0.63	2.24	1.45	0.47	0	0	0	0	0	0	0	1.66	1.43	1.06	0	0	0	2.1	1.95	1.1	3.77	5.18	3.54
VIT_13s0019g04330	61.59	60.48	57.5	45.48	53.63	50.85	46.73	64.19	50.88	94.66	82.88	66.93	57.42	59.33	86.65	76.82	37.16	38.13	44.37	48.55	44.89	42.46	31.23	32.69	24.74	44.85	31.84	32.86
VIT_12s0034g02240	120.64	65.93	87.36	73.21	88.39	78.47	21.22	35.14	30.1	67.37	69.61	9.83	14.82	15.11	38.89	42.79	10.12	7.41	9.56	3.27	3.85	3.4	22.84	22.45	22.09	19.9	17.68	17.13
VIT_10s0042g00910	0	0	0	0.46	0.45	0.16	0.73	0.48	0	0	0	0.17	0	0	0	0	0.24	0.1	0.21	0	0	0	0	0	0	0.96	0.31	1.35
VIT_01s0026g00550	0	0	0	0.76	0.24	0	0.25	0.39	0	1.29	0	2.23	0.26	0	0	1.73	0.2	1	0.51	0.58	1.13	1.87	0.62	1.24	0.84	0	0	0
VIT_14s0066g02140	0.21	0.37	0.62	0	0	0	0.18	0.22	0.43	0	0.64	0.95	0.68	1.32	0.28	0.67	0.15	1.62	1.08	3.16	2.97	3.24	0.92	0.73	0.7	0	0	0.72
VIT_05s0102g00390	8.24	9.65	9.15	8.45	12.77	11.48	11.54	10.64	11.69	12.31	12.55	19.12	15.99	18.74	6.92	3.54	14.49	12.66	9.05	20.23	18.3	15.35	14.7	9.96	12.22	14.35	17.74	17.63
VIT_16s0098g01230	414.32	440.03	404.07	270.5	362.5	272.58	406.45	546.03	499.32	401.32	376.44	302.08	331.36	310.27	504.63	463.71	392.87	276.86	329.79	334.95	342.92	329.25	441.51	391.76	434.38	506.12	532.74	543.14
VIT_13s0067g00790	0.8	0.52	0.68	5.29	3.46	4.34	3.23	2.5	2.74	3.16	3.4	0.61	0.96	0.88	0.29	0.35	2.4	1.21	1.76	0.64	0.65	0.27	4.35	3.87	4.24	3.73	3.48	3.35
VIT_00s0323g00040	37.31	16.04	25.51	304.21	304.44	295.48	119.59	85.64	105.73	151.16	153.27	90.58	57.19	72.91	37.04	35.06	30.93	19.04	25.3	24.29	27.89	26.48	41.62	49.17	52.79	37.95	40.6	36.45
VIT_06s0080g00170	0.4	0.4	0.29	0.71	1.16	1.66	1.98	1.74	2.34	3.47	4.15	0.57	1.76	2.45	3.3	2.87	3.92	1.75	2.67	0.85	0.82	0.25	1.37	2.07	1.25	2.51	2.17	3.49
VIT_14s0219g00270	0.3	0.2	0.33	0.63	0.68	0.83	1.4	0.91	1.11	2.38	4.31	10.71	11.71	13.62	2.94	2.56	0	4.78	2.74	8.65	7.58	7.68	0.11	0.09	0	0	0	0
VIT_03s0063g01870	144.25	83.07	102.01	289.88	435.13	347.37	163.7	197.76	184.92	228.53	239.35	163.64	203.07	188.25	225.47	261.99	108.98	39.37	78.77	8.29	14.2	13.29	73.96	70.4	67.94	174.65	179.9	184.96
VIT_15s0046g00580	0	0	0	0	0	0	0	0	0	0	0	0	0	0	0	0	0	0	0	0	0	0	0	0	0	0	0	0
VIT_02s0012g02530	42.94	40.86	40.28	46.92	66.69	58.2	55.06	55.29	56.57	65.38	61.58	54.03	78.09	72.83	88.88	81.86	41.48	27.49	37.29	28.46	25.22	28.16	34.04	33.11	39.51	42.77	42.57	45.2
VIT_14s0060g02070	34.85	24.51	28.68	56.46	35.73	47.68	141.18	111.87	102.5	58.88	65.52	74.67	61.55	59.99	113.56	108.91	96.84	35.73	72.47	21.57	17.08	21.53	83.32	46.66	64.07	125.61	118.19	109.93
VIT_04s0023g02090	0	0	0	0	0	0	0	0	0	0	0	0	0	0	0	0	0	0	0	0	0	0	0	0	0	0	0	0
VIT_02s0025g03380	40.67	35.15	36.75	57.43	64.74	60.32	73.31	83.65	75.62	72.32	70.75	73.95	82.23	72.79	62.91	50.21	72.91	57.38	69.61	69.9	76.54	73.58	64.68	59.58	61.85	58.91	67.14	60.14
VIT_13s0073g00390	0	0	0	0	0	0	0	0	0	0	0	0	0	0	0	0	0	0	0	0	0	0	0	0	0	0	0	0
VIT_09s0002g06980	3.73	3.31	3.92	169.56	137.37	162	39.05	47.94	45.18	37.74	46.76	27.22	27.75	29.4	8.1	8.2	28.04	12.69	22.69	4.97	8.63	7.84	15.42	15.81	15.52	42.68	41.31	42.74
VIT_05s0029g00580	0	0	0	0	0	0	0	0	0	0	0	0	0	0	0	0	0	0	0	0	0	0	0	0	0	0	0	0
VIT_00s2478g00020	0	0	0	0	0	0	0	0	0	0	0	0	0	0	0	0	0	0	0	0	0	0	0	0	0	0	0	0
VIT_02s0025g02580	46.91	48.77	36.42	38.54	29.07	32.6	37.12	37.61	33.09	46.01	47.27	53.89	36.14	52.26	34.47	42.44	35.66	40.8	39.63	42.83	41.28	46.42	33.62	38.02	31.87	47.77	41.54	42.96
VIT_18s0122g00250	0	0	0.06	0.09	0	0	0.42	0.33	0.26	1.58	0.29	0.38	0.35	0.32	0	0	0.2	10.12	5.35	15.12	13.6	14.94	0.21	0.5	0.28	0.08	0	0.16
VIT_01s0026g01050	12.94	10.9	12.67	44.92	30.09	39.36	32.74	32.85	35.41	88.87	81.42	40.14	43.24	48.62	22.37	17.16	122.91	73.62	99.15	27.61	41.55	30.71	85.51	77.66	86.77	183.7	183.45	174.19
VIT_03s0088g00390	17.93	14.6	15.97	12.36	12.87	14.83	11.5	13.61	14.78	9.08	18.48	15.73	22.96	18.84	11.65	9.88	10.85	12.66	10.14	15.41	13.25	14.33	11.46	8.59	8.09	13.23	10.86	15.71
VIT_15s0048g00470	4.65	6.31	6.09	7.01	8.04	7.89	9.44	9.24	10.13	11.58	11.08	7.09	13.48	11.09	11.77	10.13	8.87	19.29	14.9	18.07	19.66	20.69	12.16	11.85	12.96	6.51	6.17	5.77
VIT_08s0007g02110	0.01	0.01	0.02	0.08	0.05	0.1	0.62	0.18	0.27	0	0	0	0	0	0	0	0.21	0.15	0.07	0.02	0.04	0.05	0	0.02	0.02	1	0.72	0.92
VIT_02s0025g04200	13.74	22.37	23.04	15.63	23.44	23.42	55.71	38.07	47.74	4.01	4.16	9.03	2.9	6.06	4.5	5.38	38.12	9.4	23.94	3.17	1.89	3.33	5.09	6.53	4.21	39.39	43.46	29.84
VIT_04s0008g01550	169.38	6.59	59.16	54.23	3.22	27.37	32.47	2.9	12.41	44.02	28.6	46.79	1.13	15.52	0	2.97	12.42	22.81	15.65	18.29	17.26	23.45	24.89	43.83	29.24	7.57	9.14	7.07
VIT_03s0038g02990	0	0	0	0	0	0	0	0	0	0	0	0	0	0	0	0	0	0	0	0	0	0	0	0	0	0	0	0
VIT_14s0066g00220	34.62	43.9	40.37	85.02	90.59	83.29	72.1	92.39	85.1	86.3	87.14	85.93	117.57	108.88	52.03	53.71	61.73	104.05	78.41	101.74	106.25	106.68	130.66	139.09	131.2	74.28	83.38	73.5
VIT_08s0058g00440	18.66	39.74	31.27	2.73	0.67	2.98	3.61	0.69	1.29	0.87	2.27	0	0	0	0	0	1.63	0.53	0.52	0	0	0.21	0	0	0	8.11	12	9.59
VIT_17s0000g01770	0	0	0	0	0	0	0	0	0	0	0	0	0	0	0	0	0	0	0	0	0	0	0	0	0	0	0	0
VIT_18s0001g02570	41.62	30.22	34.89	26.92	39.69	31.06	49.03	80.16	77.28	47.2	53.51	43.26	82.47	67.19	6.27	8.26	21.54	13.16	15.93	7.12	10.51	7.75	5.21	6.5	6.1	3.13	3.69	3.35
VIT_11s0016g04410	103.18	86.7	104.77	30.56	41.29	42.06	60	37.58	62.23	95.25	94.88	51.88	28.61	34.96	30.77	51.67	29.96	51.57	55.62	64.98	49.82	47.58	39.42	33.59	37.37	55.71	71.76	66.69
VIT_18s0076g00190	0	0	0	0	0	0	0	0	0	0	0	0	0	0	0	0	0	0	0	0	0	0	0	0	0	0	0	0
VIT_16s0022g01570	0	0	0	0	0	0	0.71	0.81	0.16	0	0	1.99	1.39	0.8	0	0	0	0	0	0	0	0	0	0	0	0	0	0
VIT_00s1987g00010	0	0	0	0	0	0	0	0	0	0	0	3.83	0	0	0	0	0	0	1.14	0	0	2.04	2.55	0	0	0	1.34	0
VIT_12s0134g00630	0	0	0	0.36	0.68	0.36	1.38	0.55	0.54	0	1.16	3.88	1.08	2.27	5.02	1.2	0.56	0.47	1.45	0.27	0.27	0.22	9.23	11.17	10.05	5.63	6.13	6.08
VIT_17s0000g10060	1.3	1.29	1.56	28.46	20.25	23.94	30.96	27.09	25.14	101.61	107.02	33.23	24.49	30.46	4.18	5	17.36	22.37	20.93	16.34	17.2	18.39	47.47	49.81	44.12	45.44	47.71	53.86
VIT_05s0020g04510	51.9	80.03	73.93	289.36	268.16	277.07	407.68	500.42	435.87	176.92	164.62	318.62	568.6	483.82	75.24	91.6	543.5	334.94	461.49	200.25	232.37	215.03	1373	1607.21	1552.66	351.25	372.46	379.71
VIT_07s0031g02450	16.29	15.99	15.69	17.54	17.3	18.12	20.39	23.7	22.62	15.89	19.22	22.76	29.16	27.21	16.65	16.37	15.02	9.77	13.38	13.71	13.98	16.45	15.18	12.44	13.41	12.4	14.44	10.57
VIT_04s0008g03940	0	0	0	0	0	0	0	0	0	0	0	0	0	0	0	0	0	0	0	0	0	0	0	0	0	0	3.36	0
VIT_00s0415g00010	0	0	0	0	0	0	0	0	0	0	0	0	0	0	0	0	0	0	0	0	0	0	0	0	0	0	0	0
VIT_03s0097g00220	0	0	0	0	0	0	0	0	0	0	0	0	0	0	0	0	0	0	0	0	0	0	0	0	0	0	0	0
VIT_12s0059g00220	1.83	1.29	3.29	5.49	9.75	8.32	8.67	10.87	12.8	10.78	6.41	17.43	19.8	15.99	23.36	25.24	17.35	3.98	13.4	1.59	0.97	1.18	5.36	6.27	6.79	15.76	15.19	9.63
VIT_00s0189g00050	53.63	39.58	55.65	40.92	11.12	33.03	51.44	30	30.67	47.56	51.03	57.64	23.2	20.86	41.43	48.97	8.41	17.57	24.91	36.72	27.39	36.36	20.13	34.7	32.12	27.2	46.61	37.47
VIT_19s0014g00470	0.42	0.57	0.82	5.35	8.88	8.52	10.83	14.18	12.21	1.57	2.93	1.37	4.09	3.67	5.81	4.07	5.65	2.07	4.73	3.31	2.04	2.83	3.62	2.27	3.47	2.99	2.4	2.35
VIT_18s0001g06610	9.47	7.64	6.68	137.79	70.94	109.64	187.45	140.42	152.87	54.47	59.23	81.66	53.86	56.99	13.5	13.98	84.42	73.71	82.59	64.72	69.29	65.62	62.26	56.93	59.77	124.7	197.66	195.03
VIT_07s0151g00750	2.25	1.96	2.18	9.5	9.79	6.3	4.15	5.65	1.45	4.52	6.38	2.11	3.55	6.62	3.23	2.21	4.78	8.77	5.45	8.33	9.53	11.45	7.57	7.22	7.8	4.63	6.12	4.51
VIT_13s0067g03290	11.72	11.67	11.33	108.51	113.05	107.32	48.89	59.35	52	49.34	61.05	56.9	49.71	55.39	32.4	35.67	59.39	56.07	50.12	55.14	68.55	66.44	78.43	87.86	78.84	54.94	70.62	71.52
VIT_00s0800g00010	2.96	2.95	3.98	23.37	25.3	22.42	12.61	12.16	12.35	11.32	11.09	11.99	9.54	11.26	2.06	1.23	9.57	17.14	13.08	8.63	14.8	14.02	7.3	14.16	14.08	7.65	9.16	10.79
VIT_00s0271g00110	1.31	1.53	1.29	1.79	2.39	2.19	3.9	7.67	2.31	0	2.8	5.8	7.92	5.44	0	0	4.32	2.41	2.72	2.52	2.03	2.49	1.95	0.73	1.82	6.08	4.25	8.11
VIT_15s0048g00520	0	0	0.15	0.42	0.2	0.21	2.22	2.59	3.81	0	0	1.61	2.12	1.06	0	0	7.74	2.33	4.92	0.48	0.77	0.51	4.09	3.44	3.77	0	0.21	0
VIT_17s0000g07570	0.03	0.03	0	0.11	0.05	0.06	0.22	0.17	0.6	0.3	0.38	0.19	0.06	0.07	0.33	0	1.51	0.41	1.51	0.09	0.16	0.07	0.62	0.43	0.6	1.23	0.8	1.12
VIT_15s0021g00580	0	0	0	0	0	0	0	0	0	0	0	0	0	0	0	0	0	0	0	0	0	0	0	0	0	0	0	0
VIT_10s0003g04440	0	0	0	0	0	0	0	0	0	0	0	0	0	0	0	0	0	0	0	0	0	0	0	0	0	0	0	0
VIT_01s0127g00480	4.84	6.22	5.05	2.24	1.89	3.05	2.17	1.83	1.52	2.6	2.52	2.36	2.54	1.89	5.11	5.24	1.92	0.82	1.17	1.51	1.09	1.45	2.28	1.93	1.94	1.18	1.77	1.89
VIT_09s0054g00830	15.01	12.18	11.62	24.81	28.51	23.3	14.16	29.29	22.21	34.2	24.03	20.65	29.41	25.01	20.81	20.09	20.33	12.01	16.38	10.14	12.93	12.29	15.91	13.46	12.55	19.96	20.8	21.86
VIT_04s0023g02300	0	0	0	0	0	0	0	0	0	0	0	0	0	0	0	0	0	0	0	0	0	0	0	0	0	0	0	0
VIT_10s0092g00660	0	0	0	0	0	0	0	0	0	0	0	0	0	0	0	0	0	0	0	0	0	0	0	0	0	0	0	0
VIT_12s0028g01140	6.18	9.48	8.58	18.94	22.44	24.52	11.23	14.86	15.87	5.6	11.02	11.58	15.48	14.53	7.92	10.47	10.92	12.29	11.77	11.17	13.3	13.91	16.4	13.07	13.09	11.16	13.94	12.07
VIT_15s0021g00760	0	0	0	0	0	0	0	0	0	0	0	0	0	0	0	0	0	0	0	0	0	0	0	0	0	0	0	0
VIT_13s0067g01150	2.45	0.57	1.67	3.6	2.19	3.67	3.77	2.01	6.16	2.25	1.46	3.2	2.49	3.83	0	0.5	11.58	24.61	15.05	28.63	28.72	28.75	41.8	48.19	45.83	14.57	18.16	17.39
VIT_07s0151g00010	0.54	0	0	26.94	4.14	9.67	12.47	7.18	14.09	87.91	108.97	70.73	25.1	39.75	14.22	11.25	28.84	51.03	39.15	37.98	52.4	50.58	33.17	30.83	34.71	20.09	21.71	17.49
VIT_03s0038g01940	11.91	15.69	13.44	8.58	9.31	9.46	8.49	6.8	10.74	8.88	4.6	10.65	13.28	15.24	6.48	11.93	10.89	11.09	13.21	10.34	11.86	12.2	11.36	9.17	12.13	6.79	8.02	8.15
VIT_06s0009g01610	25.52	20.82	24.3	37.56	37.62	36.56	33.52	31.85	26.49	35.71	40.89	42.55	47.71	49.27	25.73	28.3	29.04	24.78	24.56	13.1	16.63	14.42	22.12	26.91	22.99	18.57	20.42	18.68
VIT_10s0003g05220	0	0	0	0	0	0	0	0	0	0	0	0	0	0	0	0	0	0	0	0	0	0	0	0	0	0	0	0
VIT_00s2300g00010	1.92	0.91	1.51	14.47	7.64	10.83	19.18	14.85	16.93	19.58	18.35	4.63	2.29	1.63	10.76	11.2	20.64	5.72	13.56	0.86	0.83	0.49	12.6	11.08	12.8	10.92	9.15	10.08
VIT_10s0405g00030	82.8	83.98	83.63	58.05	59.12	60.89	48.62	49.74	51.56	46.07	37.57	58.48	52.65	52.12	48.82	41.04	90.02	63.51	76.06	64.16	72.56	76.49	81.04	76.21	83.53	36.91	38.84	36.13
VIT_04s0008g02370	2.94	3.47	3.41	5.49	6.17	6.64	4.8	5.54	5.89	3.93	4.55	2.81	4.81	2.68	1.16	1.95	8.05	4.46	7.55	4.23	5.55	4.55	4.89	4.7	5.45	4.41	7.2	5.38
VIT_00s0425g00010	0	0	0	0	0	0	0	0	0	0	0	0	0	0	0	0	0	0	0	0	0	0	0	0	0	0	0	0
VIT_18s0075g00960	0	0	0	0	0	0	0	0	0	0	0	0	0	0	0	0	0	0	0	0	0	0	0	0	0	0	0	0
VIT_09s0054g01230	2.76	9.49	6.18	0.85	1.07	0.58	0	0	0	0	0.21	0	0.32	0.16	0.37	0.67	0.33	0.36	0.45	0.14	0.23	0.27	0.61	0.36	0.41	0.6	0.26	0.3
VIT_07s0005g04870	0	0	0	0	0	0	0	0	0	0	0	0	0	0	0	0	0	0	0	0	0	0	0	0	0	0.28	0	0
VIT_09s0002g04500	11.65	10.15	9.86	12.29	15.12	13.32	10.26	10.86	8.93	16.56	18.93	15.88	14.81	13.9	0.55	1.31	6.88	6.72	6.25	3.32	6.82	4.98	3.24	4.96	2.33	1.42	1.92	2.69
VIT_10s0003g01860	1.95	4.06	3.46	3.7	5.93	5.29	4.5	6.96	6.77	3.2	4.14	3.91	15.63	10	20.05	19.49	3.84	4.24	3.93	5.62	5.81	5.7	4.78	3.78	3.49	9.7	5.59	7.39
VIT_17s0000g10280	7.65	6.01	7.21	29.63	35.83	28.73	33.99	39.11	47.96	25.89	23.03	37.48	46.02	48.7	28.25	24.83	14.33	20.37	12.29	26.71	26.06	27.73	24.84	28.31	26.37	19.11	23.7	21.91
VIT_09s0002g03170	49.21	36.88	40.24	40.38	33.79	38.83	46.24	33.78	31.71	37.96	38.24	21.42	26.44	26.98	60.55	61	26.2	27.46	27	23.78	22.22	21.71	13.21	10.45	9.91	21.91	21.71	22.01
VIT_00s1287g00020	0	0	0	0	0	0	0	0	0	0	0	0	0	0	0	0	0	0	0	0	0	0	0	0	0	0	0	0
VIT_00s0179g00310	0	0	0	0	0	0	0	0	0	0	0	0	0	0	0	0.39	0	0	0	0	0	0	0	0	0	0	0	0
VIT_07s0130g00230	33.65	30.28	25.62	26.11	30.95	25.21	29.87	29.62	30.41	39.99	38.94	34.03	38.95	39.37	67.47	67.09	36.82	24.39	30.79	32.11	34.59	38.73	24.9	25.97	28.34	28.66	23.54	26.8
VIT_11s0016g05070	19.08	36.15	20.92	32.5	23.63	25.96	29.46	25.17	36.58	20.62	26.83	11.91	18.75	22.82	32.67	16.61	29.05	22.89	26.27	22.3	16.76	30.4	35.81	30.33	24.2	24.52	25.65	30.31
VIT_05s0020g00680	8.86	10.29	9.7	2.56	3.36	2.58	6.11	7.73	5.22	4.31	3.61	7.29	18.04	16.22	1.23	1.14	5.47	1.64	3.84	0.12	0.09	0.08	5.89	6.58	6.75	1.91	1.68	1.42
VIT_04s0023g02570	0	0.2	0.25	1.73	0.66	0.53	3.86	3.22	5.28	0	1.16	5.37	2.47	4.61	0	0.6	13.66	13.34	11.21	5.68	4.2	5.09	12.73	7.23	10.38	33.1	35.68	38.79
VIT_18s0001g05970	0	0	0	0	0	0	0	0	0	0	0	0	0	0	0	0	0	0	0	0	0	0	0	0	0	0	0	0
VIT_02s0025g01270	1.19	0.92	0.29	29.39	24.6	29.94	15.89	18.39	19.39	11.99	10.37	17.44	21.9	19.39	13.48	6.7	11.27	8.68	14.17	14.51	15.28	14.1	17.81	16.91	17.32	13.77	17.43	20.15
VIT_11s0037g00400	11.01	10.33	10.51	21.67	20.06	20.69	26.96	32.24	28.45	17.88	15.89	32.68	38.39	34.76	13.76	10.98	26.46	31.52	31.13	30.04	34.23	29.73	33.13	35.74	35.79	36.78	35.08	39.21
VIT_02s0012g03170	0	0	0	0	0	3.88	0	0	0	0	0	0	0	0	0	0	0	0	0	0	0	0	0	0	0	0	3.83	0
VIT_09s0002g00110	1.98	1.53	2.13	0.98	0.47	2.25	0.47	1.14	0	1.25	0	1.88	1.01	0.93	0	0	0.57	0.16	0.66	0.75	0.91	1.2	1.5	0	1.21	0.69	0.5	0.47
VIT_15s0107g00300	37.97	54.65	39.96	27.26	25.99	37.51	16.38	34.32	37.42	54.95	20.98	36.96	36.74	30.83	140.71	130.52	36.76	26.75	24.01	38.6	30.66	48.26	41.43	17.14	22.43	25.59	46.97	51.66
VIT_09s0002g01510	0	0	0	0	0	0	0	0	0	0	0	0	5.59	0	0	0	0	3.71	0	0	0	0	0	0	0	0	0	0
VIT_06s0004g04920	38.71	45.21	41.63	37.8	69.72	52.11	56.96	59.76	48.73	66.02	53.06	56.87	62.57	51.07	98.82	109.52	47.56	40.93	44.96	72.79	66.01	63.13	50.49	41.96	37.46	43.83	42.64	37.67
VIT_19s0014g04450	0	0	0	0.5	0.28	0	0	0.23	0	0	0	0	0	0	4.37	1	0	0	0	0	0	0	0	0	0	0	0	0
VIT_12s0034g02190	0.28	2.9	1.32	0	0	0.17	0	0.13	0	0	0	0.73	0.17	0	0	0	0.13	0.22	0.11	0	0	0	0.2	0	0.27	1.72	1.18	3.31
VIT_08s0007g06570	0	0	0	0	0	0	0.07	0	0	0.2	0.51	0	0.08	0	0.22	0	0.06	0	0.1	0	0	0.05	0	0	0	0	0.23	0.07
VIT_05s0020g02450	7.57	7.29	7.74	6.45	6.78	6.26	6.47	7.19	5.79	6.77	5.26	7.53	10.13	7.94	5.89	4.56	6.6	10.16	6.37	8.34	8.52	8.59	6.88	8.1	9.09	7.68	9.39	7.5
VIT_01s0127g00410	3.4	5.16	5.23	16.36	24.63	20.42	7.5	13.19	13.2	8.75	6.75	10.5	20.17	14.73	12.06	7.14	13.63	11.53	10.69	14.39	11.86	9.79	7.74	11.69	10.52	10.57	14.53	12.59
VIT_19s0015g01830	163.49	157.95	162.38	78.54	74.17	73.88	91.25	64.45	76.1	57.33	86.82	84.45	66.96	71.8	54.91	74.08	68.16	71.19	75.82	66.8	72.61	68.04	59.6	56.21	65.38	75.69	71.26	75.41
VIT_14s0068g00720	21.39	20.33	21.95	28.06	36.64	33.31	28.48	36.85	33.79	33.95	34.32	25.26	43.39	38.22	40.9	35.19	18.37	33.21	26.28	36.75	36.93	36.94	38.66	40.33	41.12	25.44	23.9	20.68
VIT_08s0007g06700	4.68	3.11	4.21	10.85	7.97	16.16	5.22	2.91	3.14	0	0	3.61	1.68	1.06	0	1.39	9.1	1.64	7.06	0.32	1.87	1.03	2.05	1.63	0	5.78	10.5	9.07
VIT_18s0001g04910	8.74	14.38	12.52	9.18	9.77	11.66	19.62	12.07	14.9	11.26	12.01	3.35	1.91	3.12	4.21	3.19	53.43	12.27	31.45	1.59	1.31	2.06	3.29	1.81	3.12	8.4	5.94	6.34
VIT_08s0007g08810	8.16	13.76	14.52	2.94	2.7	2.7	4.58	3.81	3.61	2.58	1.67	2.85	4.81	4.6	2.61	2.43	2.42	4.15	2.84	2.98	2.51	2.82	5.04	4.56	5.79	2.89	3.1	2.71
VIT_06s0009g03430	45.19	43.24	44.19	77.99	46.79	64.82	68.91	50.92	64.62	39.38	34.34	67.19	56.49	63.52	43.47	31.92	93.7	69.96	77.14	49.81	49.14	46.72	65.43	44.38	49.92	92.23	105.69	100.66
VIT_02s0012g03250	0	0	1.16	0	0	0	0	0	0	0	0	0	0	0	0	0	0	0	0	0	0	0	0	0	0	0	0	0
VIT_00s0131g00010	0	0	0	0	0.2	0	0.41	0	0	0	0	0	0	0	0	0	1.95	0.14	1.41	0	0	0	0	0.2	0	0	0	0
VIT_18s0001g00220	0	0	0	0	0	0	0.29	0	0	0	0	0.33	0	0	0	0	0.46	0	0.4	0	0.22	0	0	0	0	0.28	0	0
VIT_00s0213g00020	0	0	0	0	0	0	0	0	0	0	0	0	0.76	0	0	0	0	0	0	0.58	0	0	0	0	0	0	0	0
VIT_00s0524g00010	1.91	4.73	0	29.33	11.69	17.6	15.62	7.48	0	0	0	7.83	0	13.17	0	0	21.52	20.62	18.55	7.01	0	2.63	3.01	7	15.59	3.45	7.87	5.95
VIT_14s0108g00090	11.61	11.22	12.91	14.53	19.93	15.06	25.15	28.18	33.15	19.15	24.82	25.69	46.28	37.95	34.78	25.73	22.5	23.44	23.64	45.91	39.76	46.31	17.28	14.13	13.59	35.9	29	25.45
VIT_05s0020g03760	8.81	11.69	11.77	11.02	10.59	10.48	15.05	15.83	17.7	25.41	22.48	13.13	19.91	18.71	23.36	24.15	20.64	41.42	30.54	35.97	43.05	39.06	31.2	37.42	33.66	6.46	6.46	6.66
VIT_14s0060g01740	18.38	21.23	19.07	18.25	29.24	21.38	21.49	24.62	22.1	27.66	25.51	21.95	32.67	34.17	18.52	26.45	24.24	28.23	29.68	28.35	24.75	28.1	22.12	25.2	20.3	18.1	21.24	19.07
VIT_03s0038g04690	0.22	0.76	0.7	0.58	2.39	1.78	19.49	49.67	35.06	3.98	4.51	30.33	43.65	36.03	0	3.34	8.98	6.24	7.44	3.84	5.69	5.33	9.72	5.83	4.77	0.55	0.39	0.55
VIT_06s0004g04370	53.37	73.09	61.16	24.04	9.63	16.58	54.48	42.34	36.75	33.23	19.71	612.11	321.06	355.04	27.6	16.29	233.26	872.95	537.1	1693.2	1427.73	1602.71	530.03	626.59	581.49	194.63	240.66	220.8
VIT_02s0025g04180	4.19	1.09	1.35	15.07	5.39	4.46	16.25	4.86	9.35	0	0	1.35	3.77	0.8	0	0	11.81	3.27	6.4	5.3	1.41	3.47	3.86	3.08	2.09	1.73	6.92	13.11
VIT_09s0018g01320	0	0	0	0	0	0	0	0	0	0	0	0	0	0	0	0	0	0	0	0	0	0	0	0	0	0	0	0
VIT_02s0241g00150	0	0	0	0	0	0	0	0	0	0	0	0	0	0	0	0	0	0	0	0	0	0	0	0	0	0	0	0
VIT_17s0000g00530	8.9	7.49	6.95	5.78	7.44	8.1	5.96	9.85	10.45	2.5	4.42	9.47	7.58	9.19	0.51	0.61	10.46	16.61	13.2	16.59	19.72	16.2	13.51	14.7	16.95	12.32	12.76	12.09
VIT_12s0055g00060	0	0	0	0	0	0	0	0	0	0	0	0	0	0	0	0	0	0	0	0	0	0	0	0	0	0	0	0
VIT_06s0009g01450	0.44	0.14	0.37	1.53	1.46	3.39	8.64	9.11	7.75	0	0.84	2.24	0.52	0.32	0.73	0	13.06	4.52	9.66	1.56	0.75	1.72	0.94	0.75	0.84	0	0.52	0.48
VIT_01s0011g01460	5.82	4.99	6.16	16.9	19.23	17.75	18.53	23.88	22.77	15.01	8.45	25.22	41.04	36.06	13.67	18.73	17.06	31.65	24.67	35.71	36.36	37.22	30.97	29.69	28.68	16.49	16.4	15.96
VIT_00s0173g00110	0	0	0	0	0	0	0	0	0	0	0	0	0	0	0	0	0	0	0	0	0	0	0	0	0	0	0	0
VIT_07s0005g00930	0.31	0	0.75	0.52	0.5	0.53	0	0.4	0	2.55	4.97	0	0	0	0	0	1.62	1.36	1.76	3.19	1.56	2.24	1.28	3.06	0.86	0	0.52	0.49
VIT_12s0057g00860	0	0.03	0	0.11	0.16	0.11	0	0.17	0.08	0	0	0.06	0.06	0	0	0	0.38	0.22	0.31	0	0	0	0.2	0.16	0.04	0.84	0.39	0.11
VIT_08s0040g01740	1.82	3.63	3.02	0.19	0.18	0.38	0.63	0.5	0	0	0	1.24	1.61	2.11	0.27	0.66	2.07	0.55	1.06	0	0.14	0.06	2.95	2.87	3.49	0.35	0.38	0
VIT_19s0027g01670	27.86	23.88	26.95	34.35	32.57	31.49	39.16	39.85	37.96	35.92	36.15	36.91	50.25	46.29	39.83	33.91	41.75	43.07	41.48	45.02	43.43	42.48	38.25	36.72	37.55	42.67	48.28	44.39
VIT_08s0007g00530	128.09	157.96	146.99	525.62	434.78	454.91	434.58	375.6	413.64	335.39	338.37	316.11	334.51	329.8	307.41	292.62	235.43	171.38	206.42	125.47	129.02	124.86	264.71	240.77	268.26	320.3	364.53	338.03
VIT_04s0008g06260	13.55	10.65	12.71	12.48	14.91	13.6	18.23	17.89	16.41	14.63	7.03	22.37	25.35	23.86	14	13.84	18.01	14.04	16.99	18.25	20.25	20.62	13.48	13.98	11.66	19.24	23.37	18.84
VIT_17s0000g02260	188.25	123.48	140.72	76.3	93.55	86.52	101.6	109.75	104.22	190.35	187.54	134.67	143.33	138.78	154.13	143.24	63.08	80.89	72.3	88.19	101.7	93.96	64.54	68.85	65.94	43.29	44.31	46.23
VIT_12s0059g01310	1013.83	821.96	924.87	899.27	862.53	826.31	1088.6	1143.3	1039.41	811.3	862.24	1372.35	1277.2	1266.73	1118.62	1141.04	1043.72	1002.03	1004.03	1405.89	1601.04	1356.03	1270.68	1383.73	1230.03	1172.31	1182.03	1228.6
VIT_04s0043g01040	0	5.6	14.15	0	9.2	19.26	4.64	18.62	19.78	33.43	29.79	15.79	18.99	37.38	39.98	62.04	23.86	0	13.59	3.62	0	2.83	17.55	19.43	19.83	22.63	19	14.59
VIT_03s0017g01840	0	0.16	0	0	0.27	0	0.28	1.07	0.28	0	0	0	0.17	0.18	0	0	1.6	0.19	0.49	0.11	0.11	0.18	0.22	0.7	0.47	0	0	0
VIT_09s0002g03140	24.89	17.07	24.24	953.14	929.31	913.66	596.44	522.86	522.77	3301.17	3296.16	625.08	548.35	644.43	1070.76	1030.36	249.15	113.28	191.28	4.93	3.01	3.09	416.73	447.64	408.11	696.34	626.5	613.09
VIT_18s0041g00930	0.18	0.1	0.13	26.79	16.22	21.09	20.82	19.1	21.44	3.82	1.24	0	0.19	0.47	0	0.64	28.7	7.29	16.71	0	0.14	0	5.2	2.93	3.66	19.21	20.95	20.3
VIT_18s0001g09620	0	0	0	0	0	0	0	0	0	0	0	0	0	0	0	0	0	0	0	0	0	0	0	0	0	0	0	0
VIT_09s0054g00760	0.53	1.78	1.62	1.48	3.01	1.89	1.34	2.35	1.3	4.09	2.74	0.6	3.47	3.09	3.64	4.55	3.27	4.33	3.43	1.89	2.94	2.5	3.24	4.15	3.77	2.89	2.71	2.43
VIT_08s0007g04180	0.77	0.47	0.46	1.79	0.4	1.07	3.58	3.26	3.87	6.62	6.43	17.85	19.11	16.26	29.73	33.4	5.36	20.85	13.46	25.98	20.99	23.54	7.08	11.61	10.93	8.09	7.39	9.21
VIT_07s0129g01060	17.95	11.05	13.61	13.4	13.95	14.33	12.52	10.71	13.28	10.67	8.2	17.63	18.75	19.26	7.48	7.62	6.51	14.08	10.59	13.9	13.93	12.82	5.16	5.69	4.61	5.93	6.63	7.78
VIT_18s0089g01280	0	0	0	0	0	0	0	0	0	0	0	0	0	0	0	0	0	0	0.24	0.54	0.26	0.86	0.43	0.69	0	0	0	0
VIT_10s0116g00970	2.78	2.75	3.05	11.74	10.75	10.65	5.93	7.51	7.13	6.3	6.98	4.68	9.55	8.27	7.5	5.71	6.19	5.19	5.6	7	6.97	6.11	7.27	6.59	7.23	5.96	7.26	7.75
VIT_00s0477g00020	0	0	0	0	0	0	0	0	0	0	0	0	0	0	0	0	0	0	0	0	0	0	0	0	0	0	0	0
VIT_17s0000g02900	150.22	306.36	250.25	112.47	144.84	132.74	141.51	180.24	175.71	174.68	172.91	129.77	212.72	190.61	204.11	205.87	119.39	212.47	160.1	212.34	198.63	202.45	191.26	188.43	191.94	94.09	86.69	87.67
VIT_12s0059g00490	0	0	0	16.79	8.6	3.9	7.41	4.02	5.62	0	0	1.39	1.28	0	0	0	30.04	9.29	21.33	0	0	0	0	3.84	3.23	1.2	1.29	1.26
VIT_17s0000g06190	0.66	1.09	1.25	64.69	46.92	55.8	42.16	23.61	26.1	59.94	57.14	17.65	18.6	16.59	284.78	293.61	36.5	34.59	33.92	17.04	14.45	19.71	56.16	69.59	59.18	114.36	111.14	118.72
VIT_13s0019g05220	0	0	0	0	0	0	0	0	0	0	0	0	0	0	0	0	0	0	0	0	0	0	0	0	0	0	0	0
VIT_00s0253g00070	43.63	40.37	44.24	33.17	48.11	40.99	43.71	52.16	47.74	62.48	51.96	56.29	53.86	60.23	51.29	49.46	51.99	48.86	50.46	50.07	50.84	51.32	38.77	34.84	50.55	46.21	51.83	44.31
VIT_07s0005g04540	0	0	0	0	0	0	0	0	0	0	0	0	0	0	0	0	0	0	0	0	0	0	0	0	0	0	0	0
VIT_00s0253g00100	0	0	0	0	0	0	3.28	0	0	0	0	0	0	0	0	0	0	4.46	4.8	2.57	5.11	10.05	4.14	0	0	0	0	0
VIT_19s0140g00210	72.79	70.05	77.23	422.39	440.24	421.15	182.68	181.24	175.79	101.82	99.79	65.34	61.79	74.74	147.4	158.97	122.84	44.12	76.08	12.37	11.31	7.9	56.94	50.2	49.64	131.69	128.19	140.08
VIT_15s0046g01570	0.12	0.47	0.15	7.96	16.76	16.46	11.36	9.42	8.61	1.61	1.39	3.23	3.19	2.12	1.21	0.72	37.78	11.57	23.33	0.64	0.31	0.26	9.5	3.05	6.72	72.5	48.62	52.02
VIT_11s0065g00850	8.33	10.24	11.73	52.83	39.19	51.64	35.64	36.84	27.16	14.27	18.55	23.8	41.77	30.63	23.25	19.15	22	9.78	15.07	10.51	13.22	10.02	24.88	20.49	20.05	25.24	25.5	30.37
VIT_09s0002g06530	0.55	0.55	0.42	1.16	0.99	0.36	0.79	1.4	0.89	0.92	1.4	1.31	1.55	1.1	0.69	0.21	1.39	2.42	1.41	2.25	2.62	2.49	2.7	2.53	2.33	1.39	1.66	1.16
VIT_01s0137g00740	5.45	2.25	2.59	20.47	47.13	38.95	27.73	50.28	37.83	21.45	25.15	14.92	34.15	21.67	5.16	5.49	26.46	5.23	16.5	2.12	2.63	1.83	5.85	8.89	7.03	2.24	3.02	3.02
VIT_16s0050g02120	0	0.07	0	1.93	2.2	1.31	1.75	1	1.98	2.9	2.21	0.07	0.07	0.08	0.38	0	4.67	2.3	3.9	0.15	0.14	0.39	1.65	1.99	1.47	7.58	6.57	6.45
VIT_19s0027g00140	0	0	0	0	0	0	0	0	0	0	0	0	0	0	0	0	0	0	0	0	0	0	0	0	0	0	0	0
VIT_18s0001g06000	0	0	0	0	0	0	0	0	0	0	0	0	0	0	0	0	0	0	0	0	0	0	0	0	0	0	0	0
VIT_01s0026g00210	0.43	0.14	0.43	0	0	0	0	0	0	0	0	0	0	0	0	0	0.07	0	0	0	0	0	0	0	0	0	0	0
VIT_12s0034g00940	0	0	0	1.01	0	0	0	0.78	0	0	0	0	0	0	0	0	0	2.64	1.38	1.55	0.76	1.85	0	3.99	2.52	0	0	0
VIT_07s0031g00040	0.05	0	0.14	0.97	3.03	1.78	2.64	5.49	5.79	0.76	0.66	0.43	0.89	0.86	0	0.34	1.49	0.45	1.44	0.07	0	0	0.47	0.66	0.48	1.47	1.78	1.38
VIT_18s0001g05600	1.42	2.66	2.24	0.22	0.2	0.22	0.16	0.17	0.42	0	0	0.37	0.83	0.69	0.32	0.39	0.29	0.93	0.87	0.9	0.83	1.06	0.66	0.31	0.44	0.21	0.17	0.26
VIT_09s0002g07990	0	0	0	0	0	0	0	0	0	0	0	0	0	0	0	0	0	0.35	0	0	0	0	0	0	0	0	0	0
VIT_11s0016g02170	20.93	18.38	21.5	56.63	62.66	52.74	69.71	75.95	74.09	62.99	62.27	139.27	152.98	147.97	44.74	44.32	84.44	118.32	103.28	153.05	160.54	150.59	114.14	103.65	112.49	86.6	82.56	83.08
VIT_00s0324g00040	20.43	21.1	19.98	47.74	39.57	42.55	37.59	30.03	37.4	28.62	25.68	27.5	32.65	36.43	14.31	22.11	25.37	34.42	30	31.14	35.56	33.79	29.62	30.46	33.54	29.13	27.4	29.84
VIT_03s0063g01980	12.56	10.95	13.11	23.83	16.13	21.62	22.09	16.77	19.53	18.21	11.12	29.03	32.7	24.71	12.05	12.94	11.81	22.63	19.94	26.58	30.03	28.49	18.1	14.4	16.14	16.4	14.82	12.69
VIT_00s0188g00170	0	0	0	0	0	0	0	0	0	0	0	0	0	0	0	0	0	0	0	0	0	0	0	0	0	0	0	0
VIT_08s0007g00460	2.26	3.77	3.86	6.33	9.26	8.25	7.87	7.7	8.49	7.14	9.24	4.69	10.76	9.74	7.41	7.2	9.78	11.3	10.72	9.16	9.68	12.04	10.06	10.11	10.91	9.13	10.32	10.16
VIT_07s0130g00440	0	0	0	0	0	1.87	1.78	0	0	0	0	0	1.83	0	0	0	0	0	1.29	0	1.4	0	2.28	0	0	0	3.69	0
VIT_00s0211g00100	0	0	0	0	0	0	1.26	1.13	1.58	0	0	0	0	0	0	0	0	0.22	0	0.53	0.23	0	1.49	1.86	0.95	0	0	0
VIT_06s0080g00010	14.28	12.93	11.12	17.44	13.79	27.38	14.84	14.27	16.42	11.02	6.36	28.99	16.52	24	6.89	4.93	12.44	13	11.14	21.79	23.09	19.9	13.48	14.63	12.81	8.73	14.52	14.61
VIT_02s0154g00200	0.88	1.16	1.32	4.08	6.27	4.61	5.04	8.02	5.51	4.15	4.93	3.51	4.03	3.42	0	0.51	8.9	4.73	7.54	1.99	2.62	3.19	4.91	7.27	5.88	16.54	16.28	18.39
VIT_18s0089g00530	0	0	0	0	0	0	0	0	0	0	0	0	0	0	0	0	0	0	0	0	0.85	0	0	0	0	0	0	0
VIT_18s0001g05780	42.95	29.71	34.42	58.62	33.93	47.52	37.27	8.7	16.76	20.57	20.03	27.61	5.69	22.61	12.28	12.69	112.07	89.99	92.45	66.79	57.71	59.29	85.26	80.68	84.42	48.03	46.37	45.2
VIT_01s0026g02310	31.36	28.96	25.51	38.97	45.15	49.34	32.2	29.46	37.44	35.76	31.73	26.52	28.52	27.82	35.94	42.98	40.13	26.07	37.98	14.14	20.21	19.67	22.69	24.49	28.03	68.91	65.64	62.1
VIT_15s0046g00480	0	0.54	0.77	16.96	15.72	15.34	0.75	0.52	0.44	1.27	0.66	0.54	0	0	0	0	5.06	4.65	4.29	0.59	0.14	0.12	54.61	48.25	52.15	136.43	133.98	138.05
VIT_19s0014g00460	0.18	0.09	0	11.05	12.68	12.58	21.97	27.59	21.69	10.95	8.18	5	2.15	3.71	16.55	20.85	15.32	9.54	14.46	10.11	9.84	8.02	16.33	17.2	16.92	1.38	1.65	1.24
VIT_18s0001g00810	215.7	206.81	206.55	244.74	244.97	243.9	190.56	229.57	223.91	359.51	363.77	187.22	183.26	189.42	214.23	223.48	119.75	268.01	184.4	255.95	292.13	286.51	168	202.21	171.78	131.97	125.96	122.65
VIT_14s0066g02550	2.99	3.46	4	37.58	41.93	38.25	28.51	49.15	41.69	28.27	25.05	20.76	58.89	45.98	1.17	1.41	82.39	71.84	79.76	45.77	53.69	49.27	73.71	67.46	71.41	66.43	58.72	55.7
VIT_01s0026g00280	21.08	16.37	18.39	38.58	24.71	30.25	37.09	15.03	22.64	31.32	33.53	29.42	27.91	39.4	18.48	16.53	32.04	67.4	50.37	28.55	48.17	39.71	25.03	32.06	27.6	29.03	36.16	37.74
VIT_19s0014g02700	3.61	5.73	4.03	0	0	0	0	0.25	0	0	0	0.88	0	0.2	0	0	0	0.21	0	0.48	0.23	0.1	0.39	0.15	0.26	0	0	0
VIT_17s0000g01070	5.47	12.41	9.18	5.31	3.11	3.89	12.96	8.14	10.41	1.42	1.84	9.85	10.28	9.5	3.59	3.34	12.53	35.51	24.25	38.48	39.43	40.03	19.18	16.12	19.33	17.79	17.6	18.01
VIT_00s0262g00010	0.08	0.17	0.11	1.78	1.41	0.76	1.08	0.29	0.46	0.2	0.25	0.25	0.08	0	0	0	6.08	2.76	4.56	0.9	0.54	0.41	7.82	4.67	6.14	24.72	19.48	21.06
VIT_17s0000g08840	124.9	129.61	113.51	81.55	86.05	89.18	81.76	101.99	91.58	123.14	143.32	132.7	122.26	127.83	122.95	94.02	78.85	134.25	107.48	147.43	143.61	161.94	112.87	116.2	109.08	82.42	68.24	68.92
VIT_00s0396g00040	0	0	0	0	0	0	0	0	0	0	0	0	0	0	0	0	0	0	0	0	0	0	0	0	0	0	0	0
VIT_03s0038g04670	178.2	292.25	240.33	160.32	161.1	159.28	121.62	149.17	148.77	258.23	226.96	219.54	286.7	259.08	190.49	195.24	201.74	131.46	165.25	96.81	88.36	92.34	156.91	153.35	147.99	153.58	130.08	124.75
VIT_09s0054g00910	0.15	0	0	2.09	1.86	2	3.04	1.82	1.4	0	0	0.15	0.53	0.17	0	0	0.6	1.64	0.79	0.1	0	0.24	0.16	0.13	0.21	2.35	2.39	1.61
VIT_15s0046g02290	17.46	20.45	19.11	36.59	48.68	44.06	28.21	31.96	30.56	42.86	40.44	24.76	46.66	44.22	31.13	30.62	35.54	76.71	53.05	44.11	52.11	48.84	44.27	50.96	50.52	40.92	38.9	40.01
VIT_05s0020g04850	0	0	0	0.2	0.84	0.4	1.44	1.15	1.36	0	0.34	0.33	0.3	0.13	0	0	0.84	0.13	0.47	0	0	0	0.12	0	0	0.19	0.6	0.75
VIT_05s0077g02070	206.67	200.13	218.5	219.09	205.98	193.16	267.22	289.95	280.45	296.35	276.01	355.88	375.23	339.34	286	291.25	197.77	386.43	266.53	546.86	561.84	523.66	366.12	346.83	350.87	206.98	210.23	205.63
VIT_02s0241g00070	11.8	12.05	0	21.72	0	0	0	17.01	32.89	0	0	24.16	22.46	0	0	38.1	8.74	0	0	0	24.21	0	13.5	0	0	21.01	11	42.47
VIT_17s0000g01660	0.37	0.86	0.79	0.22	1.45	0.89	2.32	2.71	0.66	1.12	2.89	1.44	3.1	2.49	10.65	14.24	1.69	0.86	0.44	1.17	0.96	1.47	0.53	0.42	0.72	0.82	0	0.41
VIT_14s0068g01160	0	0	0	8.48	39.74	25.79	0.68	2.73	3.15	0	0	0.76	2.12	0	0	0	1.67	0.92	0.48	1.08	1.06	1.74	0.87	0.69	0	0.65	1.42	1.35
VIT_01s0011g03840	0	0	0.15	0	0	0.21	0	0.31	0	0.52	0.67	0.67	0	0	0	0	0.47	0.53	0.68	0.31	0.6	0.37	0.25	0.59	0.67	1.9	1.64	0.58
VIT_00s0218g00010	30.91	25.99	27.44	16.2	7.2	11.28	12.63	10.63	10.07	6.19	10.3	1.47	2.33	1.98	0.44	0	3.08	2.35	3.22	0.89	1.53	1.29	2.52	3.72	4.62	3.84	5.31	6.55
VIT_04s0044g00250	4.34	2.11	4.21	12.02	21.83	17.53	10.15	18.75	15.49	27.13	33.68	10.04	11.63	10.92	60	58.37	4.48	3.6	3.79	4.28	3.44	4.49	3.63	3.79	3.34	7.51	7.77	8.16
VIT_14s0006g02150	0	0	0	0	0	0	0	0	0	0	0	0	0	0	0	0	0	0	0	0	0	0	0	0	0	0	0	0
VIT_13s0156g00480	0.68	0.39	0.74	2.4	3.09	3.14	1	2.12	2.87	5.31	4.58	0.57	2.01	2.74	6.65	8.32	0.66	0.56	0.92	0.29	0.13	0.73	0.46	1.98	0.56	0.48	0.52	0.69
VIT_18s0001g13330	22.27	21.01	20.01	9.49	14.42	11.51	6.3	8.15	6.67	12.88	17.06	4.24	9.12	6.94	12.49	12.99	8.8	7.46	7.83	3.4	4.82	3.83	4.79	4.65	4.76	11.13	13.54	11.7
VIT_13s0019g01210	0	0	0.31	3.43	0.41	0.44	2.89	1	4.51	1.06	6.89	10.67	5.18	4.9	0	0	9.02	6.73	9.59	5.92	8.64	8.97	5.27	4.61	4.97	0	0	0
VIT_18s0001g02270	0	0.26	0	0	0	0	0.44	0.35	0	0	0	0.49	0	0	0	0	0	0.3	0.31	0.7	0	0	0	0	0	0.84	0	0.86
VIT_13s0019g03230	117.68	112.76	111.78	60.18	77.53	74.78	76.24	99.25	55.5	104.57	98.78	91.54	143.22	101.96	140.51	153.34	76.37	59.12	93.33	82.26	100.31	105.55	114.88	121.73	86.63	54.78	63.14	80.81
VIT_12s0034g00650	0	0	0	0	0	0	0	0	0	0	0	0	0	0	0	0	0	0	0	0	0	0	0	0	0	0	0	0
VIT_11s0037g00040	243.13	141.1	167.08	32.77	24.22	29.17	59.36	37.5	43.34	254.03	240.64	52.03	41.71	60.19	26.79	29.94	62.93	65.09	59.05	56.45	59.95	55.05	52.74	36	41.65	25.81	22.79	23.35
VIT_18s0001g07930	0.77	0.73	0.85	0.07	0.19	0.07	0.51	0.71	0.6	2.25	1.12	2.42	2.34	3.4	0	0.47	0.66	8.36	4.27	10.82	13.39	11.75	1.6	1.77	1.6	0.37	0.27	0.37
VIT_10s0042g00470	0	0	0	0	0	0	0	0	0	0	0	0	0	0	0	0	0	0	0	0	0	0	0	0	0	0	0	0
VIT_00s0225g00170	0.09	0.26	0.45	0	0	0	0	0	0	0	0	0.35	0	0.2	0.45	0	0.36	0.72	0.84	0.12	0.34	0.19	0.19	0.15	0.26	5.43	4.43	2.96
VIT_09s0002g01800	48.71	68.39	57.99	37.5	33.15	36.13	39.22	37.12	36.86	59.23	50.9	37.59	52.93	53.09	45.74	42.9	38.03	66.02	48.16	71	69.17	71.52	55.82	52.54	51.57	35.86	33.79	30.12
VIT_09s0002g03320	0	0	0	0	0	0	0	0	0	0	0	0	0	0	0	0	0	0	0	0	0	0	0	0	0	0	0	0
VIT_09s0070g00030	25.47	20.8	23.72	24.96	41.39	34.17	36.13	50.66	40.7	45.3	42.74	47.91	53.78	51.2	60.15	58.59	41.31	37.62	38.42	38.74	45.08	41.76	39.52	42.94	51.8	46.64	33.81	43.15
VIT_06s0004g00100	85.55	94.27	90.37	55.33	56.82	48.09	69.86	74.11	68.66	87.92	87.04	87.56	93.9	85.56	110.05	87.43	43.5	69.46	59.38	93.55	92.56	91.15	65.93	67.03	65.01	44.7	42.3	41.08
VIT_19s0015g00430	91.82	68.85	77.07	100.71	101.11	95.56	149.74	162.74	142.03	65.68	58.85	309.54	229.67	227.46	67.54	71.8	134.77	230.45	178.95	284.86	283.84	284.18	151.18	159.57	155.34	140.17	176.54	172.14
VIT_13s0074g00130	0.02	0.07	0.06	0.9	0.93	1	1.96	1.73	1.38	1.59	2.06	0.87	1.71	2	3.57	4.29	1.65	1.62	1.99	1.36	0.9	1.07	2.66	1.9	1.78	1.76	1.35	1.18
VIT_06s0061g01600	481.46	476.77	459.37	350.94	415.81	350.39	532.13	601.31	555.66	461.86	411.14	787.22	724.37	712.56	487.37	453.97	415.07	655.46	562.73	1257.8	1040.99	1158.85	628.24	539.16	611.32	381.4	369.25	368.26
VIT_18s0001g09480	3.86	3.25	5.15	3.99	5.06	4.98	2.73	3.45	2.03	5	3.49	2.47	4.98	5.06	1.73	2.59	1.72	5.37	4.19	6.65	5.1	7.16	0.54	1.58	2.06	1.12	1.2	0.98
VIT_16s0100g00450	54.15	39.96	44.9	75.41	84.7	77.82	85.53	97.69	88.04	69.04	72.15	89.55	116.38	124.14	93.04	102.18	111.94	131.85	123.11	110.3	115.42	115.59	118.7	107.86	118.45	148.78	162.73	148.34
VIT_17s0000g00240	48.83	41.42	42.14	40.92	69.96	55.91	29.09	40.43	35.12	89.09	96.2	17.26	37.64	35.85	86.93	77.23	24.84	25.22	26.24	18.78	23.84	21.58	19.78	18.58	17.82	17.04	16.19	16.53
VIT_00s0181g00100	6.37	5.75	5.47	6.03	6.27	6.67	7.23	7.4	7.96	9.1	10.78	7.01	8.77	10.12	6.29	5.9	6.08	8.36	6.87	6.93	7.87	7.98	5.35	4.81	4.18	7.9	9.79	7.11
VIT_18s0001g12320	0.76	7.8	5.62	0	0	0	0	0	0	0	0	0	0	0	0	0.52	0.92	0.98	1.01	0	0	0	0	0	0	11.54	8.33	6.66
VIT_11s0065g00480	199.25	182.25	189.7	217.88	170.58	193.33	239.64	230.6	226.11	187.53	258.98	375.19	335.16	339.05	229.38	213.27	237.31	214.49	217.6	356.76	334.59	349.86	236.01	195.72	243.15	240.69	229.12	215.73
VIT_09s0002g04550	0	0	0	0	0	0	0	0.09	0	0	0	0	0	0	0	0	0.09	0	0	0	0	0	0	0	0	0	0	0
VIT_14s0030g01950	0.94	0.34	0.43	22.94	33.69	28.65	11.26	19.95	16.64	27.51	24.69	4.93	6.46	5.6	117.89	117.72	12.28	18.63	15.39	14	15.74	14.77	16.68	14.48	16.55	24.47	23.36	24.23
VIT_08s0032g00370	0.12	0.23	0.15	0	0.19	0.21	0	0	0.31	0	0	0	0.21	0	0.59	0	0	0.27	0	0	0	0	0	0	0	0.38	0.41	0
VIT_16s0098g01910	1.25	2.63	1.78	2.46	4.41	3.45	6.83	4.53	4.66	11.61	3.01	4.7	5.92	6.63	2.61	0	16.48	5.64	13.32	2.59	1.37	3.02	2.27	1.5	1.78	2	1.24	1.45
VIT_06s0061g01480	1	0.84	1.11	6.75	10.04	8.32	16.35	9.82	12.75	0.5	0.22	0.21	0.13	0.08	0	0	15.79	6.34	11.15	0.22	0.12	0.06	1.03	0.54	0.99	23.9	20.86	22.98
VIT_09s0002g08030	0	0	0	0.15	0.14	0	0	0	0	0	0	0	0	0	0	0	0.12	0.1	0	0.23	0	0.18	0.91	0.43	0.49	0.28	0.15	0
VIT_05s0020g01700	0	0	0	0	0	0	0	15.49	6.86	0	0	0	0	0	13.85	0	8.26	3.28	10.59	0	14.94	8.81	12.17	10.08	4.12	4.7	0	5.05
VIT_16s0039g02700	39.2	44.05	41.1	12.14	15.45	13.86	12.46	12.65	13.74	26.62	25.59	14.01	23.82	23.7	119.47	120.7	13.91	10.07	11.24	9.89	10.64	10.02	10.73	13.63	9.94	16.68	15.32	15.52
VIT_14s0036g01300	0	0	0	0	0	0	0	0	0	0	0	0	0	0	0	0	0	0	0	0	0	0	0	0	0	0	0	0
VIT_06s0004g03830	0.22	0.33	0	0	0	0	0.38	0	0	0	0	0	0	0.25	0	0	0.15	0.13	0.13	0	0	0	0	0.19	0	0	0	0
VIT_18s0001g04060	39.74	16.66	36.06	24.96	29.31	32.5	26.68	11.44	16.92	73.26	54.76	28.38	36.3	30.01	36.06	51.91	10.66	7.68	17.22	22.42	13.31	19.57	12.6	8.75	9.76	15.1	10.21	12.98
VIT_18s0001g13040	24.66	24.37	24.05	81.26	124.26	108.96	145.44	324.57	231.4	305.3	356.53	239.14	339.16	307.03	53.89	45.33	406.65	233.77	317.56	184.85	191.68	188.74	299.18	293.28	299.03	347.04	298.44	295.01
VIT_17s0000g00040	0	0	0	0	0	0	0	0	0	0	0	0	0	0	0	0	0	0	0	0	0	0	0	0	0	0	0	0
VIT_00s0353g00050	3.28	2.27	5.74	14.89	8.85	9.45	15.32	10.26	8	0	2.15	8.28	9.7	8.81	1.86	8.91	14.65	7.15	10.29	2.28	5.4	1.63	8.13	5.81	7.92	16.58	16.03	15.32
VIT_09s0002g06460	92.8	129.51	116.81	86.86	80.45	87.12	86.98	112.68	111.73	132.03	144.03	173.18	156.41	149.11	193.24	164.28	78	101.27	97.6	212.21	171.38	183.96	113.85	95.79	105.03	85.43	98.16	60.73
VIT_03s0038g01600	0.16	0.04	0.27	0.6	0.78	0.99	7.87	6.92	5.87	0.59	0.26	3.95	4.83	5.13	3.56	2.13	6.19	4.77	5.25	3.47	2.95	2.93	8.34	4.71	6.87	7.5	7.11	8.73
VIT_14s0030g01840	1.24	3.65	2.71	5.09	5.62	5.47	5.7	7.07	6.1	6.79	7.04	4.4	11.41	13.25	6.1	6.38	7.06	17.4	8.33	18.04	20.61	18.09	12.82	11.22	9.94	6.5	7.05	6.85
VIT_05s0077g00310	2301.8	6442.59	4957.61	14.39	24.45	22.84	16.7	11.16	13.55	39.45	25.67	3.3	8.17	7.84	5.6	16.59	7.35	14.08	7.74	0	0	0	0	1.01	2.57	21.93	15.39	13.88
VIT_19s0015g01340	4.4	5.37	5.92	7.69	5.98	9.99	10.31	11.58	10.71	9.77	11.46	11.7	14.16	16.25	10.62	12.72	7.65	11.4	9.82	13.13	11	12.56	14.27	12.99	11.56	8.62	7	6.33
VIT_03s0091g00370	0.57	0.57	0.37	1.36	2.18	1.22	0.91	1.92	1.96	1.35	2.33	1.24	2.18	2.81	2.02	1.21	1.25	2.09	2.07	2.07	2.12	2.66	1.98	2.81	1.88	0.97	1.39	1.63
VIT_03s0017g02280	0	0	0	0.46	0.66	0.24	4.72	5.58	3.88	1.78	0.77	3.06	2.83	3.23	0	0	4.49	0.46	4.07	0.18	0.34	1.28	3.98	2.48	2.29	0	0	0
VIT_05s0077g01070	270.85	161.81	217.66	589.58	558.32	544.84	762.26	705.38	667.51	445.98	441.4	964.89	916.15	956.46	355.69	320.29	468.83	553.56	517.84	674.75	675.84	694.41	579.74	626.97	689.37	292.69	267.98	294.29
VIT_18s0122g00420	0.05	0.15	0.19	0	0	0	0.09	0	0	0	0	0	0.09	0	1.31	0.63	1.78	6.99	3.41	5.2	6.48	6.08	0.22	0	0.22	0	0.18	0.08
VIT_15s0048g01130	0.03	0	0.04	0.46	0.22	0.41	9.63	5.01	7.07	0.15	0.4	2.2	0.77	1.97	0	0	7.77	2.86	5.7	0.17	0.38	0.21	0.91	1.78	1.6	0.05	0	0
VIT_02s0025g00670	16.22	20.51	16.56	35.74	29.8	29.31	27.55	26.6	32.38	35.09	39.98	29.49	32.24	32.89	31.32	27.84	30.54	28.5	23.67	25.88	26.72	27.09	18.99	20.91	21.84	33.4	28.85	27.29
VIT_04s0008g03730	12.54	14.61	14.22	10.3	11.8	12.68	17.4	21.15	17.69	16.17	15.23	13.81	21.15	18.79	21.04	22.23	8.84	5.22	5.52	2.79	3.83	3.63	5.7	3.42	5.33	12.41	11.63	11.41
VIT_10s0116g00170	0	0	0	1.38	2.78	1.41	0	0	0	0	0	0.1	0.35	0.11	0	0	0	0	0	0	0	0	0.11	0.08	0	0.98	0.26	0.41
VIT_18s0001g00110	10.02	4.5	5.54	43.63	19.43	30.31	19.04	10.15	12.45	9.02	8.35	17.86	12.7	19.69	3.62	6.07	29.72	35.82	28.34	33.96	46.49	39.69	31.54	29.52	27.08	29.44	46.3	40.25
VIT_16s0022g01210	0	0	0	0.98	0.46	1.49	0.94	2.27	2.22	1.24	0.8	2.41	2.23	0.62	0.7	0	3.21	0.8	1.98	0	0.54	0.9	6.58	5.46	5.02	9.12	10.61	9.93
VIT_05s0049g00440	8.55	7.18	8.49	2.95	9.57	3.6	6.8	5.02	5.28	23.03	16.84	5.07	6.51	3.74	25.96	27.06	5.08	3.46	4.01	1.36	1.77	2.18	2.18	1.74	2.45	2.72	2.96	4.48
VIT_18s0041g01250	0	0	0	0	0	0	0	0	0	0	0	0	0	0	0	0	0	0	0	0	0	0	0	0	0	0	0	0
VIT_07s0005g00620	14.6	15.42	15.61	15.27	15.71	15.9	21.25	18.88	16.25	15.45	13.99	14.21	19.96	19.56	15.13	14.55	18.06	30.48	25.2	32.28	29.5	32.47	21.78	22.33	24.88	17.98	20.57	20.39
VIT_18s0001g11150	4.06	5.77	5.11	15.95	13.95	16.95	16.16	14.93	16.93	5.37	5.21	5.29	6.45	6.62	14.21	11.62	38.23	19.02	27.66	11.07	11.59	12.78	30.88	24.57	24.33	42.26	46.04	42.15
VIT_17s0000g08630	9.97	10.14	7.68	13.84	8.47	16.28	15.05	12.37	15.53	13.29	5.75	16.57	16.84	12.59	14.94	10.7	11.58	10.21	10.56	13.86	12.12	12.42	11.33	10.04	7.92	6.25	7.87	8.72
VIT_08s0007g04070	0	0	0	0	0	0	0	0	0	0.16	0	0	0	0.23	0.66	0.55	0	0	0	0	0	0	0	0	0	0	0	0
VIT_02s0025g03830	0	0	0	0	0	0	0	0	0	0	0	0	0	0	0	0	0	0	0	0	0	0	0	0	0	0	0	0
VIT_18s0001g12040	0.18	0.12	0.16	0	0	0	0	0.08	0	0	0	0	0	0	0	0	0	0	0	0	0	0	0	0.32	0	0	0	0
VIT_08s0056g01640	23.32	33.54	32.84	61.48	61.73	57.56	50.11	56.4	52.31	46.29	51.12	40.93	65.14	62.06	43.15	48.19	51.94	58.56	58.21	57.04	61.24	58.82	59.79	66.01	64.37	46.91	52.43	52.34
VIT_08s0032g01160	0	0	0	0	0	0	0	0	0	0	0	0	0	0	0	0	0	0	0	0	0	0	0	0	0	0	0	0
VIT_15s0021g02210	15.22	11.56	16.29	57.94	52.54	61.28	50.39	45.12	42.77	29.91	30.25	50	41.66	53.51	26.2	18.48	35.61	30.66	32.63	29.22	30.98	30.93	36.53	37.2	33.79	32.48	33.96	34.21
VIT_10s0003g00030	0.11	0.11	0.14	0.6	0.38	1.83	1.74	1.24	2.13	1.03	4.65	0.66	1.83	1.27	2.88	2.07	3.86	1.05	1.75	1.98	0.44	0.73	2.2	1.94	1.97	0.19	0	0.19
VIT_06s0004g07570	6.76	8.28	7.63	8.56	9.5	9.35	8.54	8.79	9	13.84	15.5	4.57	10.85	11.11	12.66	14.98	9.26	12.89	11.08	7.37	8.4	8.56	9.97	10.31	10.35	9.54	7.75	8.58
VIT_12s0121g00080	2.47	6.2	4.95	0	0.08	0.17	0	0.07	0	0	0	0.09	0.26	0.21	0	0	0	0.06	0.06	0.38	0.31	0.26	0	0	0	0.16	0.17	0.16
VIT_14s0171g00220	18.59	17.91	18.02	21.95	19.75	19.38	22.42	36.15	29.21	38.27	39.87	48.17	54.53	52.51	46.5	49.73	23.69	36.27	27.65	59.39	58.82	54.93	33.58	25.21	31.08	21.66	27.2	24.75
VIT_08s0007g04300	0	0	0.11	0	0	0	0.15	0.24	0	0	0	16.9	13.79	13.84	0	0.54	0.12	0	0	0.23	0	0.28	0	0	0	0.15	0.31	0.15
VIT_00s0772g00020	0.1	0.3	0.11	0	0	0.15	0.54	0.28	0.7	17.79	15.85	4.28	5.2	3.27	0	2.5	0.68	3.06	2.29	2.14	3.4	2.72	0.14	0.11	0	0.36	0.83	0
VIT_18s0072g00440	6.68	4.38	5.22	11.1	14.69	12.54	12.37	14.21	13.08	16.45	17.69	15.28	21.64	20.54	11.82	13.18	10.24	11.24	11.48	12.94	13.19	13.45	13.24	12.23	13.02	8.46	10.4	9.13
VIT_18s0001g09550	0.49	0.34	0.36	1.86	1.29	1.62	1.91	0.85	1.01	0	0.38	0.06	0	0	0.16	0	2.44	1.3	1.07	0.08	0.04	0.03	0.4	0.05	0.31	12.26	8.36	8.71
VIT_00s0779g00020	0	0	0.12	0	0	0	0.27	0	0	0	0	0.1	1.19	0.53	0.25	0	0.68	3.84	2.77	3.36	3.03	2.69	1.41	2.11	1.73	0.24	0.53	0.17
VIT_12s0142g00720	41.53	34.18	36.82	43.42	44.88	44.87	56.74	50.93	40.91	47.86	53.85	56.92	63.99	67.37	64.03	67.1	48.34	60.4	57.55	66.22	70	71.24	59.77	54.24	61.27	57.57	60.76	63.18
VIT_13s0019g04640	14.76	19.72	17.47	13.6	16.58	17.59	18.43	22.65	21.97	17.44	18.8	10.29	20.82	17.94	16.17	17.44	24.14	17.5	23.01	12.63	14.51	12.99	16.75	13.33	16.62	18.02	17.06	17.87
VIT_19s0177g00150	39.38	26.78	29.63	28.82	25.72	27.77	34.37	30.34	32.22	22.78	19.46	43.36	36.26	43.17	23.25	26.43	26.52	25.19	23.95	32.31	32.94	28.17	24.21	19	23.7	27.63	28	28.29
VIT_03s0038g01860	0	0	0	0	0	0	0	0	0	0	0	0	0	0	0	0	0	0	0	0	0	0.09	0	0	0	0	0	0
VIT_01s0011g04530	10.43	9.24	8.77	13.68	7.39	12.34	10.34	6.82	8.36	13.86	14.56	8	10.57	9.13	9.25	6.04	6.68	8.93	6.99	10.09	15.2	15.61	8.64	8.38	9.45	5.31	7.03	5.07
VIT_18s0072g00990	0	0.08	0.11	7.11	5.41	6.18	10.53	6.55	6.64	0.79	0.51	2.35	1.47	2.21	0.15	0.18	5.97	9.25	8.13	2.68	0.72	1.7	3.1	1.39	1.74	5.07	9.34	9.64
VIT_19s0015g02180	0	0	0	0	1.47	2.34	3.68	3.03	1.14	0	2.42	2.47	3.14	0	0	0	7.88	6.02	5.23	1.77	2.32	4.72	2.84	3.78	4.47	3.55	3.9	7.34
VIT_11s0065g00210	22.56	18.03	20.56	65.18	73.98	66.65	73.39	74.49	73.34	49.57	50.36	36.54	48.42	46.76	38.17	37.6	76.29	78.22	74.18	32.98	39.42	35	52.3	53.52	49.43	73.14	70.31	76.57
VIT_08s0007g07440	5.67	7.87	6.38	0.94	1.39	0.84	1.03	0.82	0.45	5.13	5.23	1.32	1.56	2.01	3.14	2.09	1.49	12.2	5.92	8.9	10.3	10.43	3.59	3.18	3.31	3.02	4.01	4.98
VIT_19s0027g00680	0	0	0	0	0	0	0	0	0	0	0	0	0	0	0	0	0	0	0	0	0	0	0	0	0	0	0	0
VIT_00s0208g00080	0	0	0	0	0	0	0	0	0	0	0	0	0	0	0	0	0	0	0	0	0	0	0	0	0	0	0	0
VIT_04s0023g02400	43.54	83.84	69.58	0.57	0.54	0.48	0.55	0.52	0.58	2	2.59	0	0.29	0.72	0.28	0.67	0.51	0.94	0.51	0.22	0.21	0.29	0.23	0.09	0.16	2.71	1.84	1.9
VIT_10s0116g00750	0	0	0	0	0	0	0	0	0.09	0	0	0	0	0	0	0	0	0	0	0	0	0	0	0	0	0	0	0
VIT_05s0020g02490	29.85	23.04	24.25	26.7	28.23	25.13	27.91	28.27	28.76	42.45	36.82	33.07	41.45	42.48	47.15	44.45	33.42	31.34	29.95	27.03	29.85	28.76	19.79	20.23	22.67	26.46	25.88	25.23
VIT_14s0068g00520	85.15	90.48	72.39	62.92	80.58	62.09	76.66	62.7	63.89	79.16	88.97	76.63	84.33	82.7	76.31	95.69	63.67	60.55	57.26	58.05	52.64	50.73	61.23	53.42	57.62	81.52	68.89	73.31
VIT_02s0025g04580	622.41	801.24	746.06	326.13	501.03	419.51	556.2	725.44	699.71	272.4	256.55	638.76	840.22	753.03	123.49	131.2	157.55	196.74	176.81	172.04	185.87	181.63	254.63	253.65	260	254.22	238.58	231
VIT_13s0064g01300	11.72	8.07	10.89	8.14	10.07	13.22	16.01	17.52	14.14	15.94	13.79	17.1	15.86	17.19	10.23	17.33	19.88	15.4	15.69	16.61	13.17	16.28	14.8	10.87	12.68	21.86	20.09	23.08
VIT_16s0039g02400	0.7	1.51	1.08	0.44	0.38	0.41	0.89	0.79	0.73	0.72	0.94	2.06	1.94	3.05	0.71	0.49	4.94	14.35	9.59	15.06	16.85	16.35	7.21	6.68	7.7	3.64	3.5	3.63
VIT_09s0002g07130	3.47	4.41	3.81	4.27	4.79	4.1	3.88	9.34	5.33	7.02	11.58	10.46	20.86	17.17	8.6	8.57	5.25	17.95	10.68	24.94	20.94	26.94	12.31	13.68	13.85	3.98	5.33	4.75
VIT_01s0011g06470	0.07	0.07	0	32.43	38.38	34.78	4.45	2.28	4.14	0	0	0	0	0.3	0	0	0.36	0.16	0.48	0	0	0	0	0	0	0.11	0	0.11
VIT_00s0220g00160	17.56	11.1	15.37	16.58	22.17	17.03	15.31	16.36	15.96	14.93	10.44	7.93	18.38	19.71	11.79	9.02	15.58	16.77	16.23	16.07	19.53	17.89	17.33	16.81	16.98	14.8	14	15.34
VIT_09s0018g01240	5.75	5.25	4.44	7.42	11.83	9.32	10.13	15.52	14.49	13.26	11.68	15.12	20.74	19.76	11.08	16.31	9.96	16.06	11.74	14.88	15.8	15.66	14.47	10.21	12.06	9.9	9.31	8.29
VIT_18s0001g09300	2.92	5.9	3.08	0	0.76	0.54	0	0.62	1.62	0.68	0.88	0.87	1.62	2.36	0.76	2.72	1.24	1.22	1.08	2.04	1.77	1.8	1.63	1.56	1.1	0.99	1.62	1.51
VIT_18s0001g03450	518.07	451.77	457.24	492.59	563.62	588.08	566.16	545.78	583.45	319.69	443.52	586.81	481.39	523.36	366.6	573.88	597.04	363.29	472.46	456.44	445.71	471.6	481.67	414.75	421.86	491.74	479.3	521.48
VIT_16s0050g01710	0	0.22	0	34.68	31.65	32.6	17.45	8.06	10.45	3.83	0	0.42	0	0	0	0	24.87	3.78	12.51	0.3	0	0	16.1	16.19	13.07	21.39	29.11	23.66
VIT_13s0019g01470	7.85	7.88	7.8	13.18	14.68	13.94	13.57	14.72	16.2	17.91	16.19	15.86	19.48	17.12	18.71	18.48	12.8	15.79	11.17	20.34	19.59	19.79	10.24	11.7	13.46	13.19	14.37	12.37
VIT_16s0050g01230	0	0.57	0.69	0	0	0.97	0	0.74	0	0	0	1.03	0.95	0	0	0	0	1.25	0	0	0	0.59	0	0	0	0	0	1.85
VIT_14s0030g01230	324.59	116.72	233.33	1068.88	1206.61	1070.15	847.2	822.13	881.59	1222.71	1819.26	947.26	639.1	634.83	627.7	536.34	593.61	382.9	526.71	344.83	315.11	344.84	1060.39	1235.69	1049.06	1574.1	1188.47	1377.08
VIT_05s0062g00120	15.79	11.74	18.49	16.54	17.58	15.6	27.42	25.65	26.91	21.19	20.36	33.01	35.99	29.67	10.58	18.96	21.8	32.3	26.59	61.18	52.06	50.22	24.52	20.09	27.82	17.4	23	20.06
VIT_00s0505g00030	9.37	4.91	7.17	7.92	5.75	6.56	10.42	6.15	8.72	61.84	68.61	16.9	16.38	26.12	93.9	104.3	9.21	11.84	8.42	10.2	7.22	8.44	22.47	14.98	18.47	18.71	15.3	11.73
VIT_06s0004g07430	29.73	25.41	29.99	31.06	34.55	35.13	30.21	35.98	30.93	22.01	27.56	37.31	41.03	38.7	18.53	25.75	27.21	32.64	30.61	27.9	28.67	28.01	26.57	30	29.97	29.39	30.57	31.18
VIT_05s0029g01510	0	0	0	0	0	0	0	0	0	0	0	0	0	0	0	0	0	0	0	0	0	0	0	0	0	0	0	0
VIT_02s0154g00470	0	0.94	0	0	0	1.58	0	0	0	0	0	0	0	0	0	0	1.27	0	0	1.2	2.38	0	0	0	5.22	0	1.56	3.1
VIT_07s0005g01960	48.39	54.92	62.66	39.71	53.45	44.02	42.05	46.47	42.67	26.23	53.55	27.96	39.37	32.91	46.39	46.95	37.74	30.22	38.98	40.22	42.62	40.04	35.06	42.86	40.95	30.02	30.17	29.86
VIT_18s0122g00870	140.89	174.55	142.71	37.91	53.49	38.62	51.08	48.59	48.76	69.88	51.45	117.55	78.47	88.62	49.25	53.18	37.05	28.61	29.93	19.06	25.11	17.09	39.86	28	31.38	38.9	34.77	40.59
VIT_06s0004g00640	0	0	0	6.13	0	0	0	0	0	0	0	0	0	0	0	0	0	0	0	0	0	0	0	0	0	0	0	0
VIT_10s0116g01510	1.28	1.6	1.16	0.11	0.32	0.46	0.55	0.44	0.7	2.09	2.7	0.89	1.51	1.15	0.33	0	0.97	1.35	1.3	1.73	2.33	2.92	0.56	1.1	1.4	0.43	1.04	1.08
VIT_00s0371g00060	0	0	0	0.47	0.21	0	0	0	0	0	0	0	0	0	0	0	0	0	0	0	0	0	0	0	0	0	0	0
VIT_08s0040g00610	47.64	45.08	45.95	52.96	53.61	51.99	56.89	56.78	58.38	39.85	38.32	61.47	72.21	68.72	29.42	29.93	46.86	70.21	57.5	42.18	50.1	48.01	48.01	51.47	48.96	46.2	52.63	49.58
VIT_12s0057g01340	34.6	29.17	30.41	31.86	28.64	28.6	38.27	36.28	33.66	28.86	31.43	62.88	61.02	53.26	27.87	27.92	43.39	50.03	41.8	64.04	56.81	61.94	38.79	34.51	33.84	42.11	35.47	39.6
VIT_12s0035g00160	0	0	0	0	0	0	0	0	0	0	0	0	0	0	0	0	0	0	0	0	0	0	0	0	0	0	0	0
VIT_02s0236g00090	0	0	0	0	0	0	0	0	0	0	0	0	0	0	0	0	0	0	0	0	0	0	0	0	0	0	0	0
VIT_14s0036g00790	1.14	0	0	0	0	0	0	0	0	0	0	0	0	0	0	0	0	0	0	0	0	0	0	0	0	0	0	0
VIT_09s0002g03610	44.7	26.99	29.9	59.2	48.99	58.19	80.86	55.4	65.86	60.02	49.26	56.98	45.27	53.65	15.76	17.95	72.17	73.36	62.85	48.66	48.88	48.87	55.5	52.24	47.23	100.73	107.96	109.16
VIT_17s0000g01300	251.06	235.23	283.95	105.09	120.09	108.22	149.84	211.34	202.81	194.52	166.23	273.44	321.02	236.12	264.29	249.01	139.09	312.21	212.79	546.73	463.66	488.81	214.99	229.05	214.75	191.48	112.34	130.43
VIT_07s0005g01780	0.2	0.68	0.25	0.52	0.16	0.35	1.17	0.8	1.58	0	0.58	0.76	1.58	2.62	0	0.6	0.67	1.93	0.7	1.97	1.65	2.11	1.48	1.34	0.28	0.65	0.53	0.98
VIT_05s0136g00040	0	0	0	0	0	0	0	0	0	0	0	0	0	0	0	0	0	0	0	0	0	0	0	0	0	0	0	0
VIT_16s0039g02810	0	0	0	0	0	0	0	0	0	0	0	0	0	0	0	0	0	0	0	0	0	0	0	0	0	0	0	0
VIT_00s0125g00090	0.05	0.03	0.03	0.57	1.01	1.01	0.41	0.22	0.22	0	0	0	0.05	0.06	0.28	0	0.07	0.12	0.13	0	0	0	0.06	0.05	0.04	0	0.05	0
VIT_02s0025g00150	3.58	4.32	4.54	13.97	22.09	19.2	8.09	11.48	13.55	10.7	10.57	13.44	18.5	18.09	9.16	5.49	13.96	36.86	23.93	27.93	33.38	31.08	16.19	22.41	19.19	8.83	10.28	9.54
VIT_16s0050g00960	14.82	12.84	13.67	38.41	36.02	40.04	22.78	22.51	27.06	20.97	24.76	17.22	25.61	28.68	13.5	13.27	22.4	28.5	23.91	31.11	30.45	28.78	32.89	23.07	28.1	22.57	27.36	25.47
VIT_09s0018g00190	0	0	0	0	0	0	0	0	0	0	0	0	0	0	0	0	0	0	0	0	0	0	0	0	0	0	0	0
VIT_01s0011g05630	117.58	110.38	118.21	87.57	91.87	92.92	140.98	111.08	113.81	125.12	98.56	159.17	155.53	138.62	136.37	98.29	117.3	97.56	125.77	93.48	110.3	110.28	97.67	88.47	97.03	96.68	93.93	93.23
VIT_06s0004g01770	16.44	19.94	18.95	11.43	14.93	15.13	14.28	13.79	13.26	44.95	42.11	49.49	75.92	72.8	57.15	55.38	11.53	37.55	24.24	63.01	55.22	61.28	9.34	9.51	8.76	7.82	5.95	6.03
VIT_00s1889g00010	0	0	0	0	0	0	0	0	0	0	0	0	0	0	0	0	0	0	0	0	0	0	0	0	0	0	0	0
VIT_18s0001g03150	38.44	39.93	37.45	54.75	59.58	52.51	40.7	55.18	47.86	47.96	46.68	40.1	52.73	52.55	50.53	37.54	27.87	16.57	20.16	27.78	26.07	28.45	23.25	25.57	26.65	36.09	38.92	38.79
VIT_16s0039g00630	0.45	0	0	0	0	0	0	0	0	0	0	0	0	0	0	0	0	0	0	0.57	0	0	0	0	0	0	0	0
VIT_09s0018g01460	0	0	0	0	0	0	0	0	0	0	0	0	0	0	0	0	0	0	0	0	0	0	0	0	0	0	0	0
VIT_01s0010g00620	0	0	0	0	0	0	0	0	0	0	0	0	0	0	0	0	0	0	0	0	0	0	0	0	0	0	0	0
VIT_11s0016g01860	0	0.05	0	0.47	0.62	0.38	0.18	0.29	0.14	0	0	0	0	0	0	0	0.44	0.12	0.32	0.07	0.07	0	0.23	0	0.15	0.72	0.19	1.25
VIT_00s0332g00110	0	0	0	0	0	10.28	0	0	0	0	0	0	0	0	29.25	0	0	0	0	0	0	0	0	0	25.2	0	10.17	0
VIT_06s0009g02690	0	0	0	0	0	0	0	0	0	0	0	0	0	0	0	0	0	0	0	0	0	0	0	0	0	0	0	0
VIT_18s0089g00380	0.1	0	0	0.18	0	0	0	0	0.27	0	0	0	0	0	0	0	0.14	0.23	0.24	0	0	0	0	0	0	0.99	0.36	0.33
VIT_01s0011g04990	20.79	11.14	16.59	33.03	5.46	17.34	56.33	31.31	31.07	40.98	22.33	117.21	65.35	86.22	11.75	32.31	35.87	99.57	57.44	232.52	157.29	226.37	109.24	131.11	83.57	22.82	35.67	35.23
VIT_14s0060g02330	0.03	0	0.07	0.69	0.6	0.55	1	0.84	0.83	0.52	1.18	0.94	0.6	1.68	0.29	0.35	2.57	6.5	4.26	5.32	6.89	5.43	11.63	12.99	14.39	3.47	4.06	4.12
VIT_01s0011g04140	69.3	44.11	53.59	52.86	54.47	58.64	81.05	79.08	87.41	105.69	94.84	74.71	142.4	140.44	76.63	77.69	111.92	239.75	157.68	130.17	191.31	168.59	102.06	120.03	107.59	99.25	97.5	97.3
VIT_09s0096g00370	0	0	0	0	0	0	0	0	0	0	0	0	0	0	0	0	0	0	0	0	0	0	0	0	0	0	0	0
VIT_06s0004g03790	0	0	0	0	0	0.06	0	0	0	0	0	0	0	0	0	0	0.34	0.11	0.04	0.04	0.04	0	0	0	0.05	1.6	0.51	1.12
VIT_13s0067g00210	21.6	30.23	23.48	20.59	25.18	21.6	22.22	25.04	25.09	22.85	19.89	25.12	34.78	34.13	29.01	28.71	20.26	26.22	25.06	33.12	30.52	29.98	27.34	25.28	20.67	19.87	16.11	17.25
VIT_06s0004g01640	11.65	8.73	10.22	0.63	0.9	0.86	0.61	0.24	0.32	5.79	3.57	16.91	20.82	19.86	1.55	1.11	0.49	43.02	20.12	76.35	63.57	69.93	6.05	7.54	7.84	0.4	0.32	0.5
VIT_00s0184g00050	4.64	4.55	3.69	14.03	17.66	13.01	21.55	17.8	25.56	24.83	22.86	18.76	20.96	26.68	22.5	26.88	32.68	34.66	30.62	37.37	31.22	36.63	28.58	39.51	41.34	29.92	23.82	21.7
VIT_15s0024g00250	0.5	0	0.59	0	0	0	0	0.63	0	0	0	0	0	0	0	0	0	0	0	0	0	0	0	0	0	0	0	0
VIT_17s0000g09800	0	0	0	26.72	12.71	13.87	13.1	10.77	0	0	0	0	0	0	0	0	44.03	18.12	37.46	0	0	0	0	13.07	11.64	25.83	13.4	0
VIT_11s0065g00050	0	1.91	0	0	0	0	0	0	0	0	0	0	0	0	0	10.18	21.19	14.64	24.72	0	0	0	0	0	0	0	0	0
VIT_05s0029g01570	0	0	0	0	0.39	0.14	0	0.11	0.42	0	0	0	0	0	0	0	0.11	0.27	0	0	0.1	0	0.17	0.13	0	0.13	0.43	0.13
VIT_03s0038g00630	0.18	0.29	0.08	0.31	0.4	0.85	2.13	2.35	1.44	1.1	0.35	2.56	1.17	2.91	0.31	0	3.55	3.1	2.95	2.94	4.04	2.68	3.32	2.22	3.5	0	0.11	0.89
VIT_13s0067g01880	0.28	0	0	0	0	0.49	0	0.74	0	0	0	0.52	0	0	2.65	0	4.1	1.87	3.24	0	0.71	0.29	0	0	0.4	3.09	2.4	2.71
VIT_11s0052g00710	18.41	16.57	17.67	9.19	14.93	12.78	10.04	12.57	13.76	27.66	22.96	6.29	5.78	6.56	4.37	3.49	10.72	11.01	11.83	11.97	13.13	13.2	13.91	12.97	13.85	9.29	9.33	10.31
VIT_18s0041g01830	18.36	21.49	19.21	19.72	28.85	24.69	25.72	24.83	25.54	20.16	23.34	23.88	37.96	33.19	22.15	25.37	21.41	32.98	27.06	37.52	36.39	37.57	30.46	24.78	26.67	19.85	20.71	16.69
VIT_09s0002g00250	0.1	0	0	0	0.09	0	0.1	0.21	0.14	0.24	0	0	0	0	0	0	0.44	0.22	0.45	0	0	0	0	0	0	0.18	0.1	0
VIT_07s0141g00190	0.52	0.16	0.41	0.47	0.35	0.57	0.73	1.02	1	0	0	0.63	0.57	0	0	0	0.65	1.05	1.39	0.85	0.96	1.37	0.34	0.36	0.46	0.62	0.48	0.8
VIT_04s0023g02420	32.37	24.85	28.58	12.69	17.81	17.58	17.16	21.47	18.7	27.87	25.42	16.61	21.09	22.79	48.02	39.05	14.84	17.54	18.35	15.54	15.74	15.64	9.25	10.12	8.68	13.56	13.06	13.65
VIT_12s0057g00920	5.93	5.48	5.75	8.27	8.27	8.26	10.02	13.2	11.88	9.05	12.91	13.6	19.97	15.74	11.46	15.29	9.31	8.39	8.01	10.77	10.61	10.18	8.4	7.42	8.14	6.12	6.28	4.45
VIT_06s0004g06290	31.57	59.99	46.83	93.75	124.14	113.37	65.77	73.49	80.36	34.47	33.47	18.32	29.43	28.22	37.83	45.01	65.63	46.85	50.53	9.96	16.06	12.32	23.94	30.33	25.17	45.81	51.67	47.67
VIT_18s0001g14670	57.13	57.63	55.3	68	49.86	73.15	137.2	84.1	87.77	63.63	74.06	155.26	116.73	147.61	63.09	64.03	141.92	203.11	165.96	225.74	246.95	217.92	182.78	169.88	168.37	165.5	168.83	176.76
VIT_11s0149g00280	0.08	0.25	0.32	4.01	2.82	4.09	8.5	5.99	8.17	2.32	1.5	2.97	2.57	3.01	0	0	2.76	1.57	3.31	0.11	0	0	1.27	0.29	0.73	2.81	2.26	2.26
VIT_16s0050g00110	0.57	0.95	0.73	1	1.09	1.11	0.78	0.66	0.59	0.39	0.2	0.53	0.91	0.78	0.62	0.21	0.59	0.74	0.87	0.65	0.66	0.94	0.86	0.71	0.79	0.73	0.96	0.48
VIT_15s0048g01820	0	0	0	1.47	0	0	0	0	0	0	0	0	0	0	0	0	0	0	0	0	0	0	0	0	1.22	0	1.46	1.44
VIT_18s0001g06320	0	0.31	0	0	0.52	0.28	0.79	2.1	2.47	0	0	0	0.27	0	0	0	1.47	0.36	0.73	0	0	0	0	0.26	0	0.25	0.27	0.77
VIT_18s0122g01440	14.88	10.52	11.75	21.44	40.66	28.68	13.67	19.14	15.69	14.3	10.01	9.36	10.36	12.52	12.36	8.51	13.46	8.71	12.89	6.08	4.87	6.2	15.02	13.09	16.02	10.58	11.7	10.86
VIT_01s0137g00590	1	1.05	1.22	0.59	2.43	1.21	1.15	1.53	1.51	1.3	3.02	1.43	2.62	3.12	1.16	1.74	1.29	2.02	1.26	3	2.31	2.53	2.17	1.15	2.02	1.22	1.31	0.94
VIT_12s0035g02180	98.41	83.69	88.14	193.61	202.15	198.39	275.87	236.26	255.15	186.34	188.2	117.69	153.98	151.56	163.18	160.84	301.5	237.47	266.53	131.7	139.27	140.66	255.81	232.74	251.88	198.63	180.84	173.08
VIT_18s0001g14940	0.19	0.5	0.15	0.55	1.1	0.98	0.86	1.33	0.94	0.54	1.17	0.92	1.61	0.69	0.81	0.49	1.21	1.63	1.66	1.19	1.55	1.21	1.67	1.19	1.34	1.17	0.49	0.91
VIT_08s0007g06080	7.04	7.65	8.6	7.15	4.21	5.55	10.83	5.33	6.99	3.35	5.3	3.18	2.92	2.36	9.61	9.51	12.71	4.25	8.1	4.79	2.73	3.5	13.49	8.46	14.78	18.46	15.56	15.51
VIT_07s0005g00050	5.76	3.3	3.88	7.7	10.01	9.29	36.35	61.89	48.92	20.23	18.52	49.74	56.59	53.51	12.03	7.2	27.64	24.36	22.37	43.5	40.1	38.06	19.17	15.66	18.24	15.28	14.65	16.35
VIT_18s0001g04660	1.34	0	4.76	113.26	62.21	100.54	39.71	37.24	79.75	10.22	33.66	2.36	0	5.59	0	0	50.07	49.93	44.08	3.31	0	2.6	21.25	43.6	30.6	26.59	23.69	23.99
VIT_03s0063g00670	5.34	4.33	5.26	24.38	36.27	30.68	21.7	31.91	36.87	26.25	25.8	43.13	61.48	46.15	49.15	52.32	17.2	26.75	21.62	48.01	50	48.03	16.72	13.9	15.42	6.47	8.31	5.69
VIT_03s0063g01770	64.56	26.93	59.43	3506.89	1541.14	2386.79	1717.45	1398.08	1270.65	298.73	341.69	2141.92	739.24	1064.5	322.11	316.06	1919.93	1189.94	1514.81	907.44	1188.42	1068.28	510.15	711.27	614.63	1162.98	1223.95	1455.94
VIT_05s0020g00130	8.73	13.07	13.05	8.14	12.98	10.76	16.06	16.76	12.06	25.97	35.34	12	20.34	12.13	18.28	18.26	17.76	13.8	12.47	19.13	15.18	16.96	11.77	15.78	15.87	14.94	16.32	9.05
VIT_03s0088g00260	8.78	4.25	7.03	12.7	19.14	18.98	102.96	223.79	187.33	53.15	53.69	180.3	390.97	306.05	8.85	16.5	358.33	794.16	554.16	924.42	886.4	909.74	518.78	473.46	486.76	301.13	306.27	308.66
VIT_14s0068g01850	1.84	0	2.27	0	2.95	0	8.92	14.38	12.79	0	0	6.72	3.04	11.98	0	0	35.91	8.1	15.22	0	6.97	0	7.52	0	7.64	0	0	0
VIT_14s0030g02220	67.66	46.63	51.19	105.32	101.79	98.68	92.54	115.81	121.7	145.96	86.98	128.56	153.89	134.64	117.21	120.46	91.41	100.46	98.89	114.3	104.87	107.91	139.48	109.29	129.25	120.61	110.58	123.24
VIT_09s0002g04250	16.59	13	16.21	15.99	21.73	21.15	21.45	23.89	25.25	30.39	26.76	14.08	19.82	17.88	30.47	25.46	13.23	12.15	13.97	16.77	15.43	17.2	20.51	16.68	15.5	11.61	13.41	11.19
VIT_01s0146g00340	0	0	0	0.32	0.3	0.32	2.44	1.72	1.44	0	0	3.11	2.56	3.61	0	0	13.27	2.7	7.06	2.18	0.7	2.33	4.28	4.32	4.7	0.59	0.32	0
VIT_19s0027g01070	0.14	0.67	0.27	13.26	29.59	20.45	7.22	10.69	10.91	1.17	0.65	0.14	0.32	0.4	4.86	4.88	17.26	4.75	11.21	0.33	0.14	0.27	11.76	12.04	11.1	16.62	18.1	15.3
VIT_11s0016g03050	24.9	14.34	18.83	0.29	0.09	0.2	0	0.15	0	8.09	5.89	0.54	1.28	1.34	0.28	0	0.52	0.64	0.65	0.58	0.35	0.41	0.94	2.51	2.2	0.09	0.2	0.09
VIT_09s0002g08450	0	0	0	0	0	0	0	0	0	0	0	0	0	0	0	0	0	0	0	0	0	0	0	0	0	0	0	0
VIT_18s0001g01130	187.71	140.26	158.09	315.34	504.3	428.02	149.35	172.02	179.89	199.81	174.39	125.88	244.14	212.79	704.52	702.08	15.85	11.13	11.63	6.1	8.66	7.65	43.15	61.2	53.84	2.56	1.51	1.18
VIT_12s0034g00970	5.07	5.16	4.75	4.11	5.97	5.82	7.11	6.15	5.77	6.57	5.09	5.41	8.24	8.59	3.94	6.59	7.84	10.32	9.03	13.56	13.22	14.59	5.4	6.63	6.48	9.06	8.04	8.79
VIT_00s2740g00010	0	0	0	0	4.43	0	0	0	0	0	0	0	0	0	0	0	0	0	0	0	0	0	0	0	0	0	0	0
VIT_07s0005g06010	0	0.11	0.11	0.08	0	0	0	0	0	0	0	0	0	0.2	0	0	0	0	0	0	0	0	0	0	0	3.88	2.65	3.03
VIT_19s0027g01950	20.08	24.8	27.76	22.44	36.74	27.23	32.62	29.88	15.86	38.87	47.79	23.06	29.48	37.63	46.49	46.44	28.39	46.25	34.93	28.21	37.89	39.57	28.72	25.65	41.82	33.21	20.62	28.41
VIT_08s0040g01040	2.31	1.76	2.36	99.02	89.65	91.75	156.59	210.15	186.03	205.7	184.88	11.79	12.75	14.76	5.02	7.77	82.48	29.25	61.96	4.63	3.86	5.2	164.89	145.11	156.37	157.78	147.68	148.26
VIT_06s0061g00070	2.14	1.55	3.24	0.9	0	1.38	5.19	3.48	1.35	7.78	4.33	20.9	18.12	21.11	0	2.98	38.58	64.95	53.95	117.72	108.48	115.08	34.86	39.18	39.53	21.19	28.07	26.8
VIT_06s0004g07620	0	0	0	0	0	0	0	0	0	0	0	0	0	0	0	0	0	0	0	0	0	0	0	0	0	0	0	0
VIT_00s2071g00010	0	0	0	0	0	0	0	0	0	0	0	0	0	0	1.68	1.34	0.15	0.13	0	0	0	0	0	0	0	0	0.39	0.73
VIT_09s0002g09290	0	0	0.23	5.03	5.1	4.17	2.43	3.66	1.43	0.79	3.07	0	0.32	1.2	2.66	3.18	4.39	8.23	5.1	1.68	4.19	3.67	5.79	6.75	6.23	2.63	3.49	4.46
VIT_06s0004g08180	94.57	84.01	80.09	60.56	68.78	73.41	91.39	109.07	96.96	72.82	55.27	100.99	119.87	117.33	72.47	74.76	76.2	92.67	82.11	146.98	113.31	135.2	89.34	80.14	88.43	65.58	76.6	70.1
VIT_04s0023g02640	2.41	4.91	4.2	11.65	10.01	10.93	7.38	8.81	7.32	7.85	6.69	4.56	9.52	8.53	9.28	6.95	5.86	8.75	6.38	8.68	8.62	7.94	7.66	11.28	10.43	5.44	4.47	4.78
VIT_05s0020g02130	53.76	114.59	90.52	73.57	119.99	99.5	141.53	179.96	167.29	42.57	41.14	52.92	116.35	90.12	81.62	80.95	89.87	45.15	70.5	17.15	26.47	22.57	92.85	88.92	89.81	112.73	120.26	116.66
VIT_01s0010g03830	280.38	271.69	288.86	131.35	155.62	143.16	153.1	166.92	156.57	158.38	163.83	223.73	185.48	209.64	160.85	109.08	121.66	148.36	145.93	206.03	207.47	194.57	154.5	132.69	170.27	164.23	150.71	150.74
VIT_18s0001g05490	11.18	2.28	0	3.88	7.41	7.77	0	9.01	0	17.91	23.99	8.45	3.81	0	10.73	0	3.23	10.16	10.96	5.86	5.81	4.58	4.73	3.92	0	7.3	7.67	3.93
VIT_12s0028g01190	8.33	10.82	10.64	6.29	9.97	10.7	8.92	11.02	9.36	9.62	10.29	10.73	11.67	12.68	14.08	8.99	9.73	10.21	10.56	10.45	11.25	7.71	7.91	7.36	9.01	8.52	6.23	8.28
VIT_10s0003g02690	7.09	5.49	7.01	25.62	22.77	26.48	27.86	17.54	19.96	29.34	22.49	20.25	22.95	24.09	14.38	14.94	28.26	23.18	24.45	15.61	14.06	15.09	26.72	16.73	22.15	26.7	24.22	26.06
VIT_00s0260g00030	0	0	0	0	0	0	0	0	0	0	0	0	0	0	0	0	0	0	0	0	0	0	0	0	0	0	0	0
VIT_08s0007g08780	0	0	0	0.24	1.15	1.48	2.8	3.55	4.39	3.68	2.39	1.06	0.98	1.22	17.24	17.32	12.7	4.91	10.91	0	0.18	0.15	2.07	3.05	2.18	0	0	0
VIT_07s0151g00290	4.72	3.3	3.08	2.18	2.48	1.78	3.7	3.89	3.5	2.28	4.81	10.09	7.56	8.97	1.92	3.07	6.31	5.83	5.87	5.3	5.02	5.4	9.06	6.96	6.6	2.89	2.99	2.9
VIT_05s0020g01180	26.93	33.36	29.73	36.19	37.62	36.42	48.8	48.44	47.43	68.76	53.51	50.04	58.73	61.44	35.99	40.01	41.36	80.23	57.08	98.15	97.69	96.15	55.16	60.12	53.53	36.45	32.59	31.67
VIT_05s0020g03100	37.06	75.31	61.57	0.33	0.31	0.78	0.21	0.26	0	0.29	0	0	0.34	0.28	0	0	0.08	0.07	0.07	0	0	0	0	0	0	0.1	0.22	0.42
VIT_09s0054g00360	0	0	0	0	0	0	0	0	0	0	0	0	0	0	0	0	0	0	0	0	0	0	0	0	0	0	0	0
VIT_19s0014g04680	2.68	3.83	3.54	4.11	5.37	5.77	3.62	5.39	5.31	4.36	7.38	2.72	7.34	7.82	7.15	6.31	4.47	5.09	4.76	4.99	6.68	5.19	5.35	4.98	4.63	4.62	3.53	4.52
VIT_00s0525g00020	3.96	9.94	6.46	1.86	1.95	1.3	2.57	3.42	1.95	6.18	8.33	4.93	4.4	4.47	17.91	17.66	2.65	15.67	8.25	17.49	15.53	15.94	4.67	3.7	4.01	2.05	1.1	1.31
VIT_08s0007g08750	6.63	8.22	8.1	0.27	0.26	0.28	0.79	1.06	1.24	0.69	0	0	0	0	0	0	2.96	2.15	0.74	0.21	0	0	0	0	0	18.33	9.94	11.88
VIT_05s0029g00350	4.89	3.38	5.59	9.52	9.61	7.38	13.23	9.82	7.38	11.98	11.84	9.67	10.45	11.76	12.74	14.84	11.08	6.85	10.8	7.79	6	7.01	8.56	7.47	8.79	11.19	10.8	9.52
VIT_12s0028g01640	0.12	0.12	0.21	3.18	3.78	4.22	20.93	10.62	14.86	0.98	0.76	3.15	1.36	1.59	0.66	1.31	15.63	20.51	18.08	7.13	5.77	6.28	10.13	12.52	13.3	14.73	23.23	21.23
VIT_19s0085g00310	0	0	0	0	0	0	0	0	0	0	0	0	0	0	0	0	0	0	0	0	0	0	0	0	0	0	0	0
VIT_13s0067g03390	5.7	7.74	6.27	11.89	32.31	24.32	11.39	23.23	18.55	14.43	11.16	14.83	37	28.72	4.65	2.9	10.57	25.25	17.79	21.66	25.51	24.14	8.96	7.81	8.49	9.74	10.67	10.87
VIT_16s0039g01280	0	0	0.05	0.27	0.87	0.87	0.51	0.23	0.33	0.69	0	0	0.07	0.17	0	0.24	0.78	0.1	0.61	0.12	0.07	0.25	0	0	0	4.6	4.04	4.04
VIT_10s0003g01410	6.37	27.23	19.98	1.01	0.43	1.14	2.39	0.35	1.71	0.29	0.38	0	0.11	0	0.66	0.79	5.36	3.03	4.08	0.17	0.25	0.07	0	0.33	0.18	19.56	13.46	16
VIT_10s0003g03280	22.28	19.81	22.03	19.38	28.19	23.72	26.91	24.84	26.79	28.78	27.47	18.1	20.93	22.23	46.26	44.48	19.32	21.58	18.89	20.19	15.05	18.9	19.75	16.07	16.31	22.6	19.07	16.21
VIT_08s0007g07700	18.77	14.24	13.35	23.25	27.9	25.8	18.17	21.56	17.63	32.8	32.52	20.43	21.78	18.2	32.72	26.13	20.27	16.98	18.84	22.95	19.93	22.08	19.69	23.93	24.08	23.87	22.68	17.95
VIT_00s2855g00010	0	0	0	0.31	0	0	0	0	0	0	0	0	0	0	0	0	0	0	0	0	0	0.19	0	0	0.25	0	0.31	0
VIT_18s0001g00740	1.21	2.24	1.14	0	0	0	0	0	0	0	0	0	0	0	0	0	0	0	0	0.2	0.19	0.48	0	0	0	0	0	0
VIT_19s0027g01380	3.03	3.63	2	1.58	2.64	2.42	1.9	4.7	2.98	4.22	6.37	3.86	7.97	4.69	6.63	5.27	1.54	3.19	5.35	6.97	4.42	4.62	1.94	1.16	2.62	5.12	3.98	1.56
VIT_16s0050g01370	0	0	0	0	0	0	0	0	0	0	0	0	0	0	0	0	0	0	0	0	0	0	0	0	0	0	0	0
VIT_16s0022g01680	0.48	0	0.4	0	0	0	0	0	0	0	0	0	0	0	0	0	0	0	0	0	0	0	0	0	0	0	0	0
VIT_08s0007g05920	28.69	19.87	21.53	30.06	30.82	27.47	37.15	30.47	36.19	43.71	52.35	20.18	30.93	32.37	40.95	36.24	27.02	35.14	31.98	44.91	37.31	42.82	35.58	31.95	36.41	24.79	26.12	22.39
VIT_04s0044g00860	0.72	1.37	1.11	0.34	0.61	0.21	0.17	0.37	0.42	0.36	0.24	0.65	1.19	1.38	1.73	1.71	1.23	3.25	2.22	4.65	4.31	4.2	2.29	2.21	2.25	1.11	1.22	0.59
VIT_13s0084g00800	9.05	3.51	6.62	5.85	6.43	8.39	16.82	19.42	15.87	22.14	20.14	41.21	38.47	40.29	16.4	15.2	31.09	61.34	44.63	74.83	75.35	70.31	49.25	53.06	51.63	21.49	18.54	21.85
VIT_11s0016g03800	0.38	0	0.23	0	0	0.33	0	0.25	0	0	0	0	0	0.41	0	0	0	0.64	0.22	0	0.24	0	0	0.32	0.53	1.2	0	0.31
VIT_19s0014g04980	1.45	1.9	1.37	12.95	31.79	20.79	17.42	32.99	27.44	20.75	26.42	13.21	31.5	21.38	14.61	13.24	2.4	2.85	3.18	1.75	3.56	3.06	20.16	22.51	20.91	7.79	9.06	7.57
VIT_06s0009g02630	0	0	0	0	0	0	0	0	0	0	0	0	0	0	0	0	0	0	0	0	0	0	0	0	0	0	0	0
VIT_18s0001g10810	0.09	0.09	0.33	3.67	5.66	4.05	4.89	5.69	6.3	1.98	1.54	2.03	0.62	0.58	0	0	7.91	3.83	6.18	3.37	2.24	1.68	9.35	6.08	8.02	8.08	7.76	5.37
VIT_04s0008g00980	0	0	0	0	0	0	0	0	0	0	0	0	0	0	0	0	0	0	0	0	0	0	0	0	0	0	0	0
VIT_12s0028g01350	0.18	0.1	0.07	15.34	7.57	10.33	15.35	7.54	10.1	1.35	0.8	11.81	8.43	12.37	6.07	6.79	10.09	11.99	10.9	12.14	13.03	12.72	14.19	15.06	16.17	1.28	1.8	2.03
VIT_14s0068g02010	0.3	0.22	0.32	0.79	0.98	0.55	2.55	1.84	2.58	7.36	4.42	16.3	21.3	24.88	3.1	2.65	0.15	10.13	4.59	18.49	15.12	15.93	4.84	5.73	5.37	6.05	7.73	6.09
VIT_12s0059g01680	18.65	20.34	20.59	12.64	16.41	11.63	12.99	13.19	12.54	25.3	23.6	9.14	16.08	15.89	22.59	21.59	10.64	10.62	10.82	10.79	10.23	10.02	9.51	9.73	9.25	10.14	10.98	10.56
VIT_07s0141g00560	0	0	0	0	0	0	0	0	0	0	0	0	0	0	0	0	0	0	0	0	0	0	0	0	0	0	0	0
VIT_15s0046g01480	17.06	17.45	18.92	20.83	23.09	18.5	28.52	27.6	25.88	26.93	17.47	44.59	35.3	41.3	24.58	22.59	19.83	27.92	22.26	39.89	31.16	39.21	25.99	29.18	26.91	11.22	25.08	15.24
VIT_00s0373g00010	17.89	74.96	46.23	20.24	17.18	15.56	32.51	29.2	28.12	40.79	26.44	18.61	23.67	20.43	30.4	25.1	141.61	110.01	123.72	75.63	62.92	68.03	70.6	79.3	81.6	24.34	26.96	24.58
VIT_03s0038g00190	0	0	0	0	0	0	0	0	0	0	0	0	0	0	0	0	0	0	0	0	0	0	0	0	1.3	0	0	0
VIT_13s0158g00440	0.5	0.33	0.55	6.52	5.75	6.24	6.64	6.19	4.68	7.64	6.43	1.26	2.62	3.79	3.32	1.28	5.95	3.06	5.38	1.67	1.65	1.65	3.79	5.03	4.46	7.01	7.86	7.33
VIT_12s0034g01740	0	0	0	0	0	0	0	0	0	0	0	0	0	0	0	0	0	0	0	0	0	0	0	0	0	0	0	0
VIT_15s0048g01500	0	0	0	0	0	0	0	0	0	0	0	0	0	0	0.64	0	0	0	0	0	0	0	0	0	0	0	0	0
VIT_01s0026g00420	0	0	0	0	0	0	0	0	0	0	0	0	0	0	0	0	0	0	0	0	0	0	0	0	0	0	0	0
VIT_01s0011g01080	2.97	2.72	3.13	19.29	27	22.98	15.08	16.74	19.15	16.68	21.23	15.04	23.65	22.54	7.61	11.03	11.49	13.82	10.82	16.97	15.84	17.41	15.17	13.89	15.8	11.15	9.99	10.68
VIT_14s0006g02440	0	0	0	0	0	0	0	0	0	0	0	0	0	0	0	0	0	0.41	0	0	0	0	0	0	0	0.06	0	0
VIT_03s0038g03750	21.45	29.19	25.97	9.57	13.57	10.4	10.22	12.09	13.85	14.59	10.37	7.59	12.81	13.32	20.53	21.85	15.25	16.43	16.3	14.25	12.95	12.66	18.37	13.33	14.2	21.28	20.56	19.15
VIT_13s0101g00510	7.59	9.26	7.61	7.1	10.29	9.94	7.89	13.88	11.57	12.68	6.92	16.14	15.2	17.01	12.74	10.75	10.81	13.12	15.29	23.34	21.2	17.44	15.49	13.84	18.21	9.57	14.9	13.44
VIT_08s0032g00040	0.2	0	0.24	0	0	0.35	0	0.26	0	0	0	0	0	0	0	1.14	0	0.22	0	0	0	0	0	0	0	0	0	0
VIT_04s0044g01670	36.76	63.07	53.19	45.39	51.72	55.47	63.97	74.67	73.07	60.49	62.57	40.18	54.75	46.79	55.12	58.25	57.43	79.43	65.84	75.08	68.09	67.98	105.77	108.41	100.44	43.76	47.85	44.41
VIT_11s0052g01180	1.44	0.82	0.52	0.54	0.17	0.37	8.25	4.08	6.9	7.01	5.45	1.2	0.92	1.38	0	0.63	4.62	5.13	3.18	3.45	4.26	4.55	0.44	0.35	1.34	0.34	0.37	1.2
VIT_07s0031g01980	0.55	0.09	0.46	26.58	2.28	14.22	42.1	4.85	18.09	1.25	1.08	0.53	0.49	1.42	26.09	26.23	62.05	6.55	34.57	7.08	0.47	4.02	44.14	0.78	25.24	37.93	25.71	22.82
VIT_02s0025g04620	0.47	0.56	0.41	0.45	0.48	0.68	0.54	0.65	1.03	0.15	0.38	0.19	0.23	0.35	0	0.4	1.51	1.45	1.47	1.87	1.55	2.19	1.3	1.84	1.92	3.05	3.2	2.83
VIT_16s0050g00320	0	0	0	0	0	0	0	0	0	0	0	0	0	0	0	0	0	0	1.55	0	0	0	0	0	0	0	0	0
VIT_09s0002g05610	1.7	5.08	6.21	2.83	13.44	14.14	10.84	4.37	3.91	6.55	0	3.06	2.77	3.64	0	9.02	0	1.85	0	6.41	0	1.67	0	0	2.32	7.95	2.78	8.55
VIT_15s0046g03020	0.62	0.44	0.45	0.5	0.85	0.63	0.6	0.52	0.69	0.3	0.58	0.38	1.26	0.92	0.67	0.4	1.03	1.07	0.9	1.65	1.46	1.5	1.16	1.3	1.82	0.96	1.6	1.33
VIT_00s0193g00020	0	1.85	2.27	0	0	0	0	0	0	0	0	0	0	0	0	0	0	0	0	0	0	0	0	0	0	0	0	0
VIT_05s0077g00640	0	0	0	0	0	0	0	0	0	0	0	0	0	0	0	0	0	0	0	0	0	0	0	0	0	0	0	0
VIT_01s0011g04030	0.08	0	0	0.3	0.7	0.6	4.02	3.33	4.52	0.38	1.49	2.63	3.92	2.63	0.43	0	5.61	1.17	3.89	0.68	1.19	1	2.9	2.58	2.67	0	0	0
VIT_17s0000g02290	272.3	497.34	409.91	61.09	70.73	73.25	57.1	55.67	57.93	63.19	55.62	53.38	55.81	48.87	78.29	81.94	47.9	28.57	46.63	22.26	21.96	18.64	41.53	33.46	30.85	118.79	116.83	103.96
VIT_04s0044g00170	6.45	6.84	6.85	6.6	10.82	8.93	9.66	10.52	10.45	14.99	12.49	7.95	22.02	19.13	18.62	17.33	9.54	7.63	10.06	10.87	10.54	11.69	9.09	8.17	9.27	8.92	9.91	9.91
VIT_19s0014g02100	3.87	6.45	5.79	4.91	5.18	5.54	5.5	6.01	10.19	5.9	7.66	9.91	12.84	11.46	8.84	7.93	9.01	11.19	10.3	23.12	20.05	18.87	10.46	10.07	11.28	9.41	9.93	9.78
VIT_15s0024g01720	0	0	0	0	0	0	0	0.34	0	0	0	0	0	0	0	0	0	0	0	0	0	0	0	0	0	0	0	0
VIT_13s0019g00300	0	0	0	0	0	2.59	4.96	0	3.59	0	0	0	2.54	0	0	0	4.25	3.38	0	0	1.94	0	3.14	5.17	6.38	4.85	2.54	0
VIT_13s0106g00330	0	0	0	0	0	0	0	0	0	0	0	0	0	0	0	0	0	0	0	0	0	0	0	0	0	0	0	0
VIT_00s0921g00020	13.97	38.37	33.22	20.39	27.72	26.92	16.76	20.26	20.1	33.71	26.89	15.78	44.63	41.27	80.04	43.22	33.69	24.28	32.33	15.41	14.46	27.61	35.32	29.17	26.32	17.76	20.06	12.83
VIT_00s0199g00220	5.74	5.61	6.33	9.21	8.83	7.32	9.5	9.9	7.47	8.35	8.49	7.42	13.69	15.82	12.32	8.14	11.34	14.07	13.82	15.73	16.19	16.75	10.05	13.14	16.35	9.87	10.16	10.64
VIT_03s0038g00120	0	0	0	0	0	0	0	0	0	0	0	0	0	0	0	0	0	0	0	0	0	0	0	0	0	0	0	0
VIT_09s0002g07630	0	0	0	0	0	0	0	0	0	0	0	0	0	0	0	0	0	0	0	0	0	0	0	0	0	0	0	0
VIT_04s0008g01100	0.11	0	0.07	0.48	1.45	0.97	4.73	6.44	6.28	1.25	1.3	1.17	1.36	1.69	0.28	0	9.05	3.53	5.59	1.88	1.53	2.04	0.47	0.65	0.94	0	0	0
VIT_03s0038g02390	4.13	2.88	4.9	9.92	8.28	6.3	47.56	37.89	41.55	12.07	15.69	20.64	18	11.01	11.91	4.05	155.92	40.83	98.11	5.71	11.62	11.81	41.19	17.03	27.8	4	5.6	5.88
VIT_09s0002g01090	0.45	0.39	0.36	34.64	47.83	39.86	35.64	40.79	41.86	17.16	21.87	4.38	7.08	7	2.07	1.42	62.12	17.47	40.48	1.07	0.66	1.11	26.8	18.97	22.12	42.95	33.67	31.87
VIT_04s0008g00650	110.67	79.28	85.78	95.76	116.23	100.8	121.87	124.95	126.5	174.07	173.28	137.77	138.54	135.33	103.62	83.09	109.43	117.98	117	137.78	130.02	122.48	124.31	126.97	134.56	143.23	147.11	136.98
VIT_11s0016g02570	70.4	97.33	86.37	27.48	35.91	34	30.95	35.12	41.87	42.24	43.54	51.35	65.85	52.29	50.89	74.3	42.56	45.19	42.99	74.73	67.17	66.8	70.56	74.41	61.02	48.41	41.36	51
VIT_04s0069g00440	0	0	0	0	0	0	0	0	0	0	0	0	0	0	0	0	0	0	0	0	0	0	0	0	0	0	0	0
VIT_18s0041g00390	0	0	0	3.22	1.53	1.62	4.62	6.26	9.22	0	0	3.46	0	0	0	0	1.3	1.05	2.22	0	0	0	0	0	0	0	0	0
VIT_14s0068g01740	0	0	0	0	0	0	0	0	0	0	0	0	0	0	0	0	0	0	0	0	0	0	0	0	0	0	0	0
VIT_14s0060g00050	2.64	2.61	2.37	4.04	3.67	2.55	3.17	6.72	4.11	2.97	2.57	6.8	8.81	7.56	4.45	3.99	4.92	7.22	5.46	8.81	7.37	7.91	5.43	6.36	4.59	4.7	2.93	3.84
VIT_16s0039g00700	9.37	10.22	8.24	29.67	44.82	32.19	30.11	39.33	38.83	29.98	30.24	18.74	32.44	34.9	161.97	170.6	20.87	18.79	23.88	12.82	15.87	14.98	12.44	13.09	12.49	16.57	13.87	13.61
VIT_04s0069g00180	0	0	0	0	0	0	0	0	0	0	0	0	0	0	0	0	0	0	0	0	0	0	0	0	0	0	0	0
VIT_13s0084g00320	0	0	0	0	0	0	0	0	0	0	0	0	0	0	0	0	0	0	0	0	0	0	0	0	0	0	0	0
VIT_12s0035g00890	4.99	4.8	5.85	8	9.24	8.76	10.74	12.97	11.67	7.28	8.42	8.73	19.42	17.62	9.04	9.17	10.54	17.11	12.35	19.41	22.26	23.07	12.36	13.5	14.08	11.32	12.76	12.04
VIT_11s0118g00550	0	0	0	0.51	0.98	0.52	0.25	1.39	0	0	0	0.84	0.52	1.63	0	0	3.19	3.03	4.16	3.54	1.9	1.73	1.26	0.75	1.06	5.52	4.42	4.86
VIT_14s0171g00390	35.17	44.64	39.34	21.96	25.33	21.89	24.2	28.92	31.39	28.54	37.85	31.63	27.19	32.37	24.04	13.94	27.51	47.26	35.88	42.96	44.52	48.73	27.57	35.8	29.03	36	36.68	36.98
VIT_04s0008g05670	0	0	0	0	0	0	0	0	0	0	0	0	0	0	0	0	0	0	0	0	0	0	0	0	0	0	0	0
VIT_00s0532g00020	1.27	3.21	3.03	0.78	0.74	0.18	1.92	1.16	1.56	0.48	1.64	3.82	4.21	4.31	0.53	0.43	7.83	22.55	14.23	28.78	28.03	27.34	13.8	12.88	13.08	6.78	5.97	5.93
VIT_00s0415g00070	33.97	105.25	79.93	23.86	32.49	57.96	186.71	229.65	182.44	15.7	0	125.65	126.91	123.31	56.28	108.76	305.39	245.23	355.28	303.69	209.48	289.58	178.16	205.73	193.43	271.9	318.76	365.04
VIT_14s0060g02270	17.65	27.56	24.14	29.59	34.83	32.11	39.32	27.85	33.97	30.29	29.91	19.13	17.34	15.63	6.82	4.88	90.78	31.85	66.15	20.42	20.63	16.36	35.77	25.09	28.62	2.27	4.96	6.06
VIT_04s0008g00290	0	0	0	0	0	0	0.27	0.13	0.26	0	0	0	0	0	0	0	0.26	0.18	0.19	0	0	0	0	0	0.23	0.05	0	0
VIT_15s0046g01720	0.12	0	0	0	0.2	0	0.2	0.16	0	0	0	0.46	0	0	0	0	0	0	0.14	0	0	0	0	0	0	0	0	0
VIT_13s0019g02860	0.07	0.03	0.04	0.36	0.17	0	0	0.09	0	0.47	0.41	0.21	0	0.08	0	0	0.05	0.04	0.04	0	0.04	0	0	0	0	0	0	0
VIT_09s0070g00130	42.93	44.35	44.04	61.95	57.32	58.63	88.8	81.91	82.31	47.65	50.48	98.58	98.73	82.54	26.38	54.98	56.84	81.97	72.44	125.74	98.82	116.98	75.67	68.84	75.92	49.64	67.47	78.15
VIT_11s0016g00440	27.16	31.61	31.9	29.69	27.7	28.08	27.58	29.51	29.02	31.6	33.41	15.82	28.52	25.39	32.21	33.11	30.86	30.34	31.53	20.89	23.61	21.8	28.7	26.07	27.6	29.08	30.04	28.74
VIT_03s0110g00130	0	0	0.32	0	0	0	0	0	0	0	0	0.47	0	0	0	0	0.34	0	0	0	0	0	0	0	0	0	0	0
VIT_19s0015g00690	448.44	312.76	374.83	445.11	551.83	469.62	476.97	504.75	480.43	553.61	467.95	461.53	503.1	523.21	559.17	492.92	634.73	467.77	504.57	444.77	402.73	424.64	558.61	585.37	583.96	650.83	640.02	625.26
VIT_13s0047g00700	0	0	0.59	0.78	0	0	0	0	0	3.77	0	0	0	0	0	0	0.66	0.51	1.08	0.61	1.76	0.49	0.96	2.3	0	0	1.56	0.75
VIT_19s0027g00070	0	0	0	0	0	0	0	0	0	0	0	0	0	0	0	0	0	0	0	0	0	0	0	0	0	0	0	0
VIT_16s0039g02000	59.23	67.17	58.07	22.96	48.81	34.42	40.01	55.67	40.36	47.13	37.54	70.24	84.16	75.23	51.79	50.31	38.79	43.29	48.68	64.45	62.33	64.16	41.53	39.39	39.1	41.6	41.41	40.11
VIT_14s0030g01740	46.97	39.6	42.94	60.37	60.31	60.39	58	58.99	52.83	66.11	65.58	44.39	65.91	58.31	59.57	63.94	30.35	27.22	31	22.77	25.57	27.3	22.54	24.31	23.7	25.19	22.89	24.98
VIT_09s0002g08210	0	0	0	0	0	0	0	0	0	0	0	0	0	0	0	0	0	0	0	0	0	0	0	0	0	0	0	0
VIT_02s0025g03080	0	0	0	0	0	0	0	0	0	0	0	0	0	0	0	0	0	0	0	0	0	0	0	0	0	0	0	0
VIT_00s0762g00010	0	0	0	0	0	0	0	0	0	0	0	0	0	0	0	0	0.21	0	0	0	0	0	0	0	0	0	0	0
VIT_04s0210g00220	67.18	59.92	64.66	51.31	70.26	62.49	60.99	65.91	66.79	96.55	95.93	48.27	67.63	63.68	89.9	88.45	61.02	73.2	67.84	64.76	69.23	65.06	58.81	54.61	55.44	72.09	60.6	56.76
VIT_19s0014g02710	45.35	39.4	40.86	23.91	30.1	27.84	24.22	26.64	24.92	28.5	26.75	20.88	30	31.88	26.13	28.98	21.45	19.43	21.5	19.92	23.96	21.94	23	22.35	25.64	19.79	20.27	19.97
VIT_08s0007g04960	45.83	31.56	34.65	45	51.76	42.27	39	44.66	38.28	30.11	35.93	31.37	59.23	53.25	82.69	60.78	64.91	67.6	64.52	58.54	69.52	60.73	34.75	39.25	37.46	54.38	82.48	61.62
VIT_01s0010g02330	0	0	0	0	0	0	0	0	0	0	0	0	0	0	0	0	0	0	0	0	0	0	0	0	0	0	0	0
VIT_17s0000g06820	3.28	6.34	7.11	0.48	1.68	0.66	0.62	1.12	1.23	5.83	3.24	0.36	0.98	2.45	2.34	1.12	1.62	1.27	2.17	0.74	0.35	0.89	0	0.47	0.4	0.3	0	0
VIT_14s0006g00240	0	0	0	0	0	0	0	0	0	0	0	0	0	0	0	0	0	0	0	0	0	0	0	0	0	0	0	0
VIT_10s0003g00480	0.2	0.29	0	3.29	5.43	3.36	2.18	1.61	1.32	0.45	0.58	0	0	0	0	0	2.14	2.17	2.1	1.06	0.89	0.95	1.27	2.19	2.84	11.9	11.78	10.85
VIT_15s0046g00650	0	0	0	0	0	0	0	0	0	0	0	0	0	0	0	0	0	0	0	0	0	0	0	0	0	0	0	0
VIT_18s0001g11370	1.67	8.44	5.16	222.58	179.45	190.6	75.53	65.32	97.77	34.55	47.79	63.42	35.73	39.91	12.23	0	142.63	87.81	125.02	61.23	92.01	61	174.51	176.88	188.93	130.35	138.07	148.96
VIT_00s0194g00350	0	0	0	0	0	0	0	0	0	0	0	0	0	0	0	0	0	0	0	0	0	0	0	0	0	0	0	0
VIT_00s2651g00020	0	0	0	2.06	0	0	0	0	0	0	0	2.23	2.03	0	0	0	0	1.35	0	0	0	0	0	0	0	1.94	0	0
VIT_15s0048g02310	0	0	0.37	4.58	0.49	1.04	1.96	0.39	0.76	1.25	6.49	1.1	0	0	0	0	8.74	1.33	2.41	0.39	0	0.31	4.38	1.99	1.69	1.88	4.6	2.89
VIT_04s0008g02300	0	0	0	0	0	0	0	0	0	0	0	0	0	0	0	0	0	0	0.52	0	0	0.47	0	0	0	0	0	0
VIT_14s0030g00740	294.7	424.87	356.9	407.72	469.78	445.38	366.62	508.6	527.67	856.77	800.19	369.32	551.9	445.92	465.54	599.01	209.72	395.49	303	565.47	562.5	525.05	452.05	432.19	458.78	219.09	228.37	210.31
VIT_03s0063g02120	4.88	4.53	3.25	11.73	9.28	12.22	12.31	11.03	10.6	4.44	2.47	3.83	4.05	5.69	6.41	4.26	7.15	5.89	11.46	4.96	5.71	5.51	12.55	7.29	9.66	10.72	7.07	8.5
VIT_18s0072g00540	0	0.06	0.07	0.59	0.28	0.3	0.67	2.06	0.9	0.26	0	0.88	1.21	0.62	0	0	1.75	1.04	1.33	0.37	0.29	0.36	0.48	0.48	0.56	0	0	0
VIT_11s0016g00010	5.32	3.58	4.03	12.4	19.95	19.47	15.73	16.53	15.77	20.61	21.89	11.28	15.38	13.5	22.21	16.62	15.73	12.37	15.98	12.6	14.47	13.83	12.46	14.19	16.18	12.3	14.54	13.29
VIT_04s0008g01040	5.8	7.69	9.05	18.63	36.5	23.92	34.72	35.36	37.4	11.29	11.51	52.14	52.95	37.05	10.87	6.5	16.96	19.98	22.16	29.28	32.4	35.32	6.31	7.21	5.3	2.98	1.95	3.95
VIT_01s0150g00140	7.07	12.59	10.55	1.29	1.22	1.32	1.94	2	1.26	1.56	2.01	4.74	5.46	4.68	0.35	0.42	6.51	24.36	14.06	25.06	26.54	27.07	8.75	7.26	9.4	5.38	5.45	5.21
VIT_09s0002g01330	0	0	0	0	0	0	0	0	0	0	0	0	0	0	0	0	0	0	0	0	0	0	0	0	0	0	0	0
VIT_17s0053g00640	0	0	0	0	0	0	0	0	0	0	0	0	0	0	0	0	0	0	0	0	0	0	0	0	0	0	0	0
VIT_05s0102g00630	0.55	1.22	0.52	0	0.23	0	0	0	0	0	0	0	0.48	0.6	0	0	0.37	0.31	0.64	0.36	0.53	0.29	0	0.23	0	0	0.48	0.68
VIT_19s0027g00520	1.44	1.94	2.04	2.56	4.31	3.54	6.35	7.12	7.22	7.63	11.29	11.48	14.02	13.51	4.65	1.76	5.1	8.69	6.74	9.54	9.53	9.45	4.95	6.56	4.26	2.68	2.28	3.39
VIT_14s0128g00400	17.03	20.76	19.13	23.14	28.51	26.9	28.23	34.02	35.76	31.95	29.11	26.69	48.15	43.3	24.6	28.99	30.44	50.02	40.29	51.71	50.15	54.58	41.61	38.51	42.19	30.93	25.89	25.5
VIT_00s1682g00010	345.66	200.06	231.08	30.99	85.96	74.18	61.77	73.37	73.07	24.65	24.13	19.4	17.91	21.42	24.65	37.4	26.93	14.36	30.22	4.94	3.9	3.93	1.59	6.4	6.45	65.04	71.98	70.57
VIT_07s0005g03830	10.65	10.66	11.14	12.17	14.98	13.23	9.59	8.43	9.25	9.64	8.84	10.92	15.29	14.51	13.37	7.54	9.39	7.58	8.69	7.18	7.19	7.36	9.95	7.87	9.25	7.07	7.36	8.02
VIT_13s0019g03680	27.69	17.75	24.04	45.48	50.92	47.15	39.65	36.14	29.52	37.03	37.93	47.16	39.13	38.76	38.33	48.37	29.58	20.75	33.43	35.77	32.09	30.36	34.21	27.58	30.81	34.81	29.62	32.96
VIT_07s0005g05860	16.53	11.35	13.67	18.34	18.18	19.14	28.43	30.37	27.36	18.78	15.73	33.58	38.35	35.25	17.85	20.8	21.85	44.67	37.24	61.21	52.28	54.81	34.33	35.91	36.05	25.2	23.92	26.75
VIT_00s0601g00010	1.95	0	0.57	2.38	1.51	3.21	3.03	3.68	0	0	0	0.85	3.95	4.02	0	0	0.62	0.52	2.7	0.61	2.39	0.49	1.95	2.34	1.98	0.73	0.79	2.27
VIT_06s0061g00640	0.33	2.35	2.16	0.39	0.56	0.2	2.08	0.76	1.78	1	0.65	0.22	0.6	0.49	0.56	0	4.86	2.09	3.06	1.94	2.95	3.02	3.39	6.26	5.02	5.95	3.17	4.44
VIT_13s0019g03650	154.84	778.08	673.41	9.98	14.34	40.05	33.72	50.33	34.29	0	15.5	0	9.88	0	0	0	152.88	62.36	109.42	26.3	37.36	32.32	73.03	60.49	61.82	117.54	113.52	85.85
VIT_11s0052g01840	28.28	39.18	34.59	47.69	57.13	56.64	48.31	44.35	45.76	35.55	45	27.44	44.82	36.84	24.53	27.63	48.36	39.62	44.03	26.36	31.57	30.96	35.56	31.64	32.41	38.47	33.9	34.95
VIT_07s0005g05090	0	0	0	0	0	0	0	0	0	0	0	0	0	0	0	0	0	0	0	0	0	0	0	0	0	0	0	0
VIT_06s0061g01250	89.47	58.34	55.22	342.5	454.38	388.51	376.36	400.27	413.38	343.33	356.16	347.59	238.08	256.42	101.75	98.71	233.85	143.64	198.38	69.4	61.14	55.41	68.43	109.53	84.59	164.07	252.69	264.51
VIT_01s0011g02580	0	0	0.84	0	0	0	3.35	3.64	3.41	0	0	0	0	0	0	0	0	1.53	0	0	0	0	0	0	1.95	0	0	1.14
VIT_16s0022g02500	0	0	0	0	0	0	0	0	0	0	0	0	0	0	0	0	0	0	0	0	0	0	0	0	0	0	0	0
VIT_06s0080g00060	1.26	0.61	1.14	1.05	2.51	1.07	3.03	3.26	2.36	6.44	1.67	2.26	4.75	4	5.8	1.73	4.11	2.06	1.78	0.81	2.36	1.62	3.23	2.58	1.75	1.45	2.64	2.49
VIT_18s0001g04280	7064.8	6621.08	6770.05	44.14	42.55	43.9	21.43	12.36	23.38	114.67	116.76	5.36	9.25	8.65	7.26	5.98	15.95	14.76	14.2	0.14	0	0.11	0	0	3	4.76	4.97	0.87
VIT_01s0010g03760	8.6	8.55	8.4	8.75	10.3	10.5	9.32	9.08	8.99	11.84	11.64	9.58	12.71	11.37	10.97	12.32	10.42	13.99	11.34	9.63	11.28	10.93	9.62	11.31	12.52	10.07	10.51	10.83
VIT_00s0398g00030	0	0	0	0	0	0	0	0	0	0	0	0	0	0	0	0	0	0	0	0	0	0	0	0	0	0	0	0
VIT_00s0288g00020	0	0	0	0	0	0	0	0	0	0	0	0	0	0	0	0	0	0	0	0	0	0	0	0	0	0	0.22	0.26
VIT_04s0008g04510	0.04	0.04	0	0.16	0.3	0.56	1.53	1.7	1.68	0.41	0	0	0.08	0.1	0	0.28	1.21	0.42	1	0	0	0	0	0.15	0	0.37	0.32	0.3
VIT_10s0116g01860	0.17	0.06	0.07	19.4	22.19	21.46	6.15	5.39	5.16	0	0	0	0.31	0.13	0	0	0.55	0.34	0.48	0.08	0	0	0	0.1	0.08	0.58	0.1	0.19
VIT_08s0040g00380	11.76	23.76	19.86	2.79	1.5	2.35	4.47	1.51	2.41	5.07	1.23	5.4	5.93	6.3	4.62	2.56	5.24	9.69	7.68	10.24	10.82	10.9	10.24	14.92	15.79	4.14	4.32	5.65
VIT_19s0015g00620	0.49	1.13	0.68	0.29	0.07	0	0.42	0.56	1	0.57	0	1.54	0.96	1.47	1.93	1.03	3.63	5.36	4.77	5.66	4.85	5.62	3.8	4.06	4.91	2.07	2.29	2.41
VIT_13s0019g04360	5.17	6.54	5.01	31.62	34.97	35.8	25.02	26.85	27.01	24.15	16.04	21.82	30.45	23.69	8.6	11.08	15.91	10.92	13.56	13.23	15.66	14.86	16.41	15.04	18.81	17.5	20.1	18.8
VIT_08s0056g01140	3.88	10.13	9.78	0.32	0.4	0.22	0.52	0.33	1.14	1.95	2.52	1.19	0.65	1.21	5	4.5	1.89	1.12	1.43	0.48	0.39	0.39	1.56	0.62	1.22	1.11	1.08	1.11
VIT_05s0102g00900	0	0	0	0	0	0	0	0	0	0	0	0	0	0	2.21	2.59	0	0	0	0	0	0	0	0	0	0	0	0
VIT_03s0038g00390	0	0	0	0	0	0	0	0	0	0	0	0	0	0	0	0	0	0	0	0	0	0	0	0	0	0	0	0
VIT_03s0167g00130	0	0	0	0	0	0	0	0	0	0	0	0	0	0	0	0	0	0	0	0	0	0	0	0	0	0	0	0
VIT_18s0072g01120	0	0	0	0	0	0	0	0	0	0	0	0	0	0	0	0	0	1.69	3.62	0	0	0	0	0	0	14.54	12.72	13
VIT_11s0016g02010	1.16	1.7	1.34	0.59	0.77	0.38	0.14	0.98	1.02	0.39	0.51	1	0.91	0.75	0.22	0.26	0.86	1.32	1.95	2.47	2.49	1.9	0.63	0.86	0.97	0.42	0.98	0.57
VIT_06s0080g00770	0	0.19	0	0	0	0	0	0	0	0	0	0	0	0	0	0	0	0	0	0	0	0	0	0	0	0	0	0
VIT_06s0080g00880	22.01	29.75	26.17	21.3	23.09	22.47	27.25	29.27	27.04	26.89	33.88	18.34	27.99	26.78	27.26	19.99	26.88	44.07	29.86	45.24	42.44	46.5	32.64	34.58	34.73	19.93	19.08	17.33
VIT_05s0049g01810	7.57	9.54	2.34	3.2	3.05	3.2	6.14	7.42	0	22.13	0	13.86	9.4	16.5	0	10.18	0	8.36	8.99	2.41	4.79	11.34	7.77	0	2.63	6	3.15	3.23
VIT_02s0025g00080	17.24	16.04	13.93	30.12	33.91	31.02	40.13	44.4	39.08	32.29	43.66	80.48	74.51	72.91	37.04	40.6	42.29	49.83	48.41	86.77	85.08	77.28	50.27	61.59	60.17	44.53	67.22	53.91
VIT_10s0092g00650	0.72	0.89	0.98	0	0	0	0.08	0.12	0.25	0	0.27	0	0.08	0	0.24	0.28	0.18	0.05	0.05	0.06	0.06	0	0	0	0	1.37	0.98	1.07
VIT_10s0042g00720	0	0	0	0	0	0	0	0	0	0	0	0	0	0	0	0	0	0	0	0	0	0	0	0	0	0	0	0
VIT_04s0008g04080	0	0	0	0	0	0	0	0	0	0	0	0	0	0	0	0	0	0	0	0	0	0	0	0	0	0	0	0
VIT_12s0028g03790	67.85	59.44	60.39	64.44	39.41	46.14	48.56	16.07	38.73	80.82	35.56	47.34	13.59	26.61	6.32	7.37	85.09	78.31	86.78	34.89	34.66	34.31	39.22	52.98	41.8	82.07	95.41	106.21
VIT_06s0004g07600	0	0	0	0	0	0	0	0	0	0	0.89	0	0	0	0	0	0.21	0	0	0.21	0	0	0	0	0	0	0	0
VIT_04s0008g05270	18.36	19.36	17.91	11.44	12.87	12.93	12.81	17.51	16.92	36.05	34.57	14.94	18.25	19.51	13.65	18.99	10.23	8.72	10.2	10.13	9.97	9.06	11.88	8.44	10.24	13.32	13.68	14.21
VIT_04s0008g03270	25.42	83.1	57.02	1.5	1.42	1.19	2.58	2.71	4.82	4.74	2.79	4.98	3.73	3.37	33.84	38.78	2.83	2.41	3.26	1.4	2.57	2.34	9.58	13.57	12.57	1.57	1.35	1.26
VIT_08s0058g00900	20.07	9.84	14.4	15.13	15.37	15.39	19.69	27.94	26.32	49.19	37.4	21.04	26.48	21.65	20.25	20.93	20.93	8.91	13.88	14.97	12.76	17.09	22.8	13.85	15.78	28.34	38.74	34.15
VIT_05s0094g01350	12.6	15.49	11.93	3.97	5.83	6.55	7.08	6.4	6.94	6.92	9.98	8	14.53	11.23	6.91	2.07	8.06	12.21	7.23	18.48	14.95	12.38	6.38	6.56	5.3	7.67	6.17	5.78
VIT_19s0014g01730	0	0	0	0	0	0	0	0.16	0	0	0	0	0	0	0	0	0	0	0	0	0	0	0	0	0	0	0	0
VIT_08s0040g00460	35.04	27.62	27.58	38.93	39.29	37.38	83.77	72.01	68.21	57.72	60.83	91.61	63.93	64.28	46.03	40.59	75.6	77.36	85.39	91.28	95.5	87.88	70.17	67.12	67.34	73.83	74.24	71.42
VIT_08s0058g00250	0	0	0	0	2.83	1	2.85	0.77	1.46	0	0	0	3.94	0	0	0	0.79	0.65	0.68	0	0	0	0	0	0	0	0	0
VIT_18s0089g00790	0	0	0	0	0	0	0	0	0	0	0	0	0	0	0	0	0	0	0	3.13	0	0	0	0	0	0	0	0
VIT_11s0016g00580	5.93	2.08	4.94	45.89	42.67	45.53	37.99	65.47	58.77	63.95	80.39	85	68.96	70.92	81.98	84.45	31.94	25.78	27.79	12.35	17.08	17.57	30.18	35.4	32.31	54.33	56.75	52.86
VIT_15s0048g01470	0	0	0	0	0	0	0	0	0	0	0	0	0.18	0	0	0	0	0	0	0	0	0	0	0	0	0	0	0
VIT_14s0060g01210	238.19	239.88	232.92	95.3	126.53	113.09	156.18	137	129.34	112.72	142.47	171.41	141.78	173.24	134.2	136.61	142.4	189.79	161.47	180.39	183.65	166.11	121.21	145.38	132.64	257.43	362.79	371.32
VIT_09s0070g00410	0	0	0	0	0	0	0	0	0	0	0	0	0	0	0	0	0	0	0	0	0	0	0	0	0	0	0	0
VIT_07s0005g01440	21.03	25.52	26.21	28.06	39.79	32.58	34.07	41.78	34.81	45.27	49.1	20.84	51.71	44.38	48.79	48.21	42.02	41.47	40.78	33.1	35.37	35.37	44.32	48.47	45.64	34.42	32.86	36.76
VIT_19s0015g01700	0	0	0	0	0	0	0	0	0	0	0	0	0	0	0	0	0	1.9	0	0	0	0	0	0	0	0	0	0
VIT_11s0065g01160	3.17	3.08	3.97	5.5	4.2	3.59	3.53	3.12	3.87	6.4	3.56	1.99	5.55	6.3	4.69	4.9	4.76	3.51	5.95	4.77	5.63	3.6	4.95	6.08	7.27	5.77	5.54	6.56
VIT_14s0068g00820	0	0.35	0	0	0	0	0	1.87	1.8	0	0	0	0	0	0	1.98	4.74	2.37	6.57	2.32	0.91	1.11	1.49	0.59	1	13.36	21.84	26.97
VIT_02s0033g00150	0	0	0	0	0	0	0	0	0	0	0	0	0	0	0	0	0	0	0	0	0	0	0	0	0	0	0	0
VIT_14s0060g01730	0	0	0	0	0	0	0	0	0	0	0	0	0	0	0	0	0	0	0	0	0	0	0	0	0	0	0	0
VIT_13s0067g01760	19.59	27.37	25.17	5.68	7.75	5.55	6.75	8.11	8.64	12.76	10.93	2.74	5.11	4.99	10.78	13.6	12	13.37	10.86	12.48	10.66	11.69	10.32	8.76	8.38	4.41	4.21	4.12
VIT_07s0031g02090	15.98	20.94	19.47	19.45	24.08	23.48	23.46	23.98	22.06	30.74	30.74	9.23	23.03	19.42	28.25	26.54	26.55	33.24	31.07	25.88	28.62	28.14	30.93	33.64	32.18	21.79	20.74	22.07
VIT_08s0007g03030	95.83	153.56	146.19	40.83	42.78	40.5	55.48	70.16	72.37	80.79	87.19	88.35	118.05	93.33	95.85	84.68	61.83	47.42	52.35	139.66	103.32	133.67	59.31	64.31	67.92	45.26	39.2	31.23
VIT_09s0002g01530	16.64	14.45	14.68	18.85	19.6	19.78	21.53	24.94	24.44	29.49	29.63	21.66	32.73	31.41	31.15	29.34	24.4	35.14	27.36	33.7	31.85	33.29	27.41	26.7	27.26	29.31	26.2	24.73
VIT_13s0067g02170	35.92	41.06	33.62	41.1	50.49	38.35	41.06	42.68	40.36	52.28	46.47	49.64	58.15	43.55	66.63	48.01	47.54	35.62	41.25	68.68	61.96	63.64	48.48	40.84	46.26	46.14	36.17	39.47
VIT_08s0007g01750	55.49	78.9	69.57	46.66	67.87	60.8	36.3	47.49	42.86	112.88	110.07	31.99	67.11	52.97	66.63	75.23	20.29	53.46	35.62	52.28	49.83	53.91	44.97	45.3	47.18	33.06	40.63	39.84
VIT_08s0007g08440	0	0.08	0.11	0.15	0.56	0.15	0.14	0.11	0.23	0.77	0	0	0.6	0.37	0.43	0	0	0	0.1	0	0.22	0	0	0	0	0	0	0.14
VIT_11s0016g01890	27.96	21.71	26.19	22.88	27.41	24.02	23	30.1	28.84	29	24.58	34.55	44.27	35.35	18.79	17.98	24.3	40.39	31.63	41.78	44.33	43.97	28.59	27.34	25.28	34.72	34.45	26.23
VIT_09s0002g03100	0	0	0	0	0	0	0	0	0	0	0	0	0	0	0	0	0	0	0.5	0	0	0	0	0	0	0	0	0
VIT_18s0001g04490	0	0	0	0	0	0	0	0	0	0	0	0	0	0	0	0	0	0	0	0	0	0	0	0	0	0	0	0
VIT_07s0005g04760	4.38	3.76	4.51	10.92	12.4	10.52	7.95	7.3	5.79	7.48	6.63	7.58	12.21	11.34	3.54	9	6.8	6.7	6.85	6.47	7.9	6.41	5.2	7.65	7.96	7.45	8.63	7.06
VIT_17s0000g08620	9.12	5.57	7.55	8.59	9.69	9.06	13.46	16.84	14.93	8.29	7.16	20.51	20.49	23.25	8.46	7.1	12.76	21.23	16.35	30.64	28.27	26.65	16.48	13.6	15.64	10.72	13.63	14.11
VIT_14s0108g00180	0	0	0	0	0	0	0.11	0.09	0	0	0	0	0	0	0	0	0	0	0	0	0	0	0	0	0	0	0	0
VIT_00s1328g00010	42.23	40.65	51.52	39.93	43.02	45.06	38.53	30.97	61.73	34.82	15.5	32.85	29.63	12.93	55.41	16.13	20.66	26.26	24.71	30.06	29.89	20.57	6.09	20.16	24.73	18.81	29.61	20.2
VIT_12s0057g01420	3.14	3.27	3.56	1.29	0.98	0.66	0.75	1.1	0.79	0.67	0.87	0.43	0.4	0	0	0.45	0.7	1.45	1.31	0.3	0.28	0.24	0.95	1	0.64	0.98	1.05	0.74
VIT_11s0016g05020	5.63	7.42	7.45	8.04	8.89	9.42	8.91	10.93	9.94	10.23	8.66	9.85	16.06	15.19	12.59	11.65	8.33	12.91	10.18	11.99	11.51	14.66	10.75	7.63	10.53	9.65	9.19	7.88
VIT_04s0044g01770	23.36	21.83	20.58	23.17	25.99	28.84	27.82	26.98	26.88	30.92	28.85	28.36	35.32	28.24	17.54	23.25	44.27	40.27	38.97	39.44	39.35	44.74	29.3	30.86	28.49	30.15	32.78	30.29
VIT_14s0128g00420	0	0.16	0	0	0	0	0	0	0	0.24	0	0.1	0	0.35	0	0	0	0.31	0.25	0.99	0.61	1.02	0.23	0.18	0.08	0.09	0.19	0.09
VIT_12s0028g04020	0	0	0	0	0	0	0.18	0.14	0	0	0	0	0	0	0	0	0	0.13	0	0	0	0	0	0	0	0	0	0
VIT_06s0009g03380	0	0.09	0.06	0	0	0	0.84	0.98	0.73	0	0	0	0	0	0	0	0.98	0.99	1.38	0	0	0	0.1	0.31	0.13	4.97	5.8	6.4
VIT_04s0023g00220	1.07	1.86	1.55	0.71	2.48	1.09	0.69	1.29	1.27	0.31	1.2	1.19	2.29	1.63	4.52	1.67	0.46	0.39	0.4	0.67	0.18	0.44	0.44	0.26	0.37	1.69	1.77	1.2
VIT_00s0225g00020	639.31	467.57	499.71	575.97	634.9	587.41	832.56	913.4	952.98	1144.34	1109.64	1210.77	1124.49	1156.93	1172.07	1121.08	779.49	1441.05	1013.32	1623.92	1544.64	1562.04	1089.65	1169.27	1087.71	1161.81	1028.73	1054.26
VIT_08s0058g00940	8.02	6.81	6.02	10.82	7.58	7.33	16.13	12.41	14.1	19.67	22.71	11.64	17.77	18.72	15.81	21.09	17.89	17.72	16.5	19.3	20.26	18.13	19.68	19.2	19.8	12.59	12.68	14.36
VIT_02s0012g03130	0	0	0	0	0	0	0	0	0	0	0	0	0	0	0	0	0	0	0	0	0	0	0	0	0	0	0	0
VIT_07s0031g00810	0	0	0	0	0	0	0	0	0	0	0	0	0	0	0	0	0	0	0	0	0	0	0	0	0	0	0	0
VIT_12s0028g04040	0	0	0	0	0	0	0	0	0	0	0	0	0	0	0	0	0	0	0	0	0	0	0	0	0	0	0	0
VIT_15s0046g02540	1.76	2.78	0	0	0	0	4.51	2.19	2.77	2.27	0	3.03	6.56	4.79	2.57	0	2.24	4.92	2.58	7.95	4.98	1.73	2.32	3.72	3.92	3.49	3.77	1.81
VIT_14s0068g01440	5	5.63	5.55	12.54	14.1	12.65	9.86	10.57	12.51	16.69	13.1	8.83	18.19	16.44	7.36	7.57	3.77	9.39	6.21	10.49	11.79	11.44	10.49	9.05	9.62	11.49	13.16	12.04
VIT_09s0002g02730	0	0	0	0	0	0	0	0	0	0	0	0	0	0	0	0	0	0	0	0	0	0	0	0	0	0	0	0
VIT_08s0040g00710	3.82	3.53	2.23	0.34	1.31	0.7	0.66	2.4	1.04	15.48	20.09	0.75	2.43	1.31	0	0	4.01	0.9	2.56	0.53	0.77	0.21	2.96	1.34	2.84	0	0.35	0.65
VIT_12s0134g00330	0	0	0	0	0.93	0	0	0	0	0	0	0	0	0	0	0	0	0	0	0	0	0	0	0	0	0	0	0
VIT_06s0009g03310	0	0	0	0	0	0.19	0	0	0.29	0	0	0	0	0	0	0	0	0	0	0	0	0	0	0	0	0	0	0
VIT_13s0067g00750	0	0.25	0.42	0.73	0.14	0.75	3.13	3.41	2.24	0.38	0.49	0.33	0.3	0.37	0	0.51	4.76	0.97	2.57	0.11	0.11	0.09	1.44	1.42	2.16	0.83	1.04	0.97
VIT_10s0042g00890	0	0.32	0.21	1.99	5.23	2.9	3.31	1.83	2.36	0	0	2.77	1.34	0.38	0	0	5.34	2.85	1.8	0	0	0.51	0	0	0	2.48	1.18	3.49
VIT_08s0032g00820	0	0	0	0	0	0	0	0	0	0	0	0	0	0	0	0	0	0	0	0	0	0	0	0	0	0	0	0
VIT_15s0046g02550	0	0.1	0	0	0.17	0.18	0.34	0	0	0	0	0.19	0.18	0	0	0	0	0	0.24	0.13	0	0	0	0	0	0	0	0
VIT_07s0185g00040	7.54	5.88	6.19	5.32	5.07	4.52	5.13	5.72	3.58	6.7	4.83	13.22	10.46	10.11	10.87	12.99	6.64	5.8	7.38	8.14	6.12	6.71	3.99	6.62	3.65	11.54	6.56	6.42
VIT_13s0019g04870	4.36	3.45	5.12	37.96	33.2	35.81	16.08	19.24	17.67	22.15	14.95	20.43	25.43	23.38	12.94	17.84	16.26	20.42	17.76	20.93	23.98	31.39	19.61	23.9	26.09	15.78	17.89	17.1
VIT_02s0025g00470	7.39	9.52	8.32	11.55	13.32	11.37	9.86	9.1	11.4	16.72	13.37	8.57	18.06	17.9	19.07	19.39	11.72	14.99	12.61	11.76	13.26	12.16	21.95	15.18	17.89	21.81	23.25	24.47
VIT_04s0008g06890	26.29	15.7	19.14	37.81	25.22	31.29	50.07	35.34	39.95	36.19	34.8	32.73	33.93	38.53	36.2	46.73	55.8	26.87	40.71	19.69	23.49	22.06	29.14	17.47	22.33	46.45	45.19	40.94
VIT_07s0005g05070	0	0	0	0	0	0	0	0	0	0	0	0	0	0	0	0	0	0	0	0	0	0	0	0	0	0	0	0
VIT_14s0083g00320	17.39	4.07	11.16	29.24	20.48	27.11	33.4	40.51	44.17	66.87	70.25	41.68	68.05	56.79	93.83	92.09	85.46	44.36	70.84	107.23	75	93.41	61.05	51.57	59.49	125.53	154.66	153.42
VIT_05s0124g00340	4.24	3.88	5.36	7.77	7.02	6.79	6.11	8.04	6.79	2.26	3.34	7.56	10.31	10.16	4.34	1.3	7.33	8.55	10.56	10.7	11.46	10.87	8.45	9.08	9.5	5.61	6.02	7.16
VIT_14s0006g02260	0.06	0	0	0	0.3	0	0.81	1.06	0.96	0.55	0	0.47	0.53	0.13	0	0	1.21	0.48	1.06	0	0	0	0.51	0.1	0.6	0	0	0.1
VIT_12s0034g01310	0	0.42	0.72	2.99	7.13	5.58	19	23.52	10.45	8.57	20.67	7.52	7.51	8.84	0	0	27.99	12.03	21.61	7.26	7.08	9.8	7.35	9.75	11.57	16.39	24.91	18.23
VIT_14s0068g01390	8.75	12.09	12.81	1.02	1.95	2.22	10.07	11.43	9.01	2.01	1.3	2	3.66	2.6	23.65	18.44	7.72	3.13	4.92	4.68	2.72	3.69	3.76	4.59	4.09	2.79	3.39	3.41
VIT_01s0244g00120	0.6	0.57	0.55	1.64	1.98	1.55	2.15	1.82	2.04	1.01	1.95	1.78	2.65	2.24	0.94	1.35	1.51	4.15	2.3	2.45	3.27	2.9	1.86	1.9	2.17	2.11	2	2.05
VIT_11s0118g00560	12.94	5.16	7.76	6.05	7.07	5.28	9.64	8.58	9.28	13.41	16.15	10.7	20.97	18.12	16.08	17.41	10.22	18.34	15.24	11.46	19.92	15.13	5.04	5.18	5.02	9.68	7.24	9.36
VIT_01s0137g00460	1.08	0.47	0.61	27.32	37.09	36.19	17.46	19.26	15.77	0.63	3.65	1.47	1.47	1.37	2.11	0.84	11.29	6.41	11.23	5.11	7.37	5.28	6.45	4.99	6.09	24.2	27.21	25.44
VIT_19s0090g00100	1.78	1.2	1.96	6.6	5.38	6.36	6.33	5.78	4.99	6.61	7.29	5.72	8.65	7.78	4.12	9.22	5.24	3.57	4.07	5.73	6.93	5.52	4.67	4.41	5.48	3.89	4.08	3.81
VIT_08s0040g02450	25.15	31.45	31.68	28.62	37.82	33.17	47.21	59.82	51.96	33.13	58.16	50.13	67.19	57.64	47.09	36.61	49.4	58.16	47.49	71.23	66.23	69.39	63.11	60.14	59.35	47.14	50.94	42.97
VIT_05s0094g00120	71.18	48.28	60.66	79.85	87.22	92.83	104.94	94.16	106.34	89.24	97.7	161.04	133.4	147.09	77.7	113.49	96.45	97	100.21	123.06	145.47	141.59	95.07	89.75	95.2	84.82	76.17	67.9
VIT_12s0057g00400	6.43	9.08	9.07	40.2	42.87	39.49	23.2	31.29	30.98	20.14	22.86	17.24	29.23	28.22	14.49	18.15	26.77	20.5	21.87	15.38	16.92	15.2	26.62	22.86	24.85	22.05	26.02	23.64
VIT_05s0077g02090	0.87	0.93	0.67	10.62	28.37	21.77	14.83	36.98	32.54	7.04	11.57	20.96	41.27	31.24	68.06	83.03	1.19	0.07	0.49	0	0	0	0.38	0.2	0.08	0	0	0
VIT_15s0046g03720	14.15	10.7	12.56	18.91	18.23	18.84	21.75	18.98	23	31.85	33.91	20.07	19.2	23.12	24.9	25.21	21.36	19.44	19.22	24.13	24.43	25.78	24	23.58	26.54	19.59	21.63	20.44
VIT_17s0000g00680	0	0	0	0	7.82	5.49	2.63	8.48	3.8	0	0	0	0	0	0	0	24.86	3.58	15.35	0	0	0	0	0	0	53.99	45.86	33.18
VIT_02s0012g01790	13.34	17.32	15.51	16.16	21.15	18.67	14.55	19.33	19.32	25.93	23.92	10.04	23.66	23.24	22.23	20.34	21.05	34.12	27.26	24.4	26.13	24.86	29.03	26.43	28.8	16.95	15.81	14.81
VIT_01s0127g00720	50.41	36.52	44.4	124.74	89.2	109.74	93.86	53.6	62.87	32.98	28.79	18.88	20.24	16.44	8.55	8.52	74.42	42.25	58.3	28.42	26.53	28.01	55.08	52.21	54.25	61.99	75.73	67.3
VIT_15s0048g01610	0	0	0	0	0	0.51	0	0	0	0	0	0.27	0	0	0	0	0	0	0.17	0	0	0.15	0.3	0.72	0.2	0	0	0.23
VIT_15s0046g00640	0	0	0	0	0	0	0	0	0	0	0	0	0	0	0	0	0	0	0	0	0	0	0	0	0	0	0	0
VIT_07s0031g00550	0	0	0	0	0.24	0	0	0.2	0	0	1.68	0.28	0	0	1.46	1.74	0	0	0	0	0	0	0	0.25	0	0.24	0.26	0.24
VIT_04s0044g00490	7.58	12.57	11.91	8.54	8.55	7.63	7.65	7.62	8.45	12.04	9.22	8	7.59	8.66	6.76	12.5	7.28	8.85	5.91	7.01	10.39	7.6	6.55	5.82	5.62	8.81	7.14	7.09
VIT_13s0067g03640	0.07	0.28	0.22	0.34	0.29	0.62	0.16	0.55	0.62	1.53	1.39	0.34	0.96	0.81	11.87	11.47	0.41	0.4	0.83	0.51	0.78	1.25	0.82	0.32	0.54	0.16	0.17	0.29
VIT_13s0019g00650	3.51	0	0	6.42	0	0	0	0	0	15.25	0	7.1	19.2	8.26	0	0	0	0	0	14.45	4.78	7.57	0	0	0	6.07	0	0
VIT_10s0092g00260	2	1.21	1.73	13.32	14.99	14.14	6.69	12.26	7.27	6.08	7	3.5	10.53	10.8	8.34	8.16	10.56	5.07	9.72	0.81	0.39	0.33	12.42	8.04	5.05	3.73	3.23	4.34
VIT_07s0151g00240	0	0	0	0	0	0	0	0	0	0	0	0	1	2.83	0	0	0	1.01	0.44	2.71	1.7	0.96	0	0	0	0	0	0
VIT_02s0025g01530	0	0.13	0	0.23	0	0	0	0	0.35	0	0	0	0.23	0	0	0	6.93	1.06	3.1	0	0	0	0	0.45	0.38	3.01	0.7	0.87
VIT_01s0010g03060	10.83	4.53	6.18	0.92	0.29	1.56	1.48	1.66	2.77	3.08	7.98	9	4.33	8.91	0	0	19.44	14.21	17.56	7.02	8.83	8.44	3.38	2.38	3.78	0	0.31	0.29
VIT_00s0299g00100	25.91	22.45	23.35	59.66	84.65	78.59	81.23	140.92	121.83	96.28	111.37	61.59	106.94	94.78	61.03	58.43	37.13	45.88	36.87	29.23	46.89	36.45	35.33	47.02	41.76	29.71	68.27	62.69
VIT_17s0000g01100	0	0	0	0	0	0	0	0	0	0	0	0	0	0	0	0	0	0	0	0	0	0	0	0	0	0	0	0
VIT_16s0050g02520	15.83	10.03	13.98	82.59	53.81	66.04	41.4	30.69	34.38	14.03	13.79	17.56	14.73	16.54	31.19	31.45	32.28	19.8	27.57	8.04	9.39	7.86	32.41	22.78	23.06	42.55	55.59	56.78
VIT_07s0005g05790	306.43	242.43	275.88	136.8	197.38	186.69	162.58	161.5	166.63	170.25	186.79	169.76	159.46	150.09	139.41	148.43	246.99	199.45	228.84	186.45	187.81	181.23	211.09	198.27	209.89	212.06	225.02	212.78
VIT_05s0094g00140	0	0	0	0	0	0	0	0	0	0	0	0	0	0	0	0	0	0	0	0	0	0	0	0	0	0	0	0
VIT_06s0080g00980	28.64	33.13	32.05	56.62	71.73	68.88	43.43	49.47	40	32.84	35.67	52	55.1	52.99	49.34	31.16	36.7	15.67	28.85	14.02	15.72	15.05	21.37	25.68	26.19	38.08	41.09	43.05
VIT_18s0001g03010	48.21	110.2	92.21	0	0.44	0.47	0	0	0.35	0	1.51	0	0	0	0.65	1.57	1.77	1.2	0.93	0	0	0	0.28	0	0	9.62	9.48	7.57
VIT_12s0055g00460	75.07	55.74	65.23	43.4	49.37	43.26	69.98	65.44	62.35	62.96	59.76	79.13	83.27	82.85	77.69	85.54	60.94	58.83	57.94	51.77	55.26	57.86	36.15	39.14	40.55	65.15	65.5	72.89
VIT_16s0013g00080	0.09	0.28	0.35	0.08	0	0.08	0.08	0.56	0.25	0	0	0.18	0.33	0.41	0.24	0.29	0.12	0.05	0.16	0.37	0.12	0.25	0.98	0.39	0.34	0.23	0.33	0
VIT_15s0024g00850	12.04	18.55	16.93	16.5	16.15	17.36	11.83	12.81	13.98	14.92	14.6	8.06	13.33	14	11.91	16.05	13.63	13.49	12.49	10.24	12.18	9.64	11.34	9.6	12.8	14.19	15.24	11.35
VIT_04s0043g00080	0	0	0	0	0	0	0	0	0	0	0	0	0	0	0	0	0	0	0	0	0	0	0	0	0	0	0	0
VIT_13s0019g04480	133.73	196.98	180.5	114.46	114.98	104.87	136.14	144.54	149.85	187.97	182.28	138.62	177.11	162.23	213.61	213.43	169.95	209.06	183.43	208.08	202.63	204.88	219.93	210.98	229.97	125.93	111.16	108.23
VIT_04s0008g05930	6.57	5.05	5.23	0.85	3.85	1.95	3.29	6.76	2.26	3.27	0	1.64	1.51	2.42	58.7	57.07	4.61	1.12	2.58	0.16	0.47	0.39	0.26	0.83	1.05	1.4	1.29	0.6
VIT_12s0028g03220	0	0	0	0	0	0	0	0	0	0	0	0	0	0	0	0	0	0	0	0	0	0	0	0	0	0	0	0
VIT_07s0095g00030	0	0	0	0	0	0	0	0	0	0	0	0	0	0	0	0	0	0	0	0	0	0	0	0	0	0	0	0
VIT_19s0015g00720	0	2.28	0	0	0	0	0	0	0	0	0	0	0	0	0	0	0	0	0	0	0	0	0	0	0	0	0	0
VIT_09s0018g00390	0	0	0	0	0	0	0	0	0	0	0	0	0	0	0	0	0	0	0	0	0	0	0	0	0	0	0	0
VIT_10s0003g05640	15.01	35.24	24.21	10.79	11.83	10.49	26.2	18.55	21.81	17.44	16.94	12.87	11.4	13.84	12.8	11.27	35.14	19.68	28.75	17.4	15.81	16.91	22.18	15.19	16.22	27.86	20	22.98
VIT_00s1364g00010	13.68	15.89	15.41	25.04	21.85	24.74	22.14	20.24	21.41	12.15	5.25	20.42	20.78	17.55	34.88	42.61	44.6	23.24	33.47	15.69	19.69	18.47	25.49	28.28	21.95	29.56	23.43	28.73
VIT_16s0022g00580	0	0	0	0	0	0	0	0	0	0	0	0	0	0	0	0	0	0	0	0	0	0	0	0	0	0	0	0
VIT_00s0186g00100	0	0	0	0	0	0	0	0	0	0	0	0	0	0	0	0	0	0	0	0	0	0	0	0	0	0	0	0
VIT_01s0010g01260	0	0	0	0	0	0	0	0	0	0	0	0	0	0	0	0	0	0	0	0	0	0	0	0	0	0	0	0
VIT_18s0001g04640	2.98	10.24	8.89	99.85	129.78	112.25	32.73	41.55	47.64	51.19	45.14	13.19	9.59	9.4	0	0	48.11	68.54	54.51	25.83	18.33	21.76	0	12.19	8.04	73.13	117.73	159.19
VIT_01s0127g00240	0.46	0.68	0.26	0.47	0.51	0.1	0.46	0.59	0.58	0.75	0.64	0.51	0.33	0.5	1.77	0.77	0.88	0.61	0.72	0.65	0.74	0.66	2.23	2.29	2.61	0.83	0.58	0.72
VIT_07s0005g04860	31.19	19.48	21.52	67.77	57.46	57.21	49.3	46.93	57.57	44.03	44.3	46.71	47.1	51.99	54.47	73.86	53.83	37.55	49.5	32.82	37.91	38.36	60.82	51.87	55.76	60.07	50.23	54.77
VIT_04s0008g06210	0	0.06	0.08	1.49	2.22	1.84	1.65	1.4	1.63	0	0	0	0.22	0	0	0	1.39	0.42	1.07	0.16	0	0	0.26	0.1	0.61	12.1	12.11	10.21
VIT_04s0008g03560	0.18	0.79	0.79	18.57	8.9	13.86	8.18	7.27	3.34	5.67	6.29	10.56	8.11	9.3	3.64	1.63	7	12.14	11.37	16.65	17.07	13.86	15.87	16.36	17.55	9.13	8.25	7.42
VIT_05s0077g01120	0	0	0	0	0	0	0	0	0	0	0	0	0	0	0	0	0	0	0	0	0	0	0	0	0	0	0	0
VIT_15s0048g00690	0.96	1.57	1.24	2.1	3.54	2.94	1.06	2.3	1.91	2.06	1.33	2.27	4.93	4.74	0.69	0.83	1.62	3.35	2.04	4.02	3.86	3.28	2.67	3.77	3.5	1.93	1.59	1.86
VIT_19s0015g00860	5.44	1.94	2.88	0	0	0.07	0	0.05	0.1	0	0	0.81	4.32	2.47	0	0	0.1	7.92	3.51	8.95	8.31	8.84	3.15	3.93	3.37	2.03	1.18	1.04
VIT_03s0038g04750	138.16	105.94	117.05	111.49	97.48	90.6	124.26	84.46	92.72	38.08	28.47	63.17	51.81	59.96	28.55	17.03	131.42	76.42	105.33	73.99	66.79	68.5	87.52	85.68	83.06	173.66	195.44	185.06
VIT_11s0052g00690	0	0.12	0.45	0	0	0.21	0.4	0.32	0.63	0	0.69	0.69	0.42	0	0	0	0.16	0.14	0.14	0	0	0.25	0.25	0.2	0	0	0	0
VIT_01s0026g01900	0	0	0	0	0	0	0	0	0	0	0	0	0	0	0	0	0	0	0	0	0	0	0	0	0	0	0	0
VIT_13s0139g00070	0	0	0	0	0	0	0	0	0	0	0	0	0	0	0	0	0	0	0	0	0	0	0	0.05	0	0	0	0
VIT_12s0059g02160	0	0	0	0.3	0.57	0.2	0.97	0.85	0.91	0	0	0.11	0.41	0.25	0	0	1.46	0.26	1.14	0	0	0	0.49	0.19	0.57	0	0	0
VIT_07s0095g00610	0	0	0	0	0	0	0	0	0	0	0	0	0	0	0	0	0	0	0	0	0	0	0	0	0	0	0	0
VIT_19s0014g01510	0	0	0	0	0	0	0	0	0	0	0	0	0	0	0	0	0	0	0	0	0	0	0	0	0	0	0	0
VIT_01s0011g03720	0.99	1.68	1.43	1.48	0.94	1.51	3.34	3.83	1.5	2.51	0	44.92	52.28	47.51	1328.89	1339.23	1.15	0.32	1.17	0	0.18	0	4.54	2.16	0.41	4.38	13.48	12.84
VIT_18s0001g13070	7.12	10.6	10.72	8.68	8.87	10.01	7.8	11.98	8.34	17.08	18.35	8.91	15.22	12.23	24.79	21.84	8.58	4.66	7.27	6.86	6.84	6.3	6.3	4.68	6.47	5.46	4.74	4.58
VIT_08s0040g00290	7.02	8.91	8.54	12.11	9.86	11.75	12.55	14.88	13.41	28.29	24.14	12.57	13.45	16.84	10.87	13.99	11.45	12.96	11.98	17.86	18.37	15.95	11.96	11.8	13.4	15.11	11.63	11.45
VIT_11s0103g00090	0	0	0	0	0	0	0	0	0	0	0	0	0	0	0	0	0	0	0	0	0	0	0	0	0	0	0	0
VIT_13s0067g01990	34.33	30.6	31.89	29	22.3	25.55	38.46	25.11	32.33	31.8	35.94	39.32	24.02	37.57	21.3	21.39	33.8	32.84	31.45	25.47	25.67	26.34	28.22	26.86	26.4	30.94	29.58	29.63
VIT_08s0056g01310	61.6	53.97	49.03	28.42	40.25	38.66	30.68	30.56	36.99	40.77	36.92	30.67	29.06	30.6	31.11	44.4	27.03	19.62	26.24	26.44	26.95	26.08	24.76	21.46	21.44	25	28.08	26
VIT_06s0004g02980	111.22	104.8	109.3	42.45	44.44	44.11	65.59	47.95	49.86	37.01	36.6	56.48	54.49	54.21	25.91	21.93	36.62	39.52	39.49	42.74	33.85	38.02	22.15	22.61	23.65	17.95	18.38	17.63
VIT_05s0124g00450	32.97	33.83	40.85	36.29	51.85	43.79	41.69	62.15	43.9	124.24	84.35	60.64	66.22	78.96	84.43	64	39.93	60.62	66.77	60.8	52.09	68.79	48.86	66.94	70.71	73.19	57.53	41.47
VIT_18s0001g05060	82.66	61.93	66.01	6.41	7.19	7.89	16.59	21.44	22.59	14.05	24.83	25.52	39.52	35.44	17.21	27.48	22.13	25.47	24.96	44.88	32.85	39.8	23.98	21.55	26.73	20.16	20.05	23.43
VIT_19s0085g00180	38.49	65.68	58.59	0	0	0.6	0.57	0.46	0	0	0	0	1.18	0	0	0	0	0	0	0	0	0	0	0	0	1.09	0	0
VIT_16s0039g01040	2.24	0	0	0	0	0	3.73	0	0	0	0	0	0	0	10.73	0	3.23	5.08	2.74	0	0	0	0	0	0	0	0	0
VIT_16s0098g00720	1.55	1.55	1.11	36.51	38.48	39.04	43.63	50.54	46.75	8.69	7.75	6.96	13.59	11.2	0.87	3.12	30.49	12.14	24.45	1.72	2.08	1.97	35.56	39.57	36.2	40.18	40.02	41.39
VIT_13s0106g00350	0	0	0	3.1	0.62	2.17	82.96	55.36	59.78	0	0	0	0	0	0	1.14	0.38	0.11	0.33	0	0	0	0	0.32	0	0	0	0
VIT_00s0411g00020	0	0	0	1.87	1.22	1.38	0.39	0	0.31	0	0	0	0	0.13	0	0	0	0	0	0	0.15	0	0	0	0	0	0	0
VIT_00s0229g00140	2.57	2.06	2.84	5.06	4.33	3.49	6.88	10.02	9.1	3.31	1.71	5.5	8.65	7.86	4.82	5.78	9	8.44	8.45	7.51	7.79	8.44	2.01	1.47	1.66	6.47	5.28	5.54
VIT_13s0101g00290	0	0	0	0	0	0	0	0	0	0	0	0	0	0	0	0	0	0	0	0	0	0	0	0	0	0	0	0
VIT_05s0020g02430	425.9	307.72	341.58	292.74	276.4	295.39	288.97	248.16	244.24	364.27	370.22	237.24	218.26	257.49	416.12	397.28	267.19	209.15	245.03	157.93	177.11	162.58	211.75	194.99	184.57	262.93	224.72	215.69
VIT_02s0012g00970	0	0	0	0	0	0	0	0	0	0	0	0	0	0	0	0	0	0	0	0	0	0	0	0	0	0	0	0
VIT_05s0020g00740	47.52	30.53	32.35	66.15	69.83	67.51	44.3	44.01	52.2	74.68	68.19	37.8	52.22	45.48	46.11	43.68	41.6	19.41	28.17	19.68	19.05	18.54	49.92	41.63	46.97	27	31.82	24.84
VIT_00s0207g00140	0	0	0	0.52	0.99	0	2	0.81	0	2.55	5.8	2.8	0	1.98	0	0	3.89	3.49	1.35	12.51	7.49	10.14	6.07	7.9	8.3	0	0	2.46
VIT_13s0074g00410	0.17	0.28	0.3	0.66	0.87	0.93	0.69	0.99	0.7	0.41	0	0.46	1.15	0.97	0.3	0.55	1.37	2.6	1.03	1.31	1.56	2.12	1.12	1.28	1.25	1.12	0.62	0.78
VIT_18s0001g07860	18.99	14.76	19.16	36.67	38.01	37.39	53.54	41.67	37.95	46.26	45.31	36.81	43.02	44.7	50.02	46.86	42.86	15.76	30.94	23.54	23.86	24.03	27.02	18.41	21.06	46.61	41.2	45.86
VIT_05s0020g02960	13.63	15.08	14.01	14.25	15.25	14.63	16.55	15.81	15.33	16.24	11.45	13.93	22.27	18.93	12.19	10.25	16.77	24.07	20.39	13.88	18.52	17.33	16.61	20.32	19.14	22.74	22.31	21.42
VIT_15s0046g02070	3.31	3.44	2.71	15.03	11.84	16.47	10.86	17.17	13.02	22.46	20.64	11	15.54	18.57	16.82	21.34	14.31	29.72	13.47	23.9	26.82	26.78	16.62	22.38	12.74	26.42	26.5	24.85
VIT_09s0002g04900	0	0	0	0	0	0	0	0	0	0	0	0	0	0	0	0	0	0	0	0	0	0	0	0	0	0	0	0
VIT_09s0002g05250	58.71	40.73	52.17	59.1	59.7	58.05	46.9	51.79	49.51	61.66	69.58	61.88	92	82.29	127.48	115.86	37.87	28.59	36.12	19.92	23.23	21.1	34.58	38.26	36.89	36.92	43.51	39.49
VIT_07s0031g01140	10.76	34.02	29.14	0	0.16	0.34	0	0	0	0.44	0	0.19	0	0	0	0	0.13	0.11	0.23	0	0	0	0	0	0	1.11	2.23	1.6
VIT_13s0047g00330	6.93	9.4	8.68	9.55	12.17	10.72	11.26	14.37	13.4	17.51	16.7	10.05	19.62	19.55	12.65	12.78	11.98	21.41	17.09	18.07	18.61	17.97	14.15	18.16	15.8	11.32	11.64	12.11
VIT_11s0016g01080	0	0	0	0	0	0	0	0	0	0	0	0	0	12.06	0	0	0	0	0	0	0	0	0	0	0	0	0	0
VIT_00s2416g00010	0	0	0	0	0	0	0	0	0	0	0	0	0	0	0	0	0	0	0	0	0	0	0	0	0	2.29	0	0
VIT_05s0165g00070	0	0	0	0	0	0	0	0	0	0	0	0	0	0	0	0	0	0	0	0	0	0	0	0	0	0	0	0
VIT_01s0026g00040	18.28	16.91	17.98	19.29	21.87	20.47	23.69	26.71	24.34	18.54	19.32	25.74	23.93	29.9	14.72	17.03	21.91	36.77	30.8	31.34	32.44	31.79	26.97	29.14	29.55	24.08	27.81	25.1
VIT_13s0073g00520	3.75	1.65	2.88	0	0	0	1	0.34	0.45	0	0	2.29	1.8	2.05	0	0	4.43	9.31	5.65	9.18	7.54	10.53	5.22	5.56	6.03	1.53	1.34	1.82
VIT_17s0000g04690	1.99	2.69	2.28	22.01	21.03	22.34	11	12.01	9.43	9.86	7.66	10.65	12.19	12.28	6.64	9.28	13.22	12.38	14.59	10.34	14.47	11.09	12.32	11.95	15.99	14.9	17.29	14.73
VIT_07s0005g01080	3.69	1.65	1.88	0.29	1.1	0.3	0.28	0	0	0	0	0.32	0.29	0	2.46	1.96	0	0.76	0.2	0	0.64	0.53	0.71	0.28	0.48	0.54	0.88	0.82
VIT_00s2525g00010	2.38	3.41	0.94	8.48	14.31	8.61	6.25	8.44	10.67	4.76	4.12	7.7	9.79	14.9	5.36	12.77	9.72	5.96	11.08	7.51	4.41	6.81	9.63	10.25	14.09	12.62	15.69	7.44
VIT_04s0069g00900	0	0	0	0	0	0	0	0	0	0	0	0	0	0	0	0	0	0	0	0	0	0	0	0	0	0	0	0
VIT_02s0025g03030	24.64	28.24	34.67	3.97	7.31	5.21	8.5	8.36	13.76	10.04	13.95	13.34	16.38	15.46	23.35	32.73	15.4	17.3	16.49	32.14	30.66	32.57	9.4	6.64	5.38	8.46	6.88	10.2
VIT_11s0016g02970	0.36	0.63	0.81	0.48	0.15	0.16	1.08	0.86	0	1.24	1.07	5.11	2.59	4.03	0	0	9.71	15.72	12.12	19.38	18.2	19.47	8.96	8.18	9.39	6.6	7.43	8.01
VIT_01s0127g00690	18.6	20.3	20.2	0	0.13	0	0	0	0.21	0	0	0	0	0.18	0	0	0	0	0	0	0.1	0	0	0	0	0	0	0
VIT_01s0010g01890	1.91	2.46	2.09	0.99	1.41	1.65	3.07	1.62	1.44	2.87	1.4	4.17	3.36	3.68	2.41	2.76	2.63	3.38	3.36	3.54	5.36	5.19	1.94	3.56	2.01	3.54	2.43	4.82
VIT_08s0056g00090	0	0	0	0	0	0	0	0	0	0	0	0	0	0	0	0	0	0	0	0	0	0	0	0	0	0	0	0
VIT_15s0048g01270	21.51	11.42	12.79	390.51	360.23	353.38	242.21	196.19	226.78	623.36	645.49	248.52	197.16	196.33	35.85	50.16	142.11	167.7	164.06	261.17	246.89	239.34	23.02	16.45	19.44	9.5	8.94	7.35
VIT_13s0019g00430	12.15	7	8.93	11.02	8.37	10.18	15.36	16.5	12.69	9.14	10.95	32.04	18.64	22.18	4.94	9.55	14.12	15.83	13.55	25.56	19.94	23.09	11.59	11.06	13.18	11.05	14.77	12.95
VIT_10s0003g05650	0	16.14	12.42	5.62	5.38	5.66	10.89	8.74	7.78	0	17.59	0	0	14.56	0	0	23.29	14.83	15.91	16.93	4.21	0	6.86	11.37	4.67	26.56	27.76	5.66
VIT_10s0003g02790	137.58	97.78	133.02	173.72	153.75	155.07	192.07	184.87	192.4	237.48	170.32	254.08	206.71	186.21	123.86	127.15	208.51	141	172.09	194.25	190.51	185.79	158.95	169.43	145.47	225.67	185.45	187.88
VIT_08s0040g01630	5.37	9.68	5.18	8.28	9.32	8.26	10.4	13.88	14.06	11.64	10.68	12.69	22.6	21.48	13.61	10.43	11.51	20.57	13.98	25.72	28.11	24.47	17.77	11.71	19.34	13.28	10.51	15.54
VIT_05s0020g01660	0	0	0	0	0	0	0	0	0	0	0	0	0	0	0	0	0	0	0	0	0	0	0	0	0	0	0	0
VIT_05s0049g01870	37.07	76.29	52.89	0	1.37	0	2.75	3.36	0	0	4.47	10.8	0	1.83	3.92	0	2.31	12.21	2.97	35.1	26.03	14.8	14.1	17.1	5.97	10.74	4.28	2.82
VIT_01s0011g01700	19.22	3.97	41.22	49.48	40.58	50.13	54.81	38.59	29.98	67.82	67.55	86.29	63.7	18.17	60.18	70.66	52.08	32.78	19.77	53.01	57.99	71.11	34.72	63.88	52.72	40.15	41.91	42.2
VIT_19s0014g04800	0	0	0	0	0	0.09	0	0	0.13	0	0	0	0	0	0	0	0	0	0	0	0	0	0	0	0	0	0	0
VIT_02s0025g01830	0	0	0	0	0	0	0	0	0	0	0	0	0	0	0	0	0	0	0	0	0	0	0	0	0	0	0	0
VIT_11s0016g05550	0.53	0	0.22	33.69	22.01	33.13	60.65	21.17	32.15	0	1.98	1.32	0.92	1.15	0	2.05	18.6	11.13	12.72	4.88	1.8	2.61	1.86	1.18	0.5	28.5	31.88	33.28
VIT_08s0007g01880	1.84	0	0	0	0	0	0	0	0	0	0	0	0	0	0	0	0	0	0	0	0	0	0	0	0	0	0	0
VIT_14s0060g02150	210.75	104.64	136.25	255.47	249.96	233.83	418.13	312.24	357.38	313.97	321.45	160.06	142.82	153.46	194.35	196.85	442.88	333.42	387.94	239.23	239.74	218.29	274.97	249.18	248.07	372.86	326.56	314.83
VIT_18s0075g00830	0	0	0	0	0	0	0	0	0	0	0	0	0	0	0	0	0	0	0	0	0	0	0	0	0	0	0	0
VIT_00s0160g00310	0	0	0.34	0.94	1.79	2.38	21.81	22.62	33.16	0	0	3.72	13.66	11.87	1.3	0	28.48	11.77	22.79	0	1.05	0.58	20.73	32.99	26.86	8.64	9.89	10.18
VIT_06s0004g04530	27.6	21.75	25.28	40.78	41.71	40.88	45.69	40.09	44.47	40.02	41.72	25.17	29.69	33.63	26.18	33.94	31.31	41.78	39.94	27.55	27.67	25.25	27.1	29.06	33.36	33.5	34.24	35.85
VIT_10s0003g03110	25.26	17.54	23.61	17.15	19.16	16.51	17.8	21.82	27.39	34.11	21.07	28.55	28.46	25.84	16.42	16.35	20.85	15.47	21.23	18.59	23.28	21.86	10.73	14.84	14.96	17.43	20.25	25.69
VIT_00s0282g00010	24.71	29.03	25.48	62.74	72.46	68.17	50.32	57.33	52.66	72.05	41.28	63.57	83.38	69.99	88.32	70.3	38.55	47.89	48.03	46.93	52.24	47.79	41.54	48.43	46.91	42.42	33.69	43.3
VIT_14s0006g00300	6.85	2.46	4.95	146.79	52.04	108.42	74.74	17.28	36.11	5.31	5.51	23.2	5.62	4.35	0	0	21.72	10.09	13.07	1.97	1.28	1.05	4.22	7.97	7.11	17.83	50.96	42.57
VIT_00s0655g00020	0	0	0	0	0	0	0	0	0	0	0	0	0	0	0	0	0	0	0	0	0	0	0	0	0	0	0	0
VIT_00s2785g00010	0	0	0	0	0	0	0	0	0	0	11.89	0	0	0	0	0	0	0	0	0	0	0	0	0	0	0	0	0
VIT_18s0001g06160	0.06	0.15	0	0.1	0.2	0.29	1.21	0.69	1.24	3.34	1.83	0.9	0.79	1.09	1.82	0.37	5.99	0.6	4.32	0.53	0.06	0.62	1.72	1.06	0.89	0.33	0.32	0.15
VIT_13s0019g03490	39.65	39.18	36.94	30.45	30.68	28.39	37.54	38.75	43.97	27.46	34.14	40.99	52.94	46.08	27.69	33.88	23.74	44.49	40.52	60.73	52.63	57.09	37.33	39.62	34.6	22.37	27.96	31.34
VIT_12s0035g00170	0	0	0	0	0	0	0	0	0	0	0	0	0	0	0	0	0	0	0	0	0	0	0	0	0	0	0	0
VIT_05s0029g01040	0	0	0	0	1.91	0	0	0	0	4.73	0	0	0	0	0	0	0	0	0	0	0	0	0	0	1.66	0	0	0
VIT_17s0000g03160	0	3.01	3.83	25.92	34.79	15.61	55.07	48.34	35.73	0	0	5.7	5.14	13.43	0	0	90.21	54.57	77.09	7.81	0	6.11	25.33	5.25	17.15	587.63	363.84	346.01
VIT_13s0019g00020	20.79	21.68	23.4	31.87	20.7	24.18	41	36.69	35.4	36.92	36.78	48.94	46.94	50.25	17.93	29.59	42.74	33.8	35.27	22.82	28.55	26.11	31.36	31.97	30.5	20.11	22.59	21.38
VIT_12s0034g01270	1.29	1.14	1.52	4.08	6.69	4.82	5.21	5.81	6.65	8.73	7.03	2.04	4.4	4.23	0.27	0.65	10.26	4.13	7.68	1.73	2.47	2.39	6.05	5.7	5.73	3.99	3.91	3.96
VIT_08s0040g02130	104.64	71.64	83.22	77.78	74.6	84.22	106.69	87.37	99.43	96.71	99.53	83.62	110.21	106.69	57.02	60.9	103.6	89.08	89.52	100.95	100.09	102.99	95.38	95.77	94.69	83.84	84.75	77.7
VIT_05s0062g00720	7.09	5.77	5.67	0.94	3.46	2.34	3.54	4.19	2.06	0.7	1.37	1.05	0.96	1.03	2.76	1.89	7.82	3.03	7.37	0.31	0	0	0.66	2.49	1.88	11.75	9.88	9.5
VIT_04s0008g00900	0.39	0.19	0	0	0.32	0	1.94	5.47	3.55	0	1.09	2.19	3.73	3.41	0.95	0	3.13	17.15	11.13	11.58	24.43	20.22	0.83	1.31	2.77	1.25	2.37	3.49
VIT_18s0075g00330	0	0	0	0	0	0	0	0	0	0	0	0	0	0	0	0	0	0	0	0	0	0	0	0	0	0	0	0
VIT_10s0042g01090	16.37	13.24	11.85	0	0	0	0	0	0.25	0	0	0	0	0	0	0	0	0.11	0	0.12	0.12	0.2	0	0	0	0	0	0
VIT_06s0061g00250	0.45	0.36	0.23	0.48	0.15	0	0	0.12	0	0	0	0	0	0	0.46	2.22	0	0	0	0	0	0	0	0	0	0	0.16	0
VIT_17s0000g07370	0.05	0.09	0.18	4.56	6.53	6.16	14.13	7.61	9.75	1.31	1.14	2.15	1.82	1.78	2.46	4.42	9.95	3.61	7.12	1.72	0.55	1.44	5.78	1.64	3.31	4.77	3.01	2.44
VIT_15s0024g01380	9.62	9.4	10.02	4.29	8.86	6.89	4.43	8.75	5.15	14.62	22.22	0.98	3.76	4.85	27.33	24.04	3.65	4.42	4.58	6.68	6.04	6.08	1.74	1.7	1.84	2.67	0.77	1.65
VIT_01s0011g00600	3.08	3.22	3.02	98.53	96.07	96.84	40.78	29.27	33.21	49.88	43.06	11.72	7.96	9.39	4.19	4.11	31.14	12.62	21.65	3.56	2.48	3.66	86.28	102.61	98.6	46.17	47.1	47.63
VIT_01s0011g03560	0.71	1.83	4.89	33.12	30.86	32.93	44.57	51.3	52.86	50.53	57.86	64.82	41.02	50.57	14.48	10.63	54	63.88	62.1	90.24	98.31	83.13	69.14	69	70.31	47.95	35.36	32.79
VIT_12s0028g01250	28.7	25.22	27.33	74.04	65.78	68.38	48.21	57.45	44.82	48.94	48.96	44.59	61.33	53.89	43.01	37.89	30.18	46.65	35	32.94	35.9	38.91	47.29	52.22	41.28	39.12	38.27	37.36
VIT_05s0062g00140	0.49	0.82	0.74	0	0	0.07	0.04	0	0	0	0	0.04	0.26	0.23	0.22	0	0.14	0.44	0.39	0.58	0.67	0.47	0.22	0.35	0.18	0.21	0.3	0.03
VIT_13s0067g02880	6.4	3.44	6.51	0.75	0.36	0	2.9	3.2	3.96	0	0	1.22	0.76	0.48	0	0	2.63	1.47	3.3	0	0	0	0	0	0	0.35	0	0.71
VIT_07s0104g00210	1.52	2.05	2.7	16.22	15.97	13.71	12.19	12.18	15.62	9.09	12.3	4.95	7.77	7.39	7.98	7.71	11.95	4.85	7.16	4.09	4.62	4.4	13.4	11.38	13.03	22.14	21.9	20.44
VIT_10s0071g00770	5.32	4.02	4.65	0.33	0.62	1.22	1.16	2.95	2.66	22.79	22.86	3.39	4.88	4.68	0.32	0.38	18.87	9.04	12.15	4.71	4.84	6.18	13.42	12.62	13.61	3.92	5.31	3.52
VIT_04s0008g03900	410.72	357.3	368.62	270.26	262.81	296.71	358.4	385.24	383.97	593.84	563.2	612.24	563.09	480.87	909.98	952.24	353.69	410.08	394.58	808.27	702.2	787.79	444.15	442.62	451.47	517.27	420.61	458.25
VIT_13s0047g00690	0.69	0.33	0.83	21.32	6.6	14.65	6.08	1.34	4.3	33.77	27.43	13.01	13.29	20.47	49.14	56.67	4.96	3.38	3.52	1.33	0.43	0.35	23.4	11.3	18.66	14.86	15.62	8.19
VIT_06s0004g06720	0	0.14	0	0	0	0	0	0.09	0	0	0	0.41	0.25	0.31	0	0	0	0.16	0.08	0.92	0.36	0.37	0	0	0	0	0	0
VIT_17s0000g10370	0	0	2.13	81.56	135.84	142.84	516.74	646.13	619.15	235.97	62.74	69.41	37.15	30.01	328.17	232.36	21.66	45.69	49.01	127.65	154.97	144.95	24.73	32.13	21.54	8.19	0	5.88
VIT_18s0001g10720	38.74	26.77	29.27	19.19	21.78	19.58	25.47	25.35	29.02	20.47	19.18	38.97	49.7	42.03	36.67	35.71	25.39	27.06	25.21	27.98	28.81	28.05	24.13	23.21	17.69	25.86	27.53	24.46
VIT_04s0023g01210	267.02	313.57	296.34	25.08	31.89	29.92	71.27	70.14	76.4	36.89	32.03	89.09	87.6	86.39	61.24	68.6	28.27	14.95	20.89	6.33	6.98	7.03	13.88	10.85	12.77	21.69	21.81	19.39
VIT_18s0001g06250	80.22	49.32	63.62	218.24	244.37	222.62	164.54	212.86	207.59	174.46	183.3	210.32	293.46	278.61	88.74	80.51	306.53	249.08	281.5	165.15	160.71	169.91	301.74	349.27	328.2	266.02	272.29	263.33
VIT_16s0050g00150	0	0	0	0	0	0	0	0	0	0	0	0	0	0.6	0	0	5.53	2.47	4.17	2.9	1.41	2.04	6.4	5.09	5.1	0	0.48	0
VIT_14s0108g01630	0.47	0.29	0.38	0.41	0	0.42	0.91	0.8	1.11	0.27	0	4.4	3.7	4.99	0	0	7.28	14.52	11.59	20.25	17.73	23.71	10.02	10.24	8.15	3.44	5.7	5.63
VIT_18s0001g06060	0	0	0.08	1.87	7.01	4.39	1.5	2.48	2.03	0	0	0.49	0.79	0.42	0	0	0.85	0.15	0.22	0.08	0.08	0	0.13	0	0.09	0	0.45	0.53
VIT_13s0019g05350	0	0	0	0	0	0	4.3	0	0	0	0	0	0	0	0	0	3.7	5.85	3.15	0	0	0	0	0	0	0	0	0
VIT_08s0007g05110	0.73	0	0	2.34	0	1.18	0	0.91	0	0	3.65	0	1.16	1.49	3.19	3.77	2.8	0	3.21	0	0	0	0	0	0	1.09	0	1.14
VIT_19s0027g00120	0	0	0	0	0	0	0	0	0	0	0	0	0	0	0	0	0	1.59	0	1.84	0	1.45	0	0	0	0	0	0
VIT_11s0065g00900	6.88	9.01	7.14	11.73	19.25	17.93	15.54	21.01	21	36.55	24.9	9.55	33.65	27.87	17.46	22.07	20.5	28.03	21.07	24.43	26.69	25.67	21.16	24.69	25.45	11.54	15.14	18.35
VIT_09s0070g00320	0	0	0	0	0	0	0	0	0	0	0	0	0	0	0	0	0	0	0	0	0	0	0	0	0	0	0	0
VIT_14s0108g01570	5.66	6.51	6.96	3.99	7.15	5.03	6.13	4.91	5.35	7.18	8.53	6.44	3.57	5.65	4.03	8.84	4.36	4.16	6.02	5.02	6.23	5.61	6.33	4.34	4.83	5.49	8.79	6.89
VIT_00s0481g00020	0	0	0	0	0	0	0	0	0	0	0	0	0	0	0	0	0	0	0	0	0	0	0	0	0	0	0	0.3
VIT_08s0007g04670	9.21	7.92	9.26	10.26	10.58	10.76	9.55	9.34	9.41	8.28	7.59	8.29	14.33	13.51	11.15	11.95	10.32	9.73	10.46	6.67	7.27	7.52	10.61	10.2	11.31	13.11	12.45	12.83
VIT_17s0000g06450	38.43	46.39	42.66	355.84	284.27	320.38	107.95	89.87	89.7	69.26	82.45	53.98	64.95	60.49	21.31	22.06	101.54	72.25	83.44	63.26	68.35	65.25	91.3	84.23	95.39	85.14	100.45	91.09
VIT_13s0156g00110	0.39	0.17	0.43	0.3	0.28	0.81	1.93	1.62	3.04	1.3	0.68	3.44	2.33	3.15	0	0	9.35	7.09	6.09	4.53	7.11	6.5	7.65	5.96	4.31	0	0	0
VIT_07s0031g00230	9.48	14.67	13.26	13.08	17	16.75	11.25	12.16	13.6	13.45	16.93	7.11	16.86	15.16	15.49	11.8	12.8	17.23	13.49	11.88	14.19	12.6	14.07	14.35	13.56	14.33	13.41	12.97
VIT_08s0007g08760	8.77	5.03	6.99	36.03	27.33	32.64	20.43	21.55	24.67	19.27	24.28	15.41	23.63	19.55	11.66	11.93	15.11	13.77	14.87	15.31	15.28	15.51	18.04	19.51	17.99	15.76	17.39	16.62
VIT_10s0003g02280	0	0	0	0.19	0	0	1.12	1.2	0.88	0	0	0	0.2	0	5.56	7.32	0	0	0	0	0	0	0.24	0	0	0	0	0
VIT_12s0028g03810	3.41	4.02	3.86	3.65	7.46	5.15	6.13	9.36	6.64	7.3	6.15	5.3	12.01	12.44	7.38	8.84	6.94	7.59	8.04	11	10.18	9.53	7.9	5.44	7.94	5.97	6.28	6.13
VIT_00s0187g00020	0	0	0	5.05	7.22	3.41	4.03	1.96	6.21	0	0	0	2.52	0	0	0	7.31	1.65	4.6	0	0	0	0	0.83	0	1.56	2.53	0.81
VIT_05s0020g02810	4.61	2.66	2.49	10.31	9.23	13.66	15.43	16.74	13.6	19.23	24.49	32.5	59.61	58.28	39.33	46.71	22.52	27.32	25.4	24.8	24.63	24.81	9.72	11.26	11.94	5.39	7.72	5.75
VIT_02s0025g03460	34.47	25.93	29.5	22.66	32.12	27.37	25.25	38.84	21.9	47.72	32.95	42.09	33.12	37.28	50.44	40.04	37.41	31.94	35.34	45.11	39.94	47.02	36.16	37.24	36.61	32.7	33.78	30.79
VIT_14s0006g02680	0.69	0.99	1.57	3.79	3.6	2.9	2.63	2.52	3.1	3.18	3.2	1.96	3.17	3.6	2.38	0.95	3.56	3.66	3.38	3.09	3.17	4.81	4.48	4.07	4.55	2.31	4.96	4.12
VIT_11s0118g00780	1.37	0.45	1.96	165.98	136.23	149.75	117.19	168.58	152.8	45.42	36.37	43.81	17.63	24.14	13.03	9.08	127.25	33.28	80.21	9.24	13.01	10.27	48.24	66.83	51.76	71.9	73.21	81.15
VIT_19s0090g00860	7.48	12.32	10.61	13.58	32.1	19.19	17.56	26.94	21.13	37.43	31.8	10.15	47.32	32.19	55.16	59.91	30.03	30.79	21.23	24.91	22.12	26.11	39.94	31.84	28.43	22.28	26.06	24.07
VIT_18s0076g00290	0	0	0	0	0	0	0	0	0	0	0	0	0	0	0	0	0	0	0	0	0	0	0	0	0	0	0	0
VIT_17s0000g04910	39.23	32.98	35.28	52.85	67.11	55.59	39.17	50.68	42.35	6.98	12.66	20.35	41.11	30.86	53.82	63.8	41.45	53.33	45.89	57.79	61.26	63.34	16.58	21.55	18.23	39.05	44.68	40.41
VIT_18s0089g00550	3.9	2.28	3.29	4.61	4.52	7.18	10.43	9.78	9.37	7.44	8.29	5.17	5.92	6.25	5.8	3.61	8.7	3.37	7.8	3.03	3.2	3.92	5.93	4.32	5.25	10.88	12.85	12.17
VIT_00s0286g00050	0	0	0	0	0.58	0	1.16	0	0	0	0	0	0	0	0	0	1.39	0	1.04	0	0	0	0	1.19	1.51	1.33	1.21	1.62
VIT_08s0040g00760	12.57	14.94	14.5	21.84	26.64	23.96	15.52	17.6	16.25	14.39	16.07	11.29	20.51	17.2	10.17	9.55	19.85	19.5	18.79	14.95	18.12	16.14	21.89	22.73	22.51	19.12	20.47	19.99
VIT_11s0206g00010	0	0	0	0	0	0	0	0	0	0	0	0	0	0	0	0	0	0	0	0	0	0	0	0	0	0	0	0
VIT_00s0291g00020	0	0	0	4.61	8.76	4.64	1.47	4.79	8.83	0	0	4.95	3.04	0	0	0	67.02	15.08	55.16	1.17	0	0	1.88	7.63	3.83	1.44	0	0
VIT_07s0031g02720	5.47	7.22	6.77	9.55	16.58	11.98	9.86	14.61	13.77	7.71	9.48	17.5	24.08	22.46	12.12	16.34	22.28	26.7	24.46	19.77	22.72	21.85	17.48	15.52	20.04	12.3	13.09	13.01
VIT_03s0097g00610	0	0	0	0	0	0	0	0	0	0	3.58	0	4.55	0	0	0	0	6	2.36	1.76	5.2	4.2	5.64	0	0	0	0	0
VIT_09s0054g01100	0	0	0	0	0	0	0	0	0	0	0	0	0	0	0	0	0	0	0	0	0	0	0	0	0	0	0	0
VIT_19s0027g01540	5.08	2.61	3.28	0	0	0	0	0	0	0	0	0	0	0	0	0	0	0	0	0	0	0	0	0	0	0	0	0
VIT_19s0014g02270	0	0	0	0.56	0.54	0.57	1.08	0.44	0	0	0	1.21	1.69	3.57	0	0	0	0	1.91	3.02	1.69	1.73	0.69	0.55	0.47	1.04	0.57	1.07
VIT_01s0011g03080	7.02	7.74	6.02	32.94	34.76	38.4	26.25	26.39	23.77	22.76	16.27	28.02	34.95	29.5	12.78	12.66	17.29	21.53	20.28	18.88	22.95	23.23	18.14	19.35	23.44	17.56	17.67	21.69
VIT_06s0004g07050	14.53	20.24	18.28	14.5	14.05	13.91	18.86	17.78	20.38	21.49	22.95	17.4	20.24	23.15	25.82	16.22	13.56	17.02	18.87	20.98	20.2	25.48	15.62	14.35	15.34	20.55	19.46	19.3
VIT_14s0060g00210	12.14	11.11	11.72	26.32	27.18	24.52	14.86	16.99	17.27	26.8	24.59	27.66	31.64	31.73	16.29	15.51	15.48	43.13	31.64	66.45	66.81	66.31	30.31	25.95	26.99	16.5	16.29	14.28
VIT_12s0034g01590	0	0	0	0	0	0	0	0	0	0	0	0	0	0	0	0	0	0	0	0	0	0	0	0	0	0	0	0
VIT_06s0080g00290	0	0	0	0	0	0	0	0	0	0	0	0	0	0	0	0	0	0	0	0	0	0.86	0	0	0	0	0	0
VIT_09s0002g06480	0	0	0	0.55	0.11	0.57	0	0	0	0	0	0	0	0	0	0	0	0	0	0	0	0	0	0	0	0	0	0
VIT_08s0007g01970	9.9	24.88	23.48	23.02	19.7	25.38	19.87	17.85	32.27	32.33	42.67	12.46	33.98	14.78	50.56	29.49	22.69	25.6	20.89	8.72	24.26	28.82	22.41	27.64	20.9	15.12	27.26	18.47
VIT_18s0001g05030	0.23	0.34	0.44	19.11	21.4	20.85	51.92	54.35	58.43	3.99	3.78	3.28	3.51	2.82	23.26	19.3	12.65	4.75	9.2	0.23	0.37	0.25	8.91	8.03	7.45	13.07	12.27	13.98
VIT_12s0034g01820	1.8	2.34	2.76	5.29	4.66	5.17	4.79	5.15	4.58	4.53	4.59	4.93	6.94	5.58	4.2	3.45	2.59	5.53	4.42	4.87	7.56	5.43	3.83	4.91	3.96	4.34	2.51	3.41
VIT_19s0014g02470	4.5	4.41	5.05	17.59	19.59	20.66	18.44	19.16	17.23	18.51	12.41	14.66	23.75	19.09	10.39	10.22	18.38	30	25	31.02	34.66	34.32	30.53	35.21	30.92	19.3	15.2	16.62
VIT_07s0129g00470	0.76	0.32	0.41	87.39	28.15	62.71	27.18	9.18	14.24	8.35	7.64	12.01	4.85	7.98	1.1	0	17.28	5.4	11.72	1.02	1.12	0.94	11.46	8.16	8.47	12.38	17.23	15.39
VIT_14s0030g00220	0.16	0.24	0.2	1.82	1.33	1.86	0.14	0	0.86	0	0	0.16	0.43	0.18	0	0	3.03	0.93	1.7	0.32	0.62	0.52	1.03	0.27	0.69	0.53	0.71	0.67
VIT_05s0049g00850	4.6	4.4	3.64	6.98	7.66	4.32	6.32	4.1	6.44	8.67	10.37	7.91	10.34	9.93	6.09	6.47	6.04	4.17	3.38	7.35	6.39	5.87	4.41	5.32	7.17	5.16	4.7	2.73
VIT_11s0037g01190	0	0	0	0	0	0	0	0	0	0	0	0	0	0	0	0	0	0	0	0	0	0	0	0	0	0	0	0
VIT_10s0003g02070	348.19	298.31	309.74	44.91	37.11	39.67	52.38	45.33	57.47	917.04	915.76	1007.4	948.45	951.96	511.61	526.9	39.99	200.2	119.8	291.63	322.41	299.98	215.3	205.99	199.21	290.09	299.53	270.4
VIT_02s0087g00840	0.67	0.75	0.98	3.14	3.69	3.28	13.39	23.82	22.51	17.41	14.33	5.03	5.97	8.16	0	0	28.01	8.77	18.05	0.51	0.76	0.41	7.78	5.21	6.06	0	0	0
VIT_14s0060g02100	1.01	0.6	0.52	1.25	2.2	0.36	1.04	2.21	0.81	0	0.6	1.38	2.9	0.68	0	0.62	0.69	2.58	2.04	2.99	3.53	2.62	0.65	1.38	1.46	1.68	1.09	1.86
VIT_01s0150g00380	3.65	4.99	3.66	0.51	0	1.04	1.47	1.58	0.76	6.25	8.11	10.96	8.18	7.74	0	0	0.4	0	0	1.17	1.14	0.94	1.25	0	0.84	0	0	0
VIT_14s0128g00440	0.09	0.09	0.46	0.16	0.3	0.32	1.98	1.46	1.92	1.22	0.53	9.94	7.85	7.57	0.92	0	22.25	30.47	28.1	36.54	35.42	39.77	18.49	17.39	18.84	8.01	9.75	9.41
VIT_15s0024g00910	20.18	35.37	34.52	14.45	19.46	17.91	10.2	14.73	9.74	45.01	43.24	17.75	36.71	42.12	29.13	31.31	6.55	16.15	9.89	17.49	16.87	16.96	8.35	6.62	10.69	13.37	18	15.66
VIT_07s0005g06620	0.55	0.55	0.35	3.07	6.6	5.43	1.88	2.5	1.23	2.09	2.17	0.72	4.6	1.64	7.04	8.43	1.62	1.17	1.42	0.86	1.54	1.29	0.59	1.25	0.4	1.83	1.64	0.77
VIT_08s0007g03120	1.06	0	0	1.71	0.81	0.87	3.27	0.66	0	0	0	0.92	0.85	0	2.33	0	6.08	1.67	4.09	1.31	0	1.05	3.16	0.84	3.56	0.79	0	0.82
VIT_15s0045g00800	0	0	0	0	0	0	0	0	0	0	0	0	0	0	0	0	0	0	0	0	0	0	0	0	0	0	0	0
VIT_09s0054g01400	0	0	0	0	0	0	0	0	0	0	0	0	0	0	0	0	0	0	0	0	0	0	0	0	0	0	0	0
VIT_05s0051g00680	147.89	68.42	94.23	103.36	77.45	79.14	52.44	19.81	40.53	43.95	43.2	43.74	3.88	14.69	0	0	138.59	74.37	110.25	0	1.44	1.19	21.97	17.95	24.82	0	1.46	0.46
VIT_07s0005g00200	33.5	45.47	41.25	51.77	59.93	57.77	50.91	55.23	50.65	57.78	52.98	30.36	65.75	60.02	53.09	54.61	48.94	61.4	53.41	45.38	51.66	48.46	52	50.32	53.12	61.07	62.63	62.11
VIT_05s0049g01490	4.48	5.93	5.55	6.78	9.23	7.8	9.82	9.87	8.96	8.9	8.39	8.87	12.13	14.05	9.7	11.8	9.03	12.55	11	12.29	10.51	10.49	9.99	9.24	9.53	10.28	9.32	9.13
VIT_16s0022g02210	0	0	0	0	0	0.15	0.14	0	0	0	0	0	0	0	0	0	1.03	0.29	0.5	0	0	0.09	0	0	0	0	0	0.14
VIT_10s0116g01620	0	0	0	0	0	0	0	0	0	0	0	0	0	0	0	0	0	0	0	0	0	0	0	0	0	0	0	0
VIT_14s0006g01460	2.73	0.13	1.17	0	0	0	0	0	0	0	0	0	0	0	0	0	0.09	0	0	0	0	0	0	0	0	0	0	0
VIT_16s0022g02250	2.7	4.66	3.59	0	0	0	0	0	0	0	0	0	0	0	0	0	0	0	0.24	0	0	0	0	0	0	0	0	0
VIT_18s0001g13560	12.12	7.1	9.6	11.16	11.39	10.44	17.06	16.61	17.55	9.88	8.31	18.47	20.9	20.58	8.04	8.64	15.07	19.3	17.39	20.11	17	21.01	15.62	12.9	11.75	12.76	12.82	11.27
VIT_09s0002g06450	0	0	0	0	0	0	0	0	0.62	0	0	0	0	0	0	0	0	0.07	0	0	0	0	0	0	0	0	0	0
VIT_01s0011g05950	3.62	4.14	4.35	18.36	20.43	20	16.65	11.84	16.24	1.85	3.72	0.17	1.11	0.59	3.46	2.21	4.56	2.52	4.14	0.41	0.51	0.57	1.14	0.68	0.95	12.98	16.19	14.33
VIT_07s0141g00020	26.24	11.05	16.48	35.11	63.66	44.3	45.51	47.98	50.78	18.34	22.88	46.93	35.81	41.6	16.09	16.59	28.91	22.76	24.28	20.31	14.4	17.04	40.02	43.2	42.39	50.31	39.11	41.07
VIT_14s0066g01360	0	0	1.73	0	0	2.37	2.27	0	3.31	5.54	0	2.56	2.33	3.04	0	7.58	1.95	0	1.65	5.38	1.78	0	0	2.37	1.95	2.22	7.01	7.13
VIT_06s0004g02430	9.71	11.72	14.38	8.58	9.89	10.91	10.93	13	10.32	11.72	8.06	13.45	12.19	11.95	8.63	7.88	13.27	12.9	12.62	17.46	16.09	17.75	14.82	13.51	12.81	9.71	11.02	12.44
VIT_17s0000g02770	0	0	0	0	0	0	0	0	1.23	0	0	0	0	0	0	0	0	0	0	0	0	0	0	0	0	0	0	0
VIT_10s0092g00250	2.26	2.71	3.59	19.71	16.06	16.61	12.08	13.89	12.03	7.74	11.06	7.33	13.57	13.89	7.23	9.08	13.62	3.94	10.17	0.9	0.66	0.51	10.47	9	8.33	5.97	6.37	5.58
VIT_03s0017g00070	0	0	0	0	0	0	0	0	0	0	0	0	0	0	0	0	0	0	0	0	0	0	0	0	0	0	0	0
VIT_14s0108g00340	0.39	0.09	0.24	4.43	4.04	2.91	10.83	7.33	8.81	0.14	0.93	0.73	0.94	0.96	0	0.58	6.41	4.94	6.07	4.75	3.66	3.96	1.45	1.2	1.59	3.2	5.02	4.79
VIT_19s0085g00110	0.19	0.19	0.61	9.19	7.15	10.4	4.86	2.33	3.06	13.83	10.64	7.59	5.95	9.1	7.28	4.07	4.91	9.13	6.54	2.29	2.21	1.13	15.35	11.19	14.13	6.3	3.56	4.28
VIT_00s0194g00120	0.11	0	0	1.74	1.1	2.17	0.75	0.3	1.18	0	0	0	0	0	0	0	0.6	0.89	0.91	0	0.14	0	0	0.38	0	0.36	1.37	0.55
VIT_14s0068g01960	18.33	33.27	25.21	82.54	61.79	75.33	68.4	67.34	69.9	38.31	37.43	68.56	95.92	88.65	26.97	19.46	52.37	106.21	75.54	93.42	88.51	93.85	86.72	105.36	95.35	49.12	57.62	53.74
VIT_06s0080g01090	34.5	17.54	25.47	144.5	185.97	165.56	260.94	340.27	338.86	157.89	158.46	273.25	191.01	220.72	35.59	37.26	135.37	281.56	195.74	113.93	63.46	81.83	77.33	236.33	157.32	303.33	445.93	439.07
VIT_17s0000g08490	26.9	28.67	27.34	25.77	33.14	34.59	28.96	32.58	29.29	34.7	33.06	32.77	43.12	35.15	27.04	22.82	30.19	29.2	30.29	36	30.26	37.48	25.44	25.93	27.72	32.62	30.57	31.26
VIT_13s0019g03310	0.96	4.73	3.97	0	0	0	0	0.18	0	0	0	0.52	0.73	0.6	0	0	0.18	0.16	0.32	0	0	0	0	0	0	0.22	0	0
VIT_18s0001g12890	0.25	0.25	0.32	11.34	18.55	16.09	22.6	19.35	19.69	1.12	1.45	1.21	0.89	0.28	1.89	0.75	17.86	11.99	13.54	2.17	3.23	3.22	9.67	5.33	10.25	27.69	31.75	30.35
VIT_09s0070g00110	0	0	0	0	0	0	0	0	0	0	0	0	0	0	0	0	0	0	0	0	0	0	0	0	0	0	0	0
VIT_17s0000g05440	0.32	0.2	0.1	0.07	0.14	0.15	0.21	0.11	0.22	0.19	0.49	0.4	0.59	0.46	1.07	1.03	0.17	0.48	0.24	0.55	0.53	0.66	0	0.42	0.06	1.03	1.1	0.76
VIT_15s0046g01030	17.99	14.31	15.86	17.2	19.35	16.67	21.57	22.66	19.88	16.62	21.53	28.67	27.59	25.99	11.6	13.28	18.69	20.26	19.7	26.24	22.86	25.03	17.67	23.63	19.13	17.52	21	18.81
VIT_07s0129g00350	2.52	0.98	2.18	6.97	8.28	7.76	9.07	8.97	8.7	10.68	6.38	7.03	12.1	12.25	10.6	7.18	3.43	5.64	3.31	4.59	5	6.31	3.1	3.54	2.34	2.69	2.9	2.26
VIT_19s0014g04770	54.23	41.73	47.15	51.57	55.47	46.29	59.97	75.27	73.15	51.7	58.01	62.42	98.62	86.05	76.55	69.44	44.05	71.13	57.18	84.25	79.79	84.56	67.1	73.9	70.45	74.76	64.18	67.44
VIT_03s0038g02580	171.66	165.75	170.09	159.58	137.42	156.09	144.78	154.32	128.76	254.44	211.32	167.59	179.61	166.95	275.24	163.02	111.47	139.03	120.95	166.39	140.22	156.17	113.01	122.58	119.4	148.88	128	129.47
VIT_16s0050g01480	0	0	0	0	0	0	0	0	0	0	0	0	0	0	0	0	0.33	0	0	0	0	0	0	0	0.36	0	0	0
VIT_15s0048g02200	8.66	7.93	6.34	11.17	8.56	11.18	9.76	11.39	10.33	7.85	11.62	8.2	9.79	6.66	12.59	9.79	10.35	7.63	7.54	5.35	10.33	9.81	11.01	6.82	8.29	8.42	13.09	14.32
VIT_10s0116g00460	3.62	9.87	8.41	11.09	23.71	18.2	10.65	17.28	14.52	26.52	19.96	4.79	23.63	20.1	24.91	19.74	25.62	42.09	34.44	17.55	25.31	22.52	31.57	32.74	36.75	22.92	18.65	16.76
VIT_19s0015g01000	0.28	0	0.48	17.9	24.59	19.79	10.45	14.79	14.42	11.15	13.9	11.39	13.67	12.6	10.11	11.53	64.73	23.04	40.25	1.01	0.85	1.12	15.43	13.68	14.15	21.72	25.08	22.51
VIT_14s0128g00260	1.78	1.72	3.23	2.49	5.23	5.07	3.35	5.78	5.22	1.22	1.59	2.68	5.01	3.79	2.75	3.29	3.89	4.23	6.75	5.35	6.33	4.59	6.13	2.93	6.2	5.05	5.51	5.18
VIT_03s0017g01860	0	0	0	0	0	0	0	0	0	0	0	0	0	0	0	0	0	0	0	0	0	0	0	0	0	0	0	0
VIT_15s0046g02470	0	0	0	0	0	0	0	0	0	0	0	0	0	0	0	0	0	0	0	0	0	0	0	0	0	0	0	0
VIT_00s2271g00010	9.66	17.54	15.8	0.29	0	0.14	0	0.21	0	0.36	1.4	0.31	0.84	0	0.4	0	0	0	0	0	0	0	0	0.13	0.11	0	0.14	0
VIT_05s0077g01240	10.29	10	10.96	47.32	44.77	46.73	32.77	36.13	34.08	30.41	33.92	20.3	30.65	30.04	9.25	9.64	81.96	61.18	69.78	42.32	43.04	40.93	108.31	97.08	103.62	109.41	114	111.94
VIT_12s0035g01950	6.56	4.98	5.27	9.97	17.7	17.41	17.83	22.46	15.18	17.76	16.62	12.07	25.53	17.25	19.38	24.53	7.56	7.44	7.5	14.92	10.86	9.75	8.93	10.06	7.4	7.21	7.97	6.55
VIT_11s0052g00290	248	293.96	277.96	317.25	294.22	318.59	495.89	484.17	492.43	386.82	352.82	705.82	769.27	736.29	466.29	458.75	443.31	847.56	646.45	1203.44	1192.49	1223.62	750.95	771.53	810.66	586.31	605.49	575.08
VIT_16s0098g01120	0	0	13.82	0	0	0	35.44	13.67	0	0	61.64	0	0	0	54.34	0	0	24.63	0	41.72	13.27	0	0	0	0	0	0	0
VIT_01s0127g00360	18.74	23.65	18.85	8.3	6.98	7.33	7.28	5.08	4.38	11.17	11.25	12.56	10.4	9.1	11.61	9.45	4.44	10.31	5.27	12.04	9.72	11.14	6.65	6.81	7.2	8.43	10.86	7.58
VIT_01s0010g02090	4.78	2.37	2.97	7.13	8.52	8.49	6.58	6	4.45	3.54	1.53	11	12	11.77	0	1.32	11.58	17.52	13.06	12.98	18.43	15.54	14.82	19.05	18.29	1.84	1.74	1.98
VIT_17s0000g00890	124.71	117.9	106.67	81.95	90.07	77.88	64.33	82.42	80.16	114.78	94.54	99.21	80.48	79.38	79.73	85.06	75.04	52.82	73.38	80	72.85	70.39	41.98	44.26	63.34	80.44	73.04	77
VIT_00s0267g00030	1.07	0.69	0.98	157.89	181.62	178.46	57.08	59.66	57.3	1.77	4.13	32.63	19.38	25.47	2.78	2.38	16.69	5.83	12.18	1.45	0.3	0.58	87.96	54.78	72.27	135.94	140.9	135.1
VIT_16s0013g00600	1.33	1.89	0.77	4.26	2.03	3.23	4.07	0	4.67	7.66	0	0	1.06	1.36	2.9	0	2.54	4.87	1.46	2.45	3.22	3.9	5.24	5.26	1.77	0.99	2.13	2.06
VIT_01s0011g01740	0.79	0.51	0.32	0.89	0.43	0.91	6.86	10.01	6.69	2.2	0	1.93	1.79	2.26	0	0	13.2	1.75	9.06	0.34	0.67	1.1	3.84	2.18	3.32	0	0	0
VIT_14s0108g01120	20.13	14.15	19.47	10.28	21.97	14.73	16.09	21	20.07	14.43	15.68	19.35	24.96	22.63	16.72	15.01	23.58	18.65	17.65	17.75	21.22	22.66	15.03	17.7	17.63	17.32	20.32	19
VIT_00s1291g00010	0.08	0.07	0.2	0.4	0.47	0.27	0.69	0.84	0	15.97	16.41	2.86	6.9	4.12	2.65	3.11	0.8	2.49	1.58	1.33	2.23	2.52	0.12	0	0	1.4	1	1.14
VIT_10s0116g01920	23.83	27.96	27.45	75.57	80.7	79.59	48.75	47.25	48.25	29.7	28.15	39.81	58.74	56.8	12.5	17.12	34.6	27.16	30.81	17.19	21.91	17.85	32.61	37.04	36.11	33.75	36.81	38.27
VIT_19s0135g00180	0.46	0.49	0.28	10.89	10.76	8.32	5.99	6.93	9.06	2.9	10.03	1.69	3.13	4.93	0	2.59	8.16	7.21	9.99	6.41	6.07	6.93	7.16	6.46	6.75	12.22	18.4	15.06
VIT_16s0013g01990	0.3	0.15	0.2	2.29	2.42	2.38	6.17	10.96	9.67	7.77	7.58	8.5	10.9	10.99	0.27	0	49.3	32.44	38.93	21.2	21.17	22.38	19.83	26.79	21.99	0.21	0.09	0.13
VIT_18s0001g07610	8.36	32.24	22.37	0.09	0.17	0.14	0.13	0.11	0	0.12	0.16	0.05	0	0	0.27	0.33	0.14	0.27	0.31	0.03	0.07	0.03	0.17	0.09	0.11	0.65	0.89	1
VIT_02s0012g03200	0	9.03	11.49	5.18	9.94	5.2	5.01	0	7.15	12.09	64.65	17.09	15.41	13.43	43.28	16.77	12.89	3.41	11.01	7.81	7.78	3.06	6.33	10.49	8.58	19.59	15.37	10.49
VIT_03s0091g01240	4.32	2.6	2.46	1.81	2.89	2.65	12.5	24.1	17.63	2.66	2.68	5.16	13.25	11.16	2.32	1.59	32.09	18.87	24.88	17.69	13.3	14.99	34.68	36.09	34.77	15.1	16.55	14.73
VIT_19s0027g00090	0.49	1.75	0.78	1.29	1.02	1.1	1.47	1	1.65	1.41	2.56	0.84	1.87	0.96	2.22	2.28	0.5	0.85	0.65	1.31	1.66	1.06	1.85	2.09	2.38	1.53	1.87	1.95
VIT_00s0240g00010	0	0	0	0	0	0	0	0	0	0	0	0	0	0	0	0	0	0	0	0	0	0	0	0	0	0	0	0
VIT_04s0008g06220	516.66	461.26	485.36	406.62	446.53	414.6	547.32	598.74	590.99	488.53	502.91	792.87	836.48	799.87	644.86	657.62	549.14	915.54	773.49	1590.27	1480.77	1493.32	805.05	864.23	844.2	633.58	639.41	646.23
VIT_06s0004g08200	239.22	138.55	168.96	338.51	219.97	253.76	255.62	160.19	166.22	380.32	411.98	321.55	217.28	294.95	524.18	490.35	214.21	299.14	256.01	341.14	412.89	374.35	234.18	276.16	258.97	238.65	264.85	264.8
VIT_05s0049g01110	0	0	0	0	0	0	0	0	0	0	0	0	0	0	0	0	0.5	0	0	0	0	0	0	1.25	0	0	0	0
VIT_14s0081g00160	3.56	25.04	16.35	0.42	0.56	0.27	0.35	0.37	0.18	0.48	0.51	0.13	0.24	0.26	1.16	1.82	0.67	0.51	0.54	0.43	0.39	0.69	0.18	0.4	0.49	1.11	0.79	0.57
VIT_18s0001g15310	1.76	0.49	1.53	391.19	203.39	317.05	60.14	24.36	48.57	37.88	38.24	74.02	26.97	51.19	62.7	63.53	77.44	23.05	53.24	10.43	11.72	6.01	97.71	81.45	78.13	68.32	69.75	78.72
VIT_06s0004g03770	0.22	0.21	0	0	0	0	7.48	5.72	8.91	3.68	3.59	2.41	4.1	3.28	0	1.24	26.71	6.52	17	1.98	4.39	2.27	12.71	8.66	12.83	0	0	0
VIT_00s0299g00050	6.51	13.29	22.06	7.52	25.07	11.26	10.83	11.64	20.58	17.33	34.77	12.25	18.41	19.46	51.86	24.07	18.74	7.37	21.2	0	16.87	8.86	0	22.71	0	21.16	11.11	7.6
VIT_01s0127g00450	352.04	264.07	278.29	439.28	405.29	417.36	375.08	296.45	351.02	459.12	418.01	353.41	336.25	378.52	271.94	269.92	442.48	273.84	365.31	289.97	265.06	289.86	321.67	266.89	343.02	414.14	378.95	372.44
VIT_11s0052g01190	1.02	0.59	0.65	2.71	1.86	2.46	14.39	11.16	14.46	4.3	6.71	8.38	5.98	6.3	0	0	8.5	15.49	11.78	13.87	8.4	11.62	0.74	2.63	1.29	1.99	5.2	6.01
VIT_19s0015g02350	0	0	0	0	0	0	0	0	0	0	0	0	0	0	0	0	0	0	0	0	0	0	0	0	0	0	0	0
VIT_16s0039g01180	0	0.1	0.12	0.17	0.16	0.35	0.33	0.13	0.26	0	0	0	0	0	0.99	0.59	0.39	0	0.34	0.13	0.12	0.1	0	0	0	0.16	0	0.48
VIT_08s0056g01620	33.17	29.05	32.09	28.75	33.19	31.56	27.48	35.15	37.79	40	34.78	35.87	48.05	43.43	36.38	41.5	24.69	26.95	27.38	21.64	23.48	24.99	25.35	28.14	26.55	26.09	26.77	20.92
VIT_03s0038g02650	38.37	22.83	30.61	75.66	120.73	98.48	91.17	103.55	101.43	119.67	118.89	64.65	118.51	101.66	61.74	56.67	73.11	67.22	73.12	48.43	56.36	50.87	101.23	110.08	105.45	78.99	73.49	67.93
VIT_12s0142g00230	0	0.21	0	0	0	0	0	0	0	0	0	0	0	0	0	0	0	0	0	0	0	0	0	0	0	0	0	0
VIT_02s0025g03150	11.19	14.64	13.14	14.94	19.65	18.51	18.68	19.62	19.87	23.25	19.84	14.19	25.54	26.2	20.44	19.35	20.55	30.66	23.92	24.38	25.05	25.1	21.8	22.11	23.21	19.21	17.02	16.9
VIT_05s0020g03700	1.19	0	0	0	0	0	0	0	0	0	0	0	0	0	0	0	0	0	0	0	0	0	0	1.9	0	0	1.89	0
VIT_13s0019g01710	0	0.11	0	0.6	1.52	1.02	0.91	0.83	0.41	1.94	0.69	0.3	0	0.25	0	0	0.98	1.1	1.21	0.46	0.97	0.69	0.49	1.16	0.87	3.82	3.33	3.37
VIT_11s0065g00640	31.05	43.98	36.72	27.89	42.95	36.23	30.86	41.67	42.37	38.32	41.1	27.42	48.01	43.33	47.15	47.04	56.36	73.19	66.67	64.46	71.58	71.11	76.48	74.58	80.36	49.94	50.69	47.82
VIT_05s0124g00690	0	0	0	1.03	0	0	0.49	0.8	5.39	0	0	0	0	0	0	0	2.01	0.34	1.05	0	0	0	0	0	0	0	1.03	0.49
VIT_19s0090g01280	3.12	3.35	2.39	3.7	4.98	4.41	4.8	5.35	5.99	5.67	5.59	11.38	12.92	12.39	15.16	18.17	8.02	29.04	20.17	39.65	44.37	42.1	43.18	47.82	45.91	34	19.28	16.85
VIT_14s0068g02300	0	0	0	0	0	0.1	0.19	0	0	0	0	0	0	0	0	0	0	0.07	0	0	0	0	0	0	0	0	0	0
VIT_18s0001g08980	18.28	18.48	18.43	13.72	18.21	18.71	18.55	18.82	21.02	18.57	16.03	15.81	26.49	23.92	19.89	22.7	18.8	18.64	18	18.51	21.65	22.84	22.44	18.08	21.61	18.84	21.96	17.57
VIT_16s0039g00910	29.12	14.14	20	10.79	22.75	16.15	8.57	9.37	11.1	7.22	5.68	1.01	1.2	1.62	0.29	0.69	15.38	5.52	11.05	0.45	1.02	0.54	8.77	8.93	7.79	11.79	12.1	12.91
VIT_18s0041g00040	0	0.36	0.19	0	0	0	0	0	0	0	0	0	0	0	0	0	0	0	0	0	0	0	0	0	0	0	0	0
VIT_09s0002g01250	0	0	0	0	0	0	0	0	0	0	0	0	0	0	0	0	0	0	0	0	0	0	0	0	0	0	0	0
VIT_02s0087g01020	5.96	6.42	7.45	10.19	11.71	10.4	10.72	6.71	9.48	4.33	4.33	1.34	2.64	2.55	0.88	1.85	23.31	9.71	17.44	4.58	3.91	3.19	12.93	9.72	12.36	28.38	28.1	28.69
VIT_12s0028g02020	560.02	434.47	442.02	646.09	690.22	651.63	572.38	601.4	545.28	434.01	501.07	678.88	660.37	589.02	471.45	539.1	520.29	338.39	431.61	451.75	470.21	435.04	482.74	464.83	411.08	448.52	429.46	420.84
VIT_02s0087g00460	2.34	2.34	2.74	9.16	8.77	9.4	11.49	12.79	12.25	11.01	10.86	11.99	14.09	13.58	8.64	9.44	25.51	22.1	21.96	18.27	21.16	18.45	22.22	25.42	24.66	20.88	24.69	23.44
VIT_16s0022g01870	0.35	0.41	0.38	0.52	0.4	0.32	7.34	14.01	11.57	0.55	0	0.94	1.07	1.6	0	1.11	16.44	7.97	12.37	3.99	4.37	4.49	2.18	2.95	1.37	1.29	1.07	0.8
VIT_07s0005g02200	273.82	216.42	224.38	95.58	134.09	109.88	96.43	100.94	87.1	163.26	138.93	132.15	119.45	105.99	194.35	129.36	107.8	65.21	87.2	86.63	112.66	98.5	83.45	65.08	82.45	94.02	92.06	92.45
VIT_00s1427g00010	0.45	0.44	0	0	0.36	0	1.84	0.59	0.58	0	0	0	0.39	1.94	0	0	0.59	1.5	1.03	1.17	0.85	0.23	0	1.49	0.95	0.35	0.38	0.36
VIT_13s0019g02660	2.98	1.46	1.78	63.32	20.86	26.84	18.71	13.22	13.61	5.69	0	26.39	50.32	31.32	0	0	28.06	0	20.44	0	1.83	0	14.81	4.88	12.05	11.43	16.82	7.35
VIT_16s0115g00030	0	0	0	0	0	0	0	0	0	0	0	0	0	0	0	0	0	0	0	0	0	0	0	0	0	0	0	0
VIT_16s0039g02920	0	0	0	0	0	0	0	0	0	0	0	0	0	0	0	0	0	0	0	0	0	0	0	0	0	0	0	0.4
VIT_12s0028g01880	0	0	0	0.36	1.64	0.8	2.94	1.49	2.37	0	0	1.4	0	0	0	0	5.08	2.53	3.53	0	0	0	1.6	1	0.7	14.73	20.69	19.44
VIT_13s0101g00520	16.29	36.28	21.2	5.68	3.68	3.01	4.4	3.35	6.56	4.06	5.26	11.74	8.76	12.38	2.61	0.78	14.95	15.37	11.04	11.28	19.43	16.86	13.37	20.33	18.13	2.76	5.75	6.45
VIT_14s0006g03030	0	0	0	0	0	0	0	0	0	0	0	0	0	0	0	0	0	0	0	0	0	0	0	0	0	0	0	0
VIT_15s0048g00980	0	0.3	0.38	0.18	0	0.23	0.86	0.69	0.54	0	0.59	0.59	0.36	0.22	0	0	0.68	0.58	1.07	0	0.26	0.11	0.65	0.17	0.58	2	1.8	1.68
VIT_13s0064g00580	21.47	18.24	18.26	31.15	27.59	28.21	30.83	30.82	28.22	25.38	24.14	36.96	30.96	30.78	27.15	37.32	26.45	32.23	26.58	36.66	36.87	38.63	34.23	37.35	39.23	27.11	34.15	31.35
VIT_08s0056g00840	0	0	0	0	0	0	0	0	0	0	0	0	0	0	0	0	0	0	0	0	0	0	0	0	0	0	0	0
VIT_16s0115g00360	0	0	0	0	0	0	0	0	0	0	0	0	0	0	0	0	0	0	0	0	0	0	0	0	0	0	0	0
VIT_07s0129g00160	0	0	0	0	0	0	0	0	0	0	0	0	0	0	0	0	0	0	0	0	0	0	0	0	0	0	0	0
VIT_13s0019g04340	8.63	8.09	7.42	8.9	10.28	8.58	6.75	10.15	9.83	12.69	5.99	5.05	11.77	10.69	19.47	13.94	6.57	11.31	11.42	7.18	10.14	5.47	18.42	15.58	13.97	8.21	4.24	5.76
VIT_06s0004g05040	1.87	3.02	3.09	4.54	4.7	7.3	4.01	6.51	5.05	6.45	7.89	6.27	12.62	10.29	7.64	6.26	5	11.25	8.72	13.82	13.91	13.05	12.29	8.8	10.6	6.51	5.46	4.97
VIT_01s0010g03320	57.85	93.3	80.08	13.26	17.48	14.26	10.66	10.96	9.8	34.13	33.16	16.48	17.44	16.26	51.64	55.87	21.6	20.22	21.06	14.12	13.48	13.79	24.44	21.02	21.75	58.9	55.09	51.51
VIT_16s0098g01020	25.18	21.42	25.98	27.14	36.48	30.59	37.23	38.88	49.01	30.17	34.87	48.99	49.77	51.75	33.15	27.31	35.85	36.79	36.31	46.24	50.6	48.84	39.63	30.45	32.79	45.59	39.73	48.66
VIT_13s0067g00560	0	0	0	0	1.43	0	1.44	0	0	0	0	1.61	1.48	1.92	0	0	0	1.96	1.04	5.73	1.13	1.82	3.68	0	0	0	1.49	1.48
VIT_04s0008g04200	1.23	1.85	1.2	0.48	0.52	0.49	1.61	2.24	2.11	0.73	1.41	13.13	11.19	11.52	1.23	1.47	7.7	32.45	18.26	32.55	38.1	35.89	11.11	12.98	12.55	0.85	1.62	1.97
VIT_14s0066g01520	0	0	0	0	0	0	0	0	0	0	0	0	0	0	0	0	0	0	0	0	0	0	0	0	0	0	0	0
VIT_06s0004g06550	1.17	1.27	1.05	5.05	5.91	6.26	5.88	6.66	5.81	4.52	4.92	4.95	5.53	5.49	3.2	5.12	6.06	8.12	6.02	8.16	8.9	8.28	9.61	7.17	8.65	8.25	8.74	9.04
VIT_09s0002g03130	0.07	0.11	0.09	7.48	9.65	9.07	1.82	2.2	2.18	7.17	5.75	2.9	5.47	4.82	1.92	1.15	0.99	0.6	0.87	0.05	0.05	0.04	3.47	3.49	3.27	7.63	8.69	9.23
VIT_16s0098g00700	72.35	155.02	117.05	0.51	0	0	0	0	0	6.31	1.64	0.55	0	0	0	0	25.71	24.17	23.37	2.37	0	0	1.27	2.52	1.71	202.91	187.13	185.04
VIT_08s0007g06780	19.76	25.88	20.6	24.1	27.78	26.01	27.55	28.67	28.26	22.86	31.15	37.35	38.45	30.84	30.27	25.19	17.24	20.51	20.15	29.29	30.14	29.57	25.33	18.09	20.59	22.78	18.37	17.18
VIT_11s0016g05330	12.68	15.1	15.91	13.97	45.39	30.82	10.15	14.5	11.88	4.22	6.15	3.4	4.59	3.38	23.08	29.75	367.31	131.59	259.88	16.78	18.61	15.74	45.33	43.73	43.25	9.45	11.25	9.15
VIT_07s0031g01120	0	0	0	0	0	0	0	0	0	0	0	0	0	0	0	0	0	0	0	0	0	0	0	0	0	0	0	0
VIT_18s0072g00140	0.21	0.07	0.37	0.13	0.24	0	0.98	2.16	0.97	0	0.43	0.28	0.65	0.16	0.37	0	0.29	0.58	0.09	0.29	0.09	0.08	0.15	0.25	0.1	0.24	0	0
VIT_17s0000g05120	11.9	12.51	10.29	71.7	75.19	72.37	46.97	38.35	44.63	124.43	121.37	80.83	137.42	126.89	34.38	36.76	51.24	82.77	68.28	91.34	89.48	93.2	45.65	40.05	43.99	50.93	47.34	48.82
VIT_00s0872g00010	0	0	0	0	0	0.29	0	0	0	0	0	0	0	0	0	2.85	0	0	0	0	0	0	0	0	0	0	0	0.27
VIT_11s0065g00130	2.44	4.8	5.26	14.62	22.81	16.78	27.41	33.7	25.2	13.92	12.87	194.54	282.54	269.59	69.39	69.63	74.99	66.68	71.77	6.84	2.3	2.92	539.56	641.42	639.31	1031.12	948.52	973.76
VIT_19s0014g02150	0	0	0	0	0	0	0	0	0	0	0	0	0	0	0	0	0	0	0	0	0	0	0	0	0	0	0	0
VIT_16s0050g01290	0	0	0	0	0	0	0	0	0	0	0	0	0	0	0	0	0	0.06	0.06	0	0	0.12	0	0	0	0	0	0
VIT_12s0142g00640	0.24	0.16	0.29	2.99	2.22	1.95	1.36	1.33	1.1	5.94	4.67	2.96	2.12	3.23	2.62	2.86	1.01	3.04	1.85	2.11	3.13	2.73	1.31	1.69	1.3	0.95	1.47	0.99
VIT_07s0031g00980	5.36	6.57	7.06	29.97	30.63	29.58	41.15	63.89	57.14	40.17	36.78	44.34	76.62	63.11	10.63	15.05	101.33	102.48	102.96	106.03	103.25	105.4	96.84	89.58	90.53	71.88	62.64	67.74
VIT_09s0096g00990	0	0	0	0	0	0	0	0	0	0	0	0	0	0	0	0	0	0	0	0	0	0	0	0	0	0	0	0
VIT_06s0009g03220	0	0	0	0	0	0	0	0	0	0	0	0	0	0	0	0	0	0	0	0	0	0	0	0	0	0	0	0
VIT_11s0037g00820	3.83	3.45	3.42	7.55	11.06	9.95	11.59	15.5	16.08	10.19	11.09	17.27	19.86	21.92	19.22	11.51	13.13	23.01	17.39	26.24	27.35	25.13	20.8	19.22	16.52	18.7	15.66	18.38
VIT_05s0102g00090	22.82	18.95	23.35	24.7	28.15	23.59	23.84	24.79	25.83	52.62	53.55	31.15	36.08	31.5	23.2	31.33	22.11	32.22	27.19	43.91	45.77	44.15	34.33	29.29	27.02	30.59	36.88	32.97
VIT_14s0066g00280	0	0	0	0	0	0	0	0	0	0	0	0	0	0	0	0	0	0	0	0	0	0	0	0	0	0	0	0
VIT_14s0060g01360	0.48	0.9	0.7	0.11	0.3	0.65	0.52	0.33	0.98	0.28	0.36	0.48	0.55	0.95	0.94	1.13	0.17	1.27	1.15	1.3	1.64	1.7	0.79	0.83	1.58	0.91	0.76	0.71
VIT_00s0508g00020	11.46	16.05	14.59	9.02	13.52	11.64	15.13	16.38	13.67	18.56	20.67	11.18	13.54	16.18	14.74	14.21	22.98	12.83	18.25	9.42	11.23	11.59	12.26	11.35	13.11	19.45	18.85	22.09
VIT_14s0068g01350	0	0	0	0	0	0	0	0	0	0.98	0	0	0	0	0	0	0.1	0	0.08	0	0	0.08	0	0	0.1	0.36	0.38	0.24
VIT_13s0019g04110	4.25	0	0	15.66	15.04	7.97	0	6.1	0	0	0	0	0	0	0	0	19.21	5.22	5.45	0	11.66	0	0	0	0	7.43	7.78	15.56
VIT_05s0062g00500	0	0	0	0	0	0	0	0	0	0	0	0	0	0	0	0	0	0	0	0	0	0	0	0	0	0	0	0
VIT_02s0025g05130	2.78	5.22	4.8	8.38	12.78	9.08	16.75	18.01	18.63	9.92	8.76	12.94	13.5	17.92	8.1	3.64	16.06	23.33	21.78	16.63	21.03	21.17	12.19	8.81	9.32	18.74	19.31	18.56
VIT_18s0122g01040	11.82	9.57	11.78	25.98	27.9	27.23	25.13	29.09	24.48	23.56	21.4	16.39	23.34	23.11	14	15.95	27.22	22.99	25.9	18.21	15.52	17.22	24.24	21.61	21.29	17.75	18.25	17.24
VIT_17s0000g00420	0	0	0	0	0	0	0	0	0	0	0	0	0	0	0	0	0	1.43	0	1.65	0	0	0	0	0	0	0	0
VIT_07s0141g00630	15.81	17.23	15.23	11.37	17.45	17.8	19.55	17.61	22.61	16.12	11.77	12.75	14.73	23.16	20.39	13.52	20.22	16.72	14.57	19.93	15.73	19.72	33.44	24.21	21.51	16.89	16.77	17.65
VIT_18s0001g04770	23.95	27.52	25.61	28.12	32.5	31.01	33.37	33.68	31.33	27.37	28.14	34.03	51.81	45.19	30.51	25.73	35.6	50.4	44.35	43.59	50.04	46.15	32.25	35.79	35.41	38.32	39.77	43.28
VIT_16s0098g00790	1179.03	743.33	959.61	10.02	15.86	12.93	19.25	31.4	24.76	61.8	92.15	34.47	26.54	26.6	13.67	18.98	31.32	49.37	43.01	46.47	73.56	60.02	34.76	29.58	28.59	7.27	8.06	5.38
VIT_04s0008g07190	0	0	0	0.93	1	0	0	1.72	0	0	0	0	0	0	0	0	0	0	1.23	0	0	0	0	0	0	1.63	0.88	0
VIT_00s0410g00010	0	0	0	0	0	0	0	0	0	0	0	0	0	0	0	0	0	0	0	0	0	0	0	0	0	0	0	0
VIT_09s0002g06400	36.22	4.93	23.85	8.23	36.02	9.94	96.09	110.27	96.58	11.69	20.45	7.09	4.88	4.21	787.62	1116.02	34.71	14.01	21.65	0	1.24	1.99	16.14	6.55	10.93	89.43	62.01	60.22
VIT_19s0027g00900	0	0	0	0	0	0	0	0	0	0	0	0	0	0	0	0	0	0	0	0	0	0	0	0	0	0	0	0
VIT_06s0009g00550	0	0	0	0	0	0	0	0	0	0	0	0	0	0	0	0	0	0	0	0	0	0	0	0	0	0	0	0
VIT_16s0013g01680	21.57	22.46	23.55	14.52	17.25	15.62	15.46	21.13	21.2	13.1	16.96	17.68	17.68	20.8	10.11	12.1	15.01	12.59	15.75	13.71	16.45	14.4	16.04	15.47	16.58	12.21	11.39	14.09
VIT_01s0137g00010	425.63	395.73	390.66	270.65	312.37	282.15	265.36	282.99	335.26	336.87	285.09	424.8	346.63	329.9	293.88	285.8	248.85	235.11	252.23	341.78	365.2	315.66	256.13	260.23	276.68	229.93	196.86	184.29
VIT_01s0010g01360	0	0	0	0	0	0	0	0	0	0	0	0	0	0	0	0	0	0	0	0	0	0	0	0	0	0	0	0
VIT_06s0004g06300	1.03	4.12	2.52	0.51	0.1	0	0.5	0.71	0.16	0.54	0	2.17	2.29	2.85	0	0.36	2.29	3.31	3.58	8.31	7.02	7.75	3.75	2.97	3.35	1.36	1.46	2.04
VIT_00s0169g00100	0	0	0	0	0	0	0	0	0	0	0	0	0	0	0	0	0	0	5.45	0	0	0	0	0	0	0	0	0
VIT_14s0036g00540	0.23	0	0.57	2.37	3.02	2.42	4.95	5.21	5.95	0	0	42.42	41.06	51.13	1.1	2.64	27.99	6.98	13.65	0.3	1.18	0.97	5.35	6.18	4.58	4.39	1.99	3.36
VIT_10s0092g00570	0.54	0.93	0.73	1.82	2.92	2.01	2.61	3.02	2.95	0.81	1.04	1.19	1.55	1.47	1.96	2.17	2.96	0.74	2.07	0.31	0.51	0.25	1.11	0.98	1.16	1.93	1.65	2.27
VIT_17s0000g06410	0	0	0.13	0	0.17	0	0	0.27	0	0	0	0	0	0	0	0	0	0.46	0.24	0.53	0.38	0.43	0	0	0	0	0	0
VIT_14s0006g01730	0	0	0	0	0	0	0	0	0	0	0	0	0	0	0	0	0	0	0	0	0	0	0	0	0	0	0	0
VIT_12s0055g00820	5.63	1.05	3.03	0	0	0	0	0	0	0.29	0	0	0.45	0.42	9.06	8.53	0	8.87	4.45	14.22	17.22	14.47	0.27	0.21	0	0	0.11	0.1
VIT_06s0009g02460	0.13	0.19	0	0	0.22	0	0	0	0	0	0	0	0	0	0	0	0	0.07	0	0	0	0	0	0	0	0	0	0
VIT_17s0119g00400	0	0	0	0	0	0	0	0	0	0	0	0	0	0	0	0	0	0	0	0	0	0	0	0	0	0	0	0
VIT_08s0040g02870	2.74	3.38	5.47	2.53	5.23	4.29	2.84	5.54	2.53	1.04	0	5.92	3.39	4.27	2.35	2.8	1.97	2.75	3.71	7.11	6.28	5.44	3.62	4.12	3.84	5.06	4.24	4.78
VIT_01s0011g02700	0	0	0	0	0	0	0	0	0	0	0	0	0	0	0	0	0	0	0	0	0	0	0	0	0	0	0	0
VIT_01s0010g01950	0	0	0	0	0	0	0	0	0	0	0	0	0	0	0	0	0	0	0	0	0	0	0	0	0	0	0	0
VIT_04s0023g03880	53.77	69.21	67.61	27.46	45.47	36.89	40.28	53.28	45.86	37.72	37.82	88.12	94.81	88.33	83.18	83.9	50.95	44.76	43.97	30.88	38.82	34.5	57.07	62.95	59.24	66.14	70.94	63.04
VIT_18s0001g11780	1.95	3.93	2.42	0	0	0	0	0	4.53	7.61	0	7.16	9.7	4.26	27.24	31.56	0	4.32	2.32	2.49	9.9	0	4.01	3.32	2.71	0	0	3.33
VIT_16s0098g01270	30.57	34.2	33.13	27.43	29.57	29.34	37.07	32.17	32.89	33.35	34.26	32.27	38.02	29.16	42.17	36.59	22.57	25.1	24.37	33.81	31.26	31.7	28	31.19	28.07	26.2	26.69	26.22
VIT_18s0041g01210	0	0	0	0	0	0	0	0	0	0	0	0	0	0	0	0	0	0	0	0	0	0	0	0	0	0	0	0
VIT_07s0197g00120	0	0	0	0	0	0	0	0	0	0	0	0	0	0	0	0	0	0	0	0	0	0	0	0	0	0	0	0
VIT_18s0041g01840	14.99	10.79	13.64	13.14	19.82	13.67	13.76	13.6	16.36	16.82	13.5	16.5	19.97	17.48	8.68	12.66	16.13	13.27	16.94	15.69	10.1	11.59	10.88	7.49	11.62	13.18	13.64	13.12
VIT_18s0001g11980	48.16	39.08	45.22	113.07	90.51	105.7	95.73	68.1	73.5	87.47	86.18	55.87	41.62	56.61	41.49	43.06	94.79	44.9	69.98	39.47	35.46	39.68	51.02	51.95	50.96	91.77	117.49	121.59
VIT_04s0008g03110	5.04	7.26	6.18	5.56	6.53	6.39	6.28	7.32	5.85	7.55	8.5	7.13	10.9	10.36	7.19	6.66	7.33	13.37	10.56	9.56	10.63	9.64	9.66	7.66	9.03	6.99	6.62	6.07
VIT_13s0064g00490	0.86	0	0	0	0	0	0	0	0	0	0	0	0	0	0	0	0	0	0	0	0	0	0	0.29	0	0	0	0.56
VIT_00s0229g00090	0	0.34	0	0.25	0.58	0.41	0.59	1.55	1.51	0	0	0.22	0.41	0	0	0	0.83	0.4	0.76	0.31	0.15	0	0	0	0.33	1.77	0.82	1.34
VIT_18s0001g02600	4.02	3.96	3.51	16.07	13.31	15.01	11.58	16.09	16.03	8.15	11.21	7.36	14.44	12.89	8.57	10.96	9.94	12.1	11.48	14.28	13.23	14.45	13.51	12.66	13.16	11.41	12.14	11.35
VIT_05s0029g00540	2.43	2.88	2.95	3.64	4.77	2.78	0.44	3.52	2.05	4.49	10.19	0.49	5.49	5.76	7.57	16.55	2.83	7.42	4	2.09	2.04	2.23	6.71	11.12	8.29	4.61	3.66	2.58
VIT_19s0014g01720	0.04	0.12	0	0	0	0	0.65	0.69	0.68	0	0.25	0	0	0	0	0	0.4	0.39	0.7	0	0	0	0	0.07	0.06	8.92	9.93	7.23
VIT_05s0020g00580	3.63	3.1	3.22	3.94	4.9	5.33	5.32	5.62	4.04	4.17	5.02	5.25	8.64	7.44	5.08	2.84	6.14	9.75	7.59	12.76	10.59	11.04	6.13	6.87	7.32	5.71	6.47	6.62
VIT_14s0006g02930	0	0	0	0	0	0	0	0	0	0	0	0	0	0	0	0	0	0	0	0	0	0	0	0	0	0	0	0
VIT_00s1008g00010	3.29	4.09	3.94	10.72	7.09	6.7	4.29	8.33	11.34	4.8	2.04	8.33	12.47	8.44	5.79	2.91	7.25	8.87	5.54	8.42	10.1	9.37	8.85	7.78	9.02	4.21	5.32	6.69
VIT_17s0000g10100	1.49	1.29	1.47	1.23	1	0.9	2.23	1.23	1.76	1.63	2.41	2.57	3.16	2.91	2.61	3.13	2.38	1.23	1.43	1.21	1.03	1.94	2.59	1.96	2.53	3.53	2.25	1.85
VIT_11s0052g01720	44.32	49.63	43.89	20.46	29.29	29.41	32.91	30.03	32.35	31.18	33.37	29.4	29.78	35.75	44.66	47.09	28.14	28.82	25.14	33.22	39.05	31.4	30.82	30.22	28.91	29.95	31.29	28.42
VIT_18s0001g06600	2.57	4.51	2.52	0.17	0.5	0.18	1.01	0.27	0.53	1.35	0	4.04	3.01	4.19	1.51	0.6	6.72	17.74	10.2	22.13	23.75	22.26	8.09	10.13	6	3.11	4.76	4.62
VIT_05s0020g02950	6.89	4.94	6.47	9.23	12.14	10.67	13.73	17.31	14.56	13.18	18.1	19.29	23.98	22.42	17.93	17.18	12.01	15.62	16.08	25.2	22.46	23.84	14.7	17.46	17.8	12.2	18.29	15.79
VIT_08s0032g00130	0	2.22	0	0	0	0	0	0	0	0	0	0	0	0	0	0	0	0	2.65	2.84	2.81	0	0	0	0	0	0	0
VIT_11s0016g00780	116.02	91.39	102.78	62.4	90.33	64.81	78.3	99.13	78.76	116.9	132.26	73.23	79.51	81.12	225.72	205.1	72.34	55.76	60.2	68.82	58.14	60.12	58.38	57.82	46.3	95.63	75.4	85.56
VIT_19s0027g00250	0	0	0	0	0	0	0	0	0	0	0	0	0	0	0	0	0	0	0	0	0	0	0	0	0	0	0	0
VIT_06s0004g00920	3.1	3.96	3.84	3.11	4.14	4.45	3.63	2.66	2.86	6.82	8.12	4.87	7.21	5.92	10.1	9.54	4.01	5.7	4.69	9.32	7.52	8.2	6.36	4.93	4.76	3.16	2.54	3.17
VIT_08s0007g01660	15.02	14.27	15.46	29.21	23.76	26.79	29.58	23.16	20.94	21.91	22.11	23.35	24.4	25.32	13.02	10.83	34.96	33.06	40.81	33.87	29.06	34.64	39.24	37.64	43.95	34.11	30.24	31.09
VIT_05s0049g00090	44.04	78.95	64.6	22.5	50.82	38.78	41.42	63.55	56.26	49.13	45.62	52.82	89.58	78.48	138.37	136.25	19.84	28.74	25.31	21.54	27.26	26.13	17.73	16.4	16.85	30.99	24.01	23.83
VIT_12s0034g01410	14.19	15.26	10.62	12.04	16.6	13.36	15.23	17.88	15.17	14.88	12.85	19.12	20.25	20.57	17.71	20	11.74	13.56	15.19	17.03	19.36	16.25	11.33	10.85	13.76	19.23	15.77	15.74
VIT_18s0122g00820	326.26	1215.21	842.32	9.43	7.47	15.81	6.01	4.9	2.25	0	0	3.38	0	0	4.29	30.29	7.63	3.08	2.17	0	0	0	3.85	0	3.91	23.53	12.47	13.95
VIT_09s0002g06850	0	0	0	0	0	0	0	0	0	0	0	0	0	0	0	0	0	0	0	0	0	0	0	0	0	0	0	0
VIT_07s0005g02160	243.97	241.16	249.72	169.28	191.75	179.14	295.52	354.48	348.99	356.73	344.25	464.88	480.19	488.78	439.79	428.15	295.31	516.48	368.06	772.09	701.1	728.16	446.75	446.53	428.02	279.86	260.78	245.84
VIT_03s0088g00420	0	0	0	0	0.13	0	0	0	0	0	0	0	0.14	0.34	0.39	0	0	0	0	0	0	0.08	0.33	0	0	0	0	0
VIT_13s0074g00260	0	0	0	0	0	0	0	0	0	0	0	0	0	0	0	0	0	0	0	0	0	0	0	0	0	0	0	0
VIT_13s0019g04620	18.42	19.48	18.28	5.9	10.13	8.69	9.38	11.06	10	14.43	12.64	9.99	16.35	13.5	16.19	13.12	7.86	7.67	6.41	5.62	7.34	6.42	5.22	6.36	7.13	8.5	10.98	13.54
VIT_08s0007g04900	592.01	503.06	435.75	268.13	262.96	273.47	300.16	274.12	199.73	313.6	284.83	215.69	187.14	273.35	364.79	313.96	205.11	189.79	230.32	196.56	183.21	196.18	141.22	181.8	134.65	240.77	286.79	273.41
VIT_08s0007g07180	50.3	54.71	53.56	48.96	55.78	53.35	60.08	68.4	62.15	45.35	47.21	51.36	84.34	82.64	49.99	46.26	54.8	118.15	81.63	99.97	104.24	105.87	78.74	84.02	84.96	49.2	51.61	50.68
VIT_06s0080g01130	0	0	0	0	0	0	3.49	0	0	0	0	0	0	0	0	0	0	0	0	0	0	0	0	0	0	0	0	0
VIT_10s0042g00080	0	0.1	0	0	0	0	0	0	0	1.76	1.14	0.19	0.35	0.65	0	0	0	53.98	28.04	95.33	68.95	88.09	0	0.17	0	0	0	0.49
VIT_09s0002g04020	234.01	112.91	155.5	767.48	1067.9	957.01	654.75	715.53	791.58	337.76	313.1	650.05	706.76	675.79	228.93	256.05	507.34	1345.43	923.83	1315.94	1736.66	1547.76	952.58	1033.88	992	403.72	366.54	349.57
VIT_12s0035g01870	10.85	14.67	15.11	15.01	19.57	19.48	14.09	12.05	13.3	42.38	37.5	9.81	16.68	16.7	10.54	12.63	14.19	13.77	13.97	13.36	13.96	15.31	14	13.85	12.38	17.75	18.52	20.63
VIT_05s0029g01340	15.83	18.79	16.82	13.46	16.41	14.51	15.74	14.87	14.41	19.8	15.23	13.19	14.97	14.15	28.34	28.56	15.3	25.02	20.21	18.48	20.89	21.83	16.47	17.07	18.64	15.48	17.28	17.82
VIT_02s0241g00190	0	0.24	0	0	0.8	0	0	0.33	0	0	0	0	0	0	0	0	0	0	0	0	0	0	0	0	0	0	0	0
VIT_12s0057g00380	1.14	0.85	1.05	3.39	2.73	2.94	2.97	3.22	3.12	3.8	3.76	2.37	3.46	4.83	1.5	2.1	3.39	4.22	4.19	2.25	1.79	1.87	2.18	1.38	2.48	17.29	16.62	16.24
VIT_07s0031g00120	0.16	0.33	0.21	1.24	4.5	3.35	6.18	10.95	9.75	6.76	6.25	10.98	15.83	13.33	1.08	1.82	16.34	24.71	19.78	21.19	19.45	21.75	17.07	16.75	16.37	8.57	8.65	7.53
VIT_06s0061g01390	0	0.29	0	13.96	6.05	8.55	13.5	6.1	8.86	4.51	4.18	3.9	1.29	2.25	0.72	0	5.51	3.33	3.77	0	0.19	0	1.56	0.74	0.42	0.24	0.77	0.72
VIT_01s0010g02080	12.4	13.48	12.27	15.57	16.59	15.21	24.29	24.92	22.9	17.09	13.92	16.59	31.12	24.47	19.39	19.21	20.53	18.83	20.64	18.19	17.77	18.6	17.02	15.45	15.19	20.83	18.89	17.15
VIT_08s0040g00750	0	0	0	0	0	0.18	0	0	0	0	0	0	0.18	0	0.52	0	0	0.12	0	0	0	0	0	0	0.15	0	0	0.17
VIT_04s0008g03030	9.34	7.92	9.08	4.47	6.59	7.04	4.69	5.35	4.28	11.08	5.23	5.28	9.82	12.87	13.59	13.52	6	5.84	6.32	7.79	8.17	8.99	2.99	2.78	1.68	3.75	0.82	3.45
VIT_15s0048g02490	1.35	0.71	1.21	1.92	2.28	2.65	5.5	6.69	8.64	12.26	13.04	10.37	10.44	11.57	34.6	29.99	0.97	1.27	0.74	0.63	1.17	0.7	0.63	0.46	0	0.51	0.16	0.16
VIT_11s0103g00390	0	0	0	0	0	0	0	0	0	0	0	0	0	0	0	0	0	0	0	0	0	0	0	0	0	0	0	0
VIT_16s0039g02840	0	0	0	0	0	0	0	0	0	0	0	0	0	0	0	0	0	0	0	0	0	0	0	0	0	0	0	0
VIT_15s0046g03000	0	0	0	0	0	0	0	0	0	0	0	0	0	0	0	0	0	0	0	0	0	0	0	0	0	0	0	0
VIT_03s0038g00440	121.14	154.45	148.77	928.36	1231.59	1092.18	621.85	847.08	695.48	1154.62	1239.39	610.29	577.92	557.35	830.15	787.28	677.34	336.37	492.54	388.16	355.4	374.62	778.5	749.85	794.37	455.69	556.57	547.88
VIT_12s0028g03780	11.54	9.17	11.26	20.59	21.5	25.04	22.06	26.34	24.32	11.21	15.98	19.53	29.59	20.26	7.55	15.81	19.33	17.85	17.01	20.24	12.59	17.33	22.56	20.66	18.02	12.32	15.09	14.11
VIT_00s1677g00020	0	0	0	0	0	0	0	0	0	0	0	0	0	0	0	0	0	0	1.06	0	0	0	0	0	0	0	0	0
VIT_04s0044g00950	4.59	7.04	6.72	2.98	1.42	3.8	5.03	7.21	3.37	4.64	3.61	6.47	12.4	9.92	9.39	6.23	8.11	7.31	5.54	10.85	6.09	10.53	3.66	5.82	6.78	3.79	7.13	5.28
VIT_18s0001g10950	0	0	0	0	0	0	0	0	0	0	0	0	0	0	0	0	0	0	0	0	0	0	0	0	0	0	0	0
VIT_11s0016g05340	0.21	0	0	15.61	14.9	17	49.6	87.69	72.82	0	0	0	0	0.9	6.97	10.7	17.92	4.87	9.84	0	0	0	5.23	5.89	4.4	5.92	17.89	17.1
VIT_18s0041g01870	3.31	3.2	3.07	3.21	5.69	3.72	4.82	7.02	6.02	4.18	5.9	4.54	10.26	7.4	9.37	7.65	4.06	5.1	4.23	7.56	7.81	6.35	5.72	5.95	6.83	3.31	4.3	3.19
VIT_09s0002g08550	0	0	0	0	0	0	0	0	0	0	0	0	0	0	0	0	0	0	0	0	0	0	0	1.07	0	0	0	0
VIT_07s0255g00130	1.95	1.83	1.75	1.74	2.2	1.64	2.55	3.61	3.35	2.31	1.26	3.26	4.62	3.96	1.73	1.56	1.85	2.94	1.52	5.63	3.87	5.02	2.4	1.48	2.2	2.36	1.78	2.01
VIT_17s0000g06680	8.63	5.66	5.4	83.85	98.37	86.79	40.97	80.47	62.51	42.69	40.46	54.58	59.81	49.28	33.74	27.87	45.27	55.64	55.52	109.91	107.01	108.5	101.33	105.38	122.65	23.33	28.26	28.34
VIT_16s0098g00520	0	0	0	0	0	0	0	0	0	0	0	0	0	0	0	0	0	0	0	0	0	0	0	0	0	0	0	0
VIT_13s0074g00470	154.31	125.76	129.05	7	16.13	11.47	6.79	11.44	10.95	24.7	24	11	21.74	19.38	21.33	19.15	14.26	16.01	15.42	14.76	16.53	17.28	8.58	11.28	8.02	12.48	12.9	11.72
VIT_15s0045g00690	0	0	0	0	0	0	0	0	0	0	0	0	0	0	0	0	0	0	0	0	0	0	0	0	0	0	0	0
VIT_01s0011g03630	0.69	0.58	1.03	1.13	1.88	1.45	1.38	1.91	2.03	0.75	1.93	1.58	2.03	1.68	1.67	1.67	1.82	4.56	2.42	4.74	4.56	4.62	2.54	2.29	2.01	1.44	1.64	1.35
VIT_18s0041g00830	0	0	0	1.04	1.19	1.81	2.49	2.82	2.88	0	0	0.32	0	0.13	0.31	0.37	8.97	1.52	5.58	0	0	0	1.01	1	1.37	2.68	3.17	2.88
VIT_06s0004g05500	1.09	0.96	0.87	0.75	1.56	0.99	1.02	1.57	2.18	0.99	1.02	0.5	2.29	1.33	0.66	0.8	1.33	2.72	1.81	1.19	2.94	1.46	1.64	2.02	1.53	1.78	1.07	1.92
VIT_18s0001g05210	0	0	0	0	0	0	0	0	0	0	0	0	0	0	0	0	0	0	0	0	0	0	0	0	0	0	0	0
VIT_01s0010g01760	3.62	4.69	4.24	5.03	5.83	5.75	7.14	9.62	8.02	8.2	8.22	11.59	14.6	13.4	4.16	9.61	9.72	15.71	10.04	19.06	20.31	20.02	13.31	12.87	12.12	6.51	7.49	6.62
VIT_00s0203g00150	100.43	34	53.31	79.87	44.22	55.31	131.12	78.8	95.49	68.42	63.15	153.32	68.57	77.48	26	34.55	165.83	235.28	194.21	96.79	156.74	127.16	235.89	253.64	224.31	200.87	229.24	221.31
VIT_13s0074g00490	0	0	0	0	0	0	0	0	0	0	0	0	0	0	0	0	0	0	0	0	0	0	0	0	0	0	0	0
VIT_19s0014g03440	0	0	0.52	0.73	0	0	0.7	0.56	0	0	0	0.78	0.73	0	1.99	0	1.71	0.47	1.48	0.56	0	0.89	0	0.71	0.6	0	0	0
VIT_12s0057g01500	4.83	9	7.08	6.56	7.8	7.42	7.41	9.67	9.57	7.28	8.26	4.88	14.47	10.13	6.54	6.18	7.36	12.94	9.63	10.88	11.02	10.31	11.06	10.85	10.24	6.72	6.4	7.27
VIT_07s0151g00810	23.15	25.81	22.69	64.79	85.38	81.1	82.86	82.46	87.93	109.41	155.44	47.25	98.59	98.44	59.36	74.67	119.57	170.88	135.33	94.66	147.92	128.05	136.39	153.93	122.5	131.47	148.48	112.39
VIT_08s0040g02390	0	0	0	0	0	0	0	0	0	0	0	0	0	0	0	0	0	0.31	0	0	0	0	0.59	0.47	0.4	0	0	0
VIT_02s0012g01540	19.29	60.1	37.41	6.39	3.47	7.38	6.98	2.83	6.71	8.78	8.57	9.77	4.54	6.96	4.97	2.95	17.32	8.33	16.2	6.29	4.13	7.82	8.98	16.18	11.39	15.19	21.87	15.76
VIT_06s0009g02350	29.24	26.03	26.41	64.9	69.19	69.54	67.57	70.47	67.04	58.59	63.92	73.01	74.91	72.11	38.08	37.3	83.4	86.64	92.29	71.83	80.21	73.68	72.21	78.73	73.86	90.7	96.88	95.93
VIT_08s0007g03220	0	0.08	0	0	0.13	0	0.4	0.32	0.42	0	0	2.89	2.79	1.39	0	0	5.39	12.36	8.85	17.79	15.12	17.74	4.52	5.17	5.04	1.42	2.09	3.12
VIT_00s1624g00010	0	0	0	0	0	0	0	0	0	0	0	0	0	0	0	0	0	0	0	0	0	0	0	0	0	0	0	0
VIT_06s0009g02730	0	0	0	0.43	0	0	0.62	1.82	0.65	0	0	5.88	3.47	5.96	0	0	1.82	2.67	2.74	1.79	2.52	2.75	3.67	3.12	2.81	0	0	0
VIT_02s0025g04210	39.48	66.02	59.16	28.88	30.38	25.69	23.17	19.29	20.94	47.67	45.5	17.18	22.18	22.91	18.31	24.73	19.97	26.59	21.01	28.9	29.73	26.49	27.08	26.47	25.04	10.66	11.8	12.88
VIT_00s0632g00010	0.17	0	0	2.47	5.61	3.11	1.7	3.65	4.9	0	1.92	3.37	2.02	4.84	0.83	1	5.4	2.31	4.52	0.22	0.87	0.72	2.53	2.01	1.45	0	0.89	1.11
VIT_02s0012g02460	0.58	0.62	0.47	0	0.23	0.13	0.6	0.38	0.19	0.97	0.42	0.41	1.51	0.94	0.36	0.43	0.57	0.41	0.33	0.75	0.54	0.61	0.3	0.24	0.71	0.58	0.38	0.35
VIT_06s0004g01730	0.5	0.93	0.92	0.38	0.24	0.52	1.23	0.89	1.55	0.66	1.29	5.23	5.31	6.6	0.37	2.23	9.22	21.88	13.09	24.15	26.87	23.86	13.05	14.03	12.38	6.97	7.88	8.58
VIT_03s0038g01220	0	0	0	0	2.85	1.51	0	3.51	0	0	0	0	0	0	0	0	0	0	0	0	0	0	0	0	0	0	0	0
VIT_15s0107g00310	151.86	119.82	124.95	265.77	250.25	257.4	193.62	192.98	168.4	136.17	133.07	202.85	165.64	175.54	113.88	109	214.95	151.09	202.17	121.44	125.58	132.94	188.45	200.85	207.27	208.73	261.33	239.86
VIT_03s0063g00370	0.85	0.28	0.61	38.76	12.73	25.68	18.69	5.93	9.53	0.89	1.15	4.89	3.69	4.79	2.24	1.19	5.44	1.72	3.39	1.02	0.86	0.77	1.95	2.36	2.75	8.95	9.58	8.16
VIT_15s0021g02830	0	0	0	0	0	0	0	0	0	0	0	0	0	0	0	0	0	0	0	0	0	0	0	0	0	0	0	0
VIT_06s0004g01000	0	0	0	5.44	7.05	5.55	10.48	20.47	14.64	0	0	1.26	0.39	0.99	0	0	13	4.06	12.36	1.19	0.58	0	9.07	3.04	5.14	8.99	12.14	7.71
VIT_05s0062g01300	0	0	0	0	0	0	0	0	0	0	0	0	0	0	0	0	0	0	0	0	0	0	0	0	0	0	0	0
VIT_08s0007g03010	8.2	14.12	12.72	6.43	6.28	6.21	8.43	6.07	4.24	8.08	6.98	9.04	8.14	8.81	5.04	6.64	6.45	5.72	5.86	8.22	5.75	6.5	6.39	4.89	7.28	7.04	6.71	5.94
VIT_14s0006g01030	3.16	1.44	2.8	6.43	6.88	7.63	6.36	11.34	8.23	6.43	6.74	6.26	5.01	5.33	7.9	6.17	6.23	6.72	5.91	9.96	9.67	9.59	7.44	6.12	7.37	4.77	6.31	6.34
VIT_00s1309g00010	21.23	334.6	208.07	0.46	0.26	0.84	0.54	0.14	0.42	2.42	2.2	0	0	0.12	0.54	0.33	2.98	4.08	4.09	0.21	0	0	0.23	0.27	0.38	25.47	20.45	20.09
VIT_17s0000g10080	1.63	1.21	1.36	2.81	3.03	2.01	3.28	3.79	2.88	5.43	6.39	7.14	8.63	8.56	2.22	2.66	2.83	6.02	4.93	9.42	9.39	9.07	3.9	3.45	3	1.52	1.72	1.43
VIT_08s0056g01670	18.63	22.65	21.78	18.29	18.31	18.17	22.1	19.58	21	16.48	18.83	22.18	25.35	24.29	17.05	19.99	20.15	26.13	22.76	19.95	22.63	22.33	18.32	23.49	20.17	21.67	22.9	20.83
VIT_07s0005g06040	0	0	0	0	0	0	0	0	0	0	0	0	0	0	0	0	0	0	0	0	0	0	0	0	0	0	0	0
VIT_01s0011g03690	328.26	147.15	207.09	641.56	520.06	596.08	354.13	269.04	287.38	400.99	407.16	344.95	217.74	301.46	421.49	428.18	290.88	145.24	245.18	146.2	148.04	142.17	304.3	314.79	308.58	452	445.53	438.18
VIT_18s0122g01260	0.27	0.2	0.6	7.78	7.72	6.25	24.16	13.04	17.14	1.23	1.6	0.92	0.6	0.9	1.73	4.15	11.2	10.23	10.11	6.1	2.24	2.96	8.94	3.54	6.95	34.38	45.18	42.08
VIT_16s0039g02170	7.77	10.87	10.09	33.91	46.66	38.6	27.26	30.82	34.75	18.41	19.63	9.45	22.42	17.91	5.47	6.19	44.51	38.44	41.07	34.18	37.16	36.28	28.64	29.16	30.57	21.64	21.64	22.69
VIT_04s0023g03660	2.77	0	1.06	0	0	0	0	0	0	0	0	0	0	0	0	0	0	0	0	0	0	0	0	0	0	0	0	0
VIT_13s0019g04250	0.96	4.4	2.36	0.1	0.59	0.15	0.19	0.19	0.07	0.25	0.33	0.11	0.1	0.06	0	0	0.4	0.35	0.32	0.62	0.21	0.61	0.58	0.18	0.23	0.23	0.54	0.46
VIT_19s0090g01260	19.51	11.81	21.47	27.29	25.95	31.26	23.73	21.23	28.84	29.62	7.73	33.25	23.36	18.98	13.52	23.95	24.83	29.19	27.29	29.44	38.43	18.88	28.95	22.1	21.68	39.29	34.58	24.15
VIT_12s0057g01490	2.15	2.54	2.78	3.02	3.54	3.72	2.77	5.46	5.05	3.28	3.34	6.27	10.09	8.8	1.58	3.47	4.12	6.42	6.83	8.52	7.8	9.47	6.21	6.37	4.51	4.4	4.08	3.9
VIT_00s0125g00390	0	0	0	0	0	0	0	0	0	0	0	0	0	0	0	0	0	0	0	0	0	0	0	0	0	0	0	0
VIT_09s0002g08420	10.68	5.49	6.97	149.26	143.5	145.65	179.01	169.19	147.02	53.77	55.79	216.8	235.9	230.17	6.44	14.44	90.22	65.1	75.17	42.99	55.23	48.25	52.93	50.05	57.33	19.29	30.39	24.69
VIT_19s0015g00530	47.66	101.62	70.61	13.78	13.58	14.86	37.79	51.91	50.25	36.66	37.46	30.84	31.4	32.66	2.27	5.43	24.69	22.63	24.06	10.98	11.7	10.57	211.7	222.84	195.3	42.34	37.63	39.6
VIT_18s0001g15200	0	0	0	0	0	0	0	0	0	0	0	0	0	0	0	0	0	0	0	0	0	0	0	0	0	0	0	0
VIT_07s0005g05420	0	0	0	0	0.05	0	0	0	0	0	0	0.11	0.1	0.24	0.14	0	0.04	0	0	0	0	0	0	0	0.04	0	0	0
VIT_13s0074g00310	6.11	5.01	4.42	8.35	11.49	7.83	10.09	10.52	10.2	10.65	11.49	13.23	14.98	16.19	8.6	6.76	10.81	6.94	9.44	10.05	9.5	7.81	6.63	5.91	8.14	9.53	9.31	9.46
VIT_07s0005g02730	51.1	80.96	64.17	18.46	23.46	23.37	15.46	21.44	26.19	0	0	54.41	69.11	44.93	23.12	12.49	6.66	6.02	6.81	0	0.58	0.94	20.83	17.41	14.08	39.76	63.13	47.72
VIT_16s0013g00800	0	0	0	0	0	0	0	0	0	0	0	0	0	0	0	0	0	0	0	0	0	0	0	0	0	0	0	0
VIT_00s0266g00010	0	0.37	0	28.68	15	18.96	8.55	23.29	15.59	0.27	0.52	1.2	0	0.41	0	0.64	7.78	2.85	5.4	0	0	0	1.81	0.84	1.81	5.32	13.22	10.56
VIT_12s0059g01230	57.21	66.41	55.91	36.41	50.86	37.41	65.34	65.91	61.01	70.34	81.2	83.38	81.15	90.55	100.14	73.85	63.57	82.77	54.51	137.73	140.92	122.1	76.67	97.28	63.2	40.64	53.11	62.72
VIT_09s0002g01280	0	0	0	0	0	0	0	0	0	0	0	0	0	0	0	0	0	0	0	0	0	0	0	0	0	0	0	0
VIT_08s0007g04330	0.34	0.54	0.35	0.24	0	0.37	0.47	1.59	2.03	0.32	1.22	1.34	1.35	0.76	0.35	0	3.26	0.88	1.79	0	0.35	0.3	0.89	0.7	0.99	0.11	0.12	0
VIT_14s0066g01550	1.5	1.65	1.66	16.92	22.19	18.63	49.92	101.6	86.15	4	5.51	61.9	163.86	120.66	2.53	6.06	89.64	76.42	82.85	84.21	81.85	81.16	76.34	64.82	71.15	34.9	38.77	35.98
VIT_00s0695g00010	0	0	0	0	0	0	0	0	0	0	0	0	0	0	0	0	0	0	0	0	0	0	0	0	0	0	0	0
VIT_10s0003g03730	28.74	13.52	17.17	30.21	30.51	27.23	33.43	42.98	40.41	18.49	16.31	47.41	42.75	41.26	17.45	13.91	44.14	31.33	40.64	22.45	20.2	19.63	29.52	26.59	33.15	34.66	25.19	26.62
VIT_18s0075g00250	4.55	2.96	4	66.51	89.61	82.12	76.56	112.77	99.72	61.7	53.78	18.84	36.16	34.19	17.59	21.01	53.99	26.82	35.99	23.5	18.95	23.61	55.83	61.7	50.7	27.02	32.39	25.13
VIT_12s0035g01920	7.58	14.84	11.48	9.12	11.18	8.7	12.96	15.37	14.23	12.83	10.87	13.4	20.96	22.22	10.83	8.56	12.1	15.16	13.21	10.45	12.05	11.21	11.31	10.88	10.97	15.51	11.64	11.04
VIT_18s0001g13490	0	0	0	0	0	0	0	0	0	0	0	0	0	0	0	0	0	0	0	0	0	0	0	0	0	0	0	0
VIT_07s0005g04430	0	0	0	0	0	0	0	0	0	0	0	0	0	0	0	0	0	0	0	0	0	0	0	0	0	0	0	0
VIT_05s0020g01340	0.32	0.61	0	2.13	1.52	2.16	3.57	2.06	0.8	6.51	0	3.43	3.2	2.02	1.47	1.75	1.66	0.35	2.52	2.45	1.19	1.31	1.96	0.52	0.44	2.45	1.07	2.01
VIT_18s0089g00410	0.43	0.25	0.4	42.75	63.92	52.6	7.33	10.02	7.43	15.17	11.93	3.49	6.82	6.59	0.27	0.16	7.63	4.41	5.74	2.97	3.49	3.79	1.73	1.06	1.12	0.13	0.09	0.04
VIT_08s0040g02950	0.24	0.36	0.46	13.24	10.17	11.77	3.52	7.62	6.5	4.38	5.67	12.94	6.08	7.58	0.61	0.74	8.1	8.85	8.08	9.62	11.33	11.39	6.81	8.1	5.97	0.6	1.95	3.24
VIT_14s0068g01060	3.21	5.33	4.46	2.9	2.54	3.08	2.39	3.73	2.91	1.76	3.41	2.87	3.65	4.96	4.27	4.33	3.71	6.13	4.59	5.27	5.88	5.61	5.06	4.22	4.12	6.15	5.69	6.49
VIT_01s0026g02100	424.17	342.13	354.48	38.07	81.05	57.61	65.64	121.97	116.97	187.16	207.24	123.07	111.31	115.67	18.9	16.1	92.1	91.38	85.62	75.6	110.81	95.35	31.2	42.97	30.34	91.76	84.35	80.29
VIT_09s0054g01660	0	0	0	0	0	0	0	0	0	34.56	0	0	0	0	0	0	0	0	0	0	0	0	0	0	0	0	0	0
VIT_18s0001g09080	171.31	134.58	199.22	163.18	129.78	141.53	170.69	137.88	139.52	147.89	150.46	292.91	179.72	206.7	200.74	148.27	140.32	52.6	112.43	108.83	78.82	98.66	94.78	104.86	112.5	139.4	132.14	154.29
VIT_09s0070g00730	0	0	0	0	0	0	0	0	0	0	0	0	0	0	0	0	0	0	0	0	0	0	0	0	0	0	0	0
VIT_11s0016g04430	0	0	0	0	0	0	0	0	0	0	0	0	0	0	0	0	0	0	0.83	0	0	0	0	1.19	1.01	0	0	0
VIT_00s0804g00020	2.36	2.15	1.26	17.66	21.3	18.27	8.58	11.19	12.28	21.61	27.19	13.74	26.69	20.34	2.05	1.64	8.08	21.97	16.54	31.49	31.56	32.02	5.27	5.86	3.71	0.88	0.47	1.99
VIT_08s0040g01730	25.62	21.28	23.47	44.67	54.12	49.13	47.63	52.93	48.74	66.26	68.08	51.21	108.68	96.2	51.98	46.89	65.11	67.28	66.84	32.1	42.35	39.03	57.87	62.21	59.87	62.37	62.41	62.17
VIT_11s0016g04450	18.16	20.77	21.96	17.13	22.59	20.87	18.19	20.32	20.52	23.56	23.78	22.91	30.34	30.98	19.05	13.04	25.25	18.41	21.23	21.84	25.11	21.47	15.29	14.3	16.12	24.9	29.73	30.58
VIT_06s0004g00120	88.12	87.56	87.61	136.89	136.03	138.01	202.22	176.18	175.42	164.85	175.9	237.91	190.29	235.22	113.67	132.44	134	121.38	138.52	102.01	119.62	110.69	100.13	107.18	111.97	145.15	164.37	155.41
VIT_01s0026g02130	0.37	0.42	0.3	1.42	1.51	1.11	1.3	1.36	1.41	0	0.29	1.69	1.45	1.91	0.49	0.3	0.84	1.77	1.24	0.95	1.59	1.18	1.43	0.97	1.57	1.27	1.11	0.96
VIT_01s0011g05730	4.15	4.89	4.25	5.98	8.12	6.78	7.51	9.97	10.28	8.27	9.33	7.7	15.36	13.74	7.64	9.71	9.03	21.01	15.42	17.37	18.52	18.06	12.87	14.86	14.37	11.25	10.27	9.57
VIT_06s0004g01810	53.49	56.52	52.96	23.37	25.51	25.51	30.13	31.67	30.12	32.05	38.92	27.99	34.47	25.39	30.22	44.39	24.36	23.99	23.73	28.16	38.55	30.01	31.29	15.09	22.45	30.84	29.41	22.87
VIT_09s0002g00300	5.64	5.79	6.31	6.45	8.59	6.97	8.77	9.73	10.11	10.5	14.68	9.47	14.31	12.88	10.45	10.93	8.08	10.45	7.83	12.51	13.09	12.31	7.89	8.96	8.67	7.5	6.52	6.4
VIT_11s0016g03260	3.61	4.78	4.23	5.82	5.28	4.97	4.5	5.21	3.89	6.55	6.08	5.26	7.32	7.79	9.42	7	6.2	10.24	7.42	9.33	11.91	12	6.97	5.63	7.71	5.62	7.56	6.41
VIT_04s0023g00620	38.41	40.12	44.8	43.69	47.13	26.24	53.07	29.27	28.14	40.45	26.89	53.64	34.29	33.77	56.03	46.47	26.47	39.98	40.84	55.02	72.03	48.32	31.79	37.97	45.47	16.38	11.47	41.16
VIT_15s0046g00660	0.06	0.06	0.22	0.86	1.45	1.1	0.41	0.18	0.3	0.79	0	0	0	0	0	0	5.39	2.85	4.61	0.08	0.07	0	20.75	19.23	18.52	24.32	32.5	32.03
VIT_15s0046g02520	0	0	0	0	0	0	0	0	0	0	0	0.2	0.55	0.45	0	0	0	0	0	0	0	0	0	0	0	0	0	0
VIT_14s0060g01570	3.1	16.09	10.97	0.37	0.83	0.75	0.76	1.68	1.41	0.61	0.47	0.1	0.47	0.29	0	0.16	0.99	0.67	0.87	0.14	0.27	0.2	0.17	0.04	0.15	1.23	1.13	0.61
VIT_09s0018g02070	7.36	40.35	28.48	0	4.12	0	4.14	0	0	0	13.35	0	0	0	0	0	3.57	0	9.12	0	0	0	0	0	0	93.14	38.35	34.84
VIT_08s0007g05280	0	0	0	0	0	0	0	0	0	0	0	0	0	0	0	0	0	0	0	0	0	0	0	0	0	0	0	0
VIT_18s0166g00250	49.13	18.88	28.09	156.64	222.83	191.57	305.42	260.57	268.97	58.89	65.77	130.82	296	259.58	3.93	7.83	188.68	345.33	256.58	315.94	323.99	324.48	426.98	468.48	396.35	138.53	170.67	142.11
VIT_17s0000g00320	20.48	14.97	18.99	70.38	74.35	74.69	78.74	78.95	81.71	74.04	74.01	52.9	72.79	78.58	74.53	67.72	73.05	108.49	86.38	92.19	104.75	99.77	79.84	84.7	86.05	77.33	78.83	79.66
VIT_00s0273g00020	0	2.26	3.65	1.29	3.61	0	2.42	0	0	3.02	3.94	1.38	1.25	0	0	0	0	0.83	0	0	0	0.77	0	1.27	0	0	0	0
VIT_18s0001g04080	346.6	304.45	336.68	12.08	12.77	11.9	45.81	58.91	50.37	17.4	19.43	106.38	171.26	136.32	100.15	119.79	1.65	0.52	0.85	0.06	0.17	0.1	0.58	0.76	0.65	0.68	1.21	0.3
VIT_11s0052g00150	8.14	6.86	6.22	4.31	1.37	2.89	4.12	2.24	0	13.66	4.47	0	11.37	3.67	7.84	9.23	3.47	4.7	0	2.19	2.17	1.74	10.57	5.7	5.97	13.42	9.99	5.64
VIT_01s0010g01420	0	0	0	0	0	0	0	0	0	0	0	0	0	0	0	0	0	0	0	0	0	0	0	0	0	0	0	0
VIT_18s0001g05710	31	10.79	18.44	35.93	44.63	39.56	31.63	41.32	42.4	96.03	89.82	44.06	54.88	55.25	104.42	89.72	25.09	16.66	21.89	18.9	14.17	17.43	29.76	29.07	26.91	24.94	27.21	24.18
VIT_00s0174g00310	46.79	68.57	91.44	37.26	75.87	58.59	40.8	59.67	59.09	129.83	57.39	34.57	75.75	64.97	87.6	59.51	46.02	57.4	57.73	40.23	37.92	47.36	35.5	47.97	61.3	44.92	31.43	18.76
VIT_14s0066g00650	0.17	0.51	0.22	0	0	0	0.2	0.16	0	0	0.34	1.01	1.03	0.38	0	0	0.31	1.8	1.09	3.52	2.28	4.19	1.48	1.17	1.07	1.05	0.62	0.38
VIT_06s0004g00430	86.17	63.94	70.31	31.01	50.3	42.16	45.67	60.46	53.9	44.28	34.69	165.08	138.14	150.01	62.89	84.1	41.94	59.13	50.28	82.75	111.83	95.44	23.34	25.38	21.2	14.54	23.21	22.69
VIT_06s0004g06730	116.59	256.9	201.55	12.08	16.2	12.03	30.07	39.82	32.14	191.57	169.56	19.74	23.9	18.73	349.93	340.1	6.92	2.16	5.17	4	2.6	2.7	12.18	13.09	14.1	10.48	11.56	11.89
VIT_08s0007g07840	35.23	28.76	31.13	64.94	73.44	62.48	53.18	66.56	54.01	109.96	118.52	70.15	75.34	70.21	60.89	67.57	35.58	20.96	31.42	29.45	26.45	27.97	37.4	33.31	30.73	25.46	23.62	18.04
VIT_01s0150g00600	22.13	23.49	25.53	20.57	35.02	31.56	27.72	34.58	33.91	20.77	29.89	20.55	28.05	25.51	23.75	30.51	28.94	31.43	26.05	27.73	27.03	27.28	25.37	26.42	25.62	24.47	22.12	19.84
VIT_12s0028g00960	6.22	2.01	3.89	84.15	51.74	69.18	27.77	22.74	29.43	30.1	33.41	38.85	24.26	29.29	14.08	15.9	25.4	17.15	22.63	20.32	18.45	15.66	19.2	19.61	23.35	17.43	22.24	25.9
VIT_12s0028g01610	0	0	0	0	0	0	0	0	0	0	0	0	0	0	0	0	0	0	0	0	0	0	0	0	0	0	0	0
VIT_19s0015g00270	0	0	0.41	13.45	11.22	13.15	27.61	10.86	13.16	0	0	0.31	0	0	0	0	16.29	5.51	10.98	0.64	0.62	0.34	0	0	0	0	0	0
VIT_18s0072g00610	0	0	0	0	0	0	0	0	0	0	0	0	0	0	0	0	0	0	0	0	0	0	0	0	0	0	0	0
VIT_12s0034g00120	0	0	0	0	0	0	0	0	0	0	0	0	0	0	0	0	0	0	0	0	0	0	0	0	0	0	0	0
VIT_12s0035g00430	0	0	0	0	0	0	0	0	0	0	0	0	0	0	0	0	0	0	0	0	0	0	0	0	0	0	0	0
VIT_16s0013g00230	0	0	0	0	0	0	0	0	0	0	0	0	0	0	0	0	0	0	0	0	0	0	0	0	0	0	0	0
VIT_10s0003g01060	45.75	42.86	48.96	28.88	27.54	28.6	36.9	31.92	32.68	26.69	34.72	45.74	40.57	35.79	35.78	26.88	23.22	22.42	23.39	27.97	38.23	33.78	29.62	27.7	34.28	18.38	24.81	24.86
VIT_17s0000g02450	20.7	46.86	37.31	0.24	1.35	0.85	0.69	0.74	0.73	6.84	6.44	2.65	3.27	2.56	1.4	0	0.28	3.61	1.68	6.33	5.65	5.75	3.64	4.49	5.94	0.79	1.09	1.13
VIT_15s0046g02730	10.04	7.35	8.72	3.93	4.6	4.08	5.03	5.2	4.6	4.34	4.73	4.77	7.7	7.27	0.31	0.73	8.56	8.81	8.12	6.44	8.37	7.2	7.52	9.79	7.56	2.93	2.62	2.94
VIT_05s0029g00810	0.26	0.25	0	0	0.42	0.45	0.42	0.68	0	0	0	0.48	0.44	0	1.2	1.46	0	0.86	0.3	1.02	0.66	1.09	0.54	0.43	0	1.22	0.44	1.25
VIT_13s0064g01570	0	0	0	0	0	0	0	0	0	0	0	0	0	0	0	0	0	0	0	0	0	0	0	0	0	0	0	0
VIT_14s0066g00310	35.7	35.58	33.66	37.82	42.65	41.48	41.93	38.02	40.13	27.56	31.89	31.54	41.29	43.84	40.83	32.11	43.64	50.67	49.59	52.14	50.71	53.33	43.73	36.42	44.69	47.52	56.99	48.86
VIT_01s0011g04840	2.05	2.92	4.77	9.95	4.74	10.91	8.73	8.99	6.12	6	5.21	1.78	0.83	1.05	0	2.69	84.4	48.15	66.74	2.54	8.74	3.05	12.25	13.88	13.11	126.42	127.69	115.82
VIT_14s0060g01240	0.36	1.07	0.58	0.08	0.45	0.16	1.01	2.22	1.59	0.84	0.27	0.98	0.98	1.92	0.71	1.13	0.06	0	0	0	0	0	0	0	0.07	0	0.08	0
VIT_06s0004g05150	10.28	11.52	9.97	29.89	39.42	34.36	34.58	49.3	48.03	26.55	29.47	36.72	77.54	67.4	22.74	23.46	30.56	102.91	62.48	99.63	99.43	97.88	66.26	68.94	70.76	28.89	27.63	28.49
VIT_11s0052g01010	0	0	0	0	0	0	0	0	0	0	0	0	0	0	0	0	0	0	0	0	0	0	0	0	0	0	0	0
VIT_00s0203g00220	0	0.32	0.2	0.28	0.27	0.57	4.33	7.38	6.79	0	0	0.31	0.57	0	0	0	16.72	6.15	9.09	0	0	0.17	8.82	0.27	4.39	22.18	18.12	17.22
VIT_01s0026g02400	0.35	0	0	1.8	2	1.22	1.16	0.7	0.91	0.75	0	0	1.21	1.14	0.85	0	4.88	1.37	3.24	0.23	0.22	0	0	0.29	0.49	36.75	20.56	25.47
VIT_09s0096g00720	52.5	39.3	44.42	0.17	0.31	0	0	0.23	0.29	0.54	0	0	0	0.19	0	0	0.11	0	0.2	0	0	0	0	0	0	0	0	0
VIT_06s0004g08070	4.06	7.41	6.15	6.65	11.24	9	7.91	12.65	12.95	15.07	12.27	7.01	11.86	11.18	16.44	15.05	16.6	8	11.79	13.57	8.31	12.03	27.52	23.74	26.23	14.59	13.18	13.27
VIT_14s0006g01310	0	0	0	0	0	0	0	0	0	0	0	0	0	0	0	0	0	0	0	0	0	0	0	0	0	0	0	0
VIT_18s0001g08580	8.35	22.74	17.86	20.14	13.94	17.92	33.44	26.47	28.47	33.21	35.57	21.51	23.24	28.28	10.14	12.66	30.07	62.56	44.37	31.07	42	36.32	26.26	37.16	33.07	26.99	33.22	34.06
VIT_15s0048g02000	1.98	1.48	1.67	39.43	44.56	42.34	66.64	58.94	61.33	46.78	42.3	30.74	37.41	40.74	47.57	44.83	63	45.91	50.47	15.13	15	15.28	65.48	63.18	66.61	113.69	106.99	107.97
VIT_00s0199g00230	0	0	0	0	0	0	0	0	0	0	0	0	0	0	0	0	0	0	0	0	0	0	0	0	0	0	0	0
VIT_00s0194g00310	0	0	0	2.18	1.11	2.22	1	1.34	1.18	0	0	0.54	1.27	0.52	0	0	0.74	1.41	0.29	0.35	1.78	1.01	0.48	1.26	0.33	0.93	0	1.29
VIT_15s0021g01520	0	0	0	0	0	0	0	0	0	0	0	0	0	0	0	0	0.1	0	0.17	0	0	0	0	0	0	0	0	0
VIT_04s0008g05890	0	0	0	0.11	0.1	0.22	0.32	0.08	0	1.14	0.74	0	0	0	0	0	0.67	0.58	0.81	0	0	0	0.13	0.32	0	0.1	0.33	0.1
VIT_18s0001g07580	0.7	0.14	0	0	0.69	0	0.47	0.56	0	0	0	4.53	0.98	3.07	0.69	0	5.64	9.87	9.17	15.75	12.71	15.62	5.35	4.25	5.99	4.08	2.7	2.98
VIT_04s0023g03760	0.58	0.13	0.34	1.42	1.05	0.72	1.46	1.78	0.97	7.51	3.78	4.87	8.15	7.91	1.17	1.12	2.01	17.41	8.19	18.83	19.6	19.22	2.51	2.83	2.33	2.33	3.14	2.79
VIT_15s0046g03070	0.11	0	0.07	0	0	0	0.28	0.38	0.45	0	0.33	0.43	0.3	0	0	0.69	0.23	0	0.13	0.22	0	0.16	0.36	0.45	0.24	0	0	0.09
VIT_11s0016g01820	67.54	64.56	72.92	267.17	231.87	217.13	118.1	106.36	123.25	100.26	110.7	138.06	116.57	123.56	78.07	82.61	78.2	46.04	61.66	57.44	52.8	50.6	72.63	62.88	68.35	73.71	80.56	74.49
VIT_00s2262g00010	56.89	43.91	41.17	37.78	33.55	40.04	46.41	53.03	52.28	29.59	30.44	59.7	57.08	53.04	28.45	37.21	40.48	43.03	46.22	61.51	53.8	64.38	53.4	41.59	53.87	42.84	50.73	47.48
VIT_09s0002g00820	15.98	18.82	20.8	9.3	12.4	13.19	12.05	17.86	15.22	13.83	17.47	26.04	34	26.21	14.17	18.6	15.18	17.66	16.73	22.72	24.04	21.84	13.92	10.02	13.03	10.16	10.26	9.47
VIT_05s0020g04820	0	0.05	0	0.26	1.15	0.85	1.91	2.8	2.34	0.73	0.95	0.52	1.09	0.89	0	0	10.72	2.69	8.64	0.67	2.1	1.44	1.17	1.65	2.13	5.62	6.08	5.95
VIT_01s0011g04070	0	0	0	0	0	0	0	0	0	0	0	0	0.36	1.37	7.08	10.87	0	0	0	0	0	0	0	0	0	0	0	0
VIT_18s0001g07700	6.55	11.96	9.13	10.75	16.02	13.26	7.07	8.52	8.11	51.47	47.74	4.05	8.66	5.36	19.92	17.55	12.56	15.82	15.43	12.8	14.53	12.61	5.49	3.94	4.78	13.52	16.74	15.61
VIT_11s0052g01340	0	0	0	0	0	0	1.99	1.42	3.12	2.92	1.51	0.5	0.23	0	0	0	0.71	0.45	0.62	1.05	0.51	0.56	0.56	0	0.19	0	0.69	0
VIT_00s0438g00030	3.4	6.77	4.14	0	0	0	5.42	4.37	3.91	13.1	26.11	6.12	2.77	3.64	15.52	36.09	4.66	1.85	3.96	8.54	2.12	1.67	6.85	5.66	2.32	0	8.34	0
VIT_18s0001g14920	0.86	0.94	0.55	0.3	0	0.15	0.29	0.47	0.92	0	0	0	0	0.19	0	0	0.23	0.2	0.2	0.12	0.11	0	0.19	0.29	0.37	2.28	2.92	3.88
VIT_16s0148g00340	0	0	0	0	0	0	0	0	0	0	0	0	0	0	0	0	0	0	0	0	0	0	0	0	0	0	0	0
VIT_08s0040g01450	4.83	15.61	6.66	12.28	23.36	7.73	7.34	4.79	15.45	10.93	4.77	3.3	10.62	13.74	4.19	4.93	7.45	15.08	18.03	5.86	11.61	13.94	7.53	15.26	8.93	11.49	10.67	13.61
VIT_13s0156g00540	2.5	1.49	2.35	4.8	6.96	5.62	5.67	5.63	4.63	22.47	24.15	1.87	5.56	7.76	3.48	3.85	10.82	5.58	8.7	4.38	5.42	3.91	11.56	6.83	8.9	8.98	9.37	7.68
VIT_07s0104g00600	18.68	22.97	23.35	14.92	21.42	18.71	27.29	33.76	32.74	28.3	24.3	32.5	53.73	44.25	42.12	37.65	20.79	63.12	38.51	75.02	72.94	76.04	48.05	41.12	44.4	19.5	20.46	21.6
VIT_16s0050g00400	0.24	0	0.3	2.48	4.34	2.53	2.39	3.2	7.46	1.03	2.66	0.45	0	1.05	0	0	19.95	3.78	13.16	0	0	0.25	1.52	0	0.68	6.5	6.66	5.47
VIT_15s0046g02240	14.42	17.76	15.96	10.45	10.7	14.27	8.58	11.6	9.32	9.17	10.79	7.67	11.95	11	8.42	7.28	15.54	20.03	19.74	12.74	17.23	13.79	17.92	17.32	18.21	14.71	17.15	16.8
VIT_18s0001g00410	4.06	4.81	5.9	0	0	0	0	0	0	0	0.47	0	0	0	0	0	0	0	0	0	0	0	0	0	0	0	0	0
VIT_16s0039g01550	81.33	116.99	89.05	18.74	24.59	19.07	27.01	64.89	52.68	27.69	31.47	66.71	105.5	83.12	16.87	18.58	12.05	2.14	6.66	0.72	1.75	0.86	9.79	10.54	10.09	15.12	10.36	9.74
VIT_13s0156g00410	3.1	0	3.58	3.29	10.96	4.97	6.3	2.56	14.13	11.69	10.22	1.77	6.51	14.74	13.5	21.16	5.34	3.23	4.56	6.28	8.71	4.97	4.03	1.64	4.1	4.63	9.79	3.26
VIT_07s0005g03780	172.1	83.66	120.84	105.68	167.02	134.08	55.4	55.07	56.24	130.51	127.09	45.31	61.33	58.35	86.25	87.79	5.22	15.25	9.12	14	15.94	14.51	5.68	5.92	5.75	4.06	3.36	3.94
VIT_14s0036g00940	35.61	40.27	40.22	26.15	28.39	27.98	34.79	35.42	44.16	52.76	38.91	30.39	39.2	36.89	25.83	35.43	37.71	37.91	35.11	57.99	54.07	56.63	41.13	33.57	47.71	37.52	41.47	38.08
VIT_04s0069g00530	0	0	0	0	0	0	0	0	0	0	0	0	0	0	0	0	0	0	0	0	0	0	0	0	0	0	0	0
VIT_06s0004g01860	25.89	14.81	18.93	32.42	30.47	30.58	28.35	33.13	36.72	60.58	54.83	35.67	42.68	45.91	47.49	29.18	26.66	49.66	40.61	58.76	65.44	55.95	40.85	39.58	37.72	24.71	25.82	19.7
VIT_08s0007g04110	10.38	13.15	10.13	0	0	0.62	0	0	0	0	0	0	0	0	0	0	0	0	0	0	0	0	0	0	0	0	0	0
VIT_07s0005g02390	6.82	5.24	6.25	7.6	8.21	8.06	12.63	14.75	12.5	17.05	19.43	13.85	15.75	16.97	11.94	15.16	10.01	12.46	12.15	11.46	11.95	11.64	11.32	10.95	11.13	17.17	16.2	16.94
VIT_05s0049g01970	1.24	0.61	0.79	2.72	2.41	2.77	7.02	3.8	5.8	4.21	6.66	4.21	2.76	4.59	0	0	32.65	28.63	30.93	33.3	35.16	35.63	15.32	18.3	18.16	0.17	0.18	0.17
VIT_01s0011g05040	0.05	0.09	0.3	0.08	0.31	0.58	0.24	0.25	0.25	0.22	0.84	0.64	0.58	0.41	0.97	0	0.19	0.54	0.44	0.81	1.01	1.05	0.6	0.63	0.73	0.23	0.42	0.62
VIT_11s0118g00020	0	0	0	0.17	0	0	0.17	0.27	0	2.1	1.47	0.53	0	0.22	0	0	0	0	0	0	0	0	0	0	0	0	0	0
VIT_01s0127g00700	16.17	16.99	18.29	14.81	21.94	17.01	18.61	31.36	24.91	13.94	16.36	18.83	13.19	16	8.31	9.95	13.28	60.67	36.68	15.66	8.04	11.76	3.3	29.58	16.31	12.85	50.1	48.92
VIT_03s0110g00210	0	0	0	0	0	0	0	0	0	0	0	0	0	0	0	0	0	0	0	0	0	0	0	0	0	0	0	0
VIT_16s0098g01750	7.44	10.16	8.86	8.17	11.17	10.54	16.77	29.21	24.77	9.92	12.03	21.92	40.87	34.06	16.52	14.8	18.2	11.92	14.36	11.92	10.39	10.43	12.5	14.91	13.94	15.56	17.77	17.4
VIT_15s0107g00390	0	0	0	0	0	0	0	0	0	0	0	0	0	0	0	0	0	0	0	0	0	0	0	0	0	0	0	0
VIT_06s0004g07120	13.94	18.27	14.03	62.45	73.63	56.92	45.58	45.93	45.04	9.43	9.82	20.91	18.7	21.81	21.32	48.12	53.51	32.59	52.12	28.15	28.2	34	43.24	46.85	53.24	67.75	63.28	52.93
VIT_02s0025g02060	0	0	0	0	0	0	0	0	0	0	0	0	0	0	0	0	0	0	0	0	0	0	0	0	0.28	0	0	0
VIT_10s0116g01820	1.8	1.78	2.41	61.09	76.87	65.62	57.65	60.98	52.13	23.5	26.5	42.86	29.02	25.41	1.32	1.59	40.62	52.88	48.18	40.15	39.69	46.33	14.66	20.86	21.82	34.76	41.81	40.21
VIT_00s0494g00010	0.05	0.19	0.12	0.58	0.48	0.34	1.3	1.95	1.92	7.28	7.13	5.34	3.59	5.93	0.99	0.89	4.06	4.48	3.94	4.13	3.78	4.04	6.44	8.33	8	11.14	13.98	12.91
VIT_14s0068g01660	0.38	0.6	0.28	0.92	0.87	1.09	1.19	1.24	0.94	1.01	0.52	1.2	1.4	1.93	0.68	1.36	1.06	2.68	2.16	1.91	1.84	1.59	1.12	2.21	2.12	1.31	0.7	1.24
VIT_04s0023g01640	0	2.15	0	0	27.71	29.06	80.35	84.51	69.78	33.51	33.6	71.1	24.94	51.72	250.65	197.71	24.15	11.88	17.95	10.98	10.89	4.29	75.18	40.26	80.81	10.24	7.16	3.68
VIT_02s0025g01480	10.11	9.58	10.62	12.86	13.89	11.72	13.59	14.39	15.27	11.9	11.99	16.11	17.56	16.51	11.04	11.81	16.17	27.77	20.39	19.77	23.46	20.85	18.1	20.83	19.76	16.87	16.74	16.24
VIT_13s0158g00400	0	0.04	0	1	1.27	1.19	0.97	1.06	1.22	0.09	0.36	0.16	0.28	0.55	0.51	0.99	2.05	0.8	1.6	0.05	0	0	1.01	0.83	0.86	2.17	1.64	1.82
VIT_13s0147g00180	0.49	0	1.2	0	0	0.57	0	0	0	0	0	0	0.91	1.06	0	0	0	0	0.6	0	0.56	0	0.66	0	0	0	0	0.83
VIT_10s0092g00010	38.12	55.03	57.34	44.21	27.34	45.73	41.2	54.92	48.42	10.59	17.24	30.78	69.09	57.68	3.01	14.25	34.35	52.67	44.74	52.49	59.26	53.28	39.41	42.59	45.08	29.78	26.45	27.82
VIT_15s0048g02650	0	0.23	0	0	0	0	2.67	1.23	0.6	0.98	1.27	2.14	0.8	0	4.42	3.96	11.07	4.39	9.1	0	0	0.24	2.92	0	1.64	2.93	2.79	4.11
VIT_12s0035g02010	2.03	2.93	3.65	2.25	0.54	1.72	7.02	3.92	2.52	4.13	0	6.05	5.65	2.14	7.75	9.23	3.52	4.04	4.2	4.75	4.22	3.11	0.69	2.21	2.34	5.18	3.39	3.2
VIT_11s0016g02870	83.89	112.83	102.16	103.34	105.39	107.63	86.15	86.73	88.61	129.49	142.05	94.72	110.32	112.6	117.16	139.69	77.62	103.49	90.55	96.9	105.14	102.11	100.5	98.24	97.04	53.4	50.95	52.58
VIT_04s0044g01300	4.72	4.51	3.28	1.94	2.72	2.17	1.44	1.44	2.69	3.16	2.2	1.76	2.27	1.87	1.09	0.65	2.21	1.47	1.87	1.9	1.69	1.81	2.83	3.04	2.72	4.66	7.35	8.02
VIT_04s0023g01240	0	0	0	0.41	0.49	0.31	0	0	0	0	0	0	0	0	0	0	0	0	0	0	0	0	0.13	0.3	0.25	0.68	0.84	1.08
VIT_06s0061g00350	1.09	1.24	1.27	12.76	12.41	13.57	13.54	15.81	16.41	16.02	19.8	13.58	19.38	18.83	13.78	11.49	17.73	17.89	17.43	17.45	20.73	17.05	17.34	18.59	18.74	13.53	13.03	15.71
VIT_13s0047g01010	0.09	0.17	0.17	0.12	0.45	0.29	0.39	0.13	0.7	0.9	1.39	0	0.11	0.13	0	0.18	1.28	1.16	1.13	0.34	0.92	0.62	0.39	0.55	0.27	0	0	0
VIT_15s0024g01080	0	0	0	0	0	0	0	0	0	0	0	0	0	0	0	0	0	0	0	0	0	0	0	0	0	0	0	0
VIT_01s0011g00300	10.19	12.42	9.5	10.55	13.97	13.46	13.41	14.8	14.55	15.38	16.16	11.09	15.44	14.26	15.21	13.94	13.24	13.42	13.49	14.2	14.26	13.58	12.63	12.93	13.79	12.22	12.77	11.83
VIT_13s0047g00320	7.34	9.07	8.47	5.42	8.81	6.4	7.75	9.19	6.32	7.05	6.73	7.29	9.3	8.67	9.99	13.97	5.51	6.3	6.06	7.17	7.73	5.94	6.63	4.98	5.5	6.2	5.51	3.93
VIT_03s0063g00390	7.08	7.45	8.12	7.85	6.36	6.53	6.49	5.76	7.78	9.84	10.78	4.69	8.01	4.79	13.59	15.26	4.95	5.66	6.48	9.53	8.43	7.04	6.77	8.75	6.09	7.01	6.21	5.81
VIT_15s0046g01580	0	0	0	0	0	0.1	0.18	0.15	0.29	0.25	0	0	0	0	0	0	3.38	1.32	2.88	0	0	0.06	0.58	0.09	0.16	7.5	6.59	7.34
VIT_09s0002g00510	0	0	0	0	0	0	0	0.12	0.69	0	0	0	0.31	0	1.76	3.68	0.23	0.2	0.41	0	0	0	0	0	0.12	2.7	0.61	0.57
VIT_14s0060g01500	0	0	0	0	0	0	0	0	0	0	0	0	0	0	0	0	0	0	0	0	0	0	0	0	0	0	0	0
VIT_05s0020g04950	40.3	35.99	38.18	22.55	25.39	23.85	27.47	28.75	28.58	16.45	16.42	40.61	36.31	33.23	19.16	20.02	24.55	29.19	25.89	30.56	31.55	30.22	18.49	22.5	21.82	23.4	25.62	28.13
VIT_14s0060g00080	9.92	17.55	17.34	6	5.18	6.7	1.93	3.32	2.16	5.05	6.55	4.37	4.92	6.52	8.91	5.81	4.21	15.35	12.35	14.64	16.91	20.16	12.62	18.09	18.37	5.32	2.02	5.67
VIT_13s0067g01140	0	0	0	0	0	0	0	0	0	0	0	0	0	0	0	0	0	0	0	0	0	0	0	0	0	0	0	0
VIT_04s0210g00180	41.51	52.05	47.13	38.78	38.82	34.61	46.8	43.39	45.51	60.19	76.47	58.64	68.07	67.29	49.05	49.99	33.4	54.86	42.27	60.89	52.13	60.33	49.67	44.78	48.28	31.63	27.44	33.93
VIT_03s0017g01910	0	0	0	0	0	0	0	0	0	0	0	0	0	0	0	0	0	0	0	0	0	0	0	0	0	0	0	0
VIT_13s0147g00110	82.08	96.9	90.88	75.45	89.9	79.28	131.7	138.13	118.91	121.18	158.97	183.85	169.44	173.14	124.07	138.24	111.16	88.79	106.91	106.65	129.68	106.65	115.81	118.22	119.37	117.72	106.04	105.39
VIT_18s0001g10860	0	0	0	0	0	0	0	0	0	0	0	0	0	0	0	0	0	0	0	0	0	0	0	0	0	0	0	0
VIT_00s0394g00010	1.01	1.93	1.16	9.65	7.65	8.09	30.77	31.32	9.22	41.91	44.94	74.36	41.32	63.76	13.19	15.5	67.74	73.67	60.07	66.21	85.06	58.27	39.42	44.78	28.03	43.66	44.65	63.52
VIT_00s0308g00030	0	0	0	0	0	0	0	0	0	0	0	0	0	0	0	0	0	0	0	0	0	0	0	0	0	0	0	0
VIT_09s0002g08270	13.93	14.79	13.98	10.5	25.35	16.56	10.3	15.03	12.65	16.48	13.03	12.25	20.22	18.6	9.76	15.08	29.55	19.24	25.91	10.49	18.57	14.5	7.33	9.08	10.23	44.86	39.48	40.89
VIT_11s0016g04980	9.76	8.64	8.27	7.85	7	6.67	7.81	9.72	8.16	9.59	13.69	6.79	11.64	12.67	9.66	5.95	8.15	11.56	9.82	13.85	11.95	13.26	9.95	11.04	11.7	7.91	7.81	8.19
VIT_08s0007g05000	158.52	120.82	142	47.4	6.77	29.22	94.89	36.72	59.48	13.37	14.9	20.14	12.49	15.36	14.66	14.22	97.22	45.92	71.38	7.69	5.13	5.31	43.93	16.7	29.99	74.81	77.31	78.17
VIT_06s0009g01140	0.07	0	0.09	0.13	0.73	0.52	0	0.2	0	0	0	0	0	0	1.12	0.89	0.1	0.08	0	0	0.09	0.08	0	0	0.1	0.12	0.13	0.12
VIT_07s0005g06370	0	0	0	0	0	0	0	0	0	0	0	0	0	0	0	0	0	0	0	3.4	0	0	0	0	0	0	0	0
VIT_03s0063g02320	0	0	0.16	4.79	2.08	2.89	2.95	4.06	5.63	0.56	0	1.44	0	0	0	0	1.52	0.29	0.74	0	0	0	0.27	0.21	0	0.2	0.66	0
VIT_14s0068g00190	0	0	0	0	0.69	1.47	0.7	1.12	0	5.28	2.29	14.02	5.81	17.52	0	0	1.14	5.69	3.46	11.15	9.29	10.26	5.36	10	10.27	13.4	15.28	11.08
VIT_18s0001g03640	0	0	0	0	0	0	0	0	0	0	0	0	0	0	0	0	0	0	0	0	0	0	0	0	0	0	0	0
VIT_12s0134g00010	0	0	0.07	6.62	7.25	5.9	3.63	8.25	7	2.94	3.49	4.28	5.24	7.45	24.51	22.77	2.95	2.47	2.76	2.55	3.61	2.74	1.03	0.99	0.76	0.09	0.48	0.36
VIT_18s0001g01350	1.6	1.39	1.1	4.28	5.27	4.36	4.72	5.53	6.47	2.31	1	5.33	4.71	4.65	2.59	2.07	3.63	5.4	4.96	5.62	10.42	8.2	4.5	3.28	3.53	4.83	7.55	7.8
VIT_00s0634g00030	0	3.36	0	4.17	10.05	7.32	4.37	7.84	4.01	5.03	0	10.51	1.84	11.67	10.78	0	5.29	0	2.41	3	1.47	1.25	0	1.97	0.79	10.12	7.73	4.77
VIT_06s0004g02880	0.83	0.44	1.07	1.47	2.33	2	3.91	6.1	4.21	1.81	2	4.28	2.91	5.85	0	0	11.06	6.36	8.4	8.43	7.17	8.23	8.65	8.93	8.68	7.37	10.1	11.22
VIT_15s0046g01760	295.18	236.19	253.21	388.19	457.24	421.79	465.2	471.95	490.19	350.17	411.91	304.66	332.82	335.83	379.64	345.26	520.29	501.98	503.74	407.3	437.92	427.24	465.06	428.46	433.83	559.7	523	497.57
VIT_04s0008g06410	39.42	36.5	41.91	30.28	41.56	28.42	40.47	47.6	40.43	20.97	15.13	66.35	59.94	52.18	24.9	25.01	40.94	39.22	44.87	52.25	68.54	56.4	53.51	63.88	46.66	32.72	47.57	39.81
VIT_16s0039g02590	0	0	0	0	0	0	0	0	0	0	0	0	0	0	0	0	0	0	0	0	0	0	0	0	0	0	0	0
VIT_11s0065g01230	0	0	0	0	0	0	0	0	0	0	0	0	0	0	0	0	0	0	0	0	0	0	0	0	0	0	0	0
VIT_07s0005g03350	176.15	216.46	210.92	261.65	234.99	250.77	257.54	251.55	260.59	367.72	355.35	279.6	283.31	272.15	296.92	287.97	228.79	377.36	309.04	440.62	433.28	440.4	398.25	383.43	414.83	220.09	194.55	201.8
VIT_01s0010g01310	3.1	4.37	4.41	4.47	7.12	6.98	6.38	8.12	6.27	8.51	10.69	2.45	7.77	7.23	8.7	8.75	5.14	10.44	8.2	5.71	8.62	7.62	9.54	8.66	8.72	6.24	5.14	4.26
VIT_18s0001g15400	15.41	17.99	16.93	25.57	30.58	26.51	27.02	32.2	30.8	26.78	22.52	22.65	36.63	32.6	19.13	19.71	34.76	40.99	33.6	36.62	39.29	41.36	29.13	30.31	31.62	31.07	33.24	33.19
VIT_05s0051g00080	0.27	0.81	0.52	0	0.23	0	0	0	0	0	0	0	0	0	0	0	0	0	0	0	0	0	0	0	0	0	0	0
VIT_18s0001g01120	24.85	21.8	24.47	18.09	20.91	18.79	26.89	26.94	29.67	37.98	38.69	29.12	35.31	36.02	38.24	41.32	22.28	27.86	24.32	32.05	31.37	33.02	23.19	19.9	22.4	19.2	22.12	19.97
VIT_05s0020g03170	0.09	0.12	0.04	23.97	30.18	26.66	12.8	17.11	15.39	1.58	0.93	2.86	3.32	2.33	0	0.77	15.07	7.57	12.32	4.64	3.83	4.1	28.46	28	30.34	3.46	2.49	3.26
VIT_19s0090g00480	0.87	0.43	0.69	3.64	2.92	3.52	5.76	7.14	7.01	4.44	4.47	11.43	8.19	11.66	6.09	7.29	2.67	5.93	2.72	4.24	4.23	4.46	6.11	3.54	5.36	4.32	3.69	3.09
VIT_14s0083g00080	0.56	0.22	0.14	28.69	30.71	33.52	6.52	5.99	3.31	3.05	2.64	1.53	1.81	1	0.57	0.68	26.18	24.86	26.18	42.58	43.54	40.63	30.31	39.23	33.67	10.97	11.44	12.57
VIT_12s0035g00840	101.48	73.02	83.21	79.67	100.11	95.63	71.2	88.75	84.03	91.08	100.91	45.82	67.35	66.24	77.54	74.88	56.42	89.44	69.27	80.07	82.42	80.01	60.9	72.77	64.12	42.06	43.69	44.28
VIT_04s0008g04540	0	0	0	0	0	0	0	0	0	0	0	0	0	0	0	0	0	0	0	0	0	0	0	0	0	0	0	0
VIT_19s0135g00100	86.7	84.05	73.56	56.18	59.59	58.57	97.32	115.26	121.83	104.56	78.6	170.46	203.21	200.04	146.08	155.11	67.02	112.65	89.65	164.11	150.3	153.97	88.21	102	90.1	76.53	86.11	77.94
VIT_07s0031g01150	3.47	5.59	4.54	46.8	29.34	35.25	10.44	12.18	11.07	12.22	13.59	7.21	14.81	11.95	5.89	12.89	8.95	7.08	12.04	6.96	15.56	9.87	9.44	17.38	9.23	13.27	13.38	15.18
VIT_10s0003g04510	4.03	4.72	3.66	3.24	3.96	3.23	5.05	5.04	5.2	5.91	5.43	4.85	4.86	5.12	11.12	8.72	5.23	5.39	5.1	5.64	5.94	7.54	5.2	6.34	5.36	5.15	4.93	5.16
VIT_05s0020g00560	3.29	3.71	3.95	4.85	6.72	5.83	4.24	5.68	4.78	7.85	7.46	2.8	7.1	7.17	6.03	5.87	6.08	6.17	5.86	4.19	5.31	4.61	5.29	5.36	5.39	4.9	4.91	5.42
VIT_10s0003g03680	2.11	0	0	0	0	0	0	0	0	0	0	0	3.56	0	0	0	0	0	0	0	0	0	4.42	0	0	0	0	0
VIT_18s0001g09530	23.56	8.98	15.96	54.48	59.68	63.09	57.69	77.25	66.02	78.64	68.06	67.48	95.82	92.68	50.32	46.93	48.77	65.57	61.78	104.06	100.58	107.01	71.56	74.34	76.3	66.34	76.09	70.47
VIT_10s0597g00010	271.49	113.96	169.74	2.99	1.71	0.61	1.72	1.39	2.67	2.91	1.89	1.93	0	1.52	0	0	1.4	1.95	1.22	1.38	1.34	1.84	0	4.1	0.99	0.55	2.4	2.27
VIT_09s0002g05450	0	0	0	0	0	0	0	0	0	0	0	0	0	0	0	0	0	0	0	0	0	0	0	0	0	0	0	0
VIT_09s0002g08250	6.78	6.42	8.75	6.73	7.68	5.43	2.58	4.19	5.85	9.62	8.38	8.67	10.67	6.87	7.35	8.66	2.16	3.52	5.56	5.15	4.07	3.27	1.65	4	3.36	10.05	4.02	3.95
VIT_08s0007g03280	6.3	7.59	6.94	10.87	9.64	12.22	10	14.44	12.92	9.97	10.46	15.89	17.62	13.54	5.33	5.11	7.27	9.7	8.21	10.26	8.54	9.82	8.13	5.19	8.18	7.11	6.92	8.04
VIT_13s0019g03020	0.36	0	0.16	0.24	0.84	0.64	1.17	0.91	1.55	1.08	2.22	1.28	1.01	1.69	0	0.38	2.27	0.53	0.99	0	0	0	0.5	0.76	0.86	0.51	0.42	0.66
VIT_00s0914g00010	5.88	12.77	14.25	9.43	9.87	5.72	5.41	16.07	9.7	4.53	14.75	6.06	11.25	8.39	7.71	0	14.19	9.84	12.89	7.95	5.69	10.96	16.24	13.95	14.13	6.11	9.42	10.88
VIT_00s0347g00090	0	0	0	0	0	0	0	0	0	0	0	0	0	0	0	0	0	0	0	0	0	0	0	0	0	1.26	0	0
VIT_03s0038g01090	0	0	0	0	1.43	0	1.44	0	0	0	0	0	0	0	0	0	1.21	0	0	0	1.13	0	0	0	2.49	0	0	0
VIT_01s0010g03010	0	0	0	0	1.31	3.47	3.5	7.13	0	0	0	0	0	0	0	0	0	4.56	4.73	0	0	0	0	0	0	0	7.32	4.61
VIT_17s0000g04980	0	0.17	0	0.58	0.28	0.3	1.13	2.26	0.88	1.47	0.95	0	0.29	0.37	0	0	1.13	0.57	0.98	0	0	0	0.72	0	0.24	0.54	0.29	0.28
VIT_08s0007g08910	0.05	0	0	0.19	0.36	0	0	0.07	0	0.5	0.32	0.74	0.38	0.72	0	0	1.09	33.53	15.84	17.23	37.86	27.27	1.5	1.91	2.62	0.89	1.53	1.88
VIT_00s0225g00220	52.93	56.56	50.82	45.51	51.4	55.61	60.81	59.16	59.34	60.62	56.97	45.3	62.85	56.75	79.74	76.25	65.72	73.47	64.83	76.98	70.23	72.76	75.58	69.03	76.87	54.95	53.57	54.01
VIT_18s0089g00090	0.12	0.46	0.28	1.36	3.04	2.33	1.75	2.28	2.17	6.5	5.61	0.49	2.28	2.55	0.81	1.94	4.57	3.53	3.44	0.95	1.55	1	5.06	6.28	5.25	1.98	2.11	2.13
VIT_18s0001g10670	0	0.86	2.07	2.87	2.73	1.45	28.85	29.08	8.28	3.41	0	4.63	1.42	1.83	0	0	77.52	15.97	50.51	0	0	0	22.9	8.55	15.52	0	0	0
VIT_02s0025g01510	100.01	91.44	91.35	171.28	114.41	141.61	234.13	136.68	191.34	142.21	151.62	170.88	168.85	183.39	132.13	110.96	128.05	117.44	121.15	104.65	100.15	112.95	100.75	76.57	83.31	127.75	138.11	132.89
VIT_14s0006g01700	0	0	0	0	0	0	0	0	0	11.61	0	0	0	0	0	0	4.13	6.56	0	0	0	0	0	5.04	0	0	0	0
VIT_02s0025g02880	1.1	0.81	0.81	3.28	3.11	3.28	8.82	12.75	12.2	15.65	14.4	9.43	7.19	11.15	4.49	6.32	19.65	6.96	13.27	1.79	1.96	1.73	7.55	7.3	8.7	11.71	11.53	11.28
VIT_08s0058g00030	0	0	0	0	0	0	0	0	0	0	0	0	0	0	0	0	0	0	0	0	0	0	0	0	0	0	0	0
VIT_05s0020g03680	1.97	3.27	3.07	0.47	3.16	1.93	0.45	0.73	0	0	0	0	0	0	3.93	1.56	0.74	0.31	0.96	0	1.06	0	0.58	0	0	2.62	1.43	1.79
VIT_09s0002g04210	6.03	6.38	7.26	14.5	16.72	14.9	17.95	16.54	15.35	14.51	15.33	10.79	15.01	16.53	13.02	13.98	27.36	23.33	27.47	20.1	22.88	20.39	23.04	17.43	21.5	32.32	30.61	32.3
VIT_12s0034g01390	0.13	0.13	0.08	0	0.22	0.12	0.79	1.27	1.07	1.22	0.4	0.26	1.07	1.19	0.69	0	1.99	0.46	1.26	0.18	0.34	0.29	0.43	0.45	0.29	0	0	0
VIT_17s0000g07450	39.01	25.38	27.8	47.45	61.61	58.29	36.43	47.13	38.6	57.51	63.77	26.39	34.18	26.23	56.08	52.68	79.23	29.68	56.48	19.75	19.52	18.33	42.91	35.59	36.77	33.28	30.45	27.95
VIT_12s0034g01760	197.16	107.17	161.16	256.12	230.53	271.57	272.04	344.35	330.93	345.24	335.58	733.34	808.91	737.63	683.98	703.52	212.53	479.76	348.41	731.87	768.12	770.07	278.06	365.93	377.46	104.07	112.04	118.61
VIT_00s0805g00010	9.22	4.72	11.8	24.11	42.21	40.19	46.38	46.6	82.44	64.86	24.85	13.12	35.53	52.05	44.37	77.26	76.65	94.56	93.51	30.29	39.04	18.91	87.96	32.41	89.33	33.98	51.63	20.29
VIT_06s0080g01070	0	0	0	0	0	0	0	0	0	0	0	0	0	0	0	0	0	0	0	0	0	0	0	0	0	0	0	0
VIT_03s0088g00340	0.9	0.44	1.78	1.6	3.47	1.62	2.32	3.09	1.81	1.9	1.35	2.33	2.77	3.51	3.67	2.55	1.49	0.26	0	2.05	1.14	0.79	0.47	0.75	0.95	1.82	1.19	1.91
VIT_03s0017g01790	44.52	50.71	41.83	23.09	30.96	26.83	26.19	40.4	32.8	39.17	29.51	56.8	40.91	44.55	44.34	71.98	37.83	28.47	41.44	59.7	59.3	55.56	32.65	32.02	45.56	42.7	35.06	30.31
VIT_00s0302g00040	0	0	0	0	0	0	0	0	0	0	0	0	0	0	0	0	0	0	0	0	0	0	0	0	0	0	0	0
VIT_03s0038g01170	0	0	0	0	0	1.51	0	0	0	0	0	0	0	0	0	0	0	0	0	0	0	0	0	0	0	0	0	0
VIT_13s0156g00260	5.78	2.38	3.86	3.76	3.72	4.64	5.93	6.69	7.41	10.97	10	6.08	7.18	8.54	21.44	18.57	22.89	33.25	21.34	36.77	40.47	35.88	10.55	15.2	14.14	47.31	46.32	44.8
VIT_02s0025g02630	4.11	1.92	1.93	0.44	0	0.3	0.29	0.11	0.23	0.38	0	5.1	9.5	9	0.43	0	0	0	0	0	0	0.09	0.36	0.72	0.73	0.56	0.9	0.84
VIT_02s0109g00310	0	0.17	0.07	0.21	0	0	1.2	1.76	1.1	0	0	0	0	0	0	0	5.8	4.96	5.13	0.31	0.15	0	0.76	1.1	1.09	20.91	21.06	18.32
VIT_11s0065g01020	0	0	0.1	0	0	0.14	0.13	0	0	0	0	0	0	0.17	0	0	0	0.17	0	0	0	0.08	0.16	0	0	0	0.13	0
VIT_00s0369g00010	1.75	0	0	0	0	0	0	0	0	0	0	0	0	0	0	0	0	0	0	0	2.18	0	0	0	0	0	0	0
VIT_00s0225g00050	126.18	35.95	70.48	47.42	28.72	41.7	69.94	61.59	65.26	73.18	62.81	12.63	14.74	15.73	3.87	8.56	3.74	2.27	3.54	0.15	0.44	0.31	0.12	0.59	0.17	1.92	1.65	2.31
VIT_08s0032g00290	17.68	21.02	20.26	37.33	42.69	38.33	46.05	52.48	51.75	29.76	33.95	29.23	34.57	36.37	28.73	21.59	50.41	36.16	45.85	44.74	38.38	41.78	60.65	63.1	54.15	36.45	33.31	41.1
VIT_00s1045g00030	10.42	10.95	9.56	0.99	1.26	0.68	2.55	2.05	2.5	3.32	3.23	2.16	3.34	2.94	13.98	20.04	2.83	3.68	2.69	6.59	6.63	4.67	2.44	1.94	1.37	2.46	2.34	3.13
VIT_07s0130g00070	29.99	35.76	33.11	24.67	34.98	29.76	27.25	34.58	32.31	44.93	40.62	20.91	48.45	43.57	50.29	50.74	31.49	42.77	35.48	35.5	37.71	36.33	33.54	35.16	31.11	29.31	27.17	27.22
VIT_11s0103g00750	0	0	0	0	0	0	0	0	0	0	0	0	0	0	0	0	0	0	0	0	0	0	0	5.93	0	0	0	0
VIT_00s0187g00240	13.79	16.84	15	15.98	15.38	14.01	20.18	20.17	22.26	27.17	33.38	35.96	32.74	38.43	22.73	22.71	27.89	78.19	51.04	69.37	89.69	75.89	31.25	34.75	35.86	31.13	35.98	32.05
VIT_06s0061g00650	0	0	0	0	0	0	0	0	0	0	0	0	0	0	0	0	0	0	0	0	0	0	0	0	0	0	0	0
VIT_16s0098g00810	25.93	27.99	27.26	27.81	36.96	33.94	36.73	41.59	36.59	48.31	51.02	24.97	54.67	48.41	37.75	34.92	41.62	51.63	44.68	37.09	43.84	38.38	38.51	39.81	39.76	42.42	38.5	38.61
VIT_10s0116g00920	3.75	3.42	3.82	22.06	22.03	23.88	15.61	11.55	11.41	2.65	1.71	1.69	1.28	1.27	3.96	3.86	13.42	4.09	9.12	0.57	0.49	0.56	4.81	3.16	4.24	20.3	17.99	16.26
VIT_09s0002g07710	0	0	0	0	0	0	0.25	0.07	0.13	0	0	0	0	0	0	0	0.14	0	0.07	0	0	0.06	0	0.04	0	0.04	0.05	0.04
VIT_03s0091g01140	20.45	17.52	18.58	3.49	3.15	3.74	9.31	12.6	10.91	7.66	5.26	8.69	10.66	8.63	10.12	7.27	28.21	6.21	17.9	2	0.9	1.71	8.12	4.58	5.85	14.63	9.92	7.46
VIT_11s0016g03210	20.63	13.03	17.43	237.59	367.24	301.21	135.97	163.73	157.24	225.52	239.62	85.06	146.07	144.85	141.93	138.93	223.59	218.73	224.97	138.16	159.4	158	276.5	310.84	298.78	179.97	182.42	167.83
VIT_10s0003g01880	0.53	0.35	0.66	2.03	3.95	2.98	3.69	3.2	3.48	2.15	1.51	2.44	2.91	3.73	3.4	2.76	3.92	3.48	3.43	3.21	2.69	2.68	2.98	2.24	3	6.28	5.74	6.05
VIT_17s0000g10410	0	0	0	0	0	0	0	0	0	0	0	0	0	0	0	0	0	0	0	0	0	0	0	0	0	0	0	0
VIT_14s0030g01420	1.31	1.27	0	0	6.06	6.38	22.36	29.65	32.88	9.96	13.11	50.47	60.52	48.95	0	0	22.61	13.89	35.48	75.7	31.97	59.62	31.03	33.93	38.55	5.97	10.48	8.48
VIT_09s0054g00890	60.75	102.42	81.26	118.97	131.95	121.4	108.1	126.58	119.5	122.88	118.52	110.55	175.56	164.78	98.05	102.01	84.17	166.4	123.8	152.83	169.26	157.11	122.05	129.88	130.36	66.08	62.81	61.38
VIT_03s0097g00470	0.29	0.38	0.36	0.5	0.48	0.51	4.39	4.92	3.84	2.17	0.56	1.49	0.85	2.74	2.44	1.17	9.22	1.97	5.19	1.28	1.48	1.03	6.16	1.63	2.34	2.46	1.82	2.23
VIT_02s0087g00350	2.63	3.82	3.09	0	0	0	2.03	0	0	0	0	4.59	4.17	5.44	0	6.79	0	0	2.96	1.61	1.6	2.54	0	0	0	0	8.39	2.12
VIT_01s0011g00800	43.84	58.86	55.74	0.47	0.37	0.32	0.15	0.12	0.36	0.21	0.27	0	0.08	0.2	0	0	0.12	0.1	0.05	0	0.06	0	0	0.08	0	0	0	0.23
VIT_15s0048g02980	0.65	0.39	0.49	45.2	29.65	31.53	22.42	20.97	21.75	31.33	37.61	22.98	11.99	17.27	7.82	9.35	40.63	34.92	36.2	23.08	23.11	26.19	72.41	77.33	78.7	77.84	74.08	78.32
VIT_17s0000g05910	0	0	0	0	0	0	0	0	0	0	0	0	0	0	0	0	0	0	0	0	0	0	0	0	0	0	0	0
VIT_13s0067g02200	64.64	110.46	93.82	0	0.38	0.41	0.38	0	0.6	0.99	0	0	0.4	0.51	0	0	0	0.52	0.27	0	0	0	0	0	0	0	0	0
VIT_13s0064g01760	0.11	0.23	0.29	0.1	0	0.1	0	0.16	0	0	0	0.23	0.41	0.64	61.74	59.69	0	5.02	2.93	6.84	7.84	6.44	0.25	0.39	0.41	0.1	0	0
VIT_06s0004g01680	1.04	0.43	0.55	11.25	12.43	10.53	10.53	8.54	9.34	7.81	8.37	11.93	8.21	9.43	0	0.9	18.67	26.81	20.74	17.54	18.65	18.62	18.63	20.88	22.01	4.91	5	4.27
VIT_08s0007g00410	1.6	0.97	2.38	29.6	21.89	27.97	26.44	32.46	33	32.91	33.16	42.75	31.75	38.72	5.02	8.74	19.26	66.92	40.89	55.98	68.29	63.8	67.73	80.72	80.22	32.82	33.59	35.87
VIT_00s0575g00020	0.1	0	0	0	0	0	0	0	0	0	0	0	0	0	0	0	0	0	0	0	0	0	0	0	0	0	0	0
VIT_07s0031g01770	0.65	1.4	1.25	4.02	4.63	5.57	1.86	2.75	2.79	2.01	2.93	1.71	3.23	3.03	0.85	1.35	3.18	3.48	3.1	2.18	2.45	1.76	3.75	3.89	3.84	1.73	3.02	2.74
VIT_13s0019g05050	0	0	0	0	0	0	0	0	0	0	0	0	0	0.3	0.68	0.81	0	0.15	0	0	0	0	0	0	0	0	0	0
VIT_00s0230g00060	0	0	0.54	0	0	0	0	0	0	0	0	0.8	0	0	0	0	0	0	0	0	0	0	0	0	0	0	0	0
VIT_13s0019g03260	456.75	446.98	436.39	456.12	452.46	446.48	692.61	779.93	826.74	522.12	528.47	989.35	1008.49	991.26	731.08	660.62	596.77	1022.23	750.8	1646.97	1482.19	1545.36	939.46	962.87	918.44	641.56	601.38	660.32
VIT_12s0134g00230	0	0	0.06	0	0	0.08	0	0.06	0	0.21	0	0.09	0	0	0	0	0.75	0.11	0.38	0	0	0	0	0.08	0	0	0	0
VIT_19s0014g04940	13.5	9.82	10.41	53.95	41.14	46.64	68.03	51.72	52.46	29.68	38.42	41.18	41.62	45.64	11.19	6.1	50.61	95.42	65.54	56.22	46.69	53.25	27.65	29.11	29.61	45.89	95.43	84.97
VIT_12s0057g01060	1164.07	857.07	967.79	71.64	167.57	126.64	97.03	142.87	129.38	155.64	162.8	115.46	231.68	197.81	503.53	491.85	4.91	3.05	4.41	0.98	0.67	0.96	25.96	33.84	29.22	16.84	19.09	19.16
VIT_07s0005g02030	0.09	0	0	0.15	0.15	0.16	1.34	0.36	0.47	0.4	0	0	0	0	0.89	1.07	0.47	0.1	0.1	0	0.11	0	0	0.15	0.25	0.43	0.78	0.58
VIT_15s0024g01160	0	0	0	0	0	0	0	0	0	0	0	0	0	0	0	0	0	0	0	0	0	0	0	0	0	0	0	0
VIT_15s0021g01840	18.68	17.92	17.6	13.79	22.06	20.26	18.99	23.68	24.99	17.54	18.44	15.17	20.3	17.91	20.91	22.12	14.88	12.65	15.06	9.03	10.98	10.17	13.62	12.23	14.55	21.37	17.46	17.43
VIT_07s0104g00460	14.58	22.97	19.62	15.14	20.65	19.54	22.1	28.56	28.45	34.09	39.88	19.23	37.83	32.02	24.28	23.89	22.36	20	22.17	24.29	22.1	22.3	23.53	21.83	22.5	15.02	16.08	16.36
VIT_14s0068g01860	12.55	0	4.4	0	0	0	11.53	32.51	16.56	20.84	9.23	13.02	17.67	19.35	0	0	22.35	3.93	21.07	2.27	2.25	7.11	54.66	27.12	4.94	0	0	0
VIT_11s0016g03980	26.26	18.13	24.86	28.13	24.88	28.26	13.48	18.75	17.06	37.84	31.09	15.2	15.84	23.17	11.02	25.78	9.87	23.69	12.59	13.75	21.23	19.27	2.45	14.05	9.98	24.52	13.92	14.05
VIT_08s0007g02240	181.97	133.05	146.04	657.01	988.56	821.28	351.61	729.61	659.87	121.84	105.83	359.29	531.89	501.21	70.27	71.34	114.26	121.07	120.12	69.49	134.3	97.67	109.07	212.55	151.91	39.56	50.16	53.86
VIT_00s1286g00020	2.85	2.88	2.43	86.82	39.35	64.25	20.37	18.1	20	12.13	12.01	11.19	17.99	11.07	7.63	3.39	24.64	19.17	21.42	13.18	16.06	15.24	21.62	20.36	19.81	19.14	24.89	23.38
VIT_09s0002g00270	0	0.15	0	0	1.53	0	0.96	0.64	0	0.9	0	0.27	0	0.73	0	0.61	1.86	0.37	1.59	0.13	0.2	0	0.48	0.74	0.86	0.89	1.05	1.12
VIT_00s0335g00070	0	0	0	0	0	0	0	0	0	0	0	0	0	0	0	0	0	0	0	0	0	0	0	0	0	0	0	0
VIT_01s0010g01100	15.73	16.82	14.05	8.03	8.68	10.59	12.9	14.18	12.27	24.52	21.95	14.16	13.97	19.65	9.31	17.45	12.41	18.63	17.27	21.29	21.1	19.49	17.8	11.54	15.67	16.63	12.95	13.82
VIT_18s0001g10730	32.62	23.08	24.96	27.67	29.56	28.11	24.3	19.94	20.86	21.76	27.73	35.37	33.76	41.97	34.89	32.98	28.96	33.31	27.86	19.36	29.11	23.59	16.86	25.42	22.8	34.1	41.23	39.31
VIT_00s0202g00050	0	0	0	0	0	0.53	0	0	0	0	0	0	0	0	0	0	0	0	0	0	0	0	0	0	0	0	0	0
VIT_00s0266g00040	0	0	0	3.9	0	0	0	0	0	0	0	0	0	0	0	0	3.2	3.58	4.77	0	0	0	2.4	0	2.44	0	1.95	5.63
VIT_08s0007g05120	7.43	10.97	10.09	15.34	13.89	12.85	7.9	12.72	9.93	9.65	11.55	10.73	15.76	17.27	5.52	8.09	12.21	21.51	15.44	23.77	22.54	24.41	16.58	15.98	17.28	12.01	11.31	10.24
VIT_18s0001g03190	8.85	8.07	8.08	13.22	17.02	16.77	15.2	27.09	22.6	9.63	12.52	21.27	24.46	32.71	12.68	21.55	20.22	24.56	17.52	34.49	36.72	37.74	20.32	17.52	19.21	16.44	19.21	9.42
VIT_17s0000g00450	0	0	0	0	0	0	0	0	0	0	0	0	0	0	0	0	0	0	0	0	0	0	0	0	0	0	0	0
VIT_00s0250g00080	0	0	0	0	2.13	0	0	0	0	0	0	2.42	2.2	0	0	0	0	0	1.56	0	0	0	5.46	2.24	0	0	0	0
VIT_11s0016g00060	9.32	11.93	8.89	1.77	5.89	0.89	11.83	8.21	16.91	4.25	2.77	3.78	14.07	6.73	4.82	17.14	6.98	2.3	7.23	5.42	3.99	1.62	3.26	3.48	4.41	6.53	5.29	0
VIT_01s0011g06300	56.41	54.12	50.8	61.43	72.56	64.97	53.27	72.95	60.92	53.9	50.68	68.94	84.89	64.26	45.52	40.38	79.61	75.9	82.3	57.32	69.4	62.71	81.18	79.28	84.39	100.44	113.06	102.03
VIT_05s0049g01450	36.11	9.7	16.88	312.82	299.63	362.17	173.74	137.95	171.64	85.82	128.03	126.56	72.71	70.66	125.61	143.42	21.29	203.57	102.03	236.57	206.33	226.27	97.36	100.18	82.45	62.68	112.91	62.47
VIT_08s0058g00880	31.79	24.23	28.06	65.29	64.15	60.48	73.86	53.18	61.54	53.79	56.34	48.5	64	64.1	32.88	37.45	73.46	42.55	56.81	26.91	31.82	28.12	40.24	33.06	39.1	72.18	67.02	67.28
VIT_04s0069g00920	101.14	67.76	85.22	91.93	112.53	96.41	127.02	123.56	140.52	66.45	63.43	147.89	142.27	148.45	88.34	78.74	50.98	57.46	49.14	53.6	30.91	46.9	42.45	33.47	36.92	109.74	116.55	114.92
VIT_01s0011g00740	14.63	55.89	38.98	0.09	0.34	0.27	0.17	0.28	0.27	1.17	0.3	0.2	0.36	0.23	0	0.32	0.27	0.41	0.66	0.81	1.3	0.44	0.44	0.09	0.51	0.34	0.45	0.51
VIT_07s0104g00290	2.51	3.73	2.7	5.26	3.87	5.19	4.28	4.87	2.07	3.07	2.84	5.64	4.66	6.45	1.97	1.18	2.36	3.35	3.78	4.4	3.12	4.37	2.7	2.47	2.37	2.24	2.24	3.54
VIT_16s0050g00340	0	0	0	0	0	0	1.02	0.83	0	2.55	6.65	0	1.06	4.07	8.71	0	0	0.7	0.73	0.82	0.8	0.65	0	0	0.89	0	1.06	1.03
VIT_01s0011g06140	1.42	0.74	1.56	11.62	4.66	7.58	19.44	12.84	18.34	4.08	5.28	3.47	2.45	2.73	0.7	0.42	15.27	62.77	34.82	2.55	0.7	0.95	7.19	14.52	9.33	93.16	180.68	175.67
VIT_13s0019g00660	0.45	0.77	0.58	0	0	0	0	0	0	0	0	0	0	0	0	0	0	0	0	0	0	0	0	0	0.09	0	0	0
VIT_16s0100g00470	2.92	1.21	1.8	65.96	23.01	45.16	77.64	32.16	50.83	18.45	13.9	27.73	12.32	21.85	8.19	4.61	106.64	63.23	90.12	21.73	18.86	18.17	42.64	42.15	38.92	56.88	58.42	58.09
VIT_12s0059g01260	6.97	8.17	7.97	11.64	17.69	15.07	9.48	11.84	12.63	8.72	7.74	8.36	13.73	12	15.37	10.72	8.7	7.26	8.61	6.55	8.65	7.65	8.57	6.6	7.13	7.56	8.11	7.76
VIT_15s0048g00290	0	0	0	0	0	0	0	0	0	0	0	0	0	0	0	0	0	0	0	0	0	0	0	0	0	0	0	0
VIT_16s0013g01320	0	0	0	0	0	0	0	0	0	0	0	0	0	0	0	0	0	0	0	0	0	0	0	0	0	0	0	0
VIT_13s0067g03840	84.07	81.43	82.51	103.35	117.48	103.12	109.48	114.13	117.58	101.1	103.82	71.72	85.19	86.95	108.13	106.97	100.55	111.1	98.12	80.04	72.39	76.03	120.77	115.34	108.16	79.61	78.22	84.9
VIT_05s0020g03440	2.39	2.14	1.48	21.49	18.24	11.83	12.5	6.61	7.73	5.12	5.54	13.73	10.34	11.24	4.8	6.88	9.27	11.16	8.77	15.16	13.67	15.93	15.5	10.32	12.68	12.34	14.11	14.51
VIT_04s0069g00030	16.17	10.92	13.34	9.27	8.83	5.63	5.32	7.9	9.55	8.92	17.42	6.95	5.54	7.07	15.16	10.39	1.47	0.6	2.76	7.11	3.5	7.38	2.28	2.74	3.86	4.29	2.78	4.45
VIT_01s0150g00200	7.85	10.97	8.25	55.07	54.4	50.13	30.71	31.74	35.77	22.08	15.54	19.87	27.42	33.64	19.84	16.95	27.67	15.96	21.28	16.5	20.88	16.74	25.56	22.94	25.54	23.18	33.38	25.36
VIT_13s0019g01090	225.89	450.84	365.5	674.66	554.02	612.81	572.12	500.34	555.83	475.25	435.82	640.45	608.57	576.75	579.1	581.49	456.86	497.76	485.04	616.38	615.18	597.3	575.83	536.38	553.84	300.3	288.29	282.59
VIT_09s0002g02920	0	0	0	0	0	0	0	0	0	0	0	0	0	0	0	0	0	0	0	0	0	0	0	0	0	0	0	0
VIT_06s0004g01800	0	0.05	0	0	0	0	0	0	0	0	0	0	0	0	0	0	0	0	0	0	0	0	0	0	0	0.18	0.09	0
VIT_00s2485g00010	0	0.18	0.22	1.55	0.89	1.58	1.2	1.44	2.34	0	0	0.34	0	0	0	0	9.62	5.24	7.52	0.24	0	0	0	0.6	0.77	25.12	24.12	24.73
VIT_06s0004g04980	9.13	5.49	7.93	9.88	17.95	13.83	27.52	43.93	37.9	16.66	11.13	12.49	20.51	17.88	3.08	3.94	23.58	18.5	21.29	4.99	6.96	4.61	12.94	15.92	13.68	16.29	18.84	20.26
VIT_02s0025g00960	0	0	0	0	2.19	4.61	2.21	0	0	0	0	0	0	2.96	0	0	22.69	10.54	16.07	13.96	8.67	17.84	5.6	2.3	1.9	0	0	0
VIT_08s0007g00250	2.06	2.32	3.14	2.81	3.17	3.65	2.72	5.15	3.88	5.84	1.68	3.36	4.4	4.21	10.2	7.84	3.76	1.34	1.21	3.12	2.26	2.66	2.19	2.24	2.1	2.86	2.33	2.66
VIT_03s0017g00990	8.55	11.48	10.27	15.23	22.89	20.31	17.85	19.76	20.15	24.96	23.75	9.41	22.49	22.71	19.87	19.72	23.94	27.04	23.88	18.48	19.21	20.57	25.25	25.25	24.52	20.35	18.6	20.58
VIT_11s0052g00400	127.18	118.77	116.14	63.75	95.89	85.03	108.59	130.8	130.99	153.24	169.7	90.6	105.33	115.09	255.24	235.95	80.97	161.98	111.56	165.2	148.97	157.57	127.66	128.52	102.07	83.26	60.19	66.67
VIT_10s0042g01260	1.47	2.06	1.97	1.94	3.67	3.16	3.39	3.68	3.56	2.29	4.28	3.9	7.02	5.65	4.57	4.11	2.54	3.01	2.28	5.23	4.74	5.15	3.67	5.06	3.73	2.67	2.57	3.41
VIT_04s0043g00960	0	0	0	0	0	0	0	0	0	0	0	0	0	0	0	0	0	0	0	0	0	0	0	0	0	0	0	0
VIT_04s0008g02170	6.64	7.4	6.79	10.54	13.69	11.93	10.52	10.68	10.26	28.16	29.15	7	16.66	16.24	28.23	29.34	16.05	16.38	16.58	15.86	15.22	15.86	19.25	16.17	17.36	14.47	12.94	14.03
VIT_13s0067g03860	0	0	0	0.46	1.91	0.79	0.15	0	0	0.4	0.52	2.41	1.42	1.18	0	0	0	0.31	0.42	0.35	1.14	0.57	0.38	0	0	0.44	0.16	0.44
VIT_09s0002g04230	22.77	9.63	17.9	17.21	18.71	22.38	26.18	25.15	28.66	18.82	22.92	32.47	31.23	34.54	42.34	41.05	17.14	14.97	18.78	31.89	29.99	30.84	20.57	21.51	20.2	22.48	22.58	21.69
VIT_19s0014g01180	0	0.32	0.2	12.97	25.29	23.01	14.71	17.27	16.23	2.85	0.92	0.31	0.57	0	0	0.96	35.85	14.78	23.62	0.22	0	0	11.07	11.54	9.76	72.47	61.54	64.25
VIT_12s0028g02340	108.98	149.11	136.47	208.64	247.39	230.44	194.78	291.23	257.48	207.32	203.85	194.37	363.01	316.44	156.35	145.47	157.02	405.83	272.75	403.07	409.48	419.78	305.12	324.07	317.28	172.93	158.6	159.42
VIT_07s0129g00210	19.23	10.27	14.09	16.6	15.63	14.34	29.75	26.58	30.15	23.31	19.12	21.42	16.61	17.25	6.11	7.83	12.14	31.95	18.46	24.49	35.54	33.79	14.83	21.47	14.85	9.75	14.29	16.06
VIT_13s0019g00820	4.08	31.49	18.76	0	2.06	0	0	0	0	0	0	0	0	0	0	0	0	0	0	0	0	0	0	0	0	0	0	0
VIT_19s0027g01640	7.84	9.19	10.25	5.32	6.49	7.98	7.42	8.14	8.89	7.75	6.14	11.8	14.74	12.02	8.7	11	11.84	19.19	14.14	23.08	20.77	20.79	14.47	13.24	13.25	9.73	8.28	7.11
VIT_15s0046g01130	1.11	0	0	5.31	5.06	5.34	13.55	12.41	2.52	4.18	10.98	15.26	8.73	9.06	19.38	5.68	8.65	2.32	6.14	9.44	9.36	2.13	2.17	7.06	10.28	0	3.51	3.51
VIT_10s0071g00740	18.02	33.27	28.15	16.31	20.9	12.24	12.39	18.6	13.54	16.99	24.81	17.63	15.12	15.23	22.68	19.94	16.04	24.94	19.17	26	26.55	27.69	21.62	20.14	17.05	21.4	21.16	17.84
VIT_07s0141g00980	0	0	0	0	0	0	0	0	0	0	0	0	0	0	0	0	0	0.16	0	0	0	0	0	0	0	0	0	0
VIT_05s0077g00060	4.21	6.23	5.35	18.07	21.28	17.8	10.9	13.79	11.14	15	13.41	12.65	14.74	14.22	11.63	7.7	7.46	7.07	6.65	8.45	9.64	9.79	9.91	11.07	10.21	6.91	7.72	8.21
VIT_02s0025g01260	1.23	0.19	0.48	47.91	47.63	47.37	6.62	6.33	6.85	0.86	1.67	0.55	0	0.42	0	0	3.09	1.53	3.14	0.51	0.49	0.92	6.32	11.79	11.48	9.73	12.51	12.48
VIT_09s0096g00500	0	0	0	0	0	0	0	0	0	0	0	0	0	0	0	0	0	0	0	0	0	0	0	0	0	0	0	0
VIT_16s0039g01100	0.11	0.11	0.15	1.77	6.62	4.92	8.68	10.68	10.88	0.73	1.15	1.34	1.39	1.64	0	0.49	3.83	1.94	2.46	0.52	0.14	0.24	0.41	0	0.06	4.9	5.19	5.19
VIT_05s0049g00930	0.09	0.09	0.48	1.24	3.14	2.36	7.97	7.52	6.1	0	0	2.78	2.79	1.78	0	0	15.08	7.51	11.15	0	0	0	0.81	0.88	0.68	2.29	2.53	1.26
VIT_03s0063g02280	19.95	20.21	21.3	20.61	20.88	17.65	16.05	23.41	23.95	15.66	14.25	35.94	28.36	26.97	15.89	21.02	29.79	19.32	21	20.26	16.43	18.59	13.47	18.96	22.46	20.76	23.24	25.08
VIT_14s0060g00850	2.11	1.49	1.13	18.31	13.97	17.62	13.65	10.34	9.13	19.9	13.77	13.75	9.01	16.57	10.43	8.91	10.14	13.9	12.19	11.6	15.46	14.61	19.25	16.05	18.75	23.18	19.84	15.34
VIT_14s0066g00880	0.54	0.46	0.71	0	0.03	0	0	0	0	0	0	0.04	0	0	0	0	0	0.02	0	0.03	0	0	0.04	0.03	0	0.03	0	0
VIT_04s0008g05740	2.38	7.37	5.44	0	0	0.09	0.09	0.21	0.14	0.47	0.9	0.1	0.18	0.11	0.26	0	3.13	1.46	2.44	0.07	0.13	0.16	0.65	0.26	0.79	0.17	0	0.08
VIT_18s0001g13520	0.45	0.22	0.57	6.08	4.11	4.4	4.56	5.78	4.78	1.01	2.61	1.3	1	3.23	7.92	2.03	7.28	2.84	4.9	2.69	3.9	2.64	3.6	1.52	1.93	5.53	3.38	3.35
VIT_18s0001g06020	0.38	0.92	1.15	2.06	1.13	1.57	21.97	18.18	20.5	3.96	5.38	5.31	5.77	5.66	0	0.74	46.55	41.24	42.62	46.31	13.69	27.69	5.07	3.16	2.93	20.19	35.58	32.72
VIT_00s0238g00020	0	0.11	0.29	5.17	4.73	3.85	16.37	25.14	24.82	3.58	7.28	11.63	3.43	5.79	0	0.69	116.3	36.35	76.34	2.12	2.49	3.53	75.52	100.65	95.6	22.22	22.98	22.24
VIT_13s0067g01510	17.99	21.59	19.22	13.24	16.99	13.42	15.94	19.83	18.26	18.3	19.47	13.22	19.96	21.75	22.23	18.89	17.51	25.53	20.94	26.01	26.05	25.13	15.28	15.69	18.41	11.96	10.88	9.26
VIT_01s0011g02870	11.31	8.65	11.99	16.8	20.99	19.78	24.72	29.4	28.07	34.75	36.69	41.3	58.65	51.6	47.71	35.38	15.98	14.5	15.34	20.95	22.91	23.26	14.87	13.53	17.38	16.77	14.47	12.3
VIT_03s0110g00110	1.37	1.41	0.75	3.35	4.02	3.95	4.67	9.89	9.89	12.08	9.88	2.51	5.72	5.59	14.3	19.42	5.63	2.44	5.16	2.77	2.31	2.6	1.15	1.73	1.68	3.25	3.12	2.01
VIT_04s0023g01060	0.74	0.96	0.85	0.85	1.55	1.27	1.44	1.57	1.55	1.64	1.33	1.39	2.38	1.77	1.38	0.83	0.9	1.18	1.15	2.3	1.98	2.42	1.9	1.43	2.35	0.74	0.87	0.89
VIT_16s0013g01420	0	0	0	0	0	0	0	0	0	0	0	0	0	0	0	0	0	0	0	0	0	0	0	0	0	0	0	0
VIT_01s0010g01350	0	0	0	0	0	0	0	0	0	0	0	0	0	0	0	0	0	0	0	0	0	0	0	0	0	0	0	0
VIT_03s0038g04260	1.64	2.45	2.38	12.19	13.08	12.67	5.54	6.13	4.26	3.86	5.25	3.44	4.93	5.28	3.68	6.24	5.75	3.77	6.05	3.33	3.46	3.89	4.29	4.17	4.84	5.22	6.93	5.85
VIT_06s0009g01170	0	0	0	0	0	0	0	0	0	0	0	0	0	0	0	0	0	0	0	0	0	0	0	0	0	0	0	0
VIT_07s0005g03270	0	0	0	0	0	0	0	0	0	0	0	0	0	0	0	0	0	0	0	0	0	0	0	0	0	0	0	0
VIT_12s0059g01530	78.17	44.75	79.39	66.96	70.91	70.54	45.97	55.52	31.87	79.32	91.48	64.61	58.14	79.11	100.23	107.73	38.09	23.38	44.47	28.19	27.03	35.78	39.44	33.48	43.16	51.52	52.74	52.26
VIT_14s0081g00120	0.43	1.04	0.75	0.94	0.33	0.61	0.33	0.27	0.53	0.45	0.29	0.72	0.53	0.71	0.25	0	0.8	0.82	0.8	1.18	0.44	1.25	0.94	0.58	0.58	0.49	0.89	1.07
VIT_01s0010g03650	3.79	5.68	4.79	7.26	4.88	7.41	7.45	7.13	10.4	8.75	8.51	7.76	11.5	11.1	7.37	5.88	9.76	8.71	9.81	12.4	9.76	10.48	11.26	9.76	9.31	6.01	5.63	6.68
VIT_07s0104g00870	0	0	0	0	0	0	0	0	0	0	0	0	0	0	0	0	0	0	0	0	0	0	0	0	0	0	0	0
VIT_02s0025g01870	0	0	0	0	0	0	0	0	0	0	0	0.08	0.08	0	0	0	0.06	0	0	0	0	0	0	0.07	0	0	0	0
VIT_00s0125g00190	5.65	4.67	4.75	4.08	4.36	4.03	3.66	2.97	4.38	4.46	3.55	4.36	6.96	5.99	2.5	4.85	2.3	4.08	2.49	4.67	3.4	4.55	2.3	1.19	1.64	5.75	3.97	4.39
VIT_18s0001g02340	6.9	13.98	11.55	17.21	22.97	18.88	17.88	16.76	17.31	27.13	29.52	7.56	14.32	16.23	15.46	16.68	16.47	24.14	21.3	12.74	15.23	14.55	22.91	24.91	24.3	14.44	10.66	11.64
VIT_14s0066g01700	71.52	61.06	68.91	31.5	40.44	30.13	36.23	40.02	41.05	52.99	48.27	44.09	47.8	38.67	47.47	38.98	29.4	30.77	26.81	40.58	34.62	45.2	23.73	22.7	22.88	29.43	28.11	21.84
VIT_00s0857g00010	11.46	10.54	7.51	4.85	6.12	3.9	13	17.95	15.05	7.59	6.15	11.26	12.84	15.52	17.29	10.9	9.31	2.72	9.46	6.59	4.92	3.19	9.8	7.17	8.09	3.27	4.45	6.5
VIT_09s0054g00540	0	0	0	0	0	0	0	0	0	0	0	0	0	0	0	0	0	0	0	0	0	0	0	0	0	0	0	0
VIT_07s0104g01280	5.12	4.23	3	5.48	6.28	5.48	7.13	7.3	5.86	7.06	7.03	16.4	25.43	23.71	8.83	6.21	15.16	8.34	12.47	8.57	8.31	7.97	13.03	8.61	9.82	6.58	5.79	5.51
VIT_05s0020g03810	0	0	0	1.3	1.16	0	0	0	0	0	0	0	1.21	2.96	0	0	0	0	1.68	0	0.92	0.7	0	1.2	0	0	0	0
VIT_15s0021g00180	0	0	0	0	0	0	0	0	0	0	0	0	0	0	0	0	0	0	0	0	0	0	0	0	0	0	0	0
VIT_12s0121g00290	0.12	0.19	0.09	0	0.07	0	0.17	0.14	0.15	0	0.54	0.47	0.09	0.21	0	0	0.45	0.18	0.26	0.06	0.16	0.18	0	0.08	0.08	0.08	0	0
VIT_00s0809g00010	0	0	0	0.24	0.7	0.37	0.61	0.28	1.12	0.47	0	0	0	0	0	0	1.13	0.27	0.64	0.42	0	0	0.25	0	0.6	1.56	0.86	1.08
VIT_02s0087g00810	5.05	2.98	3.63	2.02	1.92	2.04	0	7.05	1.48	9.69	6.31	15.14	7.02	12.84	16.51	6.52	12.03	27.67	27.65	45.66	48.01	34.57	12.42	18.94	15.98	14.98	10.08	10.71
VIT_13s0019g02690	0	0	0	0	0	0	0	0	0	0	0	0	0	0	0	0	31.16	11.89	15.73	0	0	0	1.18	0	1.6	0.89	0.96	0
VIT_01s0011g03180	0.62	0.07	0.09	0.48	1.04	1.11	3.77	3.76	4.45	5.07	6.57	1.08	1.11	1.08	0	0.43	14.98	6.32	11.44	1.29	2.48	1.93	4.9	4.35	5.56	0.11	0.62	0.12
VIT_11s0037g00780	0	0	0	0.34	0	0	0.32	0	0	0	0	0	0	0	0	0	0	0	0	0	0	0	0	0.33	0	0	0	0
VIT_17s0053g00700	0.03	0.03	0.04	0.99	0.59	0.8	6.55	9.32	7.45	2.08	2.87	3.11	6.83	6.08	0	0.19	21.84	5.91	12.89	1.62	1.6	1.63	8.48	5.75	7.84	0	0	0
VIT_10s0116g00370	6.62	9.89	10.03	9.02	12.2	9.19	13.03	11.93	12.46	14.04	9.71	1.63	3.03	3.33	3.15	6.28	12.26	4.42	8.9	2.88	4.47	4.16	3.23	1.47	2.49	18.08	20.44	24.14
VIT_04s0043g00250	10.07	15.41	15.38	17.15	18.48	16.42	21.48	22.3	20.61	15.59	16.31	18.13	25.88	23.69	15.58	20.11	20.86	35.24	26.87	30.36	31.66	31.37	28.41	25.29	26.08	26.51	23.19	23.53
VIT_10s0003g02650	649	552.5	612.18	510.95	481.88	513.02	712.01	788.74	791.54	630.55	665.64	1296.3	1178.56	1143.56	874.49	942.95	719.86	1272.31	989.95	2114.3	1960.04	2061.79	1121.68	1141.05	1105.91	863.39	911.49	809.4
VIT_18s0001g09710	16.52	18.44	18.43	5.83	7.03	6.15	8.09	11.16	11.54	9.99	7.77	9.65	19.16	16.5	10.1	15.45	9.62	13.93	11.01	15.42	13.58	16.31	14.52	14.16	11.82	15.88	19.12	16.95
VIT_14s0060g00860	14.66	16.83	17.53	9.94	11.63	10.54	9.22	10.44	8.82	13.95	14.34	9.49	11.67	12.7	9.44	12.7	9.17	10.75	9.52	6.84	9.86	9.41	7.7	6.24	7.05	10.14	11.57	10.89
VIT_05s0049g00940	1.17	1.6	1.72	145.32	196.98	172.2	138.92	119.13	114.9	16.23	15.19	19.63	21.23	21.65	2.8	1.68	112.88	51.21	91.37	2.67	1.73	1.34	21.94	18.74	17.79	199.93	143.52	145.95
VIT_14s0171g00120	114.61	81.73	91.92	204.99	215.84	203.82	130.24	118.96	119.34	86.08	111.63	81.57	71.47	71.7	34.47	50.19	172.54	122.9	155.56	52.12	83.82	72.02	149.46	161.69	137.9	212.85	226.72	180.01
VIT_07s0104g01260	0.32	0.24	0.2	1.69	5.08	3.73	2.59	4.48	4.73	0.73	1.42	0.47	0.14	0	0	0	5.11	2.23	2.37	0.75	0.31	0.34	0.52	0.82	1.15	28.07	24.04	28.5
VIT_07s0095g00290	0.34	0.14	0.31	5.7	5.62	5.79	2.76	2.83	2.96	1.81	2.64	0.87	0.86	1.09	0	0	7.69	2.33	5.64	0.52	0.31	0.21	1.47	0.85	1.48	18.04	17.18	18.35
VIT_09s0054g00640	0.75	0.5	0.54	0	0.14	0	0.14	0.34	0.45	0.38	0.5	1.31	1.51	1.69	0	0	0.57	1.56	1.2	4.51	2.06	4.08	2.17	2.01	1.7	0.7	0.45	0.42
VIT_07s0005g04510	3.4	6.2	5.39	3.57	5.55	3.06	2.64	3.94	3.4	5.67	4.65	3.13	8.26	5.98	9.54	9.66	2.65	4.78	4	4.02	5.16	4.5	1.84	1.18	2.1	1.23	1.24	1.23
VIT_18s0122g01470	0.12	0	0	18.87	15.43	17.16	0.11	0	0.17	0	0	0	0	0	0	0	0	0	0	0	0	0	0	0	0	0	0	0
VIT_13s0067g00390	6.77	7.6	6.91	27.27	23.22	25.35	12.54	15.38	13.46	22.87	24.51	14.95	19.85	18.71	9.38	11.58	7.57	7.6	8.12	6.96	7.99	6.46	7.77	8.87	7.5	7.11	8.19	7.12
VIT_06s0004g06790	0.1	0.57	0.86	38.17	25.5	35.32	57.92	65.58	64.19	7.02	5.12	47.92	53.37	51.61	6.4	3.54	7.22	11.18	8.01	8.15	12.34	7.8	5.61	7.41	6.55	48.61	54.28	46.24
VIT_08s0007g02550	0	0	0	0.41	0.39	0.42	1.59	0.32	1.24	0	0	4.92	2.92	3.14	0	0	1.61	11.08	5.88	4.44	11.4	10.67	1.52	4.45	1.03	1.53	0.83	0.78
VIT_17s0000g02420	18.2	16.72	17.44	17.65	34.75	24.1	29.6	52.17	44.37	95.37	92.71	37.39	67.54	66.19	98.05	86.81	49.52	64.16	52.97	48.61	54.82	55.44	31.48	32.47	29.45	1.68	1.46	0.88
VIT_03s0017g02170	40.88	26.36	35.06	117.5	162.5	152.57	77.35	55.15	69.69	49.16	51.27	20.14	20.79	20.38	3.74	3.36	84.03	30.83	62.57	8.7	3.3	5.71	68.53	35.26	52.65	109.04	54.88	53.15
VIT_15s0046g00910	0	0	0	0	0	0	0	0	0	0	0	0	0	0	0	0	0	0	0	0	0	0	0	0	0	0	0	0
VIT_06s0080g00050	0	0	0	0	0	0	0	0.39	0	0	0	0	0	0.64	0	0	0	0	0	0	0	0	0	0	0	0	0	0
VIT_11s0016g03230	15.54	24.22	22.04	18.77	24.84	22.14	21.79	22.48	24.32	22.05	29.23	14.86	26.46	24.4	25.75	26.26	27.6	28.21	29.38	24.52	26.34	25.01	29.23	28	28.3	22.14	22.37	20.26
VIT_05s0124g00600	0	0	0	0	0	0	0	0	0	0	0	0	0	0	0	0	0	0	0	0	0	0	0	0	0	0	0	0
VIT_11s0016g04940	9.88	7.45	9.21	1.73	2.67	4.18	7.73	7.2	6.89	2.21	2.86	4.51	10.74	9.84	5.58	8.16	4.68	8.79	7.43	12.19	10.81	10.72	5.29	8.39	6.39	9.51	9.18	7.36
VIT_16s0050g01720	0.64	0	0.26	42.16	38.18	39.06	19.97	16.9	14.25	2.72	1.18	0.39	0	0	0	0	31.92	10.23	18.93	0.84	0.27	0.22	16.52	16.68	21.33	35.08	37.37	38.46
VIT_10s0003g01890	0.19	0.55	0.23	0.32	0.91	1.3	1.54	1.48	0.48	1.6	1.04	0	1.29	1.62	8.1	7.53	0.5	0.84	0.22	0.24	0.47	0.39	1.17	1.56	0.79	1.78	1.29	1.81
VIT_09s0002g09050	11.66	14.03	13.74	8.55	11.14	9.51	13.1	11.44	10.54	9.66	5.02	16.01	13.32	10.84	3.26	5.19	13	16.77	9.99	22.05	19.09	17.68	16.72	11.77	14.15	10.07	9.79	10.65
VIT_01s0011g03400	0.43	0.87	1.12	117.69	132.8	126.42	132.71	122.12	121.79	43.96	43.11	22.23	18.35	22.33	35.59	39.62	58.77	84.22	71.22	52.89	77	65.39	29.97	28.78	25.46	97.67	97.18	92.84
VIT_01s0182g00020	53.64	66.06	65.75	54.26	58.84	52.63	49.27	55.89	56.3	49.21	55.86	44.81	57.73	50.82	57.39	53.29	59.87	58.77	64.27	55.34	57.81	53.34	65.54	64.33	66.52	67.19	66.81	59.56
VIT_08s0007g08700	1.45	0.57	0.37	0.76	1.2	0.26	0.73	1.37	1.15	3.21	0.83	0.55	1.54	0.32	1.44	0	1.96	1.49	0.68	1.74	1.49	1.08	1.86	0.74	1.46	1.18	1.02	0.72
VIT_10s0003g05790	0	1.29	0	0	0	0	0	0	0	0	0	0	0	0	0	0	0	0	0	0	0	0.66	0	0	0	1.01	0	1.05
VIT_18s0041g01000	0	0	0	0	0	0	0	0	0	0	0	0	0	0	0	0	0.67	0	0.24	0	0	0	0.13	0.11	0	0	0.14	0.31
VIT_16s0050g02250	0.93	1.74	1.2	1.45	2.85	3.38	2.01	3.3	1.9	0.82	1.06	1.85	7.3	5.52	2.75	1.83	2.64	2.74	4.12	4.81	3.71	4.56	3.3	2.61	2.63	1.87	3.27	2.27
VIT_14s0068g00920	51.21	21.64	33.82	1091.05	767.74	907.09	790	1064.68	1012.84	609.9	618.52	823.61	1094.24	1024.45	59.27	78.3	1533.89	2128	1776.78	2036.02	1857.51	2018.93	1523.78	1526.6	1448.59	1279.7	1220.45	1212.84
VIT_03s0088g00610	0	0	0	0	0	0	0	0	0	0	0	0	0	0	0	0	0	0	0	0	0	0	0	0	0	0	0	0
VIT_05s0020g04520	20.15	20.28	18.85	17.25	19.76	19.48	21.45	21.97	18.84	31.32	25.74	21.04	25.82	28.28	23.32	23.9	23.45	27.66	27.29	25.11	28.36	26.96	25.06	19.95	22.52	27.6	26.94	26.17
VIT_11s0016g03270	1.59	1.31	1.13	1.71	1.48	1.43	2.26	2.66	3.56	0.81	1.05	3.28	3.17	3.15	2.26	1.63	1.92	2.77	2.41	4.27	4.11	3.14	1.71	2.11	2.42	1.03	2.05	1.48
VIT_14s0068g00340	7.96	5.77	6.16	12.01	13.64	16.14	11.8	14.1	13.43	15.23	18.74	16.27	18.66	18.19	6.84	11.78	13.02	16.33	14.82	15.84	15.47	13.36	14.53	15.49	16.1	15.36	15.19	11.84
VIT_18s0001g04760	13.55	13.02	11.19	13.25	17.04	12.89	16.59	15.16	17.2	14.07	31.08	26.02	30.62	16.81	34.87	17	15.33	15.41	12.91	29.63	18.56	27.97	14.18	17.52	15.79	15.39	13.88	18.57
VIT_12s0034g00820	0	0	0	0	0	0	0	0	0	0	0	0	0	0	0	10.52	0	0	0	0	0	1.95	0	0	0	0	0	0
VIT_07s0031g01790	0.79	5.15	3.29	0	0	0	0	0	0	0	0	0.12	0	0	0	0.38	1.34	0.93	1.17	0	0	0.13	0.13	0	0.18	7.9	6.27	5.76
VIT_07s0005g04460	10.25	10.15	10.46	24.02	22.86	24.66	18.94	16.36	17.86	18.26	17.69	5.1	8.81	10.02	14.28	13.4	23.68	28.25	25.97	16.6	20.49	18.71	36.18	32.67	32.71	29.58	27.07	26.85
VIT_02s0154g00150	0	0	0	1.34	0.26	0.55	1.3	1.04	0.41	7.47	5.28	11.72	11.34	6.61	0	0	0	1.23	1.45	6.36	3.96	7.3	0	0.26	0.22	0	0	0
VIT_00s1688g00010	0	0	0	0	0	0	0	0	0	0	0	0	0	0	0	0	0	0	0	0	0	0	0	0	0	0	0	0
VIT_05s0094g01250	0.25	0.87	0.64	1.76	1.89	1.35	8.95	10.76	14.4	1.13	1.46	38.29	79.82	51.62	60.07	63.56	0.68	0.43	0.59	0.84	1.3	0.95	23.75	20.56	19.93	9.49	8.03	11.27
VIT_04s0008g03800	32.96	26.69	29.26	44.73	47.02	48.82	58.48	67.31	55.58	31.87	31.34	86.83	102.49	90.61	50.06	45.11	44.11	80.36	59.31	99.08	100.32	99.62	58.23	63.51	65.33	44.85	49.12	46.05
VIT_08s0032g01210	121.46	104.39	108.98	56.65	76.92	69.52	60.88	72.53	65.02	67.1	90.81	60.57	68.78	66.42	46.32	57.88	44.34	46.35	42.5	57.89	51.6	60.39	36.46	24.09	31.55	47.05	49.3	52.42
VIT_07s0104g00790	1.07	0.39	0.58	5.92	8.48	6.46	11.23	10.37	10.47	0	1.02	8.31	9.74	11.08	5.33	7.1	10.94	15.94	11.85	8.71	12.48	9.59	5.53	5.74	6.09	8.78	9.93	7.94
VIT_13s0019g01100	65.11	90.02	81.14	121.71	109.24	109.77	131.05	65.72	82.6	48.4	44.6	52.98	46.36	50.64	13.75	21.93	129.97	110.86	122.74	51.99	64.16	53.92	50.12	71.08	72.73	98.55	135.98	130.43
VIT_08s0007g06760	1.6	4.08	3.61	0.27	0	0.14	1.04	0.94	1.85	0.7	1.36	3.59	1.78	3.58	0	0	2.39	2.13	1.9	1.13	1.38	0.99	1.98	2.48	1.21	2.55	2.33	2.56
VIT_05s0029g00730	6.57	5.17	5.5	10.08	16.04	10.26	11.91	15.59	12.64	14.23	10.72	11.97	22.52	17.29	8.83	11.41	12.17	14.13	13.37	16.45	15.45	15.69	12.04	10.34	12.16	13.07	15.24	11.15
VIT_00s0229g00040	0	0	0	0	0	0	0	0	0	0	0	0	0	0	0	0	0	0	0	0	0	0	0	0	0	0	0	0
VIT_07s0031g00090	14.2	14.89	15.26	7.33	9.03	11.36	15.29	14.86	14.74	15.57	11.46	10.73	15.09	17.04	17.08	12.85	16.48	19.99	19.32	18.4	19.4	20.95	14.47	13.17	11.58	16.32	16.71	17.57
VIT_13s0067g03820	60.37	12.67	22.3	180.23	174.97	183.91	250.53	339.71	319.74	79.35	74.85	435.43	742.65	564.72	76.97	73.61	346	529.43	428.33	692.87	652.75	682.78	541.17	578.45	552.14	329.51	324.97	324.92
VIT_12s0035g01740	35.06	36.64	35.46	29.52	35.44	34.36	30.55	33.77	34.05	40.47	42.66	23.53	38.52	39.06	41.41	38.51	31.4	55.6	42.95	46.53	46.95	49.24	39.37	41.14	40.43	26.46	29.8	26.49
VIT_05s0049g01150	0	0	0	0.67	0	0	0	0	1	0	0	1.44	0.67	0	0	0	0	0	0	0	0	0	0	0	0	0	0	0
VIT_14s0128g00410	0	0	0	0.33	0	0.34	0.64	0.77	4	1.66	0	2.16	3.01	1.68	0	0	1.03	0.87	1.57	0.51	0	0	0.41	0.32	1.64	0	0	0
VIT_03s0017g00490	44.67	231.72	159.93	1.07	0.29	0.78	0.74	0.12	0.7	1.59	2.05	0.34	0.47	0.58	1.34	3.73	0.24	0.1	0.1	0	0	0	0	0	0	0.43	0.31	0.15
VIT_00s0270g00030	0	1.99	1.75	0.44	1.26	0.67	1.92	1.88	3.68	1.13	3.65	0.48	0.89	0.84	0.63	1.51	0.17	1.74	1.34	3.2	0.97	2.84	0.81	1.07	1.09	0.41	1.12	0.42
VIT_12s0034g01000	20.89	16.3	16.65	29.24	29.03	28.92	49.05	42.35	41.58	24.57	42.49	56.1	64.85	47.53	31.78	25.99	33.21	40.44	35.13	71.87	57.73	67.44	40.23	39.73	40.44	35.44	34.6	29.04
VIT_04s0023g00160	3.58	2.95	3.04	12.3	13.9	16.18	11.55	12.04	9.78	9.75	12.64	14.1	13.74	11.48	11.86	8.72	7.79	7.42	9.41	11.65	10.08	10.34	16.29	10.42	12.83	8.71	7.19	11.62
VIT_00s0179g00110	6.67	15.91	12.95	5.8	5.08	6.7	4.89	5.93	6.3	5.55	6.68	6.44	7.47	6.97	6.68	6.93	6.85	3.52	5.56	7.1	6.5	7.02	6.17	6.22	7.02	6.78	6.37	6.82
VIT_00s0253g00090	0	0.14	0.18	0.97	0.92	0.49	3.05	7.52	8.84	0	0.8	0.53	0.25	0.31	0.69	1.66	2.07	1.91	1.15	0.56	0.18	0.45	0	0	0	1.36	0.98	2.07
VIT_01s0011g00770	15.98	16.7	17.21	12.51	13.34	13.15	14.07	18.57	17.4	16.59	17.6	19.47	23.43	23.09	19.17	16.29	13.42	19.45	16.19	24.61	23.86	24.53	13.93	14.83	14.12	19.18	16.04	18.46
VIT_08s0032g01130	0	0	0	0	0	0	0	0	0	0	0	0	0	0	0	0	0	0	0	0	0	0	0	0	0	0	0	0
VIT_09s0002g02450	32.96	14.41	23.83	23.4	79.22	52.86	48.37	82.46	67.33	12.76	11.28	27.23	28.59	29.07	37.78	27.28	88.65	50.89	78.07	44.77	42.54	50.29	30.91	19.44	24.11	0.43	0.92	0.43
VIT_02s0025g03980	21.47	97.08	62.17	0.65	0	0	0.31	0	0.49	0.82	0	0.35	0.33	0	0.92	0	0	0	0.66	0	0	0	0	0	0	1.51	0.66	0.31
VIT_18s0041g01330	0.8	0.3	0.34	12.54	4.42	8.23	17.3	5.39	8.81	2.8	2.41	0.97	0.32	1.28	1.28	1.96	9.58	4.34	7.11	0.21	0.31	0.21	1.33	1.39	1.15	2.95	4.22	4.13
VIT_11s0206g00180	5.19	6.56	7.94	1.38	0	0	1.32	0	1.99	0	4.28	1.48	1.36	0	0	0	4.42	0.9	0.95	4.2	0	0.83	0	2.73	0	1.28	0	4.04
VIT_03s0088g00970	0	0	0	0	0	0	0	0	0	0	0	0	0	0	8.53	0	0	0	0	0	0	0	0	0	0	0	0	0
VIT_04s0008g06060	11.84	8.41	10.72	7.8	7.93	8.22	24.63	20.56	24.06	12.53	16.25	25.64	13.97	16.47	7.41	10.63	17.73	31.9	23.36	11.73	21.71	16.75	9.25	13.92	12	17.95	27.87	29.27
VIT_12s0028g03520	0	0	0	0.3	0.28	0.18	0.12	0.23	0.09	0	0	0	0	0	0.53	0.63	0.41	0.31	0.32	0	0	0.04	0	0.11	0	3.84	2	1.92
VIT_10s0071g00680	6.42	4.88	6.25	6.42	6.69	3.89	6.22	6.69	5.19	5.67	8.01	13.5	12.03	9.92	7.52	9.7	3.73	6.6	4.47	6.74	7.68	7.38	4.43	5.07	5.61	7.16	4.07	5.9
VIT_12s0028g00480	8.5	5.38	14.11	0	8.56	6.04	4.31	8.19	6.48	14.26	0	8.06	7.42	1.92	8.2	0	2.42	6.88	4.15	4.58	7.94	7.27	1.84	2.98	3.74	7.02	5.96	2.95
VIT_08s0032g01020	533.24	303.73	387.67	452.4	467.89	454.01	339.55	323.68	356.99	593.73	590.56	291.8	283.11	261.71	499.31	475.99	407.1	292.78	391.86	276.84	310.41	305.59	316.19	352.61	345.91	516.84	474.85	462.73
VIT_05s0077g02250	0	0	0	0	0	0	0	0	0	0	0	0	0	0	0	0	0	0	0	0	0	0	0	0	0	0	0	0
VIT_01s0137g00530	0	0	0	0	0	0	0	0	0	0	0	0	0	0	0	0	0	0	0	0	0	0	0	0	0	0	0	0
VIT_17s0000g08070	69.82	41.36	48.85	322.12	489.7	417.09	83.58	120.22	113.38	412.87	395.42	71.32	105.37	93.04	9.76	13.37	107.57	120.84	111.52	87.96	114.44	99.17	111.9	128.79	123.88	39.88	36.69	33.94
VIT_14s0030g00130	0	0	0	0	0	0	0	0.05	0	0	0	0	0	0	0	0	0.05	0	0.05	0	0	0	0	0	0	0	0	0.07
VIT_07s0151g00460	9.46	8.62	8.46	11.72	15.53	12.29	10.25	11.92	11.02	14.13	12.87	8.21	16.97	15.61	14.68	11.5	8.74	12.48	10.25	11	13.93	12.2	9.99	10.7	10.55	9.61	10.08	9.24
VIT_02s0012g01900	100.96	82.3	78.6	171.73	163.75	158.79	93.47	98.04	113.28	82.38	77.53	87.7	120.09	101.05	60.68	66.98	62.03	45.32	58.1	49.01	55.4	53.4	59.64	55.85	59.18	64.67	60.74	63.2
VIT_13s0067g00100	20.72	22.04	22.54	34.16	37.37	35.51	43.03	35.53	40.92	43.57	44.83	46.24	51.07	47.36	40.12	37.94	49.65	55.58	54.3	51.96	57.6	56.47	52.76	54.13	54.83	55.48	58.44	50.08
VIT_13s0106g00700	2.56	3.89	2.55	8.75	9.47	9.6	8.04	8.05	6.27	5.25	4.53	6.7	8.74	6.87	4.49	5.38	9.62	8.62	8.65	5.28	7.16	6.98	6.4	8.19	8.17	7.23	6.78	7.52
VIT_13s0073g00120	440.56	346.63	339.62	485.3	526.92	501.21	744.69	797.3	851.73	840.07	927.37	1144.5	1087.35	1047.91	1126.5	1140.59	631.41	1267.17	935.48	1712.2	1595.33	1651.01	1064.17	1054.67	1025.15	912.17	732.97	757.42
VIT_13s0067g00010	19.13	22.51	19.77	5.97	4.56	7.28	7.45	10.63	7.13	8.74	1.89	9.63	15.56	12.88	14.78	11.73	4.21	8.96	6.08	10.55	10.3	6.24	7.35	6.44	6.95	8.8	8.39	5.67
VIT_12s0028g00070	0.8	1.06	1.18	0	0.44	0.48	0.9	0.18	0.35	1.19	0.77	0	0.47	0	2	0	0	0	0.16	0.36	0.52	0.43	0.57	0.23	0.38	0.22	0.94	0
VIT_19s0015g01370	331.23	178.5	238.07	118.42	62.09	83.12	77.28	55.64	63.72	169.03	196.18	247.65	191.83	207.64	394.84	405.25	55.86	192.02	109.06	87.07	46.96	65.88	38.9	91.24	65.9	62.23	113.77	105.33
VIT_17s0000g02760	20.67	19.71	21.47	24.94	31.33	26	28.62	28.6	34.15	48.63	58.1	34.81	37.82	42.58	27.29	28.54	26.4	24.24	26.01	22.01	25.01	23.97	25.59	27.92	27.34	29.98	27.43	27.01
VIT_07s0031g01610	1.69	0.42	0.67	0	0	0	0	0	0.28	0	0	0	0	0	0	0	0	0	0	0	0	0	0	0	0	0	0	0
VIT_12s0059g02620	0	0	0	0	0	0	0	0	0	0	0	0	0	0	0	0	0	0	0.17	0	0	0	0	0	0	0.24	0.26	0
VIT_14s0060g00470	0	0.04	0.02	0.03	0	0	0.03	0	0	0.08	0	0	0.03	0.04	0	0	0.07	0.06	0.13	0	0	0	0.04	0.33	0.05	1.78	1.19	0.9
VIT_08s0007g00380	7.71	14.71	11.38	15.22	24.45	20.04	13.87	16.8	15.59	25.44	25.47	7.85	23.66	20.81	26.64	28.09	18.12	25.16	22.12	15.87	18.44	17.8	24.86	22.73	24.37	22.3	20.99	20.87
VIT_10s0071g00460	0.1	0.1	0.13	0	0.84	0	0.17	0.27	0.27	0	0	0	0	0.22	0	0	0.27	0.17	0.16	0.13	0	0.11	0	0	0	0	0.36	0.5
VIT_06s0080g00240	4.32	20.26	12.73	0.29	0.55	0.15	0.42	0.67	0.22	0.75	0	0.96	0.88	0.55	1.26	1.01	0.89	0.67	0.29	0.77	0.42	0.97	0.18	0.98	0.59	0.68	1.32	0.68
VIT_03s0063g01180	0.24	0.47	0.59	0.83	0.13	0.43	0.27	0.22	0.21	0.51	0	0.62	0.2	0.7	0	0	1.62	1.2	0.39	1.99	2.08	1.86	0	0.54	0.23	0	0.28	0.13
VIT_14s0128g00270	0.44	0.58	0.56	1.03	0.98	0.26	1.24	2.79	1.56	3.26	0.85	0.28	3.91	1.63	0	0.88	1.99	1.18	2.08	1.57	2.28	2.36	0.95	0.75	1.69	1.2	1.04	2.67
VIT_13s0158g00040	0	0	0	0	0	0	0	0	0	0	0	0	0	0	0	0	0	0	0	0	0	0	0	0	0.89	0	0	0
VIT_05s0020g03980	33.51	28.27	27.99	58.8	70.82	68.99	16.45	16.92	17.11	51.17	50.93	13.6	15.78	17.6	1.33	1.59	5.06	6.86	5.55	10.22	9.25	9.19	19.34	26.8	23.4	6.43	8.39	8.49
VIT_10s0042g01120	0	0	0	0	0	0	0	0	0	0	0	0	0	0	0	0	0	0	0	0	0	0	0	0	0	0	0	0
VIT_14s0068g01470	9.75	8.42	9.24	15.8	14.61	16.2	19.55	18.29	18.01	14.19	19.41	7.65	18.58	18.18	17.51	15.27	17.82	19.85	20.62	14.04	14.61	16.61	18.02	14.03	16.56	26.97	24.65	25.02
VIT_13s0106g00440	0.38	0.09	0	1.85	1.76	1.55	2.29	0.52	1.03	0.87	0	8.39	8.05	7.89	0	0	1.04	0.67	1.14	0	0	0	0.82	0.98	0.69	0	0	0
VIT_01s0011g03050	0.37	0.09	0.48	6.74	3.6	3.86	12.6	9.32	12.3	12.78	11.03	6.02	4.02	4.79	0.48	1.14	9.92	31.97	20.53	17.3	19.44	18.24	12.69	24.11	16.88	7.44	6.85	7.5
VIT_08s0032g00810	0	0	0	0	0	0	0	0	0	0	0	0	0	0	0	0	0	0	0	0	0	0	0	0	0	0	0	0
VIT_07s0005g03330	3.63	7.52	4.57	5.93	7.67	5.79	7.72	7.93	5.98	7.25	5.12	8.15	15.7	9.92	4.07	7.98	6.43	11.83	7.83	12.97	12.57	13.21	6.49	8.69	9	5.5	6.55	7.93
VIT_05s0020g02270	494.82	388.71	426.18	1002.49	727.19	874.46	1280.7	819.62	1045.72	467.56	490.4	828.84	448.12	604.86	226.51	267.68	1188.21	1198.11	1176.46	893.43	950.27	900.09	737.26	1025.89	907.09	1116.35	1736.91	1586.19
VIT_13s0064g01330	17.06	25.2	23.46	12.06	16.84	11.85	12	16.12	15.86	17.45	25.68	17.63	23.96	22.46	16.02	18.13	10.98	15.11	10.61	19.32	18.38	19.36	10.48	9.93	10.15	5.48	5.74	5.95
VIT_11s0037g01310	0	0	0	0	0	0	0	0	0	0	0	0	0	0	0	0	0	0	0	0	0	0	0	0	0	0	0	0
VIT_14s0006g03200	46.63	46.76	49.52	43.92	49.6	46.57	71.28	70.29	69.38	61.55	63.8	71.79	102.18	98.48	44.36	52.83	60.94	136.35	91.89	158.95	158.22	165.17	101.7	98.98	105.25	61.76	63.29	64.08
VIT_05s0062g00930	0	0	0	0	0	0	0	0	0	0	0	0	0	0	0	0	0	0	0	0	0	0	0	0	0	0	0	0
VIT_19s0090g01390	2.22	0.92	2.01	1.63	1.4	1	3.64	5.07	3.99	9.72	10.95	2.53	3.99	2.9	2.37	2.84	2.52	0.86	1.87	0.37	0.48	0.1	1.8	1.74	2.01	2.92	2.65	2.64
VIT_17s0000g07220	0	0	0	0	0	0	0	0	0	0	0	0	0	0	0	0	0	0	0	0	0	0	0	0	0	0	0	0
VIT_13s0019g00480	13.49	24.31	22.6	4.09	9.98	9.72	12.24	17.24	13.65	1.12	1.46	1.47	0.91	1.15	0	0	6.73	15.73	10.47	0.35	0	0.28	0.56	0.89	1.51	28.94	25.15	28.36
VIT_02s0025g02900	20.02	27.7	27.53	9.85	12.46	8.48	21.27	33.56	30.67	8.9	8.92	36.03	38.65	39.12	8.69	8.88	18.76	28.49	19.62	24.22	29.37	29.67	18.22	16.43	16.58	8.52	9.92	8.75
VIT_17s0000g03280	144.66	97.3	101.28	813.79	1024.62	949.55	4310.99	4813.81	4938.91	396.26	414.47	1763.96	1676.62	1700.9	123.08	186.01	1840.59	666.15	1268.09	63.75	76.55	57.29	2211.21	2560.47	2454.59	2978.21	3114.26	3218.8
VIT_09s0002g02720	0	0	0	0	0	0	0	0	0	0	0	0	0	0	0	0	0	0	0	0	0	0	0	0	0	0	0	0
VIT_07s0005g03930	26.1	15.39	24.46	53.57	57.3	58.98	58.56	79.79	79.45	50.59	56.37	97.7	111.06	95.76	51.22	48.79	39.35	85.57	64.02	110.01	99.71	106.09	60.89	60.44	51.84	47	41.6	41.06
VIT_04s0008g01660	18.52	12.01	12.05	21.79	25.16	31.24	33.24	36.8	35.29	30.57	31.8	47.38	38.28	37.33	16.44	19.68	24.06	33.55	30.31	22.7	26.03	25.58	20.79	23.91	22.95	37.33	30.42	32.55
VIT_13s0067g02970	29.61	24.01	25.9	33.18	37.63	35.5	51.7	52.02	55.78	54.19	57.33	25.3	31.36	28.92	65.47	70.62	63.91	41.34	52.2	25.05	20.26	23.95	40.85	36.39	44.4	43.51	48.48	47.75
VIT_16s0039g01600	0	0	0	0	0	0	0	0	0	0	0	0	0	0	0	0	0	0	0	0	0	0	0	0	0	0	0	0
VIT_07s0289g00050	20.92	20.98	21.82	16.83	26.93	21.77	30.36	38.68	42.02	18.72	19.94	32.54	44.25	39.61	30.5	30.05	35.01	19.81	26.58	19.3	20.25	18.07	30.35	26.37	26.08	32.71	24.89	28.66
VIT_07s0130g00500	0	0	0	0	0	0	0	0	0	0	0	0	0	0	0	0	0	0	0	0	0	0	0	0	0	0	0	0
VIT_06s0004g05820	230.7	232.09	239.23	272.04	264.82	275.43	249.51	316.77	221.93	207.53	175.74	312.97	306.76	368.65	284.32	263.73	179.47	188.5	200.33	312.72	274.82	313.66	265.69	265.86	236.85	213.21	232.53	191.39
VIT_00s0800g00020	74.23	73.36	89.5	199.62	197.25	194.4	186.17	195.47	210.51	185.47	155.76	129.65	242.91	212	167.91	187.03	197.24	250.48	212.31	189.06	281.43	192.59	264.66	215.85	144.48	157.22	185.94	187.63
VIT_00s0776g00010	26.56	20.25	21.06	5.95	4.54	4.55	9.19	5.53	8.86	7.49	7.78	6.82	3.91	6.41	6.73	9.05	18.45	15.58	18.6	21.3	23.56	21.47	13.87	14.2	12.99	10.79	13.4	9.56
VIT_14s0060g00420	11.26	4.1	7.03	4.85	4.9	3.71	3.09	4.24	3.24	12.21	10.2	6.57	9.58	9.03	2.21	0.53	1.76	6.3	3.38	7.63	7.68	6.78	1.3	2.21	2.74	3.58	3.7	4.04
VIT_06s0004g02230	0	0.3	0.39	0	0.25	0	1.8	0.62	1.62	1.35	0	9.04	6.21	14.52	3.03	0	2.89	18.35	11.88	25.67	25.2	24.03	8.17	9.08	11.41	1.99	1.62	1.26
VIT_04s0023g02910	0	0	0	0	0	0	0	0	0	0	0	0	0	0	0	0	0	0	0	0	0	0	0	0	0	0	0	0
VIT_18s0041g00220	0	0	0	0	0	0	0.9	1.45	0.7	0	0	0	0	0	0	0	6.21	1.83	1.9	0.36	0	0	1.73	1.83	0.78	8.64	9.89	10.18
VIT_14s0060g01800	0	0	0	0.46	0	0	0.45	1.08	0.7	0	0	1.5	0.93	2.35	2.57	0	1.81	0.61	0.63	0	0	0	3.99	2.27	2.69	4.71	2.33	1.75
VIT_00s1667g00010	19.97	45.06	40.45	18.12	18.77	20.77	26.25	34.1	38.81	36.17	38.36	34.71	49.79	45.53	59.27	57.81	42.03	56.41	55.25	64.48	73.93	64.84	61.3	69.82	64.28	48.44	41.81	42.96
VIT_03s0038g02090	0.63	0.52	0.27	40.36	48.02	41.75	9.96	16.23	13.7	9.46	7.97	20.69	6.72	12.79	0.53	1.27	105.61	59.19	87.66	26.87	37.23	35.75	62.72	90.53	83.06	32.28	45.99	36.57
VIT_01s0011g02940	0.09	0.09	0.12	2.43	4.47	2.48	2.36	2.14	2.97	3.36	8.7	2.33	0.82	2.87	0	0	23.05	6.3	13.88	1.6	2.14	2.18	7.54	5.5	9.04	0	0	0
VIT_06s0004g08130	1.67	3.17	4.52	1.79	2.56	4.54	1.72	0.69	5.29	2.16	2.81	1.92	1.79	5.7	0	2.9	3.55	1.76	1.84	4.82	4.06	3.85	5.52	2.65	5.23	4.98	2.69	1.72
VIT_19s0014g01520	27.79	26.55	24.52	52.47	49	52.66	50	47.79	51.94	51.02	64.8	54.59	62.79	63.05	30.27	33.21	41.79	58.06	46.61	44.39	49.17	47.04	41.26	47.25	44.34	42.3	34.93	41.66
VIT_09s0054g01370	0	0	0	0	0.71	0.76	0	0	0	0	0	0	0	0	0	0	0	0.49	1.02	0	0	0	0	0	0	0	0	0
VIT_16s0050g02740	0	0	0.08	1.69	2	3.88	1.74	1.2	1.32	0	0	0	0	0	0	0	5.15	1.04	2.68	0	0	0	0.17	0.1	0.2	0.41	0.78	0.86
VIT_16s0100g00190	1.03	0.85	0.76	0.32	0.61	0.49	0.31	0.56	0.37	0.64	0.82	1.08	1.31	0.92	0.48	0	0.43	1.81	0.54	1.59	1.58	1.38	0.49	0.62	0.72	0.46	0.08	0.15
VIT_15s0024g01790	0	0	0	0	0	0	0	0	0	0	0	0	0	0	0	0	0	0	0	0	0	0	0	0	0	0	0	0
VIT_06s0009g02840	0.27	0.57	0.35	2.68	3.16	2.91	6.21	4.42	5.8	6.24	4.31	6.45	10.6	10.48	0.6	0.36	26.07	11.33	17.91	3.3	3.3	3.6	13.67	14.67	14.06	21.18	31.77	32.08
VIT_04s0023g01400	11.12	9.58	11.07	20.94	20.05	21.08	24.14	23.94	24.45	23.46	21.56	24.73	25.05	25.81	12.74	17.29	29.12	44.91	33.95	47.31	44.7	47.48	30.11	30.76	28.16	27.36	28.1	23.24
VIT_19s0015g02900	0	0	0	0.41	0.78	0.47	0	0	0	0	0	0	0	0	0	0	0.8	0.15	0.31	0	0.04	0	0.15	0.11	0	0.11	0.12	0.22
VIT_18s0001g09750	0	0	0	0	0.06	0	0.19	0.05	0.09	0	0	0	0	0	0	0	0.66	0.29	0.17	0	0	0.04	0.25	0.25	0.16	0.7	0.58	1.07
VIT_00s0743g00020	0.42	0.66	0.3	0.56	0.16	0.21	3.99	3.23	3.55	0.21	0	0.99	1.38	1.17	0	0	6.2	1.96	3.92	0.42	0.22	0.3	3.33	2.28	2.42	9.48	10.04	9.91
VIT_06s0061g00330	3.23	7.15	2.71	15.6	13.86	15.32	13.42	17.06	12.87	2.63	1.71	10.42	8.09	7.5	5.93	8.84	15.55	7.02	7.29	7.01	9.66	4.96	13.23	12.65	14.28	11.89	15.66	14.77
[truncated: 27,937 more rows]
