# Supplementary material for: The grapevine (Vitis vinifera L.) floral transcriptome in Pinot noir variety: identification of tissue-related gene networks and whorl-specific markers in pre- and post-anthesis phases
Source: Hortic Res. 2021 Sep 1;8:200. doi: 10.1038/s41438-021-00635-7 (PMC8408131; doi:10.1038/s41438-021-00635-7)
Supplement: Supplementary file 6 — Supplementary Table 2 [file 41438_2021_635_MOESM6_ESM.xlsx]

## Sheet: WGCNA_signed
Supplementary Table 2. List of genes belonging to the 10 modules showing the best correlation with tissues under study . For ech gene ID, gene significance (GS), module membership (MM) and functional annotation are reported along the putative orthologus in Arabidopsis
ID	moduleColor	MM,blue	p,MM,blue	MM,floralwhite	p,MM,floralwhite	MM,brown4	p,MM,brown4	MM,lightgreen	p,MM,lightgreen	MM,lightcyan	p,MM,lightcyan	MM,white	p,MM,white	MM,darkgreen	p,MM,darkgreen	MM,royalblue	p,MM,royalblue	MM,darkturquoise	p,MM,darkturquoise	MM,darkorange2	p,MM,darkorange2	MM,darkslateblue	p,MM,darkslateblue	MM,midnightblue	p,MM,midnightblue	MM,bisque4	p,MM,bisque4	MM,green	p,MM,green	MM,cyan	p,MM,cyan	MM,brown	p,MM,brown	MM,plum1	p,MM,plum1	MM,magenta	p,MM,magenta	MM,sienna3	p,MM,sienna3	MM,black	p,MM,black
VIT_14s0128g00030	bisque4	-0.726921	0.0172286	0.505781	0.13584	0.73791	0.0148333	0.546431	0.102194	0.0628811	0.86299	-0.13946	0.700796	0.371499	0.29052	0.443428	0.199282	0.749039	0.0126548	0.172934	0.632818	-0.494204	0.146524	-0.201161	0.577339	0.783203	0.00737056	0.652079	0.0410288	0.284213	0.426118	-0.00865256	0.981074	0.297657	0.403562	-0.14321	0.693075	0.349943	0.321557	0.50377	0.13766
VIT_02s0025g00130	bisque4	-0.72758	0.0170777	0.540096	0.107047	0.637387	0.0474415	0.583026	0.0768915	0.29801	0.402978	-0.35932	0.30785	0.467134	0.17345	0.575768	0.0815463	0.507425	0.134363	-0.000595476	0.998697	-0.515237	0.127479	-0.110035	0.762192	0.801618	0.00529265	0.592625	0.0710054	0.640623	0.0459754	0.064465	0.859567	0.0965573	0.790739	0.228045	0.526294	0.117474	0.746543	0.460297	0.180683
VIT_01s0026g02350	bisque4	-0.692703	0.0263879	0.414501	0.233662	0.7686	0.00938547	0.634767	0.0486515	0.05082	0.889118	-0.207085	0.565933	0.44678	0.195501	0.48364	0.156707	0.69714	0.0250461	0.141962	0.695641	-0.393808	0.260171	-0.135536	0.708901	0.856941	0.00153626	0.698052	0.024776	0.357009	0.311199	0.00095143	0.997919	0.303525	0.393901	-0.0989092	0.785741	0.207927	0.56432	0.567397	0.0871349
VIT_07s0129g01040	bisque4	-0.627769	0.0519827	0.316297	0.373265	0.846131	0.00202792	0.733649	0.0157324	0.0739585	0.839098	-0.246976	0.491506	0.509028	0.132932	0.409252	0.240236	0.682924	0.0295176	0.180714	0.617347	-0.175201	0.628296	0.000331084	0.999276	0.854992	0.00161772	0.678103	0.03115	0.478888	0.161422	-0.152777	0.673491	0.438072	0.205411	-0.0196989	0.956925	0.0829128	0.81987	0.563135	0.0900726
VIT_14s0081g00630	bisque4	-0.61175	0.0601709	0.355116	0.313956	0.779589	0.00783737	0.804696	0.00499153	0.315403	0.374691	-0.450082	0.191818	0.711313	0.0210742	0.470931	0.169508	0.5311	0.114183	0.0600053	0.86921	-0.0771088	0.832324	0.0674498	0.853123	0.764302	0.0100456	0.488734	0.151745	0.63564	0.0482459	0.0687273	0.850367	0.513171	0.129277	0.221941	0.53772	-0.132631	0.71492	0.559356	0.0927299
VIT_06s0004g08380	bisque4	-0.61351	0.0592324	0.433446	0.210791	0.772232	0.00885186	0.667182	0.0350721	0.153448	0.672124	-0.237637	0.508543	0.438777	0.204598	0.415632	0.232258	0.664627	0.0360358	0.0770373	0.832478	-0.32681	0.356688	-0.156056	0.666821	0.855616	0.00159132	0.613307	0.0593402	0.418619	0.228575	-0.0885354	0.80784	0.364944	0.299782	-0.136205	0.707518	0.108863	0.764664	0.605645	0.063502
VIT_07s0141g00590	bisque4	-0.612011	0.0600312	0.454639	0.186803	0.645796	0.0436949	0.637322	0.0474716	0.204552	0.570799	-0.337343	0.340461	0.458374	0.18275	0.561276	0.0913737	0.495973	0.144859	-0.0729134	0.841347	-0.450455	0.191405	-0.210095	0.560171	0.874759	0.000922907	0.628927	0.0514216	0.349202	0.322652	0.171736	0.635213	0.168377	0.641941	-0.0576328	0.874346	-0.00116563	0.99745	0.653367	0.040496
VIT_17s0000g01810	bisque4	-0.595711	0.0691771	0.360885	0.305594	0.639463	0.0464977	0.657852	0.0386775	0.147664	0.683937	-0.318906	0.369116	0.623801	0.0539376	0.592123	0.0713058	0.554861	0.0959552	-0.0569333	0.875861	-0.339804	0.336724	-0.172216	0.634254	0.867327	0.00115142	0.596395	0.0687765	0.603247	0.0648431	0.176372	0.625966	0.278808	0.435346	0.244862	0.495341	0.0059547	0.986975	0.594627	0.069816
VIT_04s0008g02100	bisque4	-0.602642	0.0651843	0.486061	0.154337	0.341257	0.334528	0.458131	0.183011	0.0718509	0.843635	-0.192399	0.594364	0.379169	0.279881	0.566952	0.0874389	0.45121	0.19057	-0.0341108	0.925469	-0.642471	0.045152	-0.27429	0.443131	0.757159	0.0112141	0.481804	0.158518	0.400356	0.251611	0.336515	0.341723	-0.0767196	0.83316	0.231922	0.51909	0.211532	0.557429	0.566718	0.0875992
VIT_09s0002g06320	bisque4	-0.581618	0.0777809	0.416573	0.231095	0.503816	0.137618	0.379488	0.279442	-0.0941341	0.795897	-0.0135441	0.970378	0.361644	0.304502	0.499447	0.141624	0.719134	0.0190802	0.00712353	0.984418	-0.60911	0.0615967	-0.450939	0.190869	0.792974	0.0062073	0.568062	0.0866822	0.287915	0.41985	0.192392	0.594377	0.160003	0.658816	-0.166454	0.645803	0.382101	0.275869	0.542416	0.105253
VIT_12s0057g00980	bisque4	-0.590294	0.0724066	0.402746	0.248525	0.7184	0.0192616	0.719643	0.0189551	0.457869	0.183295	-0.544884	0.103366	0.685745	0.0285901	0.561277	0.0913732	0.367754	0.295792	-0.113187	0.755551	-0.157061	0.66478	0.0209026	0.954296	0.707152	0.0221915	0.514305	0.128288	0.600498	0.0664029	0.149586	0.680004	0.394501	0.259258	0.360067	0.306772	-0.229377	0.523815	0.472446	0.16795
VIT_18s0001g06240	bisque4	-0.573401	0.0831021	0.454113	0.187378	0.467761	0.172795	0.589078	0.0731451	0.276686	0.438995	-0.417257	0.230251	0.5012	0.140009	0.652893	0.0406916	0.315356	0.374767	-0.197279	0.584859	-0.506117	0.135537	-0.206318	0.567405	0.829613	0.00298568	0.549139	0.100163	0.472644	0.167747	0.34304	0.331845	-0.00795067	0.982609	0.234745	0.513868	-0.100064	0.783288	0.618189	0.0567843
VIT_10s0003g05010	bisque4	-0.578247	0.0799364	0.482285	0.158042	0.592543	0.0710542	0.509493	0.132519	0.249765	0.486466	-0.324699	0.359987	0.370435	0.292012	0.599904	0.0667432	0.429675	0.215236	-0.197456	0.584516	-0.558553	0.0933009	-0.309982	0.383401	0.852414	0.00173019	0.666639	0.0352757	0.364175	0.300878	0.13093	0.718451	0.0439703	0.904001	-0.023503	0.948616	0.00963335	0.978929	0.558925	0.0930359
VIT_05s0020g03490	bisque4	-0.56117	0.0914483	0.482883	0.157452	0.576231	0.081244	0.71192	0.0209145	0.25008	0.485897	-0.355679	0.313135	0.396767	0.256283	0.467967	0.172581	0.417375	0.230105	-0.0330342	0.927817	-0.408617	0.241038	-0.127297	0.726006	0.874169	0.000939722	0.52456	0.119555	0.379749	0.279084	0.106887	0.768837	0.111416	0.75928	-0.0132887	0.970936	-0.069768	0.848123	0.738244	0.0147644
VIT_03s0038g00440	bisque4	-0.569673	0.0855916	0.601512	0.0658247	0.509703	0.132332	0.455959	0.185364	0.0558723	0.87816	-0.0297759	0.934923	0.0620369	0.864815	0.346209	0.3271	0.595759	0.0691493	0.0568731	0.875992	-0.689577	0.0273625	-0.348573	0.323584	0.817235	0.0038903	0.603607	0.0646406	0.154564	0.669853	-0.130445	0.719458	-0.0110383	0.975857	-0.129309	0.721818	0.355282	0.313715	0.615492	0.058187
VIT_03s0088g01290	bisque4	-0.542238	0.105389	0.496006	0.144829	0.737025	0.015017	0.766458	0.00971047	0.145983	0.687382	-0.14997	0.67922	0.154741	0.669493	0.113744	0.754379	0.573397	0.0831048	0.330671	0.350697	-0.197096	0.585214	0.107917	0.766662	0.724201	0.0178605	0.548881	0.100355	0.13418	0.711709	-0.41392	0.234384	0.35276	0.317405	0.0132119	0.971104	0.147519	0.684234	0.638095	0.047118
VIT_12s0028g02110	bisque4	-0.533006	0.112648	0.383569	0.273874	0.628824	0.0514712	0.528123	0.11661	-0.123475	0.733979	0.00311619	0.993183	0.286125	0.422875	0.399878	0.25223	0.745292	0.0133614	0.075434	0.835924	-0.488181	0.152279	-0.355255	0.313754	0.908652	0.000272492	0.676231	0.0318001	0.272782	0.445743	-0.087388	0.810292	0.222264	0.537113	-0.175668	0.627366	0.308867	0.385204	0.656298	0.0393012
VIT_10s0003g05720	bisque4	-0.52163	0.122011	0.278756	0.435437	0.661848	0.037104	0.556275	0.0949325	-0.119111	0.743109	-0.0497721	0.891393	0.48772	0.152725	0.457084	0.184143	0.777911	0.00806116	0.0431802	0.905719	-0.35394	0.315676	-0.327211	0.356064	0.906311	0.000300645	0.63104	0.0504072	0.502171	0.139119	-0.0187397	0.959021	0.355433	0.313494	-0.0675524	0.852902	0.233353	0.51644	0.610153	0.061031
VIT_05s0029g00710	bisque4	-0.53191	0.113529	0.567359	0.0871608	0.575184	0.0819282	0.529311	0.115638	0.0128098	0.971983	0.0225629	0.950669	0.00895185	0.980419	0.20071	0.57821	0.621865	0.0549085	0.203167	0.573466	-0.524957	0.119224	-0.205992	0.568031	0.746554	0.0131204	0.606398	0.0630849	0.0105894	0.976838	-0.297938	0.403097	0.135156	0.709689	-0.054452	0.881239	0.370754	0.291564	0.609493	0.0613887
VIT_16s0098g01720	bisque4	-0.507552	0.134249	0.217036	0.546972	0.693552	0.0261276	0.759217	0.0108682	0.127462	0.725663	-0.352259	0.318142	0.652608	0.0408092	0.477837	0.162477	0.520744	0.12276	0.0194575	0.957453	-0.0909705	0.802641	-0.0108978	0.976164	0.863031	0.00130089	0.533352	0.11237	0.66513	0.0358446	0.0496339	0.891693	0.380191	0.278478	0.117127	0.74727	-0.144432	0.690565	0.629951	0.0509282
VIT_03s0180g00120	bisque4	-0.509551	0.132467	0.334768	0.344392	0.769558	0.0092425	0.602243	0.0654101	-0.0828358	0.820035	-0.012148	0.97343	0.292558	0.41205	0.285042	0.424709	0.776552	0.00824556	0.168631	0.641432	-0.283241	0.427771	-0.209417	0.561467	0.855416	0.00159975	0.687155	0.0281341	0.272482	0.446263	-0.302783	0.395116	0.412313	0.236389	-0.170393	0.637901	0.259411	0.469208	0.59782	0.0679458
VIT_08s0007g00200	bisque4	-0.491679	0.148921	0.435842	0.207994	0.433356	0.210896	0.644812	0.0441227	0.00571978	0.987488	-0.129398	0.721634	0.291944	0.413077	0.371323	0.290767	0.527375	0.117224	0.0669074	0.854294	-0.476525	0.163799	-0.219783	0.541783	0.904055	0.000329732	0.46031	0.18067	0.398219	0.254387	0.0471713	0.897042	0.0336062	0.926569	-0.0226598	0.950457	0.125366	0.730032	0.799994	0.00545662
VIT_01s0010g03900	bisque4	-0.511772	0.130504	0.120831	0.739507	0.673323	0.032828	0.607497	0.0624789	0.202867	0.574045	-0.456495	0.184783	0.56246	0.0905439	0.54117	0.106214	0.29315	0.411059	-0.0365355	0.920185	-0.0673383	0.853364	0.149108	0.680982	0.734737	0.0154994	0.629188	0.0512952	0.718663	0.0191964	-0.0256104	0.944014	0.15566	0.667626	0.205578	0.568826	-0.239508	0.50511	0.341627	0.333971
VIT_14s0006g02140	bisque4	-0.501256	0.139957	0.458688	0.182411	0.440983	0.202066	0.55477	0.0960209	0.169466	0.639758	-0.273371	0.444722	0.301854	0.396641	0.532093	0.113382	0.368286	0.29504	-0.157554	0.663779	-0.56732	0.0871876	-0.281953	0.429965	0.900726	0.000376372	0.566516	0.0877372	0.424063	0.221951	0.123729	0.733448	-0.0988772	0.785808	0.0322865	0.929447	-0.0128121	0.971978	0.689082	0.0275189
VIT_03s0063g00750	bisque4	-0.504693	0.136823	0.328809	0.35358	0.521028	0.122519	0.435244	0.20869	0.203484	0.572857	-0.335049	0.343963	0.517063	0.125902	0.708649	0.021785	0.383022	0.274617	-0.324473	0.360341	-0.492	0.148614	-0.335817	0.342788	0.854811	0.00162544	0.671265	0.033569	0.684476	0.0290051	0.168944	0.640804	0.0159323	0.965157	0.291045	0.414584	-0.0611425	0.86675	0.438678	0.204712
VIT_02s0025g02590	bisque4	-0.475684	0.164649	0.171284	0.636117	0.588084	0.073752	0.67061	0.0338072	0.140373	0.698914	-0.429447	0.215507	0.66546	0.0357199	0.607345	0.0625626	0.359627	0.307408	-0.135202	0.709594	-0.163745	0.651258	-0.0787295	0.828843	0.832127	0.00282241	0.555787	0.095285	0.515757	0.127028	0.315209	0.375	0.229822	0.522986	0.0536261	0.88303	-0.254524	0.477917	0.617985	0.0568895
VIT_11s0016g04680	bisque4	-0.483436	0.156907	0.553433	0.0969944	0.356292	0.312242	0.44802	0.194113	0.01621	0.96455	-0.0363277	0.920638	0.114521	0.752745	0.414279	0.233938	0.510698	0.131451	-0.0654593	0.85742	-0.727238	0.0171558	-0.436495	0.207236	0.867969	0.0011302	0.542761	0.104987	0.226015	0.530083	0.0375578	0.917958	-0.118518	0.744353	-0.0144605	0.968374	0.268133	0.45384	0.711463	0.0210347
VIT_14s0108g00400	bisque4	-0.480447	0.159866	0.454822	0.186603	0.265071	0.45921	0.522189	0.12154	0.301793	0.396741	-0.415373	0.232579	0.452847	0.188765	0.599149	0.0671772	0.157545	0.663797	-0.226085	0.529952	-0.497509	0.143424	-0.189195	0.600635	0.675847	0.0319344	0.374156	0.28681	0.341299	0.334466	0.500069	0.141049	-0.0913797	0.801768	0.345725	0.327823	-0.143357	0.692773	0.60155	0.0658028
VIT_06s0004g07020	bisque4	-0.456978	0.184258	0.311763	0.380528	0.507148	0.134611	0.524302	0.119769	-0.113603	0.754675	0.0298244	0.934817	0.348233	0.324089	0.273151	0.445103	0.737967	0.0148215	0.154214	0.670565	-0.344375	0.329842	-0.251837	0.482735	0.826712	0.00318244	0.405236	0.245334	0.656549	0.0392001	-0.177253	0.624214	0.241962	0.500623	-0.0608782	0.867321	0.296035	0.406253	0.593651	0.0703942
VIT_03s0063g00820	bisque4	-0.458784	0.182308	0.0594821	0.870342	0.663433	0.0364924	0.518833	0.124385	0.00953197	0.979151	-0.297806	0.403317	0.728049	0.0169712	0.648232	0.042648	0.541876	0.105669	-0.180506	0.617759	-0.158757	0.661341	-0.230645	0.521458	0.846149	0.00202704	0.63897	0.0467204	0.710261	0.021353	0.198593	0.582309	0.340729	0.335327	0.0152987	0.966542	-0.111096	0.759955	0.450364	0.191506
VIT_06s0004g02930	bisque4	-0.462429	0.17841	0.48633	0.154075	0.521057	0.122495	0.665579	0.0356747	0.182416	0.613981	-0.213997	0.552736	0.305081	0.391358	0.371535	0.290469	0.484738	0.155629	-0.04766	0.89598	-0.429151	0.215858	-0.231759	0.519391	0.900231	0.0003837	0.487122	0.153305	0.468822	0.17169	-0.0828579	0.819988	0.115967	0.749706	0.0627828	0.863203	0.0145715	0.968132	0.754243	0.0117175
VIT_12s0034g01220	bisque4	-0.454187	0.187296	0.219272	0.542746	0.562498	0.0905169	0.356701	0.311647	-0.224105	0.533658	0.0537151	0.882837	0.410661	0.238461	0.512914	0.129502	0.762786	0.010286	-0.0772411	0.83204	-0.471491	0.168932	-0.502759	0.138581	0.878377	0.000824532	0.681481	0.0300001	0.450876	0.190939	0.0243091	0.946855	0.233022	0.517052	-0.111022	0.76011	0.313009	0.378525	0.508438	0.133457
VIT_14s0036g00430	bisque4	-0.491916	0.148694	0.664344	0.0361436	0.25823	0.471306	0.352495	0.317796	0.267382	0.455155	-0.146382	0.686564	-0.1742	0.630292	0.262791	0.463225	0.19688	0.585634	0.0145315	0.968219	-0.724635	0.0177586	-0.138671	0.702423	0.610835	0.0606624	0.444093	0.198529	0.17843	0.621875	-0.201673	0.57635	-0.392402	0.26203	0.140977	0.69767	0.21153	0.557433	0.449574	0.192383
VIT_06s0004g04530	bisque4	-0.464051	0.17669	0.243197	0.498371	0.417589	0.229842	0.385604	0.27112	0.0860319	0.813192	-0.28444	0.425731	0.492013	0.148602	0.711579	0.0210041	0.342211	0.333091	-0.303584	0.393805	-0.496504	0.144362	-0.32535	0.358968	0.842869	0.00219634	0.648331	0.0426055	0.684212	0.0290916	0.23162	0.519649	-0.0920981	0.800236	0.293226	0.410932	-0.044407	0.903051	0.433546	0.210674
VIT_13s0067g01310	bisque4	-0.474972	0.165372	0.694818	0.0257424	0.37691	0.282991	0.518888	0.124338	0.371057	0.291139	-0.249873	0.48627	0.0255381	0.944172	0.29584	0.406577	0.252724	0.481142	-0.0667809	0.854567	-0.601523	0.0658185	-0.200324	0.578956	0.654788	0.0399138	0.417169	0.230359	0.0324957	0.928991	-0.0243259	0.946818	-0.0873869	0.810294	0.0790967	0.828054	0.0576436	0.874323	0.630415	0.0507062
VIT_08s0040g01860	bisque4	-0.453869	0.187644	0.362826	0.302806	0.396147	0.257095	0.596978	0.0684354	0.242588	0.499481	-0.414258	0.233963	0.452481	0.189168	0.576544	0.0810398	0.223076	0.535587	-0.214107	0.552528	-0.407872	0.241981	-0.181125	0.616534	0.809476	0.00454852	0.466429	0.174188	0.391138	0.263708	0.352782	0.317373	-0.0378972	0.917219	0.0732993	0.840517	-0.216027	0.548884	0.683254	0.0294081
VIT_13s0073g00690	bisque4	-0.432406	0.212011	0.341967	0.333458	0.538764	0.108085	0.571202	0.0845651	-0.153722	0.671568	0.0364061	0.920467	0.301553	0.397136	0.348929	0.323057	0.7261	0.0174176	0.0481465	0.894923	-0.436499	0.207232	-0.373531	0.28768	0.955681	1.59973e+09	0.577464	0.0804427	0.427151	0.218241	-0.129152	0.722146	0.207044	0.566011	-0.0730461	0.841061	0.250623	0.484919	0.747161	0.0130055
VIT_14s0006g01880	bisque4	-0.431206	0.213425	0.212632	0.555333	0.796242	0.00584923	0.755653	0.0114721	0.00710077	0.984468	-0.192528	0.594112	0.394843	0.258807	0.29088	0.414861	0.597321	0.0682361	0.122741	0.735513	-0.0557336	0.878461	-0.030909	0.932451	0.87309	0.00097104	0.656324	0.0392906	0.288926	0.418145	-0.244304	0.496355	0.44537	0.197087	-0.177314	0.624092	-0.0552706	0.879464	0.685557	0.0286513
VIT_00s2300g00010	bisque4	-0.462572	0.178257	0.581485	0.0778651	0.128133	0.724265	0.27862	0.435669	0.191647	0.595834	-0.127477	0.725632	0.171867	0.63495	0.464901	0.175794	0.318048	0.370477	-0.180966	0.616848	-0.77555	0.00838349	-0.410583	0.238559	0.665972	0.0355264	0.303983	0.393151	0.520615	0.122869	0.191894	0.59535	-0.284105	0.426301	0.292555	0.412054	0.226912	0.528409	0.48106	0.159257
VIT_10s0092g00050	bisque4	-0.432524	0.211873	0.308335	0.386066	0.708066	0.0219427	0.657938	0.038643	-0.0386318	0.915619	-0.0914069	0.80171	0.285099	0.424612	0.322792	0.36298	0.639537	0.0464641	0.0516918	0.887226	-0.277906	0.436896	-0.221351	0.53883	0.931798	8.71296e+08	0.685604	0.0286362	0.268141	0.453826	-0.240987	0.502404	0.30312	0.394565	-0.18236	0.61409	0.0796755	0.826812	0.718928	0.0191308
VIT_12s0057g00550	bisque4	-0.424589	0.221316	0.115424	0.750847	0.537626	0.108977	0.419204	0.227858	-0.206195	0.567642	-0.0270305	0.940914	0.579897	0.0788765	0.525831	0.118499	0.719495	0.0189913	-0.068431	0.851006	-0.307023	0.388195	-0.400904	0.250902	0.840097	0.00234714	0.565131	0.0886895	0.604114	0.0643563	0.14316	0.693176	0.319347	0.368416	-0.0379013	0.91721	0.187877	0.603221	0.508066	0.13379
VIT_19s0014g04980	bisque4	-0.445772	0.196634	0.308765	0.385369	0.667954	0.0347847	0.451565	0.190177	0.0393264	0.914106	-0.0713633	0.844685	0.3502	0.321175	0.320527	0.36655	0.690107	0.0271957	0.00409037	0.991052	-0.291563	0.413714	-0.30883	0.385263	0.752332	0.0120558	0.519667	0.123674	0.445986	0.196393	-0.189408	0.600216	0.374715	0.286033	-0.279626	0.433944	0.181883	0.615035	0.466389	0.17423
VIT_18s0072g00460	bisque4	-0.417203	0.230318	0.0540923	0.882019	0.672134	0.0332548	0.605555	0.0635519	-0.0410298	0.910398	-0.182411	0.61399	0.723391	0.0180517	0.415751	0.232111	0.647969	0.0427601	0.0579896	0.873573	0.0481057	0.895012	-0.0624478	0.863927	0.717937	0.0193766	0.480494	0.159819	0.73723	0.0149743	-0.00815957	0.982152	0.574511	0.0823704	0.243673	0.497503	-0.00280023	0.993875	0.428014	0.217211
VIT_00s0299g00100	bisque4	-0.415082	0.23294	0.178839	0.621063	0.593823	0.0702917	0.568719	0.0862363	-0.177752	0.623223	0.0142689	0.968793	0.491433	0.149155	0.293377	0.41068	0.793238	0.00617778	0.141595	0.696397	-0.179752	0.619253	-0.252739	0.481116	0.831973	0.00283226	0.427324	0.218035	0.601048	0.0660887	-0.0944432	0.795238	0.44041	0.202723	-0.172276	0.634133	0.214192	0.552365	0.61884	0.0564489
VIT_01s0182g00130	bisque4	-0.405722	0.244713	0.184719	0.609435	0.698908	0.0245245	0.620724	0.0554866	-0.0706611	0.846198	-0.138729	0.702303	0.450476	0.191382	0.371406	0.29065	0.613122	0.0594383	0.0299623	0.934516	-0.13582	0.708315	-0.204446	0.571003	0.796911	0.00577778	0.621464	0.0551113	0.105434	0.77191	0.0382444	0.916463	0.466699	0.173905	-0.252916	0.480798	0.00880683	0.980737	0.656712	0.0391341
VIT_16s0050g01580	bisque4	-0.417911	0.229446	0.295064	0.407868	0.549215	0.100106	0.622736	0.0544706	0.0786063	0.829107	-0.268263	0.453613	0.302525	0.39554	0.493111	0.147559	0.355883	0.312837	-0.136444	0.707023	-0.374025	0.286993	-0.18928	0.600468	0.945717	3.55685e+09	0.691226	0.0268456	0.359936	0.306961	-0.0238917	0.947767	-0.00790267	0.982714	-0.0083875	0.981654	-0.128452	0.723602	0.705868	0.0225443
VIT_18s0001g09700	bisque4	-0.412893	0.235664	0.289372	0.417394	0.395903	0.257414	0.279221	0.434638	-0.146862	0.68558	0.0780286	0.830348	0.330307	0.351258	0.452665	0.188965	0.679105	0.0308059	-0.0972645	0.789235	-0.543912	0.104106	-0.499736	0.141357	0.805776	0.00488885	0.51983	0.123536	0.663094	0.0366227	-0.0491073	0.892837	0.0800882	0.825926	0.0987638	0.786049	0.35042	0.320851	0.43512	0.208835
VIT_11s0037g00830	bisque4	-0.417224	0.230292	0.368132	0.295258	0.391388	0.263375	0.389872	0.265394	0.0114959	0.974856	-0.15501	0.668947	0.212265	0.556032	0.573253	0.0832001	0.362907	0.302691	-0.253399	0.479933	-0.633742	0.0491303	-0.446478	0.19584	0.868948	0.00109842	0.684888	0.02887	0.151878	0.675325	0.19312	0.592956	-0.145209	0.688969	-0.0759712	0.834769	0.05045	0.889921	0.634471	0.0487895
VIT_04s0008g01330	bisque4	-0.408997	0.240558	0.100452	0.782464	0.716231	0.0198043	0.540258	0.106921	0.0741031	0.838787	-0.314339	0.376394	0.633536	0.0492269	0.642362	0.0452003	0.491186	0.149391	-0.275439	0.441146	-0.181737	0.615323	-0.274887	0.442098	0.906034	0.00030411	0.750426	0.0124	0.625585	0.0530531	0.0558553	0.878197	0.316672	0.372667	0.0472154	0.896946	-0.184015	0.610824	0.489365	0.151137
VIT_13s0067g03780	bisque4	-0.401254	0.250449	0.197725	0.583993	0.597323	0.0682348	0.704419	0.0229472	0.0833464	0.818941	-0.244564	0.495882	0.440043	0.203143	0.313637	0.377518	0.451672	0.19006	0.0840536	0.817426	-0.0670389	0.85401	0.0579477	0.873664	0.812908	0.00424828	0.482934	0.157402	0.708699	0.0217715	-0.232422	0.518163	0.247359	0.490813	0.210092	0.560176	-0.103551	0.775895	0.575273	0.0818702
VIT_12s0057g01100	bisque4	-0.410635	0.238493	-0.00975854	0.978655	0.564443	0.0891645	0.249279	0.487342	-0.160968	0.656865	-0.131661	0.716932	0.565542	0.0884064	0.690301	0.0271345	0.557653	0.0939438	-0.262565	0.463625	-0.33563	0.343074	-0.421983	0.224469	0.819795	0.00368893	0.735515	0.0153341	0.648389	0.0425807	0.167233	0.644238	0.141944	0.695679	-0.125502	0.729749	0.0585961	0.87226	0.292712	0.411792
VIT_09s0002g04600	bisque4	-0.386974	0.269274	0.253895	0.479043	0.439329	0.203963	0.489974	0.150552	-0.127294	0.726012	-0.0772726	0.831972	0.371097	0.291083	0.449618	0.192334	0.530346	0.114795	-0.0688499	0.850103	-0.394032	0.259876	-0.372888	0.288576	0.804809	0.00498072	0.5366	0.109786	0.0966477	0.790547	0.265558	0.458353	0.178156	0.622419	-0.191298	0.596515	0.093906	0.796383	0.705923	0.0225291
VIT_17s0053g00990	bisque4	-0.41471	0.233402	0.290373	0.415711	0.582152	0.077443	0.413637	0.234737	0.0261896	0.94275	-0.115098	0.751532	0.212301	0.555964	0.448136	0.193984	0.500251	0.140882	-0.145311	0.688759	-0.450972	0.190833	-0.32718	0.356112	0.89138	0.000533154	0.712191	0.0208434	0.513093	0.129346	-0.250441	0.485247	0.00876284	0.980833	-0.104534	0.773814	0.0821821	0.821436	0.484934	0.155437
VIT_13s0158g00290	bisque4	-0.397698	0.255067	0.557128	0.0943194	0.276907	0.438615	0.567297	0.0872032	0.240117	0.503995	-0.257804	0.472064	0.121503	0.738101	0.37726	0.282508	0.198013	0.583435	-0.132798	0.714573	-0.566359	0.0878449	-0.231477	0.519913	0.759017	0.0109014	0.414819	0.233267	0.0862803	0.812661	0.15723	0.664438	-0.16473	0.649273	0.102575	0.777963	-0.0577953	0.873994	0.771525	0.00895409
VIT_11s0037g00960	bisque4	-0.399311	0.252966	0.149672	0.679828	0.725915	0.0174603	0.590801	0.0721007	0.273772	0.444027	-0.396213	0.257008	0.621909	0.0548865	0.487862	0.152587	0.385138	0.271749	-0.163986	0.650773	0.00941807	0.9794	-0.0105614	0.976899	0.705034	0.0227756	0.596461	0.0687375	0.75119	0.0122612	-0.146082	0.687179	0.416779	0.23084	0.383378	0.274133	-0.244659	0.49571	0.323874	0.36128
VIT_16s0098g01380	bisque4	-0.369717	0.293022	0.253601	0.479571	0.402662	0.248633	0.477186	0.163133	-0.252554	0.481448	0.060556	0.868018	0.305136	0.391269	0.362736	0.302935	0.636027	0.0480671	0.0311615	0.9319	-0.418189	0.229103	-0.403712	0.247285	0.823771	0.00339125	0.50241	0.1389	0.119594	0.742098	0.165028	0.648673	0.182434	0.613944	-0.201998	0.575722	0.234526	0.514272	0.739357	0.0145363
VIT_02s0025g02820	bisque4	0.431566	0.213001	-0.340357	0.335889	0.0396842	0.913327	0.0300331	0.934362	-0.358737	0.308694	0.182682	0.613454	-0.0150487	0.967088	0.214226	0.552301	0.0741093	0.838773	-0.599257	0.067115	-0.0630217	0.862686	-0.631532	0.0501732	0.674941	0.0322534	0.456856	0.184391	0.194259	0.590734	-0.229529	0.523531	-0.120859	0.739449	-0.232732	0.517589	-0.322013	0.364206	0.47093	0.169509
VIT_07s0005g00890	bisque4	-0.389416	0.266002	0.05099	0.888749	0.623946	0.0538652	0.641377	0.0456383	0.0945894	0.794927	-0.347946	0.324516	0.421479	0.225081	0.349823	0.321733	0.272477	0.446272	0.0834096	0.818806	0.0620933	0.864693	0.236413	0.510794	0.690196	0.0271677	0.563805	0.0896066	0.573825	0.0828222	-0.194274	0.590705	0.176681	0.625351	0.151596	0.675901	-0.238597	0.506781	0.4018	0.249744
VIT_19s0090g01410	bisque4	-0.387881	0.268056	0.289767	0.416729	0.255244	0.47663	0.308633	0.385583	-0.101782	0.779645	-0.0572234	0.875233	0.276604	0.439137	0.56458	0.0890696	0.424403	0.22154	-0.218429	0.544338	-0.641146	0.0457415	-0.474166	0.166192	0.858329	0.00148009	0.54789	0.101096	0.502921	0.138433	0.191885	0.595368	-0.207239	0.565639	0.0691095	0.849543	0.154748	0.66948	0.563962	0.0894978
VIT_01s0011g05260	bisque4	-0.374628	0.286153	0.325337	0.358989	0.404208	0.246649	0.482027	0.158298	-0.165422	0.647879	0.106242	0.770202	0.256894	0.473685	0.252932	0.48077	0.710402	0.0213155	0.0872166	0.810658	-0.424589	0.221316	-0.361232	0.305095	0.861983	0.00133939	0.395261	0.258258	0.612117	0.0599746	-0.19404	0.591161	0.146154	0.68703	-0.0230357	0.949636	0.314331	0.376406	0.659978	0.0378349
VIT_09s0054g00830	bisque4	-0.360576	0.306039	0.209858	0.560624	0.518757	0.12445	0.465191	0.175488	-0.302462	0.395643	0.135088	0.70983	0.353603	0.31617	0.332406	0.34802	0.788755	0.00669221	0.0500972	0.890687	-0.347503	0.325173	-0.453737	0.187789	0.845963	0.00203635	0.552283	0.097836	0.220662	0.540127	0.00914862	0.979989	0.358123	0.309583	-0.211766	0.556982	0.306768	0.38861	0.682633	0.0296144
VIT_13s0067g02430	bisque4	-0.402465	0.248887	0.589613	0.0728198	0.28075	0.432019	0.471553	0.168867	0.349972	0.321513	-0.313453	0.377813	0.0833766	0.818876	0.415011	0.233029	0.114025	0.753788	-0.224373	0.533155	-0.606154	0.0632199	-0.251473	0.483391	0.677279	0.0314349	0.439371	0.203915	0.0404642	0.911629	0.161553	0.655683	-0.20831	0.563585	0.108186	0.766093	-0.0881105	0.808748	0.64128	0.0456814
VIT_17s0000g01970	bisque4	-0.372927	0.288522	0.0401031	0.912415	0.624571	0.0535544	0.499655	0.141432	-0.0864451	0.812308	-0.193344	0.592519	0.636413	0.047889	0.599805	0.0667998	0.572992	0.0833734	-0.210232	0.559909	-0.191953	0.595235	-0.334544	0.344736	0.907151	0.000290307	0.665221	0.0358105	0.640375	0.0460865	0.118081	0.745269	0.312877	0.378738	-0.0406917	0.911134	-0.0796995	0.82676	0.532528	0.113032
VIT_11s0052g01640	bisque4	-0.377914	0.281607	0.223551	0.534697	0.441529	0.201443	0.448067	0.194062	-0.0792636	0.827696	-0.0862616	0.812701	0.406392	0.243861	0.512868	0.129543	0.544903	0.103351	-0.169294	0.640102	-0.434703	0.209321	-0.40053	0.251385	0.926736	0.000115302	0.571083	0.0846448	0.673437	0.0327871	0.0136295	0.970191	0.0490541	0.892952	0.055033	0.879979	0.079755	0.826641	0.596834	0.0685196
VIT_14s0108g00430	bisque4	-0.377004	0.282862	0.243708	0.497441	0.513475	0.129012	0.384751	0.272272	-0.221755	0.538069	0.106922	0.768763	0.207062	0.565978	0.372065	0.289727	0.694989	0.0256906	-0.0288966	0.936841	-0.472676	0.167714	-0.435876	0.207955	0.919041	0.0001703	0.662737	0.0367602	0.502819	0.138526	-0.257342	0.472886	0.086678	0.81181	-0.100051	0.783317	0.296932	0.404763	0.556637	0.0946722
VIT_08s0058g00740	bisque4	-0.376887	0.283023	0.232429	0.51815	0.515715	0.127065	0.310376	0.382765	-0.283841	0.42675	0.164487	0.649763	0.193722	0.591781	0.386381	0.270072	0.751083	0.0122806	-0.0451684	0.901395	-0.518629	0.12456	-0.532877	0.112751	0.898593	0.000408695	0.683631	0.0292833	0.379201	0.279837	-0.191638	0.595852	0.116032	0.749571	-0.249734	0.486522	0.368608	0.294585	0.536938	0.109519
VIT_01s0150g00300	bisque4	-0.369175	0.293785	0.159474	0.659889	0.725747	0.0174993	0.675131	0.0321862	0.113936	0.753975	-0.266276	0.457093	0.587484	0.0741201	0.417418	0.230052	0.542694	0.105039	-0.0938116	0.796584	-0.0299276	0.934592	-0.12961	0.721194	0.848152	0.0019284	0.580266	0.0786406	0.653671	0.0403709	-0.150752	0.677622	0.472391	0.168007	0.134961	0.710091	-0.160191	0.658437	0.563605	0.0897459
VIT_13s0067g00900	bisque4	-0.383901	0.273424	0.341515	0.334139	0.463809	0.176946	0.533813	0.112001	0.159668	0.659495	-0.306273	0.389415	0.282029	0.429836	0.554957	0.095885	0.259594	0.468883	-0.284962	0.424845	-0.470244	0.170217	-0.300775	0.398414	0.902506	0.000350869	0.66313	0.0366085	0.283662	0.427054	0.108554	0.765316	-0.0894526	0.805881	-0.00628755	0.986247	-0.173892	0.630906	0.681874	0.0298683
VIT_00s0757g00030	bisque4	-0.374701	0.286052	0.226936	0.528363	0.416477	0.231213	0.399359	0.252904	-0.0434684	0.905092	-0.18838	0.602234	0.298264	0.402558	0.611043	0.0605506	0.315206	0.375007	-0.26684	0.456104	-0.494197	0.146531	-0.37195	0.289888	0.839527	0.00237906	0.736103	0.0152102	0.133588	0.712935	0.242252	0.500093	-0.0854541	0.814428	0.00366118	0.991991	-0.0432412	0.905587	0.58541	0.0754013
VIT_07s0005g03540	bisque4	-0.353599	0.316175	0.27468	0.442457	0.572597	0.0836354	0.644089	0.0444387	-0.159587	0.65966	0.0221579	0.951553	0.299794	0.400031	0.260748	0.466838	0.701245	0.0238469	0.0750498	0.83675	-0.284547	0.425549	-0.314072	0.376821	0.943762	4.08771e+09	0.534172	0.111714	0.319291	0.368506	-0.165743	0.647235	0.31025	0.382967	-0.218743	0.543745	0.142833	0.693849	0.82077	0.00361428
VIT_08s0007g04590	bisque4	-0.373632	0.287539	0.309569	0.384068	0.407268	0.242747	0.679941	0.0305205	0.280351	0.432703	-0.433193	0.211088	0.445387	0.197068	0.486976	0.153447	0.169825	0.639037	-0.189477	0.600082	-0.255588	0.476014	-0.0555644	0.878828	0.819744	0.00369289	0.43108	0.213574	0.569292	0.0858492	0.142056	0.695448	-0.00777208	0.983	0.267037	0.455759	-0.320516	0.366567	0.685285	0.02874
VIT_04s0008g02250	bisque4	-0.364428	0.300517	0.363445	0.301921	0.279592	0.434002	0.491583	0.149012	0.109843	0.762596	-0.260465	0.467339	0.225233	0.531546	0.432868	0.211469	0.189082	0.600857	-0.139431	0.700856	-0.448824	0.193217	-0.227311	0.527664	0.686375	0.0283858	0.422942	0.223305	-0.051322	0.888028	0.368187	0.295179	-0.0949068	0.794251	-0.135528	0.708918	-0.104832	0.773183	0.703295	0.0232631
VIT_06s0061g01250	bisque4	-0.351928	0.318629	-0.0055207	0.987924	0.621424	0.0551316	0.46498	0.175709	-0.121468	0.738176	-0.187364	0.604229	0.625677	0.0530074	0.638697	0.0468445	0.541625	0.105862	-0.251986	0.482468	-0.195363	0.588585	-0.34758	0.325058	0.912487	0.000230629	0.736217	0.0151862	0.611897	0.0600923	0.118571	0.744242	0.275839	0.440455	0.0109553	0.976038	-0.0963142	0.791256	0.498497	0.142504
VIT_14s0060g01090	bisque4	-0.368649	0.294528	0.130829	0.718661	0.500039	0.141077	0.401356	0.250318	0.0325611	0.928848	-0.272967	0.445422	0.413671	0.234694	0.663036	0.0366447	0.32515	0.359281	-0.34481	0.32919	-0.40251	0.248829	-0.339479	0.337217	0.920869	0.000155782	0.737526	0.0149129	0.596648	0.0686283	0.0861135	0.813018	-0.0828268	0.820054	-0.0168169	0.963223	-0.156756	0.665399	0.48914	0.151354
VIT_00s0582g00010	bisque4	-0.345661	0.327918	0.426875	0.218572	0.315833	0.374005	0.483639	0.156708	-0.170787	0.637111	0.147943	0.683366	0.102714	0.777669	0.224307	0.53328	0.653601	0.0403998	0.058488	0.872494	-0.564861	0.0888757	-0.438483	0.204937	0.899226	0.00039889	0.406523	0.243693	0.401611	0.249988	-0.175128	0.628443	0.0093413	0.979568	-0.0559153	0.878067	0.337622	0.340036	0.785873	0.00703851
VIT_14s0006g02880	bisque4	-0.340665	0.335422	0.345358	0.32837	0.447897	0.194251	0.581072	0.078127	-0.12599	0.72873	0.0347117	0.92416	0.225856	0.530381	0.293587	0.410329	0.630649	0.0505939	-0.00220446	0.995178	-0.432082	0.212393	-0.385134	0.271755	0.96213	8.59553e+07	0.505757	0.135861	0.410585	0.238556	-0.156181	0.666566	0.123742	0.733421	-0.083054	0.819567	0.168198	0.642301	0.819024	0.00374875
VIT_08s0007g04230	bisque4	-0.343001	0.331903	0.0678929	0.852167	0.596044	0.0689817	0.331137	0.349977	-0.297455	0.403898	0.106384	0.769901	0.361101	0.305282	0.401323	0.25036	0.767758	0.0095123	-0.0478035	0.895669	-0.307383	0.38761	-0.45683	0.184419	0.865654	0.00120806	0.656125	0.039371	0.510186	0.131904	-0.164874	0.648983	0.280899	0.431765	-0.320631	0.366386	0.255962	0.475348	0.465246	0.17543
VIT_18s0001g09040	bisque4	-0.367005	0.296852	0.0204447	0.955296	0.622314	0.0546826	0.281974	0.429929	0.0348495	0.923859	-0.254365	0.478202	0.513205	0.129248	0.686293	0.0284123	0.40645	0.243786	-0.37237	0.289301	-0.276956	0.438531	-0.336935	0.341083	0.818562	0.00378494	0.796494	0.00582231	0.750941	0.0123063	-0.0345843	0.924437	0.0972475	0.789271	0.0600323	0.869152	-0.115282	0.751145	0.224095	0.533677
VIT_07s0031g01850	bisque4	-0.362717	0.302963	0.290441	0.415597	0.548298	0.10079	0.491696	0.148904	0.202139	0.57545	-0.331125	0.349995	0.309549	0.3841	0.582893	0.0769755	0.260544	0.467198	-0.35709	0.311081	-0.411682	0.237179	-0.310198	0.383051	0.895204	0.000464169	0.739009	0.0146074	0.372418	0.289233	-0.00141852	0.996897	-0.030647	0.933023	0.0268207	0.941372	-0.219018	0.543225	0.571264	0.0845238
VIT_15s0048g01050	bisque4	-0.331565	0.349316	0.385607	0.271116	0.502783	0.138559	0.542748	0.104998	-0.201532	0.576622	0.172148	0.634389	0.0419657	0.908362	0.148284	0.682668	0.712079	0.0208727	0.125017	0.73076	-0.435558	0.208325	-0.374847	0.285849	0.90253	0.000350547	0.560379	0.0920059	0.169328	0.640034	-0.366884	0.297024	0.179525	0.619703	-0.177902	0.622924	0.322451	0.363516	0.781797	0.00754972
VIT_00s0194g00220	bisque4	-0.318064	0.370452	0.252068	0.48232	0.599864	0.066766	0.737528	0.0149124	0.0383392	0.916256	-0.167221	0.644263	0.373714	0.287425	0.303931	0.393236	0.498531	0.142473	-0.0191251	0.958179	-0.140939	0.697748	-0.134532	0.710981	0.915527	0.000200973	0.558054	0.0936571	0.477578	0.162738	-0.233258	0.516616	0.298271	0.402546	0.159588	0.659658	-0.10555	0.771665	0.758372	0.0110092
VIT_08s0056g01070	bisque4	-0.338251	0.33908	0.383964	0.273338	0.292608	0.411965	0.361246	0.305075	-0.049684	0.891584	-0.0553045	0.879391	-0.0193818	0.957618	0.376358	0.283755	0.292929	0.411429	-0.12238	0.736267	-0.610568	0.0608066	-0.370818	0.291474	0.75569	0.0114658	0.590336	0.0723812	-0.146769	0.685769	0.0974881	0.78876	-0.217828	0.545474	-0.233264	0.516605	0.103601	0.775791	0.663877	0.0363222
VIT_05s0077g00870	bisque4	-0.311228	0.38139	0.133038	0.714075	0.617468	0.0571572	0.442975	0.199796	-0.348586	0.323565	0.179089	0.620568	0.187412	0.604134	0.260795	0.466755	0.76831	0.00942902	0.0746027	0.837712	-0.291676	0.413525	-0.385565	0.271172	0.895872	0.00045281	0.709902	0.0214486	0.232659	0.517724	-0.327247	0.356008	0.287122	0.421187	-0.304133	0.392907	0.286558	0.422142	0.611648	0.0602259
VIT_13s0064g00370	bisque4	-0.326289	0.357502	0.407189	0.242847	0.200128	0.579337	0.521755	0.121906	0.134071	0.711936	-0.253066	0.48053	0.128727	0.72303	0.404664	0.246065	0.112377	0.757257	-0.158733	0.661389	-0.506913	0.134821	-0.204231	0.571418	0.749292	0.012608	0.417666	0.229748	0.0732909	0.840534	0.240838	0.502675	-0.255915	0.475432	0.0459035	0.899797	-0.132119	0.715982	0.756162	0.0113845
VIT_13s0067g01100	bisque4	-0.318004	0.370548	0.417333	0.230157	0.503856	0.137582	0.60236	0.0653435	0.0771524	0.83223	-0.103939	0.775073	0.124391	0.732066	0.281593	0.43058	0.436798	0.206885	-0.0887987	0.807277	-0.395759	0.257604	-0.297258	0.404224	0.877236	0.000854689	0.578032	0.0800753	0.1507	0.677729	-0.204423	0.571048	0.104685	0.773494	-0.0418353	0.908645	0.000540677	0.998817	0.775321	0.0084153
VIT_04s0008g03950	bisque4	-0.314529	0.376088	0.270155	0.45031	0.475469	0.164868	0.507513	0.134284	-0.000210289	0.99954	-0.164251	0.650238	0.223746	0.534331	0.495842	0.144983	0.353622	0.316142	-0.251739	0.482912	-0.443392	0.199323	-0.366921	0.296972	0.938433	5.83324e+09	0.72519	0.0176289	0.218802	0.543633	-0.0105769	0.976866	-0.0367525	0.919712	-0.0271696	0.94061	-0.0894828	0.805816	0.705378	0.02268
VIT_17s0000g02570	bisque4	-0.314723	0.375778	0.269029	0.452275	0.408405	0.241306	0.304185	0.392821	-0.263851	0.461357	0.142802	0.693914	-0.0734455	0.840202	0.258233	0.471301	0.496891	0.144	0.0354534	0.922543	-0.501846	0.139416	-0.36714	0.296661	0.726716	0.0172756	0.680228	0.0304232	-0.203428	0.572965	-0.145518	0.688334	-0.0401439	0.912327	-0.321336	0.365272	0.295252	0.407555	0.562734	0.0903523
VIT_00s0710g00020	bisque4	-0.311817	0.380442	0.0441174	0.903681	0.683467	0.0293377	0.575839	0.0814997	-0.0163719	0.964196	-0.237514	0.508769	0.463444	0.177332	0.508058	0.133796	0.445725	0.196687	-0.203234	0.573337	-0.124164	0.73254	-0.205972	0.56807	0.945878	3.51556e+09	0.761279	0.0105292	0.561433	0.0912637	-0.152946	0.673148	0.226165	0.529804	-0.033621	0.926537	-0.209391	0.561517	0.564632	0.0890342
VIT_13s0067g01490	bisque4	-0.318021	0.370521	0.371753	0.290164	0.439553	0.203705	0.508975	0.132979	0.0871364	0.81083	-0.173721	0.631248	0.155818	0.667304	0.438681	0.204709	0.318243	0.370169	-0.240943	0.502485	-0.484735	0.155632	-0.362917	0.302676	0.883044	0.000709199	0.652926	0.0406781	0.137447	0.70495	-0.0209802	0.954126	-0.0498258	0.891276	-0.0174311	0.961881	-0.0744067	0.838133	0.71778	0.0194156
VIT_00s2342g00010	bisque4	-0.314331	0.376406	0.283921	0.426614	0.216759	0.547498	0.36016	0.306638	-0.0300594	0.934305	-0.14215	0.695255	0.219791	0.541767	0.56774	0.0869017	0.24993	0.486169	-0.301891	0.39658	-0.60512	0.0637939	-0.424884	0.220961	0.859601	0.00142994	0.576407	0.081129	0.347585	0.325052	0.220008	0.54136	-0.285648	0.423682	0.127035	0.726551	-0.0194516	0.957466	0.634752	0.0486582
VIT_11s0118g00630	bisque4	-0.305038	0.391427	0.128143	0.724245	0.56076	0.0917369	0.45566	0.185689	-0.138145	0.70351	-0.0793409	0.82753	0.255938	0.475391	0.489507	0.151001	0.470216	0.170246	-0.200626	0.578373	-0.359022	0.308281	-0.357281	0.310804	0.970258	3.3027e+08	0.808507	0.00463591	0.39256	0.261821	-0.17287	0.632947	0.0259019	0.943378	-0.0735887	0.839894	-0.019216	0.957981	0.59587	0.0690838
VIT_09s0002g00870	bisque4	-0.279975	0.433346	0.256808	0.473839	0.55614	0.09503	0.640745	0.0459207	-0.256573	0.474257	0.159901	0.659023	0.145257	0.68887	0.0685829	0.850679	0.749703	0.0125323	0.215223	0.550408	-0.21231	0.555946	-0.266375	0.456919	0.889346	0.000572773	0.477972	0.162341	0.192924	0.593339	-0.368801	0.294312	0.353944	0.315669	-0.309578	0.384054	0.233748	0.515709	0.835509	0.00261303
VIT_08s0040g01130	bisque4	-0.306431	0.389158	0.434395	0.209681	0.109532	0.763253	0.463709	0.177051	0.154234	0.670525	-0.198838	0.581835	0.204439	0.571017	0.35228	0.318111	0.203452	0.572917	-0.156575	0.665766	-0.51926	0.124021	-0.296315	0.405787	0.701001	0.023917	0.189695	0.599655	0.314274	0.376497	0.285585	0.423789	-0.191833	0.595469	-0.00730972	0.984011	-0.0512316	0.888225	0.734553	0.0155387
VIT_13s0019g01830	bisque4	-0.287219	0.421025	0.121854	0.737366	0.591104	0.071918	0.649006	0.0423187	-0.0980239	0.787621	-0.0880171	0.808947	0.396292	0.256904	0.289741	0.416773	0.583076	0.0768603	0.00517206	0.988686	-0.105968	0.770781	-0.192033	0.595079	0.923172	0.000138819	0.518203	0.124924	0.571922	0.0840847	-0.226408	0.529348	0.306359	0.389275	-0.134025	0.71203	-0.0515139	0.887612	0.713026	0.0206256
VIT_04s0069g01120	bisque4	-0.302402	0.395741	0.321472	0.365059	0.250742	0.484705	0.413626	0.234751	0.0436801	0.904632	-0.184991	0.608899	0.217051	0.546945	0.455457	0.18591	0.2415	0.501466	-0.232335	0.518324	-0.499059	0.141983	-0.379108	0.279964	0.743372	0.013734	0.439305	0.203991	0.0380359	0.916917	0.335324	0.343543	-0.114949	0.751846	-0.197929	0.583598	-0.0728857	0.841407	0.70341	0.0232307
VIT_05s0077g01910	bisque4	-0.280102	0.433129	0.190141	0.59878	0.555097	0.0957839	0.647451	0.0429818	-0.094225	0.795703	-0.0586666	0.872108	0.362073	0.303886	0.320635	0.366379	0.556493	0.0947761	-0.0362423	0.920824	-0.176915	0.624886	-0.230398	0.521917	0.915011	0.000205791	0.593277	0.0706163	0.466174	0.174455	-0.222271	0.5371	0.288399	0.419033	0.188973	0.601071	-0.0117112	0.974385	0.719905	0.0188909
VIT_12s0059g00640	bisque4	-0.288494	0.418872	0.331941	0.348736	0.343156	0.331669	0.374648	0.286126	-0.231738	0.51943	0.135369	0.709248	-0.0503532	0.890131	0.291208	0.414309	0.500239	0.140893	-0.048099	0.895027	-0.589327	0.0729933	-0.457292	0.183919	0.870848	0.00103858	0.642564	0.0451107	0.00809199	0.9823	-0.156756	0.665399	-0.123021	0.734927	-0.200708	0.578214	0.254311	0.478298	0.712961	0.0206427
VIT_04s0008g01110	bisque4	-0.305697	0.390353	-0.0253574	0.944566	0.633274	0.04935	0.2807	0.432105	-0.0844626	0.816551	-0.182702	0.613414	0.399757	0.252387	0.667853	0.0348221	0.404976	0.245667	-0.388127	0.267726	-0.30056	0.398769	-0.400663	0.251213	0.888381	0.000592299	0.915094	0.000205012	0.511882	0.130408	-0.0712295	0.844974	0.0529158	0.88457	-0.102042	0.779092	-0.119067	0.743202	0.320446	0.366678
VIT_04s0044g01850	bisque4	-0.292547	0.412067	0.267103	0.455643	0.575734	0.0815685	0.578457	0.0798007	-0.0118075	0.974175	-0.0927797	0.798782	0.110318	0.761595	0.273778	0.444017	0.443684	0.198992	-0.059483	0.87034	-0.296966	0.404707	-0.232096	0.518767	0.91279	0.000227542	0.659786	0.0379105	0.235561	0.512365	-0.332169	0.348385	0.0837196	0.818142	-0.216851	0.547322	-0.0394121	0.91392	0.707973	0.0219679
VIT_01s0137g00740	bisque4	-0.289012	0.418	-0.0504606	0.889898	0.682728	0.029583	0.43873	0.204653	-0.0779459	0.830525	-0.162519	0.653731	0.556547	0.0947371	0.529303	0.115644	0.530157	0.114948	-0.225788	0.530508	-0.0688421	0.85012	-0.260243	0.467733	0.852224	0.00173871	0.740218	0.0143614	0.734084	0.0156391	-0.176228	0.626253	0.3338	0.345876	0.100685	0.781971	-0.114113	0.753603	0.363527	0.301804
VIT_02s0025g03240	bisque4	-0.2857	0.423595	0.250154	0.485764	0.168151	0.642394	0.399882	0.252224	0.0526136	0.885226	-0.235464	0.512542	0.391484	0.263248	0.572619	0.0836204	0.201648	0.576398	-0.328162	0.354585	-0.477143	0.163176	-0.385579	0.271153	0.762491	0.0103333	0.39396	0.259971	0.373903	0.287161	0.441719	0.201226	-0.149714	0.679744	0.137201	0.705459	-0.1359	0.708148	0.648258	0.0426369
VIT_07s0005g04360	bisque4	-0.267907	0.454236	-0.036229	0.920853	0.573147	0.0832702	0.60082	0.0662188	-0.107291	0.767984	-0.14662	0.686076	0.626528	0.0525893	0.364053	0.301052	0.561485	0.0912269	-0.0235128	0.948594	0.0666372	0.854877	-0.121545	0.738013	0.803833	0.00507471	0.441198	0.20182	0.761431	0.0105044	-0.0676082	0.852781	0.438379	0.205057	0.0636787	0.861266	-0.119469	0.74236	0.547874	0.101108
VIT_00s0822g00010	bisque4	-0.277425	0.437723	0.105027	0.77277	0.495242	0.145546	0.472385	0.168013	-0.110059	0.762141	-0.087701	0.809623	0.352679	0.317525	0.470066	0.170401	0.462602	0.178225	-0.189341	0.600349	-0.284075	0.426351	-0.305712	0.390329	0.925861	0.000120778	0.684342	0.0290491	0.630062	0.0508749	-0.174492	0.629709	0.0686525	0.850528	0.181586	0.615621	-0.0352984	0.922881	0.554901	0.0959256
VIT_06s0004g06130	bisque4	-0.257328	0.472911	0.0972825	0.789197	0.679307	0.0307367	0.620612	0.0555434	-0.257875	0.471937	0.0911409	0.802277	0.32879	0.353609	0.170713	0.637258	0.762461	0.0103381	0.122062	0.736931	-0.0483116	0.894565	-0.254317	0.478288	0.872977	0.000974366	0.577121	0.0806652	0.286685	0.421926	-0.335473	0.343314	0.523098	0.120777	-0.253962	0.478923	0.121865	0.737345	0.709599	0.0215297
VIT_00s2440g00010	bisque4	-0.264251	0.460653	-0.177702	0.623321	0.674097	0.0325521	0.512591	0.129786	-0.21948	0.542355	-0.104621	0.773631	0.614657	0.0586261	0.394706	0.258988	0.585815	0.0751501	-0.00551549	0.987935	0.146443	0.686438	-0.0850004	0.815399	0.760661	0.0106299	0.612207	0.0599263	0.668277	0.0346648	-0.148495	0.682235	0.484591	0.155773	0.025037	0.945266	-0.0881188	0.80873	0.385733	0.270946
VIT_18s0001g01160	bisque4	-0.253376	0.479973	0.0805033	0.825036	0.615275	0.058301	0.61371	0.0591265	-0.170952	0.636782	-0.0631172	0.86248	0.409065	0.240472	0.333331	0.346597	0.575529	0.0817021	-0.0443858	0.903097	-0.0855933	0.81413	-0.267607	0.454762	0.860613	0.00139094	0.617531	0.0571247	0.16458	0.649575	-0.0453288	0.901047	0.418785	0.228372	-0.184438	0.609989	-0.057944	0.873672	0.728861	0.0167874
VIT_06s0061g00180	bisque4	-0.259433	0.469169	0.137887	0.704041	0.224636	0.532663	0.304048	0.393045	-0.238038	0.507807	0.00479486	0.989511	0.360592	0.306015	0.527565	0.117067	0.445175	0.197306	-0.237082	0.509564	-0.479873	0.160438	-0.530189	0.114923	0.797335	0.00573289	0.494153	0.146572	0.270045	0.450502	0.355606	0.313242	-0.0213853	0.953241	-0.0466656	0.898141	0.097149	0.789481	0.627101	0.0523087
VIT_07s0141g00620	bisque4	-0.268421	0.453336	0.158063	0.662748	0.489058	0.151433	0.396454	0.256693	-0.229359	0.523847	0.0324701	0.929047	0.1315	0.717266	0.421505	0.225049	0.497326	0.143595	-0.167003	0.6447	-0.436652	0.207054	-0.44243	0.200416	0.94224	4.54016e+09	0.782669	0.00743817	0.170822	0.63704	-0.151315	0.676474	-0.0127382	0.97214	-0.217571	0.54596	0.0837776	0.818017	0.645925	0.043639
VIT_01s0146g00070	bisque4	-0.270583	0.449565	-0.0410731	0.910304	0.606191	0.0631995	0.387889	0.268046	-0.14721	0.684865	-0.134802	0.710421	0.443723	0.198947	0.580755	0.0783292	0.479585	0.160725	-0.298369	0.402384	-0.225161	0.531681	-0.377078	0.282759	0.93974	5.36223e+09	0.80033	0.00542238	0.592128	0.0713023	-0.0873452	0.810383	0.133998	0.712087	-0.124717	0.731387	-0.114099	0.753633	0.463347	0.177435
VIT_00s0181g00020	bisque4	-0.254978	0.477106	0.088021	0.808939	0.646925	0.0432077	0.581273	0.0779998	-0.122109	0.736833	-0.0679385	0.852069	0.337318	0.340499	0.358865	0.308508	0.544097	0.103965	-0.0987783	0.786018	-0.133668	0.712771	-0.243948	0.497004	0.934462	7.45398e+09	0.727805	0.0170266	0.455754	0.185587	-0.317804	0.370866	0.281671	0.430447	0.0376948	0.91766	-0.0607489	0.867601	0.624094	0.0537916
VIT_00s0625g00020	bisque4	-0.258944	0.470037	0.167498	0.643706	0.446756	0.195528	0.486798	0.153619	-0.119215	0.742891	-0.052074	0.886396	0.251377	0.483562	0.425603	0.220096	0.447127	0.195113	-0.180908	0.616962	-0.357735	0.310146	-0.343554	0.331073	0.956871	1.43677e+09	0.668632	0.0345332	0.524918	0.119257	-0.192026	0.595093	-0.00526107	0.988492	0.113994	0.753854	-0.0130934	0.971363	0.647399	0.0430042
VIT_00s0188g00210	bisque4	-0.243529	0.497766	0.274914	0.442052	0.499595	0.141488	0.611237	0.0604462	-0.199827	0.579919	0.0987885	0.785997	0.124047	0.732785	0.169723	0.639243	0.614316	0.0588058	0.0581174	0.873297	-0.289437	0.417285	-0.324796	0.359835	0.908859	0.000270097	0.562285	0.0906661	0.115163	0.751396	-0.282749	0.428608	0.234823	0.513726	-0.140866	0.697898	0.13599	0.707961	0.843232	0.00217711
VIT_13s0067g00390	bisque4	-0.248663	0.488455	0.114593	0.752594	0.630512	0.0506593	0.50992	0.13214	-0.261215	0.46601	0.0827918	0.820129	0.201942	0.575829	0.276255	0.439738	0.646836	0.0432459	-0.0164767	0.963967	-0.215561	0.549767	-0.348539	0.323634	0.906849	0.000293987	0.734483	0.0155536	0.153274	0.67248	-0.306564	0.388942	0.298701	0.401835	-0.249511	0.486923	0.107839	0.766825	0.668631	0.0345337
VIT_13s0067g00910	bisque4	-0.277571	0.437472	0.550786	0.0989398	0.149398	0.680389	0.480656	0.159658	0.316211	0.373401	-0.264719	0.459829	0.00798783	0.982528	0.28404	0.426411	0.0380599	0.916865	-0.195045	0.589204	-0.529386	0.115577	-0.221925	0.53775	0.620524	0.0555882	0.280677	0.432145	-0.0212789	0.953473	0.149805	0.679557	-0.236744	0.510186	0.0695489	0.848596	-0.138903	0.701944	0.714265	0.0203054
VIT_05s0049g01170	bisque4	-0.257153	0.473224	0.165007	0.648715	0.432833	0.21151	0.519352	0.123942	-0.0780068	0.830395	-0.099115	0.785303	0.271947	0.447193	0.417807	0.229573	0.405319	0.245229	-0.175828	0.627047	-0.325119	0.35933	-0.294884	0.408167	0.950348	2.50383e+09	0.619923	0.0558944	0.56531	0.088566	-0.168601	0.641492	-0.0179185	0.960816	0.10118	0.78092	-0.0700349	0.847548	0.66503	0.0358827
VIT_10s0003g05690	bisque4	-0.253308	0.480095	0.256355	0.474646	0.341771	0.333754	0.457543	0.183647	-0.202927	0.573929	0.0660244	0.8562	0.0692052	0.849337	0.32292	0.362778	0.467213	0.173367	-0.0868612	0.811418	-0.487326	0.153106	-0.393399	0.26071	0.944544	3.86888e+07	0.607592	0.0624268	0.305907	0.390011	-0.190956	0.597185	-0.117948	0.745549	-0.0465416	0.89841	0.124764	0.731288	0.744705	0.0134744
VIT_09s0018g01540	bisque4	-0.261443	0.465608	0.316094	0.373588	0.208057	0.56407	0.227967	0.52644	-0.242668	0.499334	0.149242	0.680708	-0.0131893	0.971153	0.3877	0.268299	0.469885	0.170589	-0.189694	0.599656	-0.715134	0.0200829	-0.622508	0.0545847	0.856524	0.00155342	0.570132	0.085283	0.117311	0.746884	0.0236021	0.948399	-0.243209	0.498348	-0.250116	0.485833	0.275126	0.441685	0.661702	0.0371608
VIT_17s0000g03600	bisque4	-0.252018	0.482411	0.183953	0.610945	0.412826	0.235747	0.448481	0.193599	-0.114381	0.753039	-0.0855321	0.814261	0.163244	0.652269	0.468748	0.171768	0.343983	0.330429	-0.242619	0.499424	-0.437283	0.206323	-0.380617	0.277896	0.946814	3.28231e+09	0.732348	0.0160144	0.251406	0.483511	-0.0680597	0.851807	-0.118736	0.743896	-0.0463423	0.898844	-0.0617895	0.86535	0.684272	0.0290721
VIT_06s0061g00890	bisque4	-0.262851	0.46312	0.294184	0.409333	0.416582	0.231083	0.505183	0.136379	0.0817158	0.822435	-0.175408	0.627884	0.137479	0.704884	0.395209	0.258326	0.284607	0.425449	-0.240868	0.502622	-0.418273	0.229001	-0.308749	0.385394	0.915668	0.000199665	0.605405	0.0636357	0.380796	0.277651	-0.167096	0.644514	-0.120735	0.739709	-0.0422263	0.907794	-0.133973	0.712137	0.688261	0.0277799
VIT_18s0001g02590	bisque4	-0.23777	0.508299	0.25042	0.485284	0.279036	0.434955	0.505332	0.136245	-0.19828	0.582916	0.115972	0.749696	0.186157	0.606602	0.175579	0.627543	0.577185	0.0806233	0.0644017	0.859704	-0.346781	0.326248	-0.315321	0.374822	0.854217	0.00165095	0.310514	0.382541	0.586692	0.0746073	-0.215079	0.550682	0.0520898	0.886362	0.00510456	0.988834	0.193541	0.592135	0.738852	0.0146394
VIT_05s0020g00720	bisque4	-0.236573	0.5105	0.188298	0.602395	0.319968	0.367434	0.525823	0.118505	-0.107579	0.767376	-0.078778	0.828739	0.365016	0.299679	0.409407	0.24004	0.442691	0.200119	-0.177807	0.623112	-0.343516	0.331129	-0.394982	0.258624	0.907335	0.00028808	0.430865	0.213828	0.45271	0.188917	0.123055	0.734856	0.0600974	0.869011	-0.0483598	0.89446	-0.0513772	0.887909	0.789005	0.00666267
VIT_06s0080g00090	bisque4	-0.247849	0.489926	0.112206	0.757617	0.398211	0.254397	0.365701	0.298704	-0.224809	0.532339	0.0274262	0.94005	0.214727	0.55135	0.442951	0.199824	0.488525	0.151947	-0.193076	0.593042	-0.425392	0.22035	-0.437841	0.205678	0.949613	2.65309e+08	0.666879	0.0351855	0.522168	0.121558	-0.149987	0.679185	-0.0752734	0.836269	-0.0760045	0.834697	0.0739032	0.839217	0.594773	0.0697298
VIT_06s0004g06910	bisque4	-0.244134	0.496665	0.167178	0.644348	0.420913	0.22577	0.464187	0.176546	-0.0892218	0.806374	-0.0903056	0.80406	0.209501	0.561306	0.45483	0.186594	0.353387	0.316485	-0.230495	0.521736	-0.378647	0.280597	-0.329886	0.35191	0.935364	7.05989e+09	0.708488	0.0218284	0.432838	0.211505	-0.158106	0.662659	-0.0811184	0.823717	0.146432	0.686461	-0.0674848	0.853047	0.628819	0.0514736
VIT_07s0005g02120	bisque4	0.302311	0.39589	-0.175589	0.627525	0.081298	0.823331	0.0249754	0.9454	-0.662991	0.0366622	0.560407	0.0919859	-0.271463	0.448035	-0.021521	0.952945	0.473454	0.166918	-0.201271	0.577126	-0.257948	0.471808	-0.698413	0.02467	0.730205	0.0164866	0.478374	0.161937	0.02325	0.949168	-0.525507	0.118767	-0.0698494	0.847948	-0.419995	0.226891	0.221203	0.539108	0.564487	0.0891345
VIT_02s0087g00710	bisque4	-0.232473	0.518069	0.137953	0.703906	0.527661	0.116988	0.525012	0.119178	-0.214002	0.552727	0.0143061	0.968712	0.202779	0.574215	0.344696	0.329361	0.535703	0.110496	-0.11118	0.759777	-0.299415	0.400656	-0.379646	0.279225	0.970018	3.4096e+08	0.698872	0.0245353	0.225163	0.531676	-0.190402	0.598269	0.129928	0.720532	-0.229414	0.523745	0.0119262	0.973915	0.753375	0.0118703
VIT_18s0122g00650	bisque4	-0.245019	0.495056	0.184161	0.610535	0.433325	0.210933	0.531572	0.113802	-0.0653073	0.857748	-0.113087	0.755761	-0.0284247	0.937871	0.203417	0.572984	0.21925	0.542788	0.0409995	0.910464	-0.227224	0.527825	-0.0263993	0.942292	0.7418	0.0140443	0.610806	0.0606782	-0.0468298	0.897784	-0.241694	0.501111	-0.0935486	0.797144	-0.209253	0.561781	-0.0990577	0.785425	0.639964	0.0462715
VIT_07s0095g00190	bisque4	-0.248709	0.488372	0.0552444	0.879521	0.567548	0.087032	0.374954	0.2857	-0.0963824	0.791111	-0.125668	0.729402	0.247793	0.490026	0.535284	0.110828	0.375781	0.284554	-0.318763	0.369343	-0.324087	0.360946	-0.3733	0.288002	0.935644	6.94041e+08	0.861766	0.00134747	0.402272	0.249136	-0.192082	0.594983	-0.0132469	0.971028	-0.0852232	0.814922	-0.116249	0.749114	0.490458	0.150087
VIT_18s0122g00220	bisque4	-0.24001	0.50419	0.363766	0.301462	0.197928	0.5836	0.505231	0.136336	0.177908	0.622911	-0.258673	0.470519	0.167255	0.644195	0.420836	0.225864	0.104487	0.773914	-0.291217	0.414294	-0.473951	0.166412	-0.281491	0.430754	0.814373	0.00412456	0.41072	0.238386	0.331719	0.349079	0.117626	0.746223	-0.250292	0.485516	0.144936	0.68953	-0.214411	0.55195	0.740416	0.0143216
VIT_01s0011g04860	bisque4	-0.223787	0.534255	0.353573	0.316213	0.0991973	0.785129	0.337175	0.340717	-0.147099	0.685094	0.128796	0.722886	-0.0357442	0.921909	0.200044	0.579499	0.406487	0.243739	-0.0346192	0.924361	-0.586411	0.0747813	-0.402338	0.249051	0.794135	0.00607834	0.300183	0.39939	0.444574	0.197985	-0.160023	0.658776	-0.27563	0.440816	-0.0333851	0.927051	0.236076	0.511416	0.679526	0.030662
VIT_18s0001g01510	bisque4	0.279625	0.433945	-0.152417	0.674225	-0.0322494	0.929528	0.0516032	0.887418	-0.595654	0.0692105	0.472937	0.167448	-0.146745	0.685819	0.0936128	0.797007	0.381272	0.277	-0.277398	0.43777	-0.30498	0.391522	-0.675232	0.0321506	0.74491	0.013435	0.421166	0.225462	0.2552	0.476709	-0.368516	0.294714	-0.171266	0.636152	-0.0493717	0.892262	0.156002	0.666929	0.566931	0.0874532
VIT_17s0000g04990	bisque4	-0.20651	0.567036	0.174211	0.630271	0.353492	0.316332	0.534154	0.111729	-0.144908	0.689587	-0.015868	0.965297	0.234921	0.513545	0.327487	0.355634	0.446602	0.195701	-0.119488	0.742319	-0.322701	0.363123	-0.32899	0.353299	0.946052	3.47129e+09	0.506953	0.134786	0.530625	0.114569	-0.16118	0.656436	-0.00208477	0.99544	0.0402071	0.912189	-0.0179878	0.960664	0.756243	0.0113706
VIT_03s0038g01250	bisque4	-0.220952	0.539581	-0.0486218	0.893891	0.498214	0.142767	0.296501	0.405479	-0.189322	0.600385	-0.0636583	0.86131	0.320879	0.365994	0.523413	0.120513	0.432016	0.21247	-0.288954	0.418098	-0.278365	0.436107	-0.389922	0.265327	0.898409	0.000411568	0.748922	0.0126764	0.617265	0.0572623	-0.160179	0.65846	-0.00513471	0.988768	-0.126519	0.727626	-0.0591137	0.87114	0.41241	0.236268
VIT_12s0028g02350	bisque4	-0.194498	0.59027	0.223553	0.534693	0.326593	0.357028	0.584641	0.0758796	-0.183399	0.612039	0.0455922	0.900474	0.178638	0.621462	0.221713	0.538149	0.498342	0.142648	-0.0229273	0.949873	-0.319077	0.368845	-0.330217	0.351398	0.935209	7.12645e+09	0.417992	0.229346	0.388956	0.266616	-0.156448	0.666024	0.0478653	0.895534	-0.0928078	0.798723	0.038823	0.915203	0.867708	0.0011388
VIT_15s0046g03780	bisque4	-0.200754	0.578126	0.350424	0.320846	0.432632	0.211746	0.528438	0.116351	-0.0922781	0.799852	0.0961611	0.791582	0.0429233	0.906278	0.0859797	0.813304	0.555845	0.0952428	0.0247128	0.945974	-0.310178	0.383083	-0.371894	0.289966	0.771117	0.00901334	0.416165	0.231599	-0.0363071	0.920683	-0.240617	0.503081	0.248882	0.488059	-0.301767	0.396784	0.137445	0.704955	0.798751	0.00558458
VIT_18s0001g02790	bisque4	-0.205372	0.569223	0.0130143	0.971536	0.518348	0.124799	0.431759	0.212773	-0.179657	0.619442	-0.0642008	0.860138	0.249544	0.486865	0.443747	0.198921	0.417462	0.229999	-0.222978	0.535772	-0.253398	0.479933	-0.329571	0.352398	0.951635	2.25771e+08	0.760476	0.0106602	0.465773	0.174876	-0.228588	0.525283	0.0140406	0.969292	-0.108471	0.765492	-0.0973344	0.789087	0.572646	0.0836024
VIT_08s0007g02150	bisque4	-0.183458	0.611922	0.067663	0.852663	0.292498	0.412149	0.458527	0.182584	-0.286436	0.422348	0.057844	0.873889	0.366164	0.298046	0.323187	0.362359	0.548099	0.100939	-0.0771213	0.832297	-0.258749	0.470384	-0.414553	0.233597	0.848183	0.00192692	0.3615	0.304709	0.41162	0.237256	0.119621	0.742042	0.150918	0.677283	-0.221733	0.538111	0.0552921	0.879418	0.753596	0.0118312
VIT_03s0038g01270	bisque4	-0.211081	0.558289	0.0352376	0.923013	0.451545	0.1902	0.347184	0.325647	-0.155984	0.666967	-0.0704582	0.846636	0.236656	0.510347	0.500102	0.141019	0.380093	0.278613	-0.298247	0.402586	-0.350777	0.320324	-0.401706	0.249866	0.939892	5.30915e+09	0.744408	0.0135319	0.518081	0.125028	-0.16083	0.657145	-0.0892194	0.806379	-0.10682	0.76898	-0.0796027	0.826968	0.524505	0.1196
VIT_05s0020g01880	bisque4	-0.199959	0.579664	0.088544	0.807821	0.438481	0.204939	0.504812	0.136715	-0.0586354	0.872175	-0.197578	0.584278	0.2556	0.475995	0.479585	0.160726	0.243917	0.497059	-0.285168	0.424496	-0.275344	0.441309	-0.294378	0.40901	0.908006	0.000280055	0.696627	0.0251986	0.199746	0.580076	0.0299772	0.934484	-0.0417518	0.908827	-0.120903	0.739356	-0.251447	0.483438	0.69849	0.0246472
VIT_19s0014g03390	bisque4	-0.212471	0.55564	0.00332224	0.992733	0.466204	0.174423	0.229703	0.523207	-0.254859	0.477317	0.0239759	0.947583	0.153089	0.672856	0.499605	0.141478	0.426541	0.218971	-0.285211	0.424423	-0.402573	0.248749	-0.462583	0.178245	0.899347	0.000397038	0.834641	0.00266568	0.382428	0.275425	-0.202185	0.575362	-0.107746	0.767023	-0.190524	0.598031	0.0370795	0.919	0.42684	0.218613
VIT_14s0066g00820	bisque4	-0.199926	0.579727	0.265675	0.458149	0.0739366	0.839145	0.274976	0.441945	-0.0753932	0.836012	0.0137368	0.969956	0.220539	0.540358	0.413585	0.234801	0.305174	0.391207	-0.244225	0.496499	-0.516646	0.126261	-0.43538	0.208532	0.702215	0.0235693	0.362918	0.302674	0.534744	0.111258	0.0918356	0.800795	-0.175119	0.62846	0.487188	0.15324	0.110751	0.760682	0.516127	0.126709
VIT_17s0000g08070	bisque4	-0.204711	0.570493	0.225758	0.530564	0.441383	0.20161	0.503593	0.137821	-0.00584755	0.987209	-0.12661	0.727438	0.0199727	0.956327	0.317028	0.3721	0.22774	0.526863	-0.171296	0.636093	-0.325644	0.358509	-0.221136	0.539234	0.843022	0.00218818	0.697924	0.0248139	0.0497955	0.891342	-0.233044	0.517012	-0.094441	0.795243	-0.0593703	0.870584	-0.145272	0.688839	0.671909	0.0333356
VIT_05s0049g01730	bisque4	-0.195476	0.588364	-0.0202802	0.955655	0.346316	0.326941	0.201968	0.57578	-0.353607	0.316164	0.106674	0.769287	0.311496	0.380959	0.527759	0.116908	0.546062	0.102472	-0.289737	0.41678	-0.428036	0.217184	-0.592658	0.0709857	0.900172	0.000384586	0.669342	0.0342712	0.550371	0.0992468	0.00105585	0.99769	-0.0278669	0.939088	-0.117438	0.746618	0.133443	0.713237	0.479907	0.160405
VIT_14s0006g02900	bisque4	-0.188062	0.602859	0.226954	0.52833	0.575412	0.0817788	0.61559	0.0581355	-0.170732	0.637222	0.128319	0.723878	-0.032859	0.928198	-0.0497623	0.891414	0.578353	0.0798683	0.217348	0.546382	-0.0949431	0.794174	-0.11795	0.745543	0.776289	0.00828172	0.518338	0.124808	0.0421615	0.907935	-0.605047	0.0638349	0.306748	0.388642	-0.254689	0.477622	0.123726	0.733455	0.722926	0.0181622
VIT_11s0016g04840	bisque4	-0.201354	0.576966	0.281276	0.431121	0.105523	0.771721	0.338393	0.338864	0.078956	0.828356	-0.22249	0.536689	0.14858	0.682062	0.509799	0.132247	0.0333379	0.927154	-0.383812	0.273544	-0.537283	0.109247	-0.38577	0.270896	0.719249	0.0190519	0.460292	0.180689	0.0718314	0.843677	0.35046	0.320792	-0.324224	0.360731	0.0611807	0.866667	-0.191332	0.59645	0.65164	0.0412116
VIT_03s0038g01230	bisque4	-0.202998	0.573792	-0.0675689	0.852866	0.511375	0.130854	0.275579	0.440905	-0.194968	0.589352	-0.074305	0.838352	0.277106	0.438272	0.546706	0.101986	0.384303	0.272879	-0.33078	0.350527	-0.288704	0.418519	-0.398857	0.253556	0.902658	0.000348762	0.825081	0.00329708	0.512376	0.129974	-0.165132	0.648463	-0.0440643	0.903796	-0.149522	0.680135	-0.0938869	0.796423	0.401872	0.249652
VIT_06s0061g00240	bisque4	-0.19443	0.590401	0.194394	0.590471	0.331952	0.348719	0.324885	0.359697	-0.179759	0.61924	0.0169044	0.963032	0.00946314	0.979301	0.411968	0.23682	0.328642	0.353839	-0.259475	0.469095	-0.522544	0.121242	-0.479953	0.160358	0.88949	0.000569906	0.718769	0.0191703	0.0545867	0.880947	-0.0785788	0.829166	-0.200949	0.577749	-0.206397	0.567253	0.0226315	0.950519	0.659056	0.0381987
VIT_08s0007g05740	bisque4	-0.190824	0.597444	0.0289903	0.936637	0.423294	0.22288	0.409675	0.239702	-0.106026	0.770658	-0.108867	0.764656	0.329791	0.352057	0.485056	0.155318	0.360432	0.306245	-0.290824	0.414953	-0.2662	0.457227	-0.338228	0.339115	0.91732	0.000184852	0.655163	0.0397608	0.66678	0.0352228	-0.150145	0.678863	-0.0244412	0.946567	0.109328	0.763683	-0.134896	0.710226	0.532863	0.112762
VIT_01s0010g00020	bisque4	-0.183964	0.610923	0.127237	0.726132	0.401995	0.249492	0.438702	0.204685	-0.192826	0.59353	0.0142934	0.96874	0.135524	0.708927	0.360205	0.306573	0.431821	0.2127	-0.188413	0.60217	-0.372154	0.289602	-0.403909	0.247032	0.967116	4.91659e+08	0.649635	0.0420526	0.391758	0.262883	-0.221364	0.538805	-0.0682116	0.851479	-0.155981	0.666972	-0.0130133	0.971538	0.698699	0.0245858
VIT_14s0066g01200	bisque4	-0.169943	0.638801	0.0311716	0.931878	0.625848	0.052923	0.624638	0.0535215	-0.166059	0.646598	-0.0292531	0.936064	0.327173	0.356123	0.233256	0.51662	0.568967	0.0860685	-0.0417682	0.908791	-0.0148529	0.967516	-0.234288	0.514712	0.915871	0.000197801	0.590393	0.0723468	0.38739	0.268715	-0.322852	0.362885	0.376543	0.283498	-0.224083	0.533699	-0.10454	0.773801	0.722256	0.018322
VIT_09s0002g03220	bisque4	-0.189951	0.599152	-0.140255	0.699156	0.542231	0.105395	0.276576	0.439184	-0.200642	0.578342	-0.0785762	0.829172	0.389913	0.265338	0.531722	0.113681	0.436726	0.206968	-0.308705	0.385467	-0.171621	0.635442	-0.367394	0.296302	0.863174	0.00129569	0.757387	0.0111754	0.659367	0.0380758	-0.168389	0.641918	0.0841384	0.817245	-0.136889	0.706105	-0.10671	0.769212	0.340864	0.335122
VIT_18s0001g09130	bisque4	-0.161232	0.656331	0.0421736	0.907909	0.358501	0.309035	0.553922	0.0966372	-0.0545795	0.880962	-0.155247	0.668464	0.581053	0.0781395	0.400674	0.251198	0.413834	0.234492	-0.20503	0.569879	-0.0667545	0.854624	-0.290801	0.414993	0.782227	0.0074946	0.331576	0.349299	0.582017	0.0775282	0.176145	0.626417	0.30964	0.383953	0.142445	0.694648	-0.196782	0.585824	0.677279	0.031435
VIT_11s0052g01330	bisque4	-0.161356	0.65608	0.171309	0.636066	0.253183	0.48032	0.580443	0.0785277	-0.137133	0.705598	0.0394836	0.913764	0.28861	0.418678	0.0966083	0.790631	0.504302	0.137178	0.0908867	0.80282	-0.133559	0.712996	-0.195029	0.589234	0.761099	0.0105584	0.135098	0.709808	0.604164	0.0643282	-0.141939	0.695689	0.186134	0.606648	-0.0232085	0.949259	0.0381857	0.91659	0.762724	0.010296
VIT_18s0001g07100	bisque4	-0.154548	0.669886	0.213541	0.553604	0.454471	0.186986	0.585095	0.0755971	-0.264858	0.459585	0.171621	0.635443	0.0290777	0.936446	0.0634831	0.861689	0.606811	0.0628568	0.0896887	0.805377	-0.238505	0.50695	-0.320566	0.366489	0.9054	0.000312153	0.503061	0.138306	0.131748	0.716751	-0.409314	0.240157	0.198851	0.58181	-0.279197	0.434679	0.134189	0.711691	0.85816	0.00148688
VIT_04s0008g01740	bisque4	-0.153883	0.67124	0.193108	0.592979	0.4543	0.187173	0.63705	0.047596	-0.0979977	0.787677	-0.0171876	0.962413	0.204698	0.570519	0.214295	0.55217	0.470476	0.169977	-0.0823533	0.821069	-0.192684	0.593806	-0.285264	0.424334	0.936795	6.46644e+07	0.510614	0.131526	0.366505	0.297561	-0.291566	0.41371	0.177918	0.622893	-0.0124884	0.972686	-0.080759	0.824487	0.83321	0.00275407
VIT_05s0077g00940	bisque4	-0.175964	0.626777	0.197255	0.584906	0.449152	0.192851	0.527435	0.117175	0.213259	0.55414	-0.33427	0.345155	0.294462	0.40887	0.465168	0.175512	0.121873	0.737327	-0.396344	0.256836	-0.218602	0.544012	-0.25071	0.484763	0.799219	0.00553608	0.609258	0.0615165	0.25388	0.47907	-0.00263116	0.994244	0.041272	0.909871	0.129163	0.722123	-0.386607	0.269768	0.621406	0.0551407
VIT_09s0002g02310	bisque4	0.202168	0.575395	-0.0179892	0.960661	0.194712	0.589852	0.0257131	0.94379	-0.450926	0.190883	0.469623	0.17086	-0.301311	0.397533	-0.0489266	0.893229	0.474121	0.166238	-0.183239	0.612355	-0.284628	0.425413	-0.651398	0.0413124	0.636833	0.0476957	0.467156	0.173426	-0.0552261	0.879561	-0.586432	0.0747682	0.0156426	0.96579	-0.481382	0.158937	0.239379	0.505346	0.468588	0.171934
VIT_07s0005g00030	bisque4	-0.155442	0.668069	-0.0500139	0.890868	0.402754	0.248515	0.199518	0.580517	-0.292592	0.411992	0.0554041	0.879175	0.251661	0.483053	0.525845	0.118487	0.465726	0.174925	-0.354816	0.314395	-0.385928	0.270683	-0.559646	0.0925243	0.916903	0.000188516	0.751254	0.0122496	0.541433	0.106011	-0.126504	0.72766	-0.0652156	0.857946	-0.151363	0.676376	0.0290796	0.936442	0.442451	0.200393
VIT_00s2086g00010	bisque4	-0.144655	0.690106	0.152253	0.67456	0.394819	0.258839	0.41034	0.238864	-0.202867	0.574046	0.0437911	0.90439	-0.0135079	0.970457	0.297927	0.403115	0.354808	0.314406	-0.171464	0.635757	-0.375746	0.284601	-0.382999	0.274648	0.884974	0.000665144	0.710725	0.0212297	0.0258877	0.943409	-0.239865	0.504456	-0.0846107	0.816233	-0.195747	0.587837	-0.00982311	0.978514	0.695123	0.0256502
VIT_16s0022g01690	bisque4	0.196934	0.585529	-0.43503	0.20894	0.376669	0.283325	0.167062	0.644582	-0.440851	0.202218	0.119228	0.742864	0.319358	0.3684	0.382875	0.274816	0.347566	0.325079	-0.444935	0.197578	0.0795784	0.82702	-0.494447	0.146295	0.772127	0.00886707	0.69748	0.0249452	0.423608	0.222499	-0.225191	0.531624	0.19763	0.584177	-0.0827769	0.820161	-0.23422	0.514837	0.368679	0.294485
VIT_01s0010g03640	bisque4	-0.1476	0.684067	-0.0865591	0.812064	0.473019	0.167363	0.15523	0.6685	-0.218131	0.544902	-0.0301186	0.934175	0.275055	0.441809	0.617345	0.0572207	0.378529	0.28076	-0.477475	0.162841	-0.36007	0.306767	-0.562559	0.0904747	0.887669	0.00060702	0.881181	0.000753728	0.458222	0.182914	-0.107237	0.768099	-0.0541746	0.88184	-0.0960499	0.791819	-0.0740787	0.838839	0.341879	0.333592
VIT_17s0000g08240	bisque4	-0.124515	0.731806	0.0689357	0.849918	0.459087	0.181982	0.512303	0.130038	-0.170003	0.638682	-0.0258793	0.943427	0.09278	0.798782	0.279395	0.434339	0.346219	0.327086	-0.143615	0.692242	-0.207516	0.565108	-0.258287	0.471206	0.916439	0.000192649	0.684034	0.0291503	0.234841	0.513692	-0.323225	0.3623	0.00201599	0.99559	-0.123425	0.734084	-0.129816	0.720764	0.700946	0.0239329
VIT_01s0010g01110	bisque4	0.188862	0.601287	-0.122066	0.736923	0.0756204	0.835523	-0.00133809	0.997073	-0.708007	0.0219586	0.593416	0.0705339	-0.142756	0.694008	0.0740719	0.838854	0.615769	0.0580418	-0.173903	0.630884	-0.370309	0.29219	-0.786442	0.00696913	0.753418	0.0118628	0.459992	0.181011	0.14684	0.685624	-0.36723	0.296534	-0.0273489	0.940219	-0.352577	0.317675	0.37422	0.28672	0.55042	0.0992101
VIT_13s0019g02820	bisque4	0.167395	0.643913	-0.0314809	0.931204	0.139058	0.701624	0.157226	0.664445	-0.288144	0.419462	0.155084	0.668796	-0.218316	0.544552	0.19952	0.580514	0.119575	0.742137	-0.374573	0.28623	-0.323028	0.362609	-0.514872	0.127795	0.731888	0.016115	0.603949	0.0644488	-0.145677	0.688008	-0.262341	0.46402	-0.262939	0.462965	-0.299153	0.401089	-0.127617	0.72534	0.590224	0.0724494
VIT_03s0038g01190	bisque4	0.165072	0.648584	-0.269336	0.451739	0.191935	0.59527	0.0958017	0.792347	-0.37017	0.292385	0.127409	0.725774	0.0801886	0.825711	0.355421	0.313511	0.221905	0.537788	-0.454404	0.18706	-0.190434	0.598208	-0.52635	0.118069	0.806071	0.00486108	0.61525	0.0583142	0.48313	0.157208	-0.266104	0.457395	-0.191219	0.59667	-0.165179	0.64837	-0.170111	0.638464	0.411691	0.237168
VIT_04s0210g00110	bisque4	0.163273	0.652211	-0.369652	0.293113	0.295949	0.406396	-0.00800992	0.982479	-0.445027	0.197474	0.149387	0.680411	0.126907	0.726818	0.453351	0.188212	0.269758	0.451002	-0.533324	0.112392	-0.171387	0.635911	-0.611087	0.0605269	0.784636	0.0071909	0.79045	0.00649429	0.343388	0.331322	-0.222981	0.535766	-0.100487	0.782392	-0.241431	0.501592	-0.149327	0.680535	0.287824	0.420002
VIT_01s0146g00060	bisque4	-0.102478	0.778169	-0.000959816	0.9979	0.561538	0.0911894	0.50143	0.139797	-0.399025	0.253338	0.226499	0.529179	0.123795	0.733311	0.0779729	0.830467	0.692789	0.0263614	0.0875083	0.810035	-0.0649436	0.858534	-0.323078	0.36253	0.866135	0.00119158	0.586724	0.0745881	0.176007	0.626691	-0.468194	0.172344	0.363678	0.301587	-0.390951	0.263956	0.13488	0.710258	0.704593	0.0228986
VIT_05s0020g00740	bisque4	-0.119587	0.742113	0.229666	0.523276	0.37992	0.27885	0.292024	0.412943	-0.257656	0.472327	0.237501	0.508792	-0.0580127	0.873523	0.198568	0.582358	0.574655	0.0822757	-0.157243	0.664409	-0.465001	0.175688	-0.596147	0.0689213	0.860162	0.00140826	0.609623	0.061318	0.12128	0.738567	-0.373619	0.287558	0.0424427	0.907324	-0.275678	0.440733	0.229181	0.52418	0.650486	0.0416939
VIT_17s0000g02930	bisque4	-0.0950857	0.793871	-0.238562	0.506846	0.500022	0.141093	0.356955	0.311278	-0.350805	0.320284	0.0335663	0.926656	0.604163	0.0643286	0.382653	0.275119	0.609164	0.0615677	-0.162798	0.653169	0.0869134	0.811307	-0.39216	0.262351	0.707579	0.0220751	0.479709	0.160602	0.399818	0.252308	0.118183	0.745055	0.530231	0.114889	-0.25975	0.468606	-0.0589749	0.87144	0.475914	0.164417
VIT_07s0005g04520	bisque4	0.172141	0.634404	-0.203834	0.572181	0.138835	0.702084	0.368814	0.294294	-0.327395	0.355777	0.120527	0.740144	-0.0535798	0.88313	-0.0282278	0.938301	0.119514	0.742266	0.00437285	0.990435	0.118691	0.74399	-0.0138269	0.96976	0.583053	0.0768748	0.33587	0.342707	0.2479	0.489834	-0.446969	0.19529	-0.0696972	0.848276	0.0503364	0.890168	-0.186142	0.606631	0.512835	0.129571
VIT_03s0038g00280	bisque4	0.179302	0.620145	-0.378431	0.280895	0.253527	0.479704	0.209282	0.561725	-0.425042	0.220771	0.0835485	0.818508	0.397504	0.25532	0.424551	0.221362	0.323639	0.361649	-0.462633	0.178192	0.00727401	0.984089	-0.542789	0.104967	0.787297	0.00686578	0.557736	0.0938842	0.424336	0.221621	0.0325208	0.928936	0.151469	0.676158	-0.09501	0.794032	-0.252466	0.481606	0.501957	0.139314
VIT_18s0001g08310	bisque4	-0.105596	0.771568	-0.151877	0.675326	0.529791	0.115246	0.365093	0.299569	-0.297537	0.403762	0.0278235	0.939183	0.384846	0.272144	0.418747	0.228419	0.53713	0.109368	-0.251628	0.483112	-0.101494	0.780256	-0.417648	0.229769	0.916186	0.000194934	0.691112	0.0268808	0.600055	0.0666563	-0.22708	0.528093	0.217412	0.546261	-0.161047	0.656705	-0.0793789	0.827449	0.506518	0.135177
VIT_17s0000g05380	bisque4	-0.106434	0.769794	0.129402	0.721626	0.299748	0.400108	0.30661	0.388867	-0.385396	0.271401	0.245352	0.494451	-0.0810973	0.823762	0.227777	0.526795	0.502582	0.138743	-0.110089	0.762078	-0.46179	0.179089	-0.518453	0.12471	0.90589	0.000305926	0.640479	0.0460398	0.124888	0.731029	-0.309157	0.384734	-0.119757	0.741757	-0.274911	0.442058	0.1978	0.583847	0.696263	0.0253074
VIT_17s0000g05370	bisque4	-0.111017	0.760121	0.075235	0.836352	0.385183	0.271688	0.347849	0.32466	-0.268218	0.453693	0.0791966	0.82784	0.00126033	0.997243	0.330241	0.351361	0.37088	0.291387	-0.216971	0.547095	-0.37277	0.288742	-0.436082	0.207716	0.903738	0.000333983	0.743209	0.0137658	0.098026	0.787617	-0.250424	0.485279	-0.1057	0.771348	-0.224764	0.532423	-0.0029741	0.993494	0.649669	0.0420382
VIT_10s0003g00380	bisque4	-0.103373	0.776273	-0.0186585	0.959199	0.313487	0.377758	0.359627	0.307406	-0.24672	0.49197	0.0557692	0.878384	0.270244	0.450156	0.315634	0.374322	0.460442	0.180528	-0.17577	0.627163	-0.221195	0.539123	-0.387843	0.268107	0.86073	0.00138648	0.45096	0.190846	0.668728	0.0344976	-0.183234	0.612365	0.025622	0.943989	-0.113517	0.754856	-0.0134888	0.970499	0.577486	0.0804282
VIT_10s0116g01760	bisque4	-0.0817849	0.822287	0.0289872	0.936644	0.534726	0.111272	0.548252	0.100824	-0.336438	0.34184	0.1737	0.631289	0.194313	0.590629	0.0958525	0.792239	0.650163	0.04183	0.0396539	0.913393	-0.0343597	0.924927	-0.334345	0.345042	0.833	0.00276723	0.532888	0.112742	0.0857514	0.813792	-0.331001	0.350187	0.437769	0.205761	-0.299076	0.401216	0.0634057	0.861856	0.762727	0.0102955
VIT_04s0008g05650	bisque4	0.144001	0.69145	-0.0434527	0.905127	0.274579	0.442631	0.283059	0.42808	-0.00488823	0.989307	-0.0641037	0.860348	0.14679	0.685726	0.257393	0.472796	0.149955	0.67925	-0.474369	0.165986	-0.0846427	0.816165	-0.433586	0.210627	0.705756	0.0225754	0.438241	0.205216	0.364332	0.300653	-0.245203	0.494722	0.0530906	0.884191	-0.0752291	0.836365	-0.339163	0.337696	0.509073	0.132892
VIT_03s0017g02200	bisque4	-0.100988	0.781329	-0.0102583	0.977562	0.340134	0.336225	0.382119	0.275846	-0.255292	0.476545	0.0504028	0.890024	0.222829	0.536052	0.326798	0.356708	0.442085	0.200809	-0.192205	0.594743	-0.245556	0.49408	-0.395846	0.25749	0.9073	0.000288506	0.526556	0.117899	0.581307	0.0779777	-0.210358	0.559669	-0.0095973	0.979008	-0.151388	0.676324	-0.0369023	0.919386	0.62265	0.0545136
VIT_04s0023g03300	bisque4	-0.0804705	0.825106	-0.0966331	0.790578	0.423113	0.223098	0.508251	0.133624	-0.174694	0.629307	-0.0972215	0.789327	0.543677	0.104286	0.428949	0.216098	0.42314	0.223065	-0.274515	0.442742	-0.0140995	0.969163	-0.342466	0.332708	0.84895	0.00189012	0.50659	0.135112	0.540732	0.106553	0.0525854	0.885287	0.310684	0.382266	0.104571	0.773736	-0.232762	0.517533	0.645275	0.043921
VIT_16s0039g00570	bisque4	-0.0809877	0.823997	-0.17433	0.630032	0.59851	0.0675462	0.503313	0.138076	-0.246164	0.492976	0.0203192	0.95557	0.534398	0.111533	0.227278	0.527725	0.634774	0.0486481	-0.0619442	0.865016	0.19859	0.582315	-0.247343	0.490841	0.758197	0.0110386	0.451382	0.19038	0.587706	0.0739839	-0.241376	0.501692	0.599848	0.0667751	-0.147532	0.684207	-0.0994444	0.784604	0.519854	0.123515
VIT_05s0077g01940	bisque4	-0.0866538	0.811862	-0.0917004	0.801084	0.427025	0.218392	0.131741	0.716767	-0.564512	0.0891172	0.391851	0.262761	0.206216	0.567601	0.257745	0.472169	0.804556	0.00500502	-0.0990977	0.78534	-0.263075	0.462724	-0.661019	0.0374268	0.76927	0.00928532	0.606424	0.0630706	0.282555	0.428938	-0.24185	0.500827	0.316412	0.373081	-0.352797	0.317351	0.371917	0.289934	0.432762	0.211594
VIT_18s0001g12230	bisque4	-0.0905488	0.803541	-0.186083	0.606747	0.238711	0.506571	0.0871586	0.810782	-0.605605	0.0635245	0.342165	0.33316	0.104216	0.774487	0.21467	0.551458	0.561253	0.09139	0.0474643	0.896405	-0.211194	0.558073	-0.363068	0.302461	0.62112	0.0552854	0.512259	0.130077	0.321926	0.364343	-0.202026	0.575667	0.0176249	0.961458	-0.187707	0.603556	0.329098	0.353131	0.30058	0.398735
VIT_00s0179g00100	bisque4	0.140942	0.697741	-0.122308	0.736417	0.17049	0.637706	0.249433	0.487064	-0.182011	0.61478	0.0289283	0.936772	0.102312	0.77852	0.287984	0.419732	0.155564	0.667821	-0.410988	0.23805	-0.155205	0.66855	-0.401445	0.250202	0.7874	0.00685344	0.487496	0.152942	0.575854	0.0814897	-0.308642	0.385568	-0.157003	0.664897	0.107424	0.767703	-0.246604	0.49218	0.497444	0.143485
VIT_18s0072g00670	bisque4	0.15479	0.669394	-0.0773011	0.831911	0.157667	0.663551	0.0347461	0.924085	-0.647087	0.0431378	0.557984	0.093707	-0.166237	0.64624	0.0613235	0.866358	0.627862	0.0519376	-0.162061	0.654656	-0.366401	0.297709	-0.763245	0.0102128	0.768365	0.00942074	0.502871	0.138479	0.0983596	0.786908	-0.43154	0.213031	0.0092337	0.979803	-0.431937	0.212563	0.358362	0.309237	0.557618	0.0939688
VIT_07s0005g01330	bisque4	-0.0825548	0.820637	-0.278006	0.436724	0.49522	0.145567	0.436115	0.207678	-0.192096	0.594956	-0.185057	0.608768	0.536684	0.10972	0.498267	0.142718	0.279755	0.433723	-0.283028	0.428134	0.112791	0.756385	-0.158498	0.661866	0.783657	0.00731326	0.670008	0.0340269	0.571087	0.0846419	-0.0272535	0.940427	0.216943	0.547148	0.145104	0.689185	-0.347052	0.325844	0.419903	0.227003
VIT_19s0014g04670	bisque4	-0.0809277	0.824125	0.120158	0.740917	0.34586	0.327621	0.521445	0.122167	-0.137903	0.704009	0.00175086	0.99617	0.139806	0.700082	0.256221	0.474885	0.365065	0.299609	-0.184552	0.609764	-0.244254	0.496446	-0.334522	0.344769	0.932456	8.38842e+09	0.527824	0.116855	0.435414	0.208493	-0.292206	0.412637	-0.00350871	0.992325	0.0197434	0.956828	-0.115728	0.750208	0.763393	0.0101893
VIT_06s0009g02500	bisque4	-0.0958958	0.792146	-0.118086	0.745258	0.355713	0.313086	0.187202	0.604547	-0.20225	0.575235	-0.054313	0.88154	0.293144	0.411069	0.578824	0.0795645	0.288759	0.418425	-0.460183	0.180805	-0.304836	0.391757	-0.476293	0.164034	0.864937	0.00123295	0.750921	0.0123099	0.625274	0.0532065	-0.0984392	0.786739	-0.132527	0.715135	0.0635146	0.861621	-0.142067	0.695426	0.361011	0.305412
VIT_05s0094g01320	bisque4	-0.081775	0.822309	-0.182157	0.614492	0.524956	0.119225	0.32094	0.365898	-0.223123	0.535499	-0.0601453	0.868907	0.470538	0.169914	0.537102	0.10939	0.450191	0.191697	-0.413603	0.234778	-0.102737	0.77762	-0.475556	0.16478	0.89957	0.000393648	0.736973	0.015028	0.599715	0.0668514	-0.0961534	0.791598	0.216112	0.548722	-0.0683778	0.851121	-0.191956	0.595229	0.453424	0.188133
VIT_08s0007g05210	bisque4	-0.0692204	0.849304	0.0256231	0.943986	0.493267	0.147411	0.419742	0.2272	-0.372262	0.289452	0.215868	0.549185	-0.0218178	0.952296	0.0994091	0.784679	0.5403	0.106888	0.0160343	0.964934	-0.147344	0.684592	-0.324966	0.359569	0.807368	0.00474025	0.669663	0.0341535	-0.037773	0.917489	-0.462256	0.178593	0.200878	0.577885	-0.302518	0.395551	0.107949	0.766594	0.647528	0.0429488
VIT_00s0199g00020	bisque4	-0.0876472	0.809738	0.145034	0.689329	0.123598	0.733723	0.447358	0.194854	0.141744	0.69609	-0.313762	0.377316	0.183208	0.612416	0.416865	0.230734	-0.0842434	0.81702	-0.375929	0.284348	-0.287435	0.420659	-0.197526	0.584379	0.731902	0.0161119	0.377539	0.282123	0.306255	0.389445	0.170284	0.638119	-0.300994	0.398055	0.089852	0.805028	-0.423783	0.222289	0.664288	0.036165
VIT_07s0129g00860	bisque4	-0.0680774	0.851769	-0.0138694	0.969667	0.319153	0.368725	0.299351	0.400762	-0.235614	0.512265	0.0121184	0.973495	0.165567	0.647588	0.463611	0.177155	0.318179	0.37027	-0.383396	0.274109	-0.359541	0.307532	-0.501955	0.139316	0.940686	5.03919e+09	0.708259	0.0218903	0.430408	0.214368	-0.144748	0.689916	-0.150346	0.678453	-0.0438382	0.904288	-0.109885	0.762508	0.590088	0.0725315
VIT_06s0004g01740	bisque4	-0.0304137	0.933532	-0.0709601	0.845554	0.306946	0.38832	0.304347	0.392557	-0.428685	0.216412	0.315824	0.374019	0.260027	0.468115	0.090617	0.803395	0.682599	0.0296259	0.0401436	0.912327	-0.0571157	0.875466	-0.369138	0.293837	0.686623	0.0283058	0.328043	0.35477	0.643005	0.0449155	-0.387559	0.268488	0.329248	0.352899	0.116539	0.748505	0.251643	0.483084	0.457909	0.183252
VIT_04s0043g00720	bisque4	0.0955162	0.792954	0.133865	0.712363	0.298549	0.402086	0.377016	0.282846	-0.188382	0.60223	0.218643	0.543934	-0.2977	0.403491	-0.187248	0.604456	0.322178	0.363946	0.0397003	0.913292	-0.0987205	0.786141	-0.244117	0.496695	0.605311	0.0636876	0.350424	0.320845	-0.199337	0.580868	-0.611045	0.0605497	0.0892019	0.806416	-0.463976	0.17677	0.0180356	0.96056	0.65929	0.0381061
VIT_01s0150g00620	bisque4	-0.0273699	0.940173	-0.0714133	0.844578	0.352825	0.31731	0.171929	0.634826	-0.592363	0.0711616	0.408524	0.241155	0.109927	0.762419	0.210581	0.559244	0.733576	0.0157483	-0.103006	0.777051	-0.289884	0.416532	-0.674385	0.0324499	0.794371	0.00605236	0.58518	0.075544	0.0898944	0.804937	-0.20066	0.578306	0.238537	0.506892	-0.431446	0.213142	0.325268	0.359097	0.569879	0.0854528
VIT_09s0018g01700	bisque4	-0.0343821	0.924878	-0.106453	0.769755	0.517062	0.125903	0.438214	0.205247	-0.127922	0.724705	-0.0916614	0.801167	0.455762	0.185578	0.413671	0.234695	0.415922	0.231899	-0.366249	0.297925	-0.00728853	0.984057	-0.414138	0.234113	0.843684	0.00215334	0.608796	0.0617681	0.437594	0.205963	-0.0935578	0.797124	0.344296	0.32996	-0.0621425	0.864587	-0.26571	0.458087	0.574136	0.0826171
VIT_08s0040g02100	bisque4	-0.0380805	0.91682	0.147004	0.685288	0.115362	0.750977	0.427854	0.217401	-0.11971	0.741854	0.00370939	0.991886	0.0982476	0.787146	0.268396	0.453381	0.222495	0.53668	-0.233374	0.516402	-0.339271	0.337533	-0.350323	0.320995	0.840328	0.00233431	0.377326	0.282417	0.473978	0.166384	-0.134076	0.711925	-0.20108	0.577496	0.188695	0.601615	-0.112006	0.758038	0.730798	0.0163549
VIT_07s0031g02700	bisque4	-0.0240578	0.947404	-0.23848	0.506995	0.462271	0.178577	0.496234	0.144615	-0.323089	0.362512	-0.0234692	0.948689	0.379597	0.279293	0.312501	0.379342	0.398441	0.254098	-0.146816	0.685673	0.0922303	0.799954	-0.212384	0.555804	0.855235	0.00160737	0.585898	0.0750985	0.440281	0.20287	-0.165777	0.647166	0.231721	0.519463	-0.139485	0.700745	-0.235825	0.511877	0.617829	0.0569705
VIT_06s0004g00580	bisque4	-0.0277603	0.939321	0.00843531	0.981549	0.426054	0.219555	0.276692	0.438985	-0.510892	0.13128	0.396982	0.256002	-0.0142655	0.968801	0.0949069	0.794251	0.714604	0.0202184	-0.0241655	0.947169	-0.250656	0.484861	-0.557279	0.0942114	0.828629	0.00305144	0.617496	0.0571425	0.0978724	0.787943	-0.474472	0.16588	0.234603	0.514131	-0.359033	0.308265	0.301092	0.397893	0.612627	0.0597021
VIT_16s0100g00720	bisque4	0.0744599	0.838019	-0.255913	0.475435	0.25323	0.480235	-0.0655924	0.857132	-0.485973	0.154423	0.232586	0.517859	0.0296848	0.935122	0.435818	0.208023	0.346888	0.326088	-0.446358	0.195975	-0.343233	0.331554	-0.659263	0.038117	0.77852	0.00797947	0.778455	0.00798805	0.30385	0.39337	-0.224501	0.532917	-0.19582	0.587696	-0.292789	0.411663	0.0444454	0.902967	0.277815	0.437052
VIT_18s0001g05130	bisque4	-0.0372177	0.918699	-0.0703464	0.846876	0.202739	0.574293	0.310317	0.38286	-0.178269	0.622195	-0.0774213	0.831652	0.258686	0.470497	0.40276	0.248508	0.22075	0.539961	-0.333092	0.346965	-0.232602	0.51783	-0.400406	0.251546	0.80168	0.00528647	0.425643	0.220048	0.422539	0.223794	0.103303	0.776421	-0.122755	0.735484	-0.289664	0.416902	-0.223449	0.534889	0.607827	0.062298
VIT_08s0058g00700	bisque4	-0.011875	0.974027	-0.0525237	0.885421	0.47882	0.161491	0.521124	0.122438	-0.294229	0.409259	0.0824211	0.820924	0.205393	0.569183	0.212799	0.555015	0.485455	0.154928	-0.144412	0.690606	-0.0511059	0.888497	-0.351761	0.318875	0.914	0.00021549	0.611698	0.0601987	0.257417	0.472753	-0.326725	0.356822	0.250615	0.484934	-0.174224	0.630244	-0.116377	0.748846	0.746727	0.0130875
VIT_05s0077g01040	bisque4	-0.0276443	0.939574	0.078359	0.829638	0.130539	0.719263	0.162774	0.653217	-0.408462	0.241234	0.335319	0.34355	-0.0799462	0.826231	0.170628	0.637429	0.47647	0.163854	-0.113628	0.754624	-0.439199	0.204112	-0.513912	0.12863	0.77589	0.00833656	0.474114	0.166246	0.440098	0.20308	-0.395543	0.257887	-0.179602	0.61955	0.0539959	0.882228	0.283356	0.427575	0.506532	0.135164
VIT_19s0085g00390	bisque4	0.0771138	0.832313	0.00532959	0.988342	0.308695	0.385482	0.15789	0.663098	-0.448887	0.193146	0.373943	0.287106	-0.19149	0.59614	0.0661914	0.855839	0.517747	0.125314	-0.148355	0.682522	-0.308024	0.38657	-0.601976	0.0655613	0.756518	0.0113235	0.587518	0.074099	-0.084216	0.817079	-0.462872	0.177938	0.0405063	0.911538	-0.528	0.11671	0.201296	0.577077	0.577248	0.0805824
VIT_00s2376g00010	bisque4	-0.0168887	0.963067	-0.166244	0.646227	0.3698	0.292906	0.377945	0.281564	-0.14781	0.683637	-0.149126	0.680945	0.500092	0.141028	0.547739	0.101209	0.26998	0.450616	-0.475261	0.165079	-0.0802597	0.825558	-0.424181	0.221808	0.854057	0.00165787	0.61146	0.0603267	0.540089	0.107052	0.0961568	0.791591	0.133088	0.713972	0.112601	0.756785	-0.342434	0.332755	0.548638	0.100536
VIT_08s0105g00480	bisque4	-0.00626505	0.986296	-0.342803	0.3322	0.446719	0.19557	0.243349	0.498094	-0.548056	0.100971	0.178225	0.622283	0.388691	0.266971	0.365357	0.299193	0.58278	0.0770464	-0.187764	0.603443	0.000265465	0.999419	-0.463483	0.177291	0.795832	0.00589336	0.642932	0.0449478	0.344388	0.329821	-0.0729707	0.841224	0.301165	0.397773	-0.358025	0.309725	0.00208374	0.995442	0.460674	0.18028
VIT_12s0035g02110	bisque4	0.0798229	0.826496	-0.0995008	0.784484	0.332113	0.348471	0.197691	0.584059	-0.618114	0.0568232	0.467797	0.172758	-0.0626238	0.863546	0.0644549	0.859589	0.669347	0.0342696	-0.0585699	0.872317	-0.2176	0.545906	-0.601597	0.0657763	0.797495	0.00571596	0.587235	0.0742732	0.0400204	0.912595	-0.453527	0.188019	0.181152	0.616479	-0.424776	0.221091	0.285299	0.424273	0.601185	0.0660109
VIT_11s0078g00260	bisque4	0.0777407	0.830966	-0.384596	0.272482	0.445237	0.197237	0.365813	0.298544	-0.301508	0.39721	-0.0696054	0.848474	0.517116	0.125856	0.348636	0.32349	0.341122	0.334733	-0.283622	0.427121	0.244115	0.4967	-0.290748	0.415082	0.678221	0.0311094	0.49086	0.149703	0.273855	0.443884	0.0829769	0.819733	0.412957	0.235585	-0.342799	0.332206	-0.353449	0.316395	0.49109	0.149483
VIT_18s0001g09570	bisque4	0.0121364	0.973456	-0.150624	0.677884	0.289726	0.416799	0.205658	0.568673	-0.623371	0.0541521	0.389363	0.266072	0.168601	0.641493	0.234259	0.514766	0.681754	0.0299084	-0.115074	0.751583	-0.235233	0.512969	-0.611472	0.0603201	0.838954	0.00241149	0.557459	0.0940823	0.328279	0.354403	-0.222866	0.535981	0.165914	0.64689	-0.230315	0.522071	0.256546	0.474306	0.576193	0.0812683
VIT_01s0026g01080	bisque4	0.0562811	0.877274	-0.0276261	0.939614	0.183801	0.611246	0.227631	0.527067	-0.333833	0.345826	0.139897	0.699895	-0.131406	0.717462	0.262451	0.463827	0.196523	0.586327	-0.280971	0.431642	-0.347025	0.325884	-0.439029	0.204308	0.810605	0.00444811	0.654114	0.040189	0.0436667	0.904661	-0.258441	0.470931	-0.282191	0.42956	-0.171498	0.635689	-0.0646413	0.859186	0.600297	0.066518
VIT_13s0067g03530	bisque4	0.0775012	0.831481	-0.119784	0.7417	0.381678	0.276447	0.372492	0.28913	-0.480473	0.15984	0.280353	0.4327	0.0848722	0.815674	0.131954	0.716324	0.569306	0.0858394	-0.124896	0.731013	-0.10669	0.769255	-0.490573	0.149978	0.893869	0.000487463	0.574277	0.0825242	0.2227	0.536294	-0.40097	0.250816	0.200117	0.579357	-0.330844	0.350428	0.0414635	0.909454	0.713442	0.0205177
VIT_00s0407g00040	bisque4	0.0582476	0.873015	-0.219035	0.543193	0.398859	0.253554	0.313855	0.377168	-0.374725	0.286019	0.155859	0.66722	0.090988	0.802603	0.112031	0.757984	0.427539	0.217778	-0.083224	0.819203	0.0299525	0.934538	-0.270199	0.450234	0.765421	0.00987072	0.510384	0.131729	0.416016	0.231783	-0.479993	0.160319	0.120254	0.740715	-0.403437	0.247638	-0.0696453	0.848388	0.489766	0.150752
VIT_07s0005g00870	bisque4	-0.0106339	0.976741	-0.25895	0.470027	0.376762	0.283196	0.185479	0.607936	-0.298162	0.402727	0.0267549	0.941516	0.323856	0.361309	0.424438	0.221499	0.374977	0.285668	-0.342809	0.332192	-0.0936603	0.796906	-0.412236	0.236485	0.794984	0.00598526	0.610945	0.0606035	0.694823	0.0257407	-0.205765	0.568468	0.0384387	0.916039	-0.149541	0.680097	-0.132391	0.715417	0.328501	0.354058
VIT_18s0001g01760	bisque4	0.0526803	0.885081	0.0338034	0.926139	0.21976	0.541826	0.257599	0.47243	-0.310495	0.382572	0.160022	0.658778	-0.172587	0.633511	0.203048	0.573696	0.232183	0.518606	-0.244974	0.495136	-0.343959	0.330466	-0.451103	0.190688	0.788061	0.00677443	0.642512	0.0451339	-0.11247	0.75706	-0.280675	0.432149	-0.200901	0.577841	-0.243298	0.498187	-0.0354333	0.922587	0.645161	0.0439709
VIT_07s0191g00070	bisque4	0.0511252	0.888455	-0.158643	0.661571	0.46995	0.170521	0.438914	0.204441	-0.162259	0.654257	-0.0653643	0.857625	0.218431	0.544334	0.290902	0.414823	0.272999	0.445368	-0.310426	0.382684	0.0264492	0.942183	-0.281878	0.430093	0.860063	0.00141206	0.645397	0.043868	0.399392	0.25286	-0.351949	0.318598	0.128689	0.723108	-0.13872	0.702322	-0.332426	0.347988	0.578858	0.0795431
VIT_08s0007g01650	bisque4	0.0567994	0.876151	-0.152987	0.673063	0.1756	0.627502	0.330858	0.350407	-0.265983	0.457607	-0.00607189	0.986718	0.24212	0.500334	0.372396	0.289264	0.209966	0.560418	-0.341914	0.333539	-0.156981	0.664942	-0.3743	0.28661	0.839431	0.00238447	0.484882	0.155488	0.533649	0.112132	-0.0609792	0.867103	-0.1246	0.73163	0.0303231	0.933729	-0.238693	0.506604	0.603374	0.0647713
VIT_05s0020g01080	bisque4	0.0109303	0.976093	-0.318741	0.369378	0.569349	0.0858104	0.365893	0.29843	-0.273008	0.445352	0.0233713	0.948903	0.492754	0.147897	0.2446	0.495818	0.533414	0.112321	-0.155682	0.667579	0.261991	0.464638	-0.243011	0.498709	0.697471	0.0249479	0.493898	0.146813	0.655704	0.0395412	-0.319345	0.36842	0.516428	0.126449	-0.164447	0.649843	-0.170095	0.638498	0.350734	0.320387
VIT_19s0015g02880	bisque4	0.0412228	0.909978	0.131623	0.717011	0.110355	0.761517	0.110624	0.76095	-0.461225	0.179691	0.411103	0.237905	-0.37207	0.28972	0.0439558	0.904032	0.3862	0.270316	-0.0803443	0.825377	-0.496505	0.144361	-0.553299	0.0970923	0.686271	0.0284196	0.541911	0.105642	-0.251187	0.483905	-0.379589	0.279304	-0.234102	0.515055	-0.331055	0.350103	0.304769	0.391867	0.592331	0.071181
VIT_13s0019g03380	bisque4	0.00662152	0.985516	-0.0864763	0.812241	0.475474	0.164863	0.295868	0.40653	-0.195668	0.58799	0.0590713	0.871231	0.191071	0.596959	0.314884	0.375522	0.396999	0.25598	-0.321537	0.364955	-0.0982484	0.787144	-0.406234	0.244062	0.799646	0.00549224	0.708027	0.0219532	0.446268	0.196077	-0.43763	0.205922	0.169435	0.639819	0.101459	0.780329	-0.106945	0.768714	0.411755	0.237087
VIT_13s0019g00740	bisque4	0.0176078	0.961495	-0.224482	0.532952	0.450735	0.191095	0.192376	0.594409	-0.467728	0.172829	0.218621	0.543975	0.225375	0.531281	0.35636	0.312143	0.567977	0.0867401	-0.294059	0.409543	-0.152883	0.673277	-0.573777	0.0828535	0.873048	0.00097229	0.738121	0.0147897	0.42794	0.217299	-0.319476	0.368212	0.171695	0.635294	-0.237248	0.509259	0.0420011	0.908284	0.443536	0.19916
VIT_08s0007g08310	bisque4	0.0197247	0.956869	0.0106166	0.976779	0.157611	0.663663	0.260035	0.468102	0.0620254	0.86484	-0.253606	0.479562	0.184308	0.610246	0.531738	0.113668	-0.0764489	0.833742	-0.611194	0.0604694	-0.316029	0.373692	-0.427691	0.217596	0.755594	0.0114823	0.551596	0.0983414	0.256351	0.474653	0.162756	0.653254	-0.290218	0.415972	0.00255979	0.994401	-0.449401	0.192575	0.541854	0.105686
VIT_00s0404g00020	bisque4	0.0070372	0.984607	0.266787	0.456197	0.0486603	0.893807	0.207379	0.56537	-0.145231	0.688923	0.154603	0.669775	-0.196033	0.587281	0.216427	0.548126	0.231168	0.520487	-0.327733	0.355252	-0.592955	0.0708081	-0.602402	0.0653201	0.799136	0.00554468	0.433433	0.210806	0.146254	0.686825	-0.210842	0.558745	-0.353728	0.315986	-0.122336	0.736359	0.0579591	0.87364	0.686677	0.0282883
VIT_12s0034g00270	black	-0.68754	0.0280104	0.780852	0.00767187	0.55289	0.097391	0.893949	0.00048603	0.3823	0.275599	-0.264595	0.460047	0.248855	0.488109	0.0321863	0.929665	0.532976	0.112672	0.49894	0.142093	-0.27751	0.437576	0.246357	0.492628	0.568588	0.0863254	0.133878	0.712335	0.216658	0.547688	-0.122077	0.736901	0.357604	0.310336	0.1975	0.58443	0.210118	0.560128	0.741145	0.014175
VIT_01s0011g05280	black	-0.677132	0.0314858	0.643742	0.0445913	0.58997	0.072603	0.794587	0.00602865	0.10422	0.774478	-0.0977296	0.788247	0.283889	0.426667	0.140772	0.698092	0.734373	0.0155771	0.44607	0.196299	-0.379932	0.278833	0.0121102	0.973513	0.746043	0.0132177	0.304069	0.393012	0.29168	0.413518	-0.108202	0.76606	0.339528	0.337143	-0.0264392	0.942205	0.35374	0.315968	0.774966	0.00846461
VIT_08s0032g00420	black	-0.686264	0.0284218	0.803298	0.00512677	0.483519	0.156825	0.808634	0.00462438	0.354482	0.314882	-0.243629	0.497584	0.0976967	0.788317	0.0339935	0.925725	0.460434	0.180536	0.479594	0.160717	-0.403329	0.247776	0.201576	0.576538	0.565916	0.0881492	0.157295	0.664304	0.0582944	0.872913	-0.0868988	0.811338	0.16603	0.646657	-0.0308304	0.932623	0.235994	0.511567	0.746089	0.0132088
VIT_11s0016g03460	black	-0.655475	0.0396342	0.767045	0.00962057	0.394737	0.258947	0.667539	0.034939	0.264551	0.460124	-0.190724	0.59764	0.238882	0.506258	0.266885	0.456026	0.523017	0.120844	0.21584	0.549238	-0.593681	0.0703761	-0.129952	0.720482	0.675656	0.0320013	0.24279	0.499111	0.18914	0.600742	0.158457	0.661949	0.112176	0.75768	0.0987686	0.786039	0.28013	0.433081	0.751525	0.0122007
VIT_12s0055g00900	black	-0.637507	0.0473869	0.470743	0.169701	0.735174	0.0154063	0.866089	0.00119314	0.217213	0.546638	-0.258068	0.471594	0.573269	0.0831897	0.153054	0.672928	0.707997	0.0219615	0.424295	0.221671	-0.0158937	0.965241	0.176593	0.625526	0.608404	0.061982	0.23078	0.521207	0.392927	0.261336	-0.0298444	0.934773	0.690558	0.0270541	0.0401149	0.91239	0.132666	0.714847	0.640989	0.0458114
VIT_07s0031g02010	black	-0.640623	0.0459753	0.886319	0.000635652	0.317984	0.37058	0.727884	0.0170087	0.398301	0.25428	-0.197204	0.585004	0.0731785	0.840777	0.0102908	0.977491	0.425979	0.219645	0.420942	0.225735	-0.498519	0.142484	0.103256	0.776521	0.487856	0.152593	0.00215414	0.995288	0.101723	0.779769	-0.00522498	0.988571	0.109534	0.763247	0.13418	0.711709	0.295856	0.406551	0.731759	0.0161432
VIT_07s0197g00140	black	-0.620186	0.0557603	0.612095	0.0599859	0.607423	0.0625197	0.973296	2.15431e+08	0.406791	0.243352	-0.375046	0.285572	0.420961	0.225712	0.0359981	0.921356	0.462569	0.17826	0.485068	0.155306	-0.0120046	0.973744	0.383687	0.273714	0.517717	0.12534	0.0871967	0.810701	0.265185	0.45901	-0.0495954	0.891777	0.521111	0.122449	0.205737	0.568521	0.00182989	0.995997	0.72093	0.0186415
VIT_09s0002g08370	black	-0.613772	0.0590937	0.534663	0.111322	0.629093	0.0513415	0.856514	0.00155385	0.110416	0.761388	-0.16755	0.643602	0.234543	0.514242	0.108474	0.765486	0.592913	0.0708336	0.457877	0.183286	-0.228861	0.524774	0.182223	0.614361	0.742774	0.0138514	0.383507	0.273957	0.236164	0.511253	-0.223707	0.534404	0.295293	0.407487	0.0132785	0.970958	0.18693	0.605082	0.761926	0.0104243
VIT_02s0025g00670	black	-0.598906	0.0673172	0.418965	0.228152	0.532287	0.113225	0.650097	0.0418575	-0.11583	0.749994	-0.0267324	0.941565	0.360982	0.305454	0.259413	0.469205	0.718551	0.0192241	0.358793	0.308613	-0.33838	0.338884	-0.0793534	0.827503	0.709948	0.0214365	0.40998	0.239317	0.164767	0.649199	0.0937953	0.796618	0.330855	0.350411	-0.0398214	0.913029	0.353067	0.316955	0.683307	0.0293906
VIT_04s0023g01250	black	-0.621516	0.0550851	0.770792	0.00906085	0.448691	0.193365	0.869705	0.00107429	0.509362	0.132635	-0.377898	0.281628	0.178057	0.622615	0.0520377	0.886475	0.293293	0.41082	0.389012	0.266541	-0.274874	0.442121	0.328935	0.353384	0.531285	0.114034	0.104772	0.77331	0.282937	0.428288	-0.136432	0.707049	0.152081	0.674912	0.334796	0.34435	0.0340257	0.925655	0.694078	0.0259671
VIT_00s0238g00060	black	-0.592123	0.0713056	0.640883	0.0458591	0.37114	0.291022	0.652515	0.0408477	0.0902717	0.804132	-0.0795362	0.827111	0.295898	0.406482	0.217584	0.545936	0.628738	0.0515126	0.276545	0.439238	-0.501308	0.139909	-0.170283	0.638121	0.675825	0.0319421	0.186702	0.605531	0.193656	0.591909	0.192568	0.594033	0.219033	0.543197	-0.0151407	0.966887	0.335829	0.342771	0.784264	0.00723729
VIT_12s0034g00380	black	-0.605247	0.0637232	0.584631	0.075886	0.306093	0.389708	0.651921	0.0410946	0.279294	0.434512	-0.268181	0.453757	0.400803	0.251033	0.266141	0.457331	0.421497	0.22506	0.242283	0.500037	-0.386096	0.270456	0.064817	0.858807	0.584555	0.0759333	0.0743761	0.838199	0.637564	0.0473606	0.156748	0.665414	0.0875567	0.809931	0.329475	0.352547	0.157739	0.663405	0.587909	0.0738591
VIT_00s0787g00010	black	-0.596742	0.0685736	0.64529	0.0439148	0.610552	0.060815	0.899617	0.000392934	0.390942	0.263968	-0.354818	0.314392	0.256398	0.474569	0.0783643	0.829627	0.404974	0.245669	0.376774	0.283179	-0.158645	0.661567	0.258721	0.470433	0.581503	0.0778536	0.235822	0.511884	0.0302829	0.933817	-0.0687119	0.8504	0.368391	0.294891	-0.00437318	0.990434	-0.00589507	0.987105	0.75813	0.01105
VIT_17s0000g09290	black	-0.566646	0.0876485	0.625824	0.0529351	0.546193	0.102373	0.805479	0.00491694	0.0680859	0.851751	-0.0215026	0.952985	0.0853005	0.814757	-0.0363742	0.920537	0.671098	0.0336294	0.51671	0.126205	-0.31342	0.377865	0.0805196	0.825001	0.715372	0.0200223	0.264135	0.460856	0.162685	0.653397	-0.325962	0.358011	0.284846	0.425042	-0.108801	0.764794	0.3358	0.342815	0.81558	0.00402453
VIT_15s0021g01760	black	-0.556368	0.0948659	0.610166	0.0610241	0.523698	0.120274	0.756557	0.0113167	0.0422322	0.907782	-0.0336361	0.926504	0.154163	0.670669	0.0784166	0.829515	0.672926	0.0329699	0.387752	0.268228	-0.386418	0.270023	-0.0709144	0.845653	0.746116	0.0132038	0.307437	0.387523	0.0537442	0.882773	-0.115718	0.75023	0.289564	0.417071	-0.190535	0.598009	0.311714	0.380608	0.856189	0.00156735
VIT_14s0108g00740	black	-0.56111	0.0914906	0.717019	0.0196058	0.259154	0.469664	0.753888	0.0117799	0.258978	0.469976	-0.159678	0.659476	0.237771	0.508296	0.0425074	0.907183	0.473016	0.167367	0.402616	0.248693	-0.380774	0.277681	0.0809286	0.824124	0.546674	0.10201	-0.0641079	0.860339	0.329838	0.351984	0.0808123	0.824373	0.169889	0.63891	0.207299	0.565523	0.244778	0.495494	0.782546	0.00745383
VIT_11s0037g00200	black	-0.556543	0.0947402	0.690251	0.0271503	0.463372	0.177409	0.859221	0.0014448	0.191044	0.597013	-0.083945	0.817659	0.0346072	0.924387	-0.182753	0.613314	0.546823	0.101898	0.641218	0.045709	-0.210757	0.558907	0.275763	0.440586	0.53929	0.107674	0.05437	0.881417	0.0588608	0.871687	-0.30352	0.39391	0.298949	0.401426	-0.0567238	0.876315	0.284844	0.425046	0.801595	0.00529495
VIT_12s0028g03750	black	-0.537714	0.108909	0.538594	0.108218	0.541756	0.105761	0.749465	0.0125762	-0.0980859	0.78749	0.110854	0.760466	0.143949	0.691556	-0.0775524	0.831371	0.796053	0.00586959	0.599447	0.0670058	-0.233957	0.515324	0.0432819	0.905498	0.625513	0.0530881	0.244072	0.496777	0.0335171	0.926764	-0.261405	0.465675	0.462183	0.178671	-0.0768625	0.832853	0.468302	0.172232	0.763275	0.0102081
VIT_08s0007g03110	black	-0.555265	0.0956622	0.644845	0.0441084	0.552651	0.097566	0.674203	0.0325146	0.0866037	0.811969	-0.0109117	0.976133	0.138489	0.702798	0.122773	0.735445	0.712385	0.0207927	0.284468	0.425685	-0.467977	0.17257	-0.186662	0.60561	0.777151	0.00816394	0.365294	0.299283	0.193026	0.593139	-0.220318	0.540774	0.272194	0.446763	-0.135252	0.70949	0.354435	0.314951	0.77351	0.00866936
VIT_17s0000g06760	black	-0.539911	0.10719	0.546467	0.102166	0.607009	0.0627479	0.917667	0.000181846	0.135442	0.709095	-0.100934	0.781442	0.226488	0.5292	-0.126234	0.728222	0.651894	0.0411056	0.617143	0.0573258	-0.0386556	0.915567	0.285552	0.423844	0.60308	0.0649373	0.138969	0.701808	0.230812	0.521148	-0.345253	0.328528	0.51159	0.130664	0.00428979	0.990616	0.219272	0.542747	0.775072	0.00844988
VIT_11s0065g01070	black	-0.548783	0.100428	0.484329	0.15603	0.521019	0.122527	0.755274	0.0115377	0.19082	0.597452	-0.320835	0.366063	0.357959	0.30982	0.372592	0.28899	0.386262	0.270233	0.104154	0.774619	-0.335854	0.342732	-0.0207671	0.954592	0.757771	0.0111104	0.451556	0.190188	0.0863715	0.812465	0.205821	0.568359	0.171467	0.63575	0.0125088	0.972641	-0.0382199	0.916516	0.783593	0.00732134
VIT_09s0002g00770	black	-0.538255	0.108484	0.610864	0.0606471	0.453744	0.187781	0.904681	0.000321462	0.231069	0.52067	-0.167891	0.642916	0.305137	0.391267	-0.0759616	0.83479	0.56268	0.0903902	0.543921	0.104099	-0.102652	0.777801	0.254124	0.478633	0.552206	0.0978927	-0.0277211	0.939407	0.328692	0.353762	-0.126615	0.727426	0.43959	0.203663	0.152589	0.673876	0.174241	0.63021	0.799617	0.00549519
VIT_07s0191g00030	black	-0.545655	0.10278	0.576537	0.0810446	0.542762	0.104987	0.788816	0.00668495	0.0973746	0.789001	-0.0463596	0.898806	0.157324	0.664245	-0.0233565	0.948936	0.669036	0.034384	0.481832	0.158491	-0.257471	0.472657	0.0912211	0.802106	0.709508	0.0215539	0.215301	0.550261	0.372275	0.289433	-0.355728	0.313063	0.3062	0.389535	-0.0533292	0.883674	0.295157	0.407712	0.755438	0.0115093
VIT_02s0025g01050	black	-0.535117	0.110961	0.433944	0.210208	0.412923	0.235627	0.728995	0.0167572	0.209612	0.561094	-0.313739	0.377355	0.465246	0.17543	0.185479	0.607938	0.389637	0.265707	0.322407	0.363585	-0.105416	0.771947	0.165917	0.646885	0.438955	0.204393	0.0642581	0.860014	0.0304001	0.933561	0.390953	0.263953	0.388941	0.266637	-0.087734	0.809552	0.00917518	0.979931	0.665698	0.0356299
VIT_17s0053g00680	black	-0.525715	0.118595	0.525673	0.11863	0.594536	0.0698698	0.862523	0.00131943	0.057178	0.875331	-0.018367	0.959836	0.278367	0.436104	-0.115274	0.751163	0.764038	0.0100873	0.598268	0.0676859	-0.0659546	0.85635	0.159097	0.660651	0.611926	0.0600766	0.109711	0.762875	0.262087	0.464469	-0.293034	0.411253	0.589561	0.0728511	-0.0590752	0.871223	0.308351	0.38604	0.776045	0.00831517
VIT_16s0022g02350	black	-0.519238	0.124039	0.402964	0.248245	0.609189	0.0615539	0.837673	0.00248503	-0.0134941	0.970487	-0.0595909	0.870107	0.388764	0.266873	0.0412002	0.910027	0.75278	0.0119758	0.478405	0.161907	-0.0783283	0.829704	0.0907301	0.803154	0.72216	0.018345	0.221012	0.539468	0.398209	0.254401	-0.186359	0.606205	0.525341	0.118905	-0.0910923	0.802381	0.226955	0.528328	0.777666	0.00809416
VIT_00s2038g00010	black	-0.526932	0.117589	0.7476	0.012923	0.221159	0.53919	0.711989	0.0208963	0.20137	0.576934	-0.0828438	0.820018	-0.0414727	0.909434	-0.112987	0.755971	0.401351	0.250324	0.519201	0.124071	-0.416742	0.230886	0.140385	0.698888	0.475672	0.164662	-0.0584081	0.872667	-0.0551352	0.879758	-0.0232261	0.94922	0.0432833	0.905495	-0.110207	0.761829	0.298958	0.401411	0.811142	0.00440092
VIT_07s0031g02640	black	-0.513416	0.129063	0.60791	0.0622525	0.448025	0.194108	0.807925	0.00468901	0.0848918	0.815632	-0.0702867	0.847005	0.175902	0.6269	0.0845042	0.816461	0.596951	0.0684514	0.346485	0.326688	-0.372873	0.288598	-0.0296382	0.935223	0.793715	0.00612473	0.257179	0.473176	0.2731	0.445192	-0.162032	0.654715	0.202399	0.574949	0.049266	0.892492	0.230131	0.522412	0.895482	0.000459408
VIT_12s0034g00770	black	-0.516106	0.126726	0.605931	0.0633432	0.333191	0.346812	0.749174	0.0126298	0.27066	0.449432	-0.25045	0.48523	0.389961	0.265274	0.253168	0.480347	0.424343	0.221613	0.156687	0.665538	-0.363016	0.302534	-0.0295151	0.935492	0.672405	0.0331572	0.141967	0.695631	0.444162	0.198451	0.150951	0.677217	0.183273	0.612287	0.384761	0.272259	0.0737585	0.839528	0.769155	0.00930241
VIT_01s0137g00180	black	-0.511505	0.130739	0.613783	0.0590875	0.407396	0.242584	0.653776	0.0403279	-0.0663405	0.855517	0.0838901	0.817777	-0.00428212	0.990633	0.0519024	0.886769	0.648309	0.0426149	0.385437	0.271345	-0.509544	0.132474	-0.142861	0.693791	0.747508	0.0129403	0.333622	0.34615	-0.0165296	0.963851	-0.167256	0.644192	0.113553	0.754782	-0.168163	0.642371	0.415699	0.232175	0.844619	0.00210476
VIT_13s0019g01880	black	-0.537668	0.108944	0.713576	0.020483	0.290597	0.415336	0.551955	0.0980771	0.376343	0.283775	-0.313231	0.378169	0.150465	0.678208	0.399724	0.252429	0.223703	0.534412	-0.0751906	0.836447	-0.660677	0.0375606	-0.190208	0.598649	0.672319	0.0331881	0.353825	0.315844	0.129007	0.722447	0.217076	0.546898	-0.15278	0.673487	0.206035	0.567949	0.0441264	0.903661	0.679825	0.03056
VIT_01s0011g00570	black	-0.501891	0.139375	0.576805	0.0808704	0.507546	0.134254	0.859977	0.00141536	0.0642633	0.860003	-0.0105649	0.976892	0.192639	0.593895	-0.104336	0.774233	0.697763	0.0248615	0.548585	0.100575	-0.172473	0.63374	0.115191	0.751337	0.669107	0.034358	0.112756	0.756457	0.268886	0.452524	-0.298659	0.401906	0.430345	0.214442	-0.00775334	0.983041	0.295984	0.406338	0.847716	0.00194957
VIT_13s0064g01090	black	-0.507407	0.134379	0.473233	0.167145	0.413197	0.235285	0.588338	0.0735962	0.0468012	0.897846	-0.138771	0.702217	0.396797	0.256244	0.395331	0.258166	0.548281	0.100803	0.0442741	0.90334	-0.45685	0.184397	-0.279489	0.434179	0.739634	0.0144798	0.377399	0.282316	0.163507	0.651738	0.299988	0.399711	0.216597	0.547804	0.0164409	0.964045	0.167542	0.643617	0.739955	0.0144148
VIT_04s0008g06230	black	0.579171	0.0793419	-0.196957	0.585484	-0.385134	0.271754	-0.0200346	0.956192	-0.568604	0.0863144	0.523255	0.120645	-0.381324	0.276929	-0.195674	0.587979	0.0758973	0.834928	-0.28502	0.424747	-0.166727	0.645256	-0.6227	0.0544886	0.477832	0.162482	0.0212278	0.953585	-0.127809	0.724941	-0.262618	0.46353	-0.282244	0.42947	-0.228871	0.524756	-0.00920589	0.979864	0.656118	0.0393739
VIT_17s0000g04850	black	-0.494113	0.14661	0.364623	0.300238	0.620346	0.0556789	0.711152	0.0211167	-0.00430979	0.990573	-0.0427762	0.906598	0.52139	0.122213	0.168813	0.641066	0.814048	0.00415172	0.29697	0.404701	-0.11677	0.74802	-0.0994955	0.784495	0.712468	0.020771	0.264587	0.460061	0.535058	0.111008	-0.105897	0.770931	0.615366	0.0582533	0.0388666	0.915108	0.249991	0.486059	0.656268	0.0393132
VIT_02s0025g01560	black	0.578264	0.0799253	-0.105381	0.772021	-0.441151	0.201874	0.116197	0.749224	-0.460664	0.180291	0.489799	0.15072	-0.484845	0.155525	-0.449204	0.192793	-0.00908697	0.980124	-0.0312888	0.931623	-0.0129402	0.971698	-0.335028	0.343995	0.310535	0.382508	-0.230439	0.52184	-0.244103	0.496721	-0.357493	0.310496	-0.233436	0.516287	-0.21856	0.544092	-0.0292951	0.935972	0.703411	0.0232303
VIT_10s0116g00020	black	-0.521337	0.122258	0.724208	0.0178588	0.292852	0.411557	0.776651	0.00823205	0.379142	0.279918	-0.271792	0.447462	-0.0129214	0.971739	-0.0517502	0.887099	0.223647	0.534517	0.419775	0.22716	-0.326867	0.356601	0.275266	0.441444	0.487306	0.153127	0.0156614	0.965749	0.0270442	0.940884	-0.0811476	0.823654	-0.00974039	0.978695	-0.0109801	0.975984	0.0656864	0.856929	0.763375	0.0101922
VIT_12s0028g01400	black	-0.481599	0.158722	0.579667	0.0790237	0.385774	0.270891	0.812909	0.00424817	0.0165962	0.963706	0.0165746	0.963753	0.185501	0.607894	-0.11659	0.748399	0.653597	0.0404015	0.567802	0.0868592	-0.199811	0.57995	0.0891033	0.806627	0.569585	0.0856515	0.0104675	0.977105	0.0510213	0.888681	-0.0751266	0.836585	0.412226	0.236497	-0.0645208	0.859447	0.327109	0.356223	0.874888	0.000919241
VIT_07s0191g00260	black	-0.504166	0.137301	0.632975	0.0494907	0.212692	0.555219	0.724444	0.0178034	0.257413	0.47276	-0.246709	0.491989	0.036404	0.920472	0.0111748	0.975558	0.196022	0.587302	0.41225	0.236468	-0.328824	0.353557	0.250725	0.484736	0.45058	0.191266	0.0191353	0.958157	-0.102862	0.777354	0.134733	0.710563	-0.0419752	0.908341	-0.0276976	0.939458	0.0745521	0.837821	0.763237	0.0102141
VIT_13s0156g00440	black	-0.504277	0.1372	0.795632	0.00591489	0.202726	0.574318	0.761846	0.0104372	0.369068	0.293936	-0.211185	0.558091	0.0483599	0.89446	-0.0152551	0.966637	0.284077	0.426348	0.353494	0.31633	-0.421195	0.225427	0.133951	0.712184	0.509568	0.132452	-0.0433741	0.905298	0.114465	0.752863	0.0039103	0.991446	0.0175264	0.961673	0.23958	0.504978	0.142862	0.693791	0.814991	0.00407314
VIT_13s0019g01950	black	-0.522863	0.120974	0.746617	0.0131085	0.240095	0.504036	0.483305	0.157036	0.355841	0.312898	-0.2451	0.494908	0.0830034	0.819676	0.355254	0.313755	0.2513	0.483701	-0.0657068	0.856885	-0.719807	0.018915	-0.251038	0.484172	0.63744	0.0474173	0.303436	0.394046	0.109676	0.76295	0.190323	0.598424	-0.181521	0.61575	0.150399	0.678343	0.128314	0.723888	0.654734	0.0399359
VIT_07s0151g01040	black	0.566883	0.087486	-0.0838801	0.817798	-0.437325	0.206274	0.109494	0.763334	-0.465286	0.175388	0.502789	0.138554	-0.495817	0.145006	-0.440534	0.20258	0.0105791	0.976861	-0.0372061	0.918724	-0.0485665	0.894011	-0.365029	0.29966	0.326319	0.357455	-0.214591	0.551608	-0.254371	0.478192	-0.358639	0.308835	-0.240871	0.502616	-0.228268	0.525878	-0.00346391	0.992423	0.7128	0.0206845
VIT_14s0030g01280	black	-0.49611	0.144731	0.704903	0.0228122	0.324638	0.360082	0.724745	0.0177329	0.131407	0.71746	-0.0613348	0.866334	-0.0017078	0.996264	0.0465425	0.898409	0.465964	0.174675	0.325906	0.358099	-0.500578	0.14058	-0.0536375	0.883005	0.697952	0.0248056	0.215252	0.550354	-0.00241	0.994728	-0.0877872	0.809439	0.0366823	0.919865	-0.0154219	0.966273	0.254927	0.477196	0.891345	0.000533813
VIT_13s0067g00060	black	-0.482314	0.158014	0.617171	0.057311	0.329754	0.352115	0.869226	0.00108952	0.155258	0.668441	-0.0847737	0.815885	0.075332	0.836143	-0.239569	0.504998	0.457221	0.183995	0.686005	0.0285057	-0.100075	0.783265	0.364716	0.300106	0.432534	0.211861	-0.102521	0.778077	0.0278331	0.939162	-0.175951	0.626802	0.30506	0.391392	0.0520578	0.886432	0.227965	0.526444	0.811389	0.0043793
VIT_03s0038g04500	black	-0.490077	0.150452	0.681904	0.0298581	0.435761	0.208089	0.908332	0.000276218	0.295017	0.407946	-0.170491	0.637704	0.0904466	0.803759	-0.170152	0.638384	0.441289	0.201717	0.544275	0.103829	-0.136549	0.706807	0.298625	0.401961	0.527429	0.11718	0.0085443	0.981311	0.102762	0.777567	-0.271531	0.447916	0.323798	0.361399	0.0934924	0.797264	0.130006	0.720369	0.830437	0.00293145
VIT_11s0016g05560	black	-0.4935	0.14719	0.730252	0.0164761	0.11647	0.74865	0.578471	0.0797919	0.401386	0.250279	-0.287732	0.420158	0.143776	0.691911	0.264523	0.460174	0.15564	0.667665	0.0499633	0.890978	-0.581444	0.077891	-0.0356849	0.922039	0.549898	0.0995978	0.102604	0.777903	0.3292	0.352974	0.178212	0.622308	-0.194868	0.589548	0.510273	0.131827	0.0675494	0.852908	0.651313	0.0413478
VIT_12s0142g00640	black	-0.455957	0.185366	0.633007	0.0494756	0.369029	0.293991	0.746857	0.013063	-0.0204172	0.955356	0.106932	0.768742	-0.0893227	0.806158	-0.208597	0.563035	0.594851	0.0696837	0.613327	0.0593296	-0.293791	0.40999	0.110894	0.76038	0.554167	0.0964591	0.123647	0.733619	-0.145292	0.688799	-0.312056	0.380056	0.243176	0.498408	-0.0713009	0.84482	0.411126	0.237877	0.833483	0.00273708
VIT_13s0019g04610	black	-0.459502	0.181537	0.37126	0.290854	0.305438	0.390776	0.549581	0.0998332	0.0777389	0.83097	-0.225142	0.531716	0.47148	0.168943	0.398401	0.25415	0.395368	0.258117	0.0358187	0.921747	-0.335631	0.343072	-0.169834	0.63902	0.590038	0.0725619	0.231002	0.520795	0.129748	0.720906	0.505558	0.136041	0.196445	0.586479	-0.000666744	0.998541	0.0427236	0.906713	0.665566	0.0356795
VIT_18s0001g02000	black	-0.451177	0.190606	0.6523	0.0409368	0.319365	0.368388	0.760027	0.0107341	0.0107818	0.976417	0.106596	0.769453	0.00453897	0.990071	-0.203729	0.572383	0.654843	0.0398913	0.583178	0.0767961	-0.311557	0.380859	0.0445274	0.902789	0.601598	0.0657757	-0.012816	0.97197	0.133584	0.712944	-0.282817	0.428493	0.260288	0.467652	-0.0744632	0.838012	0.416417	0.231288	0.876268	0.000880889
VIT_11s0037g00040	black	0.533078	0.11259	-0.0356467	0.922122	-0.406763	0.243389	0.200512	0.578594	-0.381134	0.277189	0.442684	0.200127	-0.458967	0.182112	-0.479256	0.161054	-0.00308732	0.993247	0.0257235	0.943767	0.0142911	0.968745	-0.256656	0.474109	0.302881	0.394956	-0.26832	0.453514	-0.212767	0.555075	-0.384617	0.272453	-0.180151	0.618462	-0.128615	0.723262	-0.0406138	0.911304	0.732765	0.0159238
VIT_11s0037g00430	black	-0.445735	0.196675	0.388221	0.2676	0.273872	0.443854	0.566468	0.0877704	-0.118131	0.745164	-0.0213753	0.953263	0.269171	0.452028	0.209406	0.561488	0.514117	0.128452	0.263442	0.462078	-0.36067	0.305902	-0.131779	0.716688	0.605974	0.0633193	0.215555	0.549779	-0.0102572	0.977565	0.29955	0.400433	0.16194	0.6549	-0.118522	0.744344	0.248078	0.489512	0.747232	0.0129921
VIT_00s0386g00040	black	0.526576	0.117883	-0.139288	0.70115	-0.291959	0.413052	0.178317	0.622099	-0.444719	0.197821	0.425307	0.220452	-0.524039	0.119989	-0.450962	0.190844	-0.0362321	0.920846	0.0352195	0.923053	0.0663475	0.855502	-0.192972	0.593245	0.324679	0.360018	-0.0784196	0.829508	-0.365044	0.299639	-0.469288	0.171207	-0.211991	0.556553	-0.306639	0.38882	-0.0875409	0.809965	0.669844	0.0340869
VIT_13s0158g00260	black	-0.477447	0.162869	0.788605	0.00670986	0.184571	0.609726	0.50542	0.136165	0.300478	0.398904	-0.132221	0.71577	-0.0439521	0.90404	0.156984	0.664935	0.297665	0.403549	0.0944715	0.795178	-0.675439	0.0320777	-0.205511	0.568955	0.55771	0.0939027	0.159436	0.659965	-0.0517661	0.887065	0.0983746	0.786876	-0.126284	0.728118	0.0286931	0.937286	0.226707	0.528791	0.718278	0.0192917
VIT_11s0016g03550	black	-0.432301	0.212136	0.260554	0.467181	0.616646	0.0575842	0.762078	0.0103997	-0.182052	0.6147	0.0945873	0.794931	0.326712	0.356841	-0.141289	0.697027	0.825123	0.00329412	0.648832	0.0423926	0.117791	0.745879	0.172049	0.634588	0.544138	0.103934	0.152893	0.673255	0.189423	0.600187	-0.287423	0.42068	0.703315	0.0232576	-0.220735	0.53999	0.333042	0.347042	0.661572	0.0372115
VIT_08s0032g00800	black	-0.43631	0.207451	0.159095	0.660655	0.79764	0.00570069	0.818322	0.00380388	-0.0104357	0.977174	-0.179444	0.619863	0.581081	0.0781215	0.195159	0.588982	0.691254	0.0268368	0.28099	0.43161	0.159211	0.660421	0.0939089	0.796376	0.720739	0.0186878	0.448413	0.193675	0.347866	0.324634	-0.146229	0.686876	0.727717	0.0170467	-0.064122	0.860308	-0.0179451	0.960758	0.643992	0.0444815
VIT_19s0015g00770	black	-0.443124	0.199627	0.493382	0.147301	0.445753	0.196655	0.877372	0.000851056	0.165655	0.647411	-0.227517	0.527279	0.281558	0.430639	0.135725	0.70851	0.4175	0.229951	0.256746	0.473948	-0.201496	0.576692	0.0897515	0.805243	0.763585	0.0101589	0.248571	0.48862	0.257718	0.472217	-0.0468624	0.897713	0.220974	0.539539	0.120455	0.740295	-0.0302913	0.933798	0.904203	0.000327763
VIT_07s0205g00090	black	-0.439949	0.203251	0.393969	0.259958	0.65323	0.0405527	0.617094	0.0573514	-0.161862	0.655059	0.127607	0.725362	0.175489	0.627724	0.106107	0.770487	0.830751	0.00291094	0.285194	0.424452	-0.292626	0.411936	-0.243635	0.497572	0.805743	0.00489196	0.514046	0.128514	0.115649	0.750375	-0.326446	0.357256	0.442294	0.200571	-0.263471	0.462026	0.369957	0.292684	0.721605	0.0184783
VIT_19s0014g01840	black	-0.444135	0.198481	0.614584	0.0586645	0.475196	0.165145	0.889825	0.000563256	0.307355	0.387656	-0.211858	0.556807	0.21492	0.550983	-0.0668941	0.854322	0.449704	0.192238	0.386292	0.270192	-0.105495	0.771781	0.179699	0.619358	0.573758	0.0828661	0.0598932	0.869453	0.138869	0.702014	-0.170259	0.638168	0.410271	0.238952	0.0740857	0.838824	0.0337075	0.926349	0.837384	0.00250186
VIT_05s0049g00340	black	0.51828	0.124858	-0.048882	0.893326	-0.400384	0.251574	0.198131	0.583206	-0.410514	0.238645	0.448793	0.193251	-0.505328	0.136249	-0.506633	0.135073	-0.017432	0.961879	0.0850057	0.815388	0.0257254	0.943763	-0.204512	0.570876	0.276469	0.439369	-0.257485	0.472632	-0.314033	0.376883	-0.384201	0.273017	-0.203473	0.572877	-0.223786	0.534256	-0.0260968	0.942952	0.725434	0.017572
VIT_04s0044g01330	black	0.514788	0.127868	-0.200782	0.578071	-0.226507	0.529163	-0.00863395	0.981115	-0.597365	0.06821	0.559259	0.0927985	-0.282649	0.428779	-0.14684	0.685625	0.274522	0.44273	-0.290079	0.416204	-0.175121	0.628456	-0.71644	0.0197516	0.584408	0.0760251	0.114533	0.752719	0.0576352	0.874341	-0.366636	0.297376	-0.134925	0.710167	-0.309974	0.383413	0.074458	0.838023	0.637393	0.047439
VIT_09s0002g02630	black	-0.429905	0.214964	0.203301	0.573208	0.736325	0.0151635	0.626916	0.0523992	-0.197245	0.584925	0.0754243	0.835945	0.434604	0.209436	0.177628	0.623468	0.890659	0.000546961	0.272204	0.446747	-0.0772365	0.832049	-0.174176	0.63034	0.784475	0.00721092	0.501384	0.13984	0.414094	0.234168	-0.286703	0.421896	0.634738	0.048665	-0.148755	0.681704	0.28991	0.41649	0.596135	0.0689284
VIT_02s0025g04160	black	-0.437555	0.206009	0.7034	0.0232334	0.323403	0.36202	0.817749	0.0038492	0.236483	0.510665	-0.109427	0.763475	-0.00724055	0.984162	-0.116484	0.748621	0.404127	0.246753	0.420754	0.225964	-0.30817	0.386334	0.121185	0.738766	0.59665	0.0686271	0.0440271	0.903877	0.037263	0.9186	-0.206167	0.567695	0.146056	0.687232	0.0198018	0.956701	0.156266	0.666394	0.894487	0.000476577
VIT_07s0130g00370	black	-0.417099	0.230445	0.279679	0.433853	0.322325	0.363715	0.61083	0.0606651	-0.0594245	0.870467	-0.097272	0.789219	0.436627	0.207082	0.135113	0.709778	0.511672	0.130593	0.337428	0.340332	-0.0932657	0.797747	0.019338	0.957714	0.457476	0.18372	0.0451888	0.901351	0.0504767	0.889863	0.361855	0.304199	0.402914	0.248309	-0.181724	0.615348	0.144	0.691452	0.664812	0.0359654
VIT_18s0072g00280	black	-0.437644	0.205906	0.62815	0.0517976	0.432508	0.211892	0.787625	0.00682642	0.20987	0.560602	-0.149755	0.679659	-0.00565425	0.987632	-0.00895625	0.98041	0.38125	0.277031	0.316512	0.372921	-0.311821	0.380434	0.072626	0.841966	0.662481	0.0368588	0.252523	0.481504	-0.0807088	0.824595	-0.203772	0.5723	0.134722	0.710586	-0.0979323	0.787816	0.0823793	0.821013	0.864377	0.00125263
VIT_17s0000g00400	black	-0.440349	0.202793	0.541277	0.106131	0.540973	0.106366	0.739781	0.0144501	0.237085	0.509557	-0.135575	0.708821	0.21416	0.552427	0.00918556	0.979908	0.564014	0.0894621	0.280836	0.431873	-0.183938	0.610974	0.0117399	0.974323	0.658046	0.0385999	0.174411	0.629872	0.377955	0.281549	-0.310347	0.38281	0.374491	0.286343	-0.0740617	0.838876	0.117823	0.74581	0.707039	0.0222224
VIT_17s0000g05770	black	-0.414314	0.233893	0.430467	0.214298	0.578645	0.0796797	0.828519	0.00305882	0.0754881	0.835808	-0.0262697	0.942575	0.292959	0.411378	-0.201326	0.577019	0.701816	0.0236834	0.57977	0.0789579	0.106649	0.76934	0.194368	0.590523	0.479091	0.161219	0.00737746	0.983863	0.138696	0.702372	-0.272354	0.446486	0.716776	0.019667	-0.161667	0.655452	0.211702	0.557104	0.721417	0.0185237
VIT_15s0046g02400	black	-0.419998	0.226887	0.572233	0.0838774	0.268986	0.452351	0.587353	0.0742004	-0.103675	0.775633	0.118139	0.745148	0.0172507	0.962275	0.0423672	0.907488	0.606837	0.0628426	0.314563	0.376034	-0.511871	0.130417	-0.240948	0.502475	0.69343	0.0261647	0.199344	0.580854	-0.0690942	0.849576	0.000897871	0.998036	0.100701	0.781937	-0.237784	0.508273	0.390602	0.264421	0.879174	0.000803919
VIT_04s0008g04250	black	-0.416826	0.230782	0.286937	0.421501	0.674805	0.0323012	0.74623	0.0131819	0.121727	0.737632	-0.13439	0.711273	0.53412	0.111755	0.048038	0.895159	0.703378	0.0232396	0.32908	0.35316	0.136401	0.707113	0.0905054	0.803633	0.567143	0.0873087	0.166517	0.645678	0.5382	0.108527	-0.23149	0.51989	0.748269	0.0127979	0.0304574	0.933436	0.0849789	0.815445	0.54956	0.0998491
VIT_04s0043g00830	black	-0.414386	0.233804	0.661384	0.0372844	0.334931	0.344143	0.727863	0.0170135	-0.0165735	0.963755	0.141944	0.695678	-0.0740338	0.838936	-0.174431	0.629832	0.645575	0.0437907	0.498422	0.142574	-0.381572	0.276591	-0.0538427	0.88256	0.660157	0.0377645	0.106164	0.770367	0.0200333	0.956195	-0.333624	0.346148	0.212707	0.555189	-0.0885983	0.807705	0.415194	0.232801	0.905031	0.000316902
VIT_01s0244g00020	black	-0.40575	0.244678	0.081711	0.822446	0.763162	0.0102261	0.675281	0.0321332	-0.217346	0.546386	0.00327826	0.992829	0.435027	0.208944	0.101608	0.780014	0.778179	0.00802513	0.391823	0.262798	0.132908	0.714345	0.0432439	0.905581	0.65037	0.0417427	0.461022	0.179908	0.147796	0.683666	-0.201519	0.576647	0.701541	0.0237621	-0.338055	0.339378	0.167399	0.643904	0.570623	0.084953
VIT_11s0103g00610	black	-0.439157	0.20416	0.581001	0.0781726	0.277379	0.437802	0.650051	0.0418768	0.39614	0.257105	-0.401204	0.250514	0.155516	0.667918	0.252005	0.482433	0.0658243	0.856632	0.0372189	0.918696	-0.365234	0.299368	0.0561732	0.877508	0.517513	0.125515	0.210011	0.560332	-0.124519	0.731799	0.28474	0.425223	-0.042992	0.906129	0.0273787	0.940154	-0.162037	0.654705	0.713796	0.0204263
VIT_17s0053g00760	black	-0.42398	0.222051	0.619061	0.0563359	0.392682	0.261659	0.823562	0.00340646	0.310859	0.381984	-0.232853	0.517365	0.0405944	0.911346	-0.10787	0.766762	0.276675	0.439014	0.413038	0.235483	-0.139093	0.701553	0.259647	0.468789	0.457948	0.183209	0.0669315	0.854242	-0.204851	0.570225	-0.0982161	0.787213	0.24656	0.492259	-0.067375	0.853284	0.00109229	0.997611	0.802994	0.0051565
VIT_14s0006g02620	black	0.504016	0.137436	-0.199321	0.580898	-0.188081	0.60282	0.0710878	0.845279	-0.766317	0.00973211	0.735295	0.0153808	-0.393747	0.260252	-0.405388	0.245141	0.432078	0.212398	0.0540302	0.882153	-0.0359725	0.921412	-0.556302	0.0949131	0.475542	0.164794	0.0248474	0.94568	-0.210019	0.560316	-0.518954	0.124281	0.0555583	0.878841	-0.417702	0.229703	0.276109	0.439989	0.684666	0.0289427
VIT_10s0071g00590	black	0.490379	0.150163	-0.00496626	0.989137	-0.390887	0.264041	0.182037	0.614729	-0.405074	0.245541	0.445643	0.196779	-0.459559	0.181475	-0.391735	0.262915	0.0236883	0.948211	-0.0282205	0.938317	-0.097554	0.78862	-0.344006	0.330395	0.376444	0.283636	-0.172172	0.634342	-0.243719	0.49742	-0.326488	0.357192	-0.238583	0.506805	-0.154262	0.670468	-0.00709586	0.984479	0.763031	0.0102469
VIT_04s0008g01360	black	0.484713	0.155654	-0.289419	0.417315	-0.231618	0.519654	0.0461941	0.899166	-0.479328	0.160982	0.288192	0.419382	-0.185856	0.607195	0.0524893	0.885495	-0.0441988	0.903504	-0.409269	0.240214	-0.0994874	0.784513	-0.519036	0.124212	0.532015	0.113444	0.254025	0.47881	-0.142463	0.69461	-0.0696701	0.848334	-0.275727	0.440648	-0.133658	0.71279	-0.230108	0.522455	0.595099	0.0695372
VIT_06s0009g03550	black	-0.409188	0.240315	0.547387	0.101474	0.370566	0.291828	0.665384	0.0357485	-0.0808756	0.824237	0.0993407	0.784824	0.0280105	0.938775	0.0695509	0.848591	0.630517	0.0506573	0.271348	0.448234	-0.477352	0.162965	-0.208229	0.56374	0.844834	0.00209375	0.338483	0.338728	0.226636	0.528922	-0.271242	0.448418	0.0826022	0.820536	-0.0148309	0.967565	0.330501	0.350959	0.883115	0.000707552
VIT_07s0005g05990	black	0.488015	0.15244	-0.0767041	0.833194	-0.364819	0.299959	0.0538665	0.882508	-0.609179	0.0615596	0.629069	0.051353	-0.442859	0.199929	-0.364762	0.30004	0.255696	0.475823	-0.0305665	0.933198	-0.18838	0.602233	-0.557679	0.093925	0.464401	0.176321	-0.120301	0.740618	-0.104338	0.774228	-0.379369	0.279605	-0.199169	0.581194	-0.369513	0.293309	0.199282	0.580974	0.727124	0.0171821
VIT_19s0085g00030	black	-0.41443	0.233749	0.484811	0.155558	0.13716	0.705544	0.513129	0.129314	0.0139418	0.969508	-0.0565869	0.876612	-0.019606	0.957128	-0.00882107	0.980705	0.260976	0.466434	0.413342	0.235104	-0.327636	0.355402	0.10857	0.765282	0.326649	0.35694	0.0436645	0.904666	-0.388286	0.267514	0.243138	0.498477	0.00178885	0.996087	-0.201332	0.577007	0.227083	0.528089	0.648034	0.0427323
VIT_11s0016g05830	black	-0.413631	0.234744	0.603739	0.0645662	0.440516	0.202602	0.803231	0.00513325	0.24225	0.500097	-0.136085	0.707766	0.0670879	0.853904	-0.0586359	0.872174	0.44699	0.195266	0.331257	0.34979	-0.234817	0.513737	0.0901107	0.804476	0.677148	0.0314803	0.147876	0.683503	0.26132	0.465825	-0.34503	0.32886	0.204086	0.571696	-0.00999287	0.978143	0.0853575	0.814635	0.822052	0.00351774
VIT_13s0019g02890	black	0.48377	0.156579	-0.186109	0.606696	-0.196734	0.585918	0.0917648	0.800946	-0.52948	0.1155	0.482925	0.157411	-0.137025	0.705822	-0.145355	0.688669	0.290159	0.416071	-0.252426	0.481677	-0.0753327	0.836142	-0.645698	0.0437375	0.549363	0.0999955	0.0249186	0.945524	0.0793615	0.827486	-0.247326	0.490872	0.0171968	0.962393	-0.237317	0.509131	0.0151597	0.966846	0.68144	0.0300138
VIT_13s0084g00340	black	-0.381951	0.276075	0.0471107	0.897174	0.619204	0.0562624	0.609133	0.0615843	-0.286178	0.422784	0.053772	0.882713	0.487821	0.152628	0.0865503	0.812083	0.779264	0.00788044	0.425225	0.22055	0.131485	0.717298	0.0200352	0.95619	0.555495	0.0954959	0.298332	0.402446	0.160255	0.658307	-0.0178552	0.960954	0.69424	0.0259176	-0.322138	0.364009	0.228999	0.524519	0.550248	0.0993382
VIT_02s0241g00060	black	-0.390203	0.264951	0.43613	0.20766	0.440311	0.202836	0.629081	0.0513471	-0.239283	0.505523	0.194985	0.58932	-0.00385635	0.991564	-0.000263497	0.999424	0.711281	0.0210825	0.386429	0.270007	-0.370136	0.292432	-0.175996	0.626714	0.775038	0.00845461	0.393915	0.26003	-0.0296526	0.935192	-0.286159	0.422816	0.212294	0.555977	-0.228435	0.525567	0.406506	0.243715	0.839355	0.00238876
VIT_18s0001g15290	black	-0.386187	0.270333	0.346455	0.326734	0.19952	0.580514	0.725756	0.0174973	0.111679	0.758725	-0.220388	0.540642	0.394119	0.259761	0.0339308	0.925862	0.291469	0.413873	0.403732	0.247259	0.00176991	0.996128	0.266247	0.457144	0.355059	0.31404	-0.130834	0.718649	0.116579	0.748422	0.331577	0.349297	0.30212	0.396204	0.13292	0.714321	-0.00552231	0.98792	0.688028	0.0278542
VIT_03s0017g00640	black	0.463441	0.177335	-0.155216	0.668528	-0.14111	0.697394	0.0361939	0.920929	-0.602481	0.065275	0.553439	0.0969898	-0.485691	0.154697	-0.221944	0.537715	0.209176	0.561927	-0.159569	0.659696	-0.18155	0.615693	-0.559905	0.0923409	0.564489	0.0891327	0.264393	0.460403	-0.256785	0.473879	-0.523166	0.120719	-0.218131	0.544901	-0.403216	0.247921	0.0924212	0.799547	0.635736	0.0482017
VIT_01s0150g00250	black	-0.394783	0.258887	0.43955	0.203709	0.302679	0.395286	0.577233	0.0805925	-0.00262872	0.99425	-0.100135	0.783139	0.188862	0.601287	0.282015	0.429859	0.411922	0.236878	0.0574463	0.87475	-0.458613	0.182492	-0.246701	0.492004	0.741766	0.014051	0.336655	0.341509	-0.0112655	0.97536	0.223977	0.533899	0.0323026	0.929412	-0.189111	0.6008	0.0971704	0.789435	0.830514	0.0029264
VIT_02s0025g02620	black	-0.398219	0.254387	0.57807	0.0800504	0.177235	0.624249	0.503463	0.13794	-0.0117469	0.974307	0.0267881	0.941443	-0.0159992	0.965011	0.107493	0.767558	0.427284	0.218082	0.200222	0.579155	-0.562426	0.0905679	-0.243542	0.497743	0.608106	0.0621452	0.178186	0.62236	-0.182672	0.613473	0.157394	0.664104	-0.0380359	0.916917	-0.248431	0.488874	0.290016	0.416311	0.813953	0.00415973
VIT_18s0001g07270	black	-0.401956	0.249543	0.730347	0.0164549	0.132115	0.715991	0.53851	0.108284	0.102673	0.777757	0.0315165	0.931126	-0.109011	0.764353	0.0498493	0.891225	0.397257	0.255642	0.197134	0.58514	-0.647358	0.0430217	-0.238224	0.507466	0.617258	0.0572659	0.135925	0.708097	-0.0939533	0.796282	0.00989909	0.978348	-0.104732	0.773395	0.00109713	0.9976	0.322576	0.363319	0.840183	0.00234234
VIT_10s0071g00280	black	-0.410701	0.23841	0.66109	0.0373993	0.160187	0.658444	0.669486	0.0342183	0.483432	0.156911	-0.394796	0.258869	0.163491	0.651771	0.146909	0.685483	0.0326555	0.928642	0.0932866	0.797702	-0.329934	0.351835	0.114877	0.751997	0.40212	0.249331	-0.00875645	0.980847	-0.0345786	0.92445	0.290543	0.415425	-0.0066515	0.98545	0.243737	0.497387	-0.139575	0.700559	0.706243	0.0224409
VIT_16s0022g02120	black	0.468761	0.171754	-0.175074	0.62855	0.0154779	0.96615	0.265457	0.458531	-0.459278	0.181776	0.441844	0.201084	-0.276393	0.439501	-0.326226	0.357599	0.277321	0.437901	-0.0638894	0.860811	0.122269	0.736499	-0.368722	0.294425	0.556268	0.094938	0.133356	0.713417	-0.0185353	0.959468	-0.650933	0.0415068	0.120208	0.740812	-0.266661	0.456418	-0.0566877	0.876393	0.688174	0.0278078
VIT_07s0005g00850	black	-0.386044	0.270527	0.266069	0.457457	0.514688	0.127955	0.72413	0.0178771	0.148869	0.68147	-0.209145	0.561987	0.621674	0.0550053	0.145371	0.688637	0.57866	0.07967	0.218464	0.544272	0.0879337	0.809125	0.0479149	0.895426	0.556932	0.0944605	0.0592584	0.870826	0.591171	0.0718771	0.0453855	0.900924	0.626517	0.0525946	0.0928666	0.798597	-0.0167595	0.963349	0.598996	0.0672652
VIT_07s0005g05600	black	-0.379274	0.279737	0.453214	0.188363	0.457715	0.183461	0.586354	0.0748163	-0.266261	0.45712	0.347245	0.325558	0.0156346	0.965808	-0.225579	0.530899	0.919585	0.00016588	0.588442	0.0735327	-0.233949	0.515339	-0.142695	0.694134	0.607427	0.0625173	0.150903	0.677315	0.105381	0.772023	-0.463511	0.177261	0.484687	0.155679	-0.274185	0.443314	0.614864	0.0585171	0.719684	0.0189449
VIT_15s0046g02460	black	-0.379625	0.279254	0.156959	0.664987	0.640829	0.0458832	0.640324	0.0461098	-0.0833509	0.818931	-0.052035	0.886481	0.607866	0.0622764	0.236846	0.509998	0.775587	0.00837835	0.16029	0.658236	0.0102338	0.977616	-0.157985	0.662906	0.724787	0.0177229	0.330321	0.351237	0.576148	0.0812976	-0.0684193	0.851032	0.661411	0.0372741	-0.0555071	0.878952	0.117492	0.746506	0.593051	0.0707513
VIT_00s2439g00010	black	-0.380509	0.278043	0.608617	0.0618655	0.232516	0.517989	0.597579	0.0680857	-0.137649	0.704534	0.218315	0.544554	-0.0477446	0.895796	-0.0859184	0.813435	0.671754	0.0333917	0.401592	0.250013	-0.489315	0.151185	-0.237404	0.508972	0.661956	0.0370621	0.108013	0.766459	-0.0478488	0.89557	-0.130979	0.718349	0.154311	0.670369	-0.176849	0.625017	0.482478	0.157852	0.900476	0.00038006
VIT_11s0016g00590	black	-0.394566	0.259172	0.582712	0.0770894	0.247473	0.490605	0.549027	0.100246	-0.0657716	0.856745	0.101421	0.780411	-0.0647115	0.859035	0.0736084	0.839851	0.542074	0.105516	0.222252	0.537136	-0.591567	0.0716395	-0.283602	0.427157	0.76634	0.0097287	0.255265	0.476592	0.0514079	0.887842	-0.107098	0.768392	-0.0586719	0.872096	-0.244353	0.496265	0.34624	0.327054	0.868584	0.00111017
VIT_04s0043g00560	black	-0.378538	0.280748	0.523442	0.120488	0.353896	0.31574	0.855408	0.00160006	0.101049	0.781198	-0.0823252	0.821129	0.0684584	0.850947	-0.191271	0.596568	0.414656	0.233469	0.544776	0.103447	-0.0666192	0.854915	0.256818	0.47382	0.495371	0.145425	0.00978144	0.978605	-0.139921	0.699844	-0.138129	0.703542	0.324369	0.360504	-0.0654503	0.857439	0.111486	0.759133	0.878096	0.000831879
VIT_08s0040g00290	black	-0.383923	0.273394	0.570971	0.0847199	0.232495	0.518028	0.797346	0.00573165	0.0909396	0.802707	-0.0471405	0.897109	-0.00982476	0.97851	-0.198425	0.582636	0.386653	0.269706	0.543586	0.104355	-0.194215	0.59082	0.216096	0.548752	0.513687	0.128827	-0.067281	0.853487	-0.0218766	0.952168	-0.134134	0.711805	0.140889	0.697851	-0.0903282	0.804011	0.172314	0.634058	0.887048	0.000620068
VIT_06s0004g07130	black	-0.383095	0.274518	0.540386	0.106821	0.424802	0.22106	0.901929	0.000358994	0.252233	0.482024	-0.200403	0.578803	0.236638	0.51038	-0.0684187	0.851033	0.421093	0.225551	0.364933	0.299797	-0.0601694	0.868855	0.179341	0.620069	0.602939	0.0650164	0.0341061	0.92548	0.195665	0.587995	-0.150914	0.677293	0.383118	0.274486	0.0887453	0.807391	-0.0205269	0.955116	0.879636	0.000792166
VIT_18s0001g02340	black	-0.423726	0.222357	0.751851	0.0121421	0.215708	0.549489	0.524399	0.119688	0.408945	0.240623	-0.213814	0.553085	-0.100762	0.781807	0.159936	0.658953	0.156092	0.666748	0.0158633	0.965308	-0.608683	0.0618299	-0.0922082	0.800001	0.590898	0.0720418	0.246659	0.49208	0.171672	0.635341	-0.157653	0.663579	-0.237227	0.509296	0.28392	0.426615	0.0795693	0.82704	0.627759	0.0519878
VIT_04s0008g01760	black	-0.373114	0.288261	0.470169	0.170294	0.309156	0.384737	0.784041	0.0072651	-0.0715059	0.844378	0.0400078	0.912623	0.0455369	0.900594	-0.139097	0.701543	0.517639	0.125407	0.526356	0.118064	-0.185917	0.607075	0.118635	0.744107	0.617699	0.0570374	0.0752376	0.836346	-0.000614915	0.998655	-0.162675	0.653416	0.213368	0.553932	-0.129192	0.722062	0.230916	0.520954	0.906139	0.000302798
VIT_05s0029g00060	black	-0.369785	0.292927	0.188704	0.601597	0.723048	0.0181331	0.692389	0.0264849	-0.177406	0.623908	0.0488206	0.893459	0.371529	0.290477	0.0794929	0.827204	0.783109	0.00738235	0.334105	0.345409	0.0478512	0.895565	-0.0459057	0.899793	0.685788	0.0285764	0.470742	0.169702	0.126484	0.727699	-0.27568	0.440729	0.689982	0.0272349	-0.123998	0.732886	0.200947	0.577753	0.637565	0.0473601
VIT_14s0060g00410	black	-0.414474	0.233695	0.759082	0.0108907	0.00866463	0.981048	0.400995	0.250784	0.355644	0.313186	-0.189629	0.599784	-0.0307443	0.93281	0.245455	0.494264	0.113571	0.754742	-0.0566238	0.876532	-0.73155	0.0161891	-0.23245	0.518112	0.492874	0.147784	0.0992023	0.785118	0.04914	0.892765	0.241346	0.501748	-0.310934	0.381863	0.262674	0.463431	0.136388	0.707139	0.634422	0.0488121
VIT_07s0129g00640	black	-0.381077	0.277266	0.658394	0.0384614	0.0479931	0.895256	0.62723	0.0522457	0.0290312	0.936548	0.0782594	0.829852	-0.0964351	0.790999	-0.140738	0.698161	0.412818	0.235758	0.454088	0.187405	-0.460824	0.180119	0.00185401	0.995944	0.53064	0.114557	-0.104004	0.774936	0.0879493	0.809092	-0.0765622	0.833498	-0.0695494	0.848594	0.0373484	0.918414	0.354953	0.314195	0.852078	0.00174528
VIT_05s0020g04710	black	-0.359455	0.307655	0.346668	0.326415	0.30688	0.388427	0.763628	0.010152	-0.102734	0.777626	-0.0121335	0.973462	0.295869	0.406529	0.0270027	0.940975	0.543159	0.104682	0.392463	0.261949	-0.12896	0.722545	0.0425392	0.907114	0.654854	0.0398867	0.090711	0.803195	0.230915	0.520956	0.0298412	0.934781	0.298865	0.401564	0.043478	0.905072	0.154474	0.670036	0.862705	0.00131278
VIT_08s0007g07230	black	-0.38781	0.268152	0.543569	0.104369	0.219548	0.542227	0.4269	0.218541	0.0544196	0.881309	-0.0347505	0.924075	0.100716	0.781905	0.23893	0.50617	0.418909	0.228221	0.0209031	0.954294	-0.574105	0.0826377	-0.363387	0.302003	0.60882	0.061755	0.23905	0.505949	-0.10857	0.765283	0.251881	0.482656	0.0188059	0.958877	-0.216376	0.548222	0.223048	0.535641	0.724902	0.0176962
VIT_11s0103g00380	black	0.44976	0.192176	0.00438766	0.990402	-0.39281	0.261489	0.189177	0.60067	-0.330578	0.35084	0.361713	0.304402	-0.340391	0.335837	-0.260867	0.466627	-0.012292	0.973115	-0.126018	0.728671	-0.133134	0.713877	-0.348833	0.323199	0.419238	0.227817	-0.128648	0.723194	-0.00881624	0.980716	-0.274092	0.443474	-0.279643	0.433914	0.129728	0.720948	-0.0601658	0.868863	0.712188	0.0208444
VIT_15s0046g02420	black	-0.383444	0.274043	0.478523	0.161788	0.153514	0.671991	0.406567	0.243637	0.121975	0.737114	-0.103627	0.775734	0.315157	0.375085	0.235688	0.512129	0.398881	0.253525	0.0468669	0.897704	-0.413039	0.235482	-0.27424	0.443218	0.431052	0.213607	0.00844388	0.98153	0.0592074	0.870937	0.449629	0.192321	0.178268	0.622196	-0.0800339	0.826043	0.17829	0.622154	0.602932	0.0650207
VIT_03s0017g01730	black	-0.363876	0.301305	0.58319	0.0767886	0.293409	0.410627	0.840726	0.00231227	0.113246	0.755428	-0.0329889	0.927915	0.114321	0.753165	-0.178369	0.621996	0.494524	0.146222	0.482812	0.157522	-0.152518	0.67402	0.120144	0.740945	0.558302	0.0934796	-0.0736693	0.83972	0.0825438	0.820661	-0.14282	0.693876	0.325804	0.358258	0.0241706	0.947158	0.171337	0.636011	0.925746	0.000121511
VIT_05s0020g04210	black	-0.368569	0.29464	0.447396	0.194811	0.311281	0.381304	0.760302	0.0106889	0.0426599	0.906851	-0.11815	0.745125	0.106697	0.769239	0.0986966	0.786192	0.33989	0.336595	0.256238	0.474854	-0.279742	0.433746	0.0634481	0.861765	0.734141	0.0156268	0.27755	0.437508	0.164501	0.649734	-0.106024	0.770661	0.0190566	0.958329	0.156766	0.665378	0.0358393	0.921702	0.861129	0.00137134
VIT_19s0085g00260	black	-0.361736	0.30437	0.585154	0.0755606	0.367076	0.296751	0.718447	0.0192498	-0.081541	0.82281	0.240518	0.503261	-0.120982	0.739191	-0.402634	0.24867	0.710944	0.0211717	0.715964	0.0198718	-0.152691	0.673667	0.105996	0.770721	0.464024	0.176718	-0.0356625	0.922087	-0.108542	0.765341	-0.483595	0.156751	0.427083	0.218322	-0.187542	0.603879	0.49578	0.14504	0.799493	0.00550788
VIT_04s0044g00310	black	0.439945	0.203256	0.0728855	0.841407	-0.379126	0.27994	0.23409	0.515078	-0.320201	0.367065	0.400127	0.251907	-0.510863	0.131306	-0.465494	0.175169	-0.00907751	0.980145	0.0707238	0.846063	-0.0818664	0.822113	-0.227056	0.528138	0.320443	0.366683	-0.241337	0.501764	-0.29647	0.40553	-0.361116	0.305262	-0.244578	0.495856	-0.202786	0.574202	-0.00576758	0.987384	0.767173	0.00960109
VIT_06s0004g06090	black	-0.372594	0.288988	0.484025	0.156328	0.164142	0.650458	0.661301	0.0373169	0.308195	0.386292	-0.338678	0.338432	0.380218	0.278442	0.303085	0.394622	0.14697	0.685358	-0.0065685	0.985632	-0.293428	0.410595	0.00327882	0.992828	0.555192	0.0957149	0.0914152	0.801692	0.330675	0.350689	0.33103	0.350141	0.0384197	0.916081	0.500674	0.140492	-0.139627	0.700451	0.704523	0.0229183
VIT_06s0004g02400	black	0.453723	0.187804	-0.188034	0.602913	-0.0799984	0.826119	0.0996522	0.784163	-0.750159	0.0124488	0.721466	0.0185118	-0.38029	0.278344	-0.385398	0.271398	0.497551	0.143385	0.0666285	0.854895	-0.0376397	0.91778	-0.550526	0.0991318	0.53789	0.10877	0.108669	0.765073	-0.135405	0.709172	-0.620628	0.0555351	0.0936862	0.796851	-0.46629	0.174333	0.291173	0.414368	0.67116	0.033607
VIT_18s0089g01070	black	-0.355847	0.312891	0.487797	0.152651	0.249547	0.486859	0.507235	0.134533	-0.308537	0.385738	0.348861	0.323157	-0.0433696	0.905307	-0.140574	0.698499	0.797972	0.00566576	0.4881	0.152358	-0.424862	0.220987	-0.267161	0.455541	0.617322	0.0572326	0.0953177	0.793377	-0.04795	0.89535	-0.17322	0.632247	0.241087	0.50222	-0.354609	0.314697	0.607369	0.0625494	0.816722	0.00393156
VIT_10s0116g00520	black	-0.384785	0.272227	0.522976	0.120879	0.534285	0.111624	0.744555	0.0135035	0.259933	0.468282	-0.201389	0.576897	-0.00949762	0.979226	-0.00466893	0.989787	0.33222	0.348306	0.239948	0.504304	-0.195998	0.587348	0.110703	0.760782	0.653578	0.0404094	0.335109	0.343871	0.00931072	0.979635	-0.368218	0.295136	0.16544	0.647843	-0.179477	0.619798	-0.0323105	0.929395	0.738065	0.0148012
VIT_04s0023g03180	black	-0.369268	0.293654	0.691883	0.0266413	0.0910037	0.80257	0.745447	0.0133315	0.248113	0.489448	-0.0741711	0.83864	-0.0462652	0.899011	-0.273225	0.444975	0.295405	0.407301	0.538375	0.10839	-0.231024	0.520755	0.242528	0.499589	0.362087	0.303866	-0.286993	0.421405	0.0522753	0.88596	-0.104523	0.773838	0.0958505	0.792243	0.0784348	0.829476	0.188875	0.601263	0.815229	0.00405344
VIT_00s0233g00020	black	-0.386481	0.269938	0.56533	0.0885521	0.425898	0.219743	0.715729	0.0199313	0.272165	0.446815	-0.214332	0.552099	-0.107364	0.767829	0.0172999	0.962168	0.20664	0.566786	0.226435	0.529298	-0.291271	0.414204	0.149785	0.679597	0.634993	0.0485463	0.352663	0.317549	-0.0371766	0.918789	-0.34334	0.331394	-0.03187	0.930355	-0.00892879	0.98047	-0.0347841	0.924002	0.728132	0.0169522
VIT_06s0009g03390	black	-0.38319	0.274388	0.653512	0.0404361	0.122972	0.735029	0.667346	0.0350111	0.392324	0.262133	-0.307243	0.387837	0.0341173	0.925455	0.0614076	0.866176	0.0662724	0.855664	0.163359	0.652037	-0.373753	0.28737	0.103248	0.776537	0.47004	0.170428	-0.0289577	0.936708	-0.00943631	0.97936	0.161214	0.656368	-0.115217	0.751282	0.0495196	0.891941	-0.0804645	0.825119	0.778619	0.00796623
VIT_17s0000g04960	black	0.434362	0.209719	-0.12089	0.739384	-0.211424	0.557634	0.142654	0.694217	-0.385748	0.270925	0.296962	0.404715	-0.204053	0.571759	-0.00326349	0.992861	0.0448707	0.902043	-0.371798	0.290101	-0.182585	0.613646	-0.557144	0.0943084	0.609946	0.061143	0.184316	0.61023	-0.0227909	0.950171	-0.168819	0.641054	-0.242626	0.499411	-0.0871061	0.810894	-0.168383	0.641929	0.713479	0.0205081
VIT_01s0010g01680	black	0.454962	0.18645	-0.181477	0.615836	-0.0951427	0.793749	0.183984	0.610884	-0.669313	0.0342819	0.635995	0.0480817	-0.244292	0.496377	-0.413201	0.235279	0.457459	0.183738	0.106859	0.768897	0.0997551	0.783944	-0.457398	0.183804	0.420657	0.226082	-0.0374267	0.918244	-0.246873	0.491693	-0.42355	0.22257	0.266889	0.456018	-0.400548	0.251362	0.204366	0.571158	0.705507	0.0226444
VIT_03s0180g00210	black	0.437718	0.20582	-0.0449083	0.901961	-0.23023	0.522228	0.347027	0.325882	-0.280391	0.432635	0.27253	0.44618	-0.24069	0.502947	-0.323414	0.362003	0.0324479	0.929095	-0.0439184	0.904114	0.0725116	0.842212	-0.224861	0.532242	0.436702	0.206996	-0.151737	0.675612	-0.0653627	0.857628	-0.296734	0.405093	-0.0590973	0.871175	-0.112033	0.75798	-0.187828	0.603318	0.797182	0.00574903
VIT_07s0151g00010	black	-0.357358	0.310693	0.61899	0.0563721	0.24099	0.502399	0.852355	0.00173282	0.271152	0.448574	-0.165734	0.647252	0.0181362	0.96034	-0.229879	0.52288	0.251574	0.483208	0.509889	0.132168	-0.0840748	0.817381	0.333021	0.347073	0.392857	0.261428	-0.123103	0.734756	-0.108205	0.766053	-0.121763	0.737557	0.225662	0.530743	0.132071	0.716082	0.0355039	0.922433	0.842105	0.00223714
VIT_01s0127g00460	black	-0.345354	0.328377	0.497686	0.143259	0.234486	0.514346	0.548573	0.100584	-0.28616	0.422815	0.313686	0.37744	-0.0323154	0.929384	-0.0950479	0.793951	0.755455	0.0115063	0.430915	0.213769	-0.452536	0.189107	-0.276656	0.439046	0.687922	0.0278882	0.133152	0.713839	0.0190859	0.958265	-0.173903	0.630884	0.17901	0.620724	-0.245891	0.493473	0.54666	0.102021	0.872629	0.000984647
VIT_06s0061g00900	black	-0.363364	0.302036	0.64629	0.043481	-7.92174e+09	0.999827	0.492473	0.148164	0.0414418	0.909502	0.0326885	0.92857	-0.0372908	0.91854	0.0737833	0.839475	0.343921	0.330521	0.190204	0.598657	-0.619372	0.0561762	-0.231412	0.520034	0.561286	0.0913665	0.0153666	0.966393	-0.0347711	0.92403	0.193849	0.591533	-0.156803	0.665304	0.015393	0.966336	0.298823	0.401635	0.827445	0.0031319
VIT_18s0001g01690	black	0.449905	0.192015	-0.164955	0.64882	-0.134137	0.711798	0.0874484	0.810163	-0.734541	0.0155412	0.7362	0.0151897	-0.261539	0.465438	-0.397192	0.255727	0.550294	0.0993035	0.085768	0.813757	-0.00324537	0.992901	-0.58117	0.078065	0.438814	0.204555	-0.0385606	0.915774	-0.127837	0.724882	-0.461406	0.179498	0.235323	0.512803	-0.369103	0.293886	0.341554	0.33408	0.653707	0.0403561
VIT_00s0820g00020	black	-0.37634	0.28378	0.586959	0.074443	0.274324	0.443072	0.588619	0.0734246	0.256968	0.473553	-0.190135	0.598792	0.125232	0.730311	0.220073	0.541237	0.314367	0.376348	-0.0238691	0.947816	-0.491279	0.149302	-0.220897	0.539684	0.71749	0.019488	0.215734	0.549439	0.243499	0.497821	0.0320387	0.929987	-0.0346981	0.924189	-0.0328801	0.928152	0.0172439	0.96229	0.78397	0.00727407
VIT_12s0057g00110	black	-0.352048	0.318452	0.360437	0.306239	0.236348	0.510914	0.451531	0.190216	0.0327168	0.928509	-0.0805465	0.824943	0.388709	0.266947	0.285378	0.42414	0.401896	0.249621	0.0521507	0.88623	-0.276431	0.439434	-0.176026	0.626655	0.443593	0.199095	0.207371	0.565385	0.10556	0.771644	0.315321	0.374822	0.277307	0.437926	0.418173	0.229124	0.154708	0.669561	0.515016	0.12767
VIT_14s0006g00830	black	-0.347319	0.325447	0.611154	0.060491	0.075037	0.836778	0.601722	0.0657054	-0.143101	0.693298	0.280807	0.431922	-0.170123	0.638441	-0.364254	0.300765	0.592985	0.0707902	0.698224	0.0247254	-0.326464	0.357229	0.0546018	0.880914	0.398412	0.254136	-0.203963	0.571933	-0.0811465	0.823656	-0.22648	0.529214	0.147911	0.683431	-0.0957146	0.792532	0.565058	0.0887399	0.80714	0.00476137
VIT_14s0171g00160	black	-0.349162	0.322712	0.424312	0.22165	0.263904	0.461264	0.663314	0.036538	0.0855088	0.814311	-0.0775177	0.831445	0.284328	0.425922	-0.0881869	0.808584	0.466101	0.174532	0.410003	0.239289	-0.0535372	0.883223	0.0748628	0.837152	0.358163	0.309525	-0.162648	0.653472	-0.0349417	0.923658	0.195009	0.589274	0.447058	0.19519	-0.211667	0.557171	0.138181	0.703435	0.727559	0.0170825
VIT_08s0007g02870	black	-0.354119	0.315414	0.717633	0.0194521	0.0652642	0.857841	0.687075	0.0281598	0.0873328	0.81041	0.116516	0.748553	-0.160155	0.658509	-0.353527	0.31628	0.43894	0.204411	0.621537	0.0550744	-0.316838	0.372403	0.134832	0.710359	0.379551	0.279356	-0.264552	0.460122	-0.0479287	0.895397	-0.206609	0.566846	0.107962	0.766566	0.0341121	0.925466	0.396602	0.256499	0.842483	0.00221689
VIT_17s0000g02440	black	-0.348525	0.323656	0.291036	0.414599	0.390274	0.264857	0.587159	0.0743201	-0.0754006	0.835996	-0.0858374	0.813608	0.401463	0.250179	0.369045	0.293968	0.537779	0.108857	-0.037699	0.91765	-0.342602	0.332503	-0.339212	0.337622	0.839229	0.00239588	0.386948	0.26931	0.279944	0.433399	0.208326	0.563555	0.207576	0.564992	-0.118861	0.743633	0.0497013	0.891547	0.810575	0.00445072
VIT_05s0102g01170	black	-0.343762	0.33076	0.299673	0.40023	0.690585	0.0270456	0.783648	0.00731445	-0.0658357	0.856607	0.00854862	0.981301	0.213432	0.553811	-0.0452725	0.901169	0.682183	0.0297648	0.380296	0.278336	0.036536	0.920184	0.0389183	0.914995	0.693319	0.0261987	0.39581	0.257537	0.0272123	0.940517	-0.395134	0.258425	0.598657	0.0674611	-0.206704	0.566665	0.129339	0.721756	0.75528	0.0115367
VIT_19s0090g01300	black	0.437669	0.205877	-0.0675517	0.852903	-0.288208	0.419354	0.0738532	0.839324	-0.657399	0.0388584	0.657004	0.039017	-0.36227	0.303603	-0.299187	0.401033	0.374821	0.285885	-0.0381286	0.916715	-0.221604	0.538354	-0.633365	0.0493072	0.532054	0.113413	-0.0347474	0.924082	-0.0872493	0.810589	-0.349783	0.321792	-0.105643	0.771467	-0.338054	0.339379	0.264639	0.45997	0.751774	0.0121559
VIT_13s0156g00120	black	-0.336378	0.341932	0.182372	0.614068	0.656204	0.0393392	0.673358	0.0328155	-0.144254	0.69093	0.0408929	0.910696	0.483843	0.156507	0.0891363	0.806556	0.810716	0.00443831	0.275499	0.441042	0.0639779	0.86062	-0.124791	0.73123	0.666693	0.0352552	0.31761	0.371174	0.283652	0.427072	-0.159946	0.658933	0.752674	0.0119948	-0.139055	0.701631	0.181229	0.616327	0.653115	0.0406001
VIT_09s0002g07020	black	-0.368659	0.294513	0.523599	0.120357	0.164804	0.649124	0.568553	0.0863491	0.325346	0.358974	-0.325023	0.359481	0.26991	0.450738	0.39608	0.257182	0.110201	0.761842	-0.156402	0.666117	-0.46798	0.172566	-0.130578	0.719182	0.656106	0.0393787	0.254249	0.478409	0.388703	0.266955	0.22387	0.534099	-0.148293	0.682649	0.530423	0.114733	-0.126377	0.727922	0.666539	0.0353133
VIT_17s0000g04720	black	-0.32706	0.356299	0.437051	0.206591	0.263377	0.462193	0.671275	0.0335651	-0.211812	0.556896	0.25585	0.475547	0.124308	0.73224	-0.273422	0.444634	0.749027	0.012657	0.645633	0.0437654	-0.101809	0.779586	0.0180222	0.960589	0.44688	0.19539	-0.113302	0.75531	0.0181684	0.96027	-0.161241	0.656313	0.503687	0.137736	-0.0589644	0.871463	0.484434	0.155927	0.791989	0.00631818
VIT_14s0060g00900	black	-0.340622	0.335488	0.573805	0.0828355	0.209021	0.562225	0.588429	0.0735411	-0.132378	0.715443	0.202831	0.574115	-0.0195069	0.957345	-0.0883064	0.808329	0.634921	0.0485796	0.372379	0.289288	-0.439924	0.20328	-0.239365	0.505372	0.619189	0.0562698	0.0729452	0.841279	-0.10937	0.763593	-0.0621611	0.864547	0.191317	0.59648	-0.18664	0.605653	0.432934	0.211391	0.89808	0.000416762
VIT_00s0652g00020	black	0.432889	0.211445	-0.219837	0.541682	-0.147509	0.684254	0.0391183	0.91456	-0.756328	0.011356	0.665505	0.0357029	-0.301848	0.39665	-0.190827	0.597437	0.4181	0.229213	-0.0876456	0.809741	-0.153894	0.671217	-0.621731	0.0549763	0.606233	0.0631762	0.213144	0.554359	0.0221564	0.951557	-0.480259	0.160054	-0.0732306	0.840664	-0.220379	0.540659	0.24687	0.491698	0.625776	0.0529585
VIT_15s0048g01740	black	-0.335223	0.343697	0.53624	0.110071	0.195589	0.588145	0.713917	0.020395	-0.0852379	0.814891	0.117072	0.747387	-0.00822602	0.982007	-0.171788	0.635109	0.53602	0.110245	0.491619	0.148978	-0.288639	0.418629	-0.00904491	0.980216	0.587214	0.0742858	-0.0248787	0.945612	-0.0460941	0.899383	-0.101378	0.7805	0.175821	0.627062	-0.148197	0.682846	0.313265	0.378115	0.93824	5.90561e+09
VIT_15s0046g01330	black	-0.331178	0.349912	0.492698	0.14795	0.244696	0.495643	0.667995	0.0347694	-0.221172	0.539167	0.262169	0.464324	-0.0942454	0.79566	-0.277135	0.438221	0.645173	0.0439653	0.63698	0.0476283	-0.234851	0.513674	0.0370952	0.918966	0.526709	0.117773	0.0298988	0.934655	-0.124391	0.732065	-0.290959	0.414728	0.257352	0.472868	-0.106402	0.769864	0.476845	0.163476	0.84335	0.00217089
VIT_00s0199g00250	black	-0.353877	0.315768	0.500307	0.14083	0.392267	0.262208	0.785694	0.00706042	0.327357	0.355836	-0.292732	0.411758	0.326929	0.356504	0.159162	0.660519	0.323675	0.361592	0.0638202	0.860961	-0.180807	0.617162	-0.00191966	0.995801	0.686779	0.0282553	0.150546	0.678043	0.394711	0.258981	-0.0328745	0.928165	0.243196	0.498372	0.205088	0.569768	-0.143039	0.693425	0.802718	0.00518359
VIT_13s0175g00200	black	-0.336806	0.34128	0.398103	0.254538	0.0372065	0.918723	0.454129	0.18736	-0.145336	0.688709	0.0764766	0.833682	0.153598	0.67182	0.0613519	0.866297	0.434947	0.209037	0.304899	0.391654	-0.372361	0.289313	-0.14683	0.685644	0.440969	0.202082	-0.0485444	0.894059	-0.0614482	0.866089	0.35252	0.317758	0.0704887	0.84657	-0.141698	0.696184	0.311	0.381758	0.719635	0.0189571
VIT_01s0010g02670	black	0.419012	0.228094	-0.183594	0.611653	-0.0495858	0.891797	0.0851152	0.815153	-0.638229	0.0470571	0.554128	0.0964872	-0.366583	0.297451	-0.205478	0.569018	0.339317	0.337462	-0.118906	0.743539	-0.13022	0.719926	-0.586205	0.0749084	0.608715	0.0618123	0.254949	0.477156	-0.211041	0.558366	-0.468987	0.171519	-0.0663729	0.855447	-0.57024	0.0852105	0.115632	0.75041	0.678572	0.0309885
VIT_14s0108g00830	black	-0.378796	0.280393	0.492275	0.148353	0.08331	0.819019	0.493957	0.146757	0.43949	0.203778	-0.490305	0.150234	0.120961	0.739235	0.348297	0.323994	-0.196338	0.586687	-0.103162	0.776718	-0.411465	0.237451	0.0910295	0.802515	0.418155	0.229146	0.159422	0.659993	-0.0506836	0.889414	0.443454	0.199253	-0.33379	0.345893	0.112559	0.756872	-0.289585	0.417035	0.565804	0.0882257
VIT_18s0117g00370	black	-0.34551	0.328144	0.564024	0.0894551	0.247932	0.489775	0.820995	0.0035972	0.254723	0.477562	-0.228315	0.52579	0.0981333	0.787389	-0.00937026	0.979504	0.216729	0.547553	0.269849	0.450844	-0.211256	0.557955	0.152143	0.674785	0.586221	0.0748985	0.0488349	0.893428	0.0353518	0.922764	-0.0102973	0.977477	0.0848261	0.815772	0.116981	0.747576	-0.0752661	0.836285	0.901521	0.000364828
VIT_08s0032g01110	black	-0.357074	0.311104	0.437893	0.205618	0.453453	0.188101	0.401183	0.250541	-0.0122306	0.97325	0.0684866	0.850886	0.134523	0.710998	0.135616	0.708736	0.630212	0.0508032	0.0901219	0.804452	-0.377827	0.281727	-0.372038	0.289765	0.578026	0.080079	0.328279	0.354403	-0.082046	0.821728	-0.0430146	0.906079	0.345713	0.32784	-0.359961	0.306924	0.303336	0.394211	0.587727	0.0739708
VIT_00s2034g00010	black	0.420179	0.226666	0.0160499	0.9649	-0.172399	0.633888	0.397761	0.254984	-0.125863	0.728995	0.214714	0.551375	-0.217314	0.546447	-0.480513	0.159801	0.0152965	0.966547	0.094689	0.794715	0.258925	0.470071	-0.0404136	0.911739	0.213557	0.553574	-0.318754	0.369358	-0.198406	0.582672	-0.334931	0.344143	0.174762	0.629171	-0.0748653	0.837147	-0.202244	0.575248	0.699199	0.0244397
VIT_07s0005g02950	black	-0.341383	0.334339	0.475411	0.164927	0.370188	0.292359	0.797581	0.00570686	0.0465515	0.898389	-0.0341636	0.925354	-0.0917719	0.800931	-0.202139	0.57545	0.367517	0.296127	0.522527	0.121256	-0.109194	0.763966	0.270982	0.448871	0.563137	0.0900713	0.157923	0.663031	-0.0746543	0.837601	-0.385976	0.270618	0.150826	0.677471	-0.051602	0.887421	0.117653	0.746166	0.814534	0.00411107
VIT_00s0279g00050	black	-0.349148	0.322732	0.590625	0.0722069	0.339947	0.336509	0.663416	0.0364989	0.0985054	0.786598	-0.0298499	0.934761	-0.0499965	0.890906	0.0891103	0.806612	0.408335	0.241394	0.130065	0.720247	-0.472638	0.167753	-0.163302	0.652151	0.795157	0.00596642	0.366333	0.297806	0.115384	0.750931	-0.283197	0.427845	-0.0210352	0.954006	0.102059	0.779057	0.142863	0.693789	0.856994	0.00153409
VIT_06s0004g03310	black	-0.339315	0.337466	0.363747	0.301489	0.483828	0.156522	0.646578	0.0433569	-0.010262	0.977554	-0.0935435	0.797155	0.239735	0.504694	0.29078	0.415028	0.50548	0.136111	-0.019171	0.958079	-0.34724	0.325564	-0.293232	0.410923	0.881273	0.00075148	0.494773	0.145987	0.130666	0.718999	-0.0196609	0.957008	0.186458	0.606011	-0.17554	0.627622	0.0172094	0.962366	0.854627	0.00163332
VIT_18s0001g01640	black	0.412273	0.236439	-0.0458351	0.899946	-0.158276	0.662315	0.101305	0.780655	-0.551146	0.0986738	0.543325	0.104555	-0.429674	0.215238	-0.198187	0.583097	0.263302	0.462324	-0.158604	0.66165	-0.257601	0.472426	-0.601982	0.0655578	0.61552	0.0581723	0.218303	0.544577	-0.162903	0.652957	-0.474992	0.165352	-0.196366	0.586634	-0.259795	0.468526	0.134201	0.711665	0.71937	0.0190221
VIT_17s0000g03190	black	-0.331625	0.349223	0.615073	0.0584071	0.1979	0.583653	0.733839	0.0156917	-0.0186989	0.959111	0.175606	0.62749	-0.180135	0.618494	-0.404116	0.246767	0.517514	0.125515	0.700268	0.0241287	-0.190965	0.597167	0.206263	0.567511	0.429658	0.215256	-0.126778	0.727089	-0.0518647	0.886851	-0.423062	0.223161	0.208927	0.562404	0.0350737	0.923371	0.408136	0.241646	0.822209	0.00350605
VIT_17s0000g04860	black	-0.315934	0.373843	0.21901	0.543241	0.538334	0.108422	0.798213	0.00564058	-0.00193372	0.99577	-0.0989553	0.785643	0.508053	0.133801	0.0225134	0.950777	0.591798	0.0715002	0.347274	0.325514	0.192682	0.593811	0.126991	0.726643	0.530854	0.114383	0.146793	0.68572	0.228825	0.524841	-0.0497417	0.891459	0.717339	0.0195257	0.167577	0.643547	0.0182681	0.960052	0.687317	0.0280821
VIT_07s0005g05850	black	-0.326524	0.357136	0.134889	0.710241	0.690431	0.0270939	0.611042	0.0605512	-0.30459	0.39216	0.193876	0.591481	0.237346	0.509079	-0.0741834	0.838614	0.867992	0.00112945	0.462276	0.178572	0.0675567	0.852892	-0.0498156	0.891298	0.647858	0.0428075	0.380077	0.278635	0.132162	0.715894	-0.432581	0.211806	0.666942	0.0351619	-0.434243	0.209859	0.330942	0.350277	0.602505	0.0652618
VIT_19s0027g01220	black	-0.335427	0.343385	0.388204	0.267623	0.374757	0.285974	0.719499	0.0189903	0.0387364	0.915391	-0.0836303	0.818333	0.273743	0.444078	0.100771	0.781789	0.52109	0.122467	0.183981	0.61089	-0.217043	0.54696	-0.108989	0.764399	0.771553	0.0089499	0.158883	0.661085	0.40809	0.241704	-0.0819535	0.821926	0.232207	0.518561	-0.129469	0.721487	0.051224	0.888241	0.857215	0.00152506
VIT_12s0059g00810	black	-0.366753	0.297209	0.591037	0.0719582	-0.0592227	0.870904	0.527596	0.117042	0.458701	0.182397	-0.411587	0.237299	0.0357028	0.922	0.139634	0.700438	-0.186489	0.605949	0.094358	0.79542	-0.382951	0.274713	0.208994	0.562276	0.289091	0.417866	-0.115493	0.750701	-0.00144165	0.996846	0.372247	0.289473	-0.332097	0.348496	0.215504	0.549876	-0.173336	0.632016	0.589457	0.0729142
VIT_04s0008g06510	black	-0.334428	0.344914	0.48941	0.151094	0.319235	0.368594	0.485259	0.15512	-0.194416	0.590429	0.226719	0.528768	0.00969448	0.978795	0.0754865	0.835811	0.716327	0.01978	0.17838	0.621975	-0.538666	0.108162	-0.44406	0.198566	0.793784	0.00611712	0.307598	0.387262	0.0775893	0.831291	-0.158551	0.661759	0.136857	0.70617	-0.303813	0.39343	0.43059	0.214153	0.837033	0.00252244
VIT_00s0125g00160	black	-0.345856	0.327627	0.659514	0.0380179	0.206635	0.566797	0.751379	0.0122271	0.281534	0.430681	-0.170332	0.638022	-0.106529	0.769594	-0.075641	0.835479	0.172036	0.634613	0.289158	0.417754	-0.329843	0.351976	0.147171	0.684947	0.557869	0.0937891	0.0825945	0.820552	-0.0391656	0.914457	-0.180306	0.618156	-0.0647571	0.858936	0.151308	0.676488	0.0123793	0.972925	0.849631	0.00185785
VIT_11s0065g00570	black	-0.32237	0.363643	0.242506	0.499629	0.599054	0.0672321	0.790807	0.00645307	-0.00185285	0.995947	-0.0244258	0.9466	0.365362	0.299185	-0.0852605	0.814843	0.65074	0.0415876	0.434981	0.208998	0.187048	0.604849	0.195955	0.587432	0.584154	0.0761842	0.192139	0.594872	0.487692	0.152752	-0.451666	0.190066	0.645341	0.0438925	0.22997	0.522712	0.107484	0.767577	0.605486	0.0635905
VIT_00s0322g00020	black	0.416214	0.231539	-0.201095	0.577466	-0.00937171	0.979501	0.212077	0.556391	-0.587941	0.0738397	0.470177	0.170287	-0.23382	0.515576	-0.155141	0.66868	0.32355	0.361789	-0.145918	0.687515	-0.046418	0.898679	-0.523168	0.120718	0.678129	0.0311411	0.270403	0.449879	-0.0606745	0.867762	-0.452848	0.188765	0.00202503	0.99557	-0.345898	0.327564	0.00181942	0.99602	0.747224	0.0129937
VIT_08s0007g00540	black	0.413076	0.235436	-0.302852	0.395004	-0.107038	0.768519	0.207471	0.565193	-0.401045	0.250719	0.274347	0.443032	0.147748	0.683765	-0.0839263	0.817699	0.239055	0.50594	-0.197505	0.58442	0.177324	0.624073	-0.385527	0.271223	0.492437	0.148198	-0.0715176	0.844353	0.443507	0.199192	-0.169893	0.638902	0.155615	0.667715	-0.0899957	0.804721	-0.169098	0.640494	0.568286	0.0865305
VIT_17s0000g10060	black	-0.342042	0.333345	0.547511	0.10138	0.188656	0.601691	0.642259	0.0452457	0.235709	0.51209	-0.221063	0.539372	0.132435	0.715326	0.15047	0.678199	0.215584	0.549724	0.0689318	0.849926	-0.381708	0.276405	-0.0899267	0.804868	0.604277	0.0642647	0.0924199	0.799549	0.0238397	0.94788	0.198842	0.581827	-0.0117075	0.974393	-0.0598103	0.869632	-0.0497583	0.891423	0.840079	0.00234814
VIT_05s0049g00850	black	-0.318664	0.369501	0.35664	0.311736	0.576345	0.0811696	0.769748	0.00921443	-0.105042	0.772739	0.133981	0.712121	0.0966494	0.790543	-0.290921	0.414792	0.73046	0.0164299	0.611577	0.0602635	0.0951975	0.793632	0.138798	0.702161	0.519481	0.123833	0.12902	0.72242	-0.060543	0.868047	-0.464389	0.176333	0.654917	0.0398611	-0.292095	0.412824	0.286377	0.422447	0.746836	0.0130669
VIT_05s0077g01980	black	-0.31917	0.368698	0.324494	0.360308	0.433302	0.21096	0.504953	0.136588	-0.36172	0.304393	0.31836	0.369982	0.0663651	0.855464	0.0418154	0.908689	0.851513	0.0017708	0.284536	0.425569	-0.384309	0.27287	-0.368305	0.295013	0.844488	0.00211156	0.408371	0.241349	0.263729	0.461571	-0.371275	0.290833	0.255531	0.476117	-0.240296	0.503667	0.488163	0.152296	0.762987	0.010254
VIT_16s0013g00520	black	0.398648	0.253828	0.00815382	0.982165	-0.289995	0.416347	0.0947115	0.794667	-0.56312	0.090083	0.577109	0.0806728	-0.581042	0.0781466	-0.361839	0.304222	0.187584	0.603797	0.0380769	0.916827	-0.257053	0.473401	-0.448669	0.19339	0.469422	0.171068	0.0272245	0.940491	-0.340391	0.335836	-0.443376	0.199341	-0.303286	0.394292	-0.407481	0.242477	0.206272	0.567494	0.728463	0.0168773
VIT_02s0012g00710	black	0.399211	0.253096	-0.0742425	0.838487	-0.0299542	0.934534	0.363145	0.30235	-0.345649	0.327937	0.361585	0.304586	-0.379955	0.278802	-0.471746	0.168669	0.169121	0.640448	0.141872	0.695827	0.167364	0.643976	-0.111145	0.759852	0.446181	0.196174	-0.0335798	0.926627	-0.0978035	0.78809	-0.676022	0.031873	0.0394205	0.913901	-0.342502	0.332654	-0.0757941	0.83515	0.713059	0.0206172
VIT_19s0090g00060	black	0.400432	0.251513	-0.110715	0.760758	-0.342649	0.332431	-0.089922	0.804878	-0.73198	0.0160948	0.675183	0.032168	-0.492321	0.148309	-0.26264	0.463493	0.285562	0.423829	-0.0147439	0.967755	-0.314266	0.37651	-0.618179	0.0567896	0.424043	0.221974	0.0306687	0.932975	-0.352159	0.318288	-0.233044	0.517011	-0.28358	0.427194	-0.575047	0.0820183	0.331294	0.349734	0.61745	0.0571664
VIT_12s0034g01060	black	-0.315097	0.37518	0.311448	0.381035	0.354595	0.314717	0.740665	0.0142713	0.0157912	0.965465	-0.14053	0.69859	0.380689	0.277797	0.161593	0.655602	0.461488	0.17941	0.152277	0.674512	-0.137846	0.704126	-0.0811923	0.823558	0.727513	0.0170932	0.154782	0.66941	0.278831	0.435307	0.127291	0.726019	0.291048	0.414578	-0.0991996	0.785124	-0.0403663	0.911842	0.875831	0.000892903
VIT_05s0049g01860	black	-0.321274	0.365371	0.416654	0.230995	0.509655	0.132375	0.769524	0.00924767	-0.0162824	0.964392	0.0849518	0.815503	0.0938012	0.796606	-0.250966	0.484303	0.684183	0.0291014	0.525475	0.118794	-0.00296062	0.993524	0.0883474	0.808241	0.597399	0.0681903	0.0685234	0.850807	0.185639	0.607623	-0.478702	0.161609	0.511613	0.130645	-0.268221	0.453686	0.240833	0.502686	0.78448	0.00721036
VIT_18s0001g01530	black	-0.312112	0.379967	0.229076	0.524374	0.552425	0.0977318	0.79561	0.00591732	-0.113398	0.755107	0.027562	0.939754	0.276492	0.439329	-0.111944	0.758168	0.681472	0.030003	0.466179	0.174449	0.100383	0.782612	0.113681	0.754512	0.683048	0.0294764	0.163339	0.652076	0.357748	0.310127	-0.36963	0.293145	0.530555	0.114625	-0.228651	0.525166	0.127799	0.724962	0.773486	0.00867279
VIT_17s0000g02760	black	-0.307246	0.387832	0.465269	0.175406	0.339014	0.337922	0.732201	0.0160465	-0.089179	0.806465	0.103445	0.776119	0.148506	0.682214	-0.0712245	0.844984	0.647974	0.042758	0.348196	0.324144	-0.229435	0.523707	-0.146709	0.685893	0.698828	0.024548	0.0987339	0.786113	0.0841897	0.817135	-0.130572	0.719193	0.360243	0.306518	-0.140029	0.699622	0.2509	0.48442	0.945467	3.62171e+09
VIT_08s0007g01720	black	0.407073	0.242994	-0.0964891	0.790884	-0.054092	0.882019	0.347429	0.325283	-0.449426	0.192547	0.425851	0.219799	-0.19361	0.591999	-0.300337	0.399136	0.310608	0.382389	-0.0129479	0.971681	0.0615663	0.865833	-0.357493	0.310497	0.596298	0.0688333	0.0380082	0.916977	0.0966009	0.790646	-0.52279	0.121035	0.101632	0.779963	-0.11626	0.749092	-0.0169143	0.963011	0.79195	0.00632255
VIT_00s0173g00140	black	-0.302264	0.395968	0.466096	0.174537	0.261928	0.46475	0.736599	0.015106	-0.0670108	0.85407	0.0661398	0.85595	0.0852965	0.814765	-0.0845762	0.816307	0.491783	0.148821	0.395573	0.257847	-0.200556	0.578508	0.0136072	0.97024	0.595836	0.0691036	0.113753	0.75436	-0.0217433	0.952459	-0.12231	0.736413	0.256044	0.475202	0.170432	0.637821	0.216057	0.548827	0.876772	0.000867158
VIT_08s0007g05570	black	-0.316939	0.372241	0.333344	0.346577	0.464595	0.176116	0.546289	0.1023	-0.11094	0.760284	0.0839352	0.81768	0.297776	0.403365	0.192387	0.594387	0.732729	0.0159316	0.0596528	0.869973	-0.318832	0.369234	-0.396118	0.257133	0.835187	0.00263245	0.342622	0.332473	0.433096	0.211202	-0.156145	0.666639	0.342896	0.332061	-0.170497	0.637692	0.232593	0.517847	0.746801	0.0130736
VIT_09s0002g07620	black	-0.303518	0.393913	0.273179	0.445055	0.225985	0.530139	0.544961	0.103307	-0.153722	0.671567	0.013604	0.970247	0.33646	0.341807	0.154949	0.66907	0.515631	0.127137	0.192506	0.594155	-0.223654	0.534504	-0.196382	0.586603	0.576503	0.0810665	0.0992201	0.78508	0.0472187	0.896939	0.316505	0.372932	0.278525	0.435832	-0.184043	0.610767	0.162578	0.653612	0.766867	0.00964787
VIT_06s0004g07040	black	-0.314678	0.375851	0.461301	0.17961	0.405077	0.245538	0.694575	0.0258159	0.0404574	0.911644	-0.0151195	0.966934	0.193657	0.591909	0.0462682	0.899005	0.5747	0.0822459	0.175816	0.627071	-0.257195	0.473149	-0.200784	0.578067	0.739539	0.0144992	0.187269	0.604416	0.178469	0.621799	-0.121806	0.737468	0.32016	0.367131	-0.182347	0.614117	0.123236	0.734478	0.879602	0.00079302
VIT_18s0122g00480	black	-0.304299	0.392635	0.219172	0.542935	0.655834	0.0394886	0.782708	0.00743321	-0.066922	0.854262	0.020094	0.956062	0.348008	0.324423	-0.126934	0.726763	0.740283	0.0143485	0.447862	0.19429	0.199148	0.581233	0.0938288	0.796547	0.600822	0.0662175	0.177052	0.624614	0.25275	0.481096	-0.372577	0.289011	0.751989	0.0121173	-0.234482	0.514354	0.124962	0.730874	0.698694	0.0245874
VIT_16s0098g00580	black	0.381839	0.276227	0.143771	0.691922	-0.430542	0.21421	0.290857	0.414899	0.00201956	0.995582	0.131779	0.716688	-0.372456	0.289181	-0.479561	0.160749	-0.274759	0.44232	0.113609	0.754662	0.107673	0.767177	0.0927047	0.798942	-0.00499787	0.989067	-0.461025	0.179905	-0.387375	0.268736	-0.12339	0.734156	-0.147568	0.684134	0.143115	0.693269	-0.200345	0.578916	0.5905	0.0722821
VIT_03s0088g00990	black	0.389952	0.265286	0.0544343	0.881277	-0.240321	0.503621	0.202967	0.573853	-0.41249	0.236168	0.441888	0.201033	-0.443364	0.199355	-0.310597	0.382407	0.146009	0.687329	-0.0426815	0.906804	-0.192598	0.593975	-0.435956	0.207862	0.480426	0.159887	-0.00964103	0.978912	-0.335255	0.343648	-0.323954	0.361155	-0.179983	0.618795	-0.331942	0.348735	0.0573892	0.874874	0.802942	0.00516156
VIT_05s0020g04720	black	0.402763	0.248503	-0.0757275	0.835293	-0.0781807	0.830021	0.221774	0.538033	-0.657094	0.0389807	0.702746	0.0234185	-0.463581	0.177187	-0.574103	0.0826387	0.464815	0.175884	0.304148	0.392881	0.0642061	0.860127	-0.293217	0.410947	0.404955	0.245694	-0.0271088	0.940743	-0.220627	0.540193	-0.753265	0.0118898	0.155633	0.66768	-0.31149	0.380967	0.331814	0.348931	0.671304	0.0335548
VIT_02s0012g02300	black	-0.318957	0.369035	0.492176	0.148447	0.390852	0.264087	0.806462	0.00482445	0.186791	0.605355	-0.17947	0.619812	0.0348367	0.923887	-0.0453493	0.901002	0.289678	0.416879	0.2778	0.437077	-0.150103	0.678948	0.124161	0.732545	0.62981	0.0509962	0.187312	0.604331	-0.0888344	0.807201	-0.171442	0.6358	0.17024	0.638207	-0.140042	0.699595	-0.0712024	0.845032	0.884716	0.000670916
VIT_00s2484g00010	black	-0.30517	0.391213	0.433411	0.210832	0.391033	0.263847	0.861363	0.00136254	0.176355	0.625999	-0.162433	0.653904	0.289935	0.416447	-0.00226969	0.995035	0.415059	0.232968	0.260346	0.467549	-0.038746	0.91537	0.115261	0.751189	0.667699	0.0348793	0.101263	0.780745	0.395088	0.258485	-0.204338	0.571212	0.349348	0.322436	0.310696	0.382248	-0.0552983	0.879404	0.843972	0.00213829
VIT_09s0002g02400	black	-0.319087	0.368828	0.570368	0.0851239	0.144019	0.691411	0.486604	0.153808	-0.0359918	0.92137	0.0846551	0.816138	-0.0309529	0.932355	0.122256	0.736526	0.459321	0.181731	0.0852105	0.81495	-0.615218	0.0583309	-0.382109	0.27586	0.722172	0.0183423	0.200085	0.57942	0.00480913	0.98948	0.0446555	0.902511	-0.0814886	0.822923	-0.164033	0.650679	0.280573	0.432322	0.868526	0.00111203
VIT_00s0174g00110	black	-0.307018	0.388204	0.576917	0.0807971	0.0909937	0.802591	0.580282	0.0786307	-0.124278	0.732302	0.181614	0.615566	-0.150015	0.679128	-0.0912631	0.802016	0.479937	0.160374	0.352597	0.317644	-0.511125	0.131074	-0.172241	0.634203	0.659239	0.0381262	0.0796272	0.826916	-0.0226118	0.950562	-0.136414	0.707086	-0.0795684	0.827042	-0.0771898	0.83215	0.374456	0.286392	0.915307	0.000203018
VIT_19s0090g00590	black	0.399894	0.25221	-0.0679803	0.851978	-0.336493	0.341756	0.144108	0.691229	-0.518549	0.124627	0.516742	0.126178	-0.167596	0.64351	-0.359447	0.307668	0.301226	0.397674	0.0796756	0.826812	-0.0156362	0.965804	-0.42842	0.216728	0.290362	0.415729	-0.32461	0.360126	-0.149039	0.681122	-0.0614082	0.866175	0.0978647	0.78796	-0.310936	0.381861	0.172877	0.632932	0.701252	0.023845
VIT_02s0025g04100	black	-0.292472	0.412193	0.313937	0.377036	0.409867	0.23946	0.523897	0.120108	-0.401797	0.249748	0.41202	0.236756	0.0828136	0.820083	-0.169281	0.640128	0.946258	3.41933e+09	0.501515	0.139719	-0.205442	0.569089	-0.251159	0.483955	0.652158	0.0409957	0.177249	0.624221	0.177977	0.622775	-0.401202	0.250516	0.490126	0.150406	-0.271091	0.44868	0.598698	0.0674373	0.721022	0.0186191
VIT_02s0025g03320	black	-0.314927	0.375452	0.476993	0.163327	0.208962	0.562338	0.588626	0.0734203	0.183678	0.611487	-0.175021	0.628655	0.219975	0.541421	0.124582	0.731668	0.291439	0.413923	0.0900323	0.804643	-0.282385	0.429228	-0.122133	0.736784	0.502602	0.138725	0.0313803	0.931423	-0.0504544	0.889912	0.280893	0.431775	0.172187	0.634312	-0.132009	0.71621	-0.00748405	0.98363	0.769281	0.00928375
VIT_18s0072g01100	black	-0.308111	0.386429	0.412924	0.235625	0.514704	0.127942	0.897427	0.000427198	0.203836	0.572177	-0.203579	0.572674	0.140934	0.697757	-0.10753	0.767478	0.356721	0.311618	0.35388	0.315763	0.056883	0.87597	0.250126	0.485815	0.623111	0.0542825	0.173292	0.632104	0.0853721	0.814604	-0.329372	0.352707	0.367605	0.296002	-0.0631475	0.862414	-0.124507	0.731824	0.84211	0.0022369
VIT_17s0000g05480	black	-0.292808	0.41163	0.344363	0.32986	0.442475	0.200364	0.838853	0.00241721	0.0202997	0.955613	-0.110484	0.761244	0.289837	0.416612	0.0888707	0.807124	0.481825	0.158499	0.196132	0.587087	-0.0970902	0.789606	-0.0207235	0.954687	0.804033	0.00505537	0.265953	0.45766	0.272063	0.446992	-0.136642	0.706615	0.320463	0.366651	0.0585181	0.872429	-0.0491011	0.89285	0.93141	8.90885e+08
VIT_03s0038g02860	black	-0.318005	0.370547	0.419588	0.227389	0.459178	0.181884	0.76883	0.00935102	0.229055	0.524414	-0.26443	0.460337	0.157657	0.66357	0.161114	0.656569	0.275389	0.441231	0.047164	0.897058	-0.204779	0.570362	0.00354876	0.992237	0.79404	0.00608884	0.357723	0.310162	0.247015	0.491435	-0.196107	0.587136	0.0933484	0.79757	-0.0318332	0.930435	-0.187517	0.603928	0.831124	0.00288677
VIT_16s0022g02380	black	0.380682	0.277807	-0.0207807	0.954562	-0.134551	0.71094	0.141402	0.696794	-0.587413	0.0741636	0.592572	0.0710372	-0.464713	0.175992	-0.280696	0.432112	0.335274	0.343619	-0.0322131	0.929607	-0.236897	0.509905	-0.543201	0.10465	0.611417	0.0603495	0.180997	0.616787	-0.156387	0.666148	-0.561687	0.0910853	-0.158304	0.662258	-0.307685	0.387121	0.214503	0.551776	0.740547	0.0142951
VIT_07s0151g01060	black	-0.312034	0.380092	0.558082	0.0936371	0.275823	0.440483	0.542416	0.105253	-0.0834315	0.818759	0.153172	0.672688	-0.209594	0.561128	-0.0553725	0.879243	0.504439	0.137053	0.263676	0.461665	-0.506769	0.134951	-0.236291	0.51102	0.707007	0.0222311	0.279475	0.434202	-0.164848	0.649036	-0.27378	0.444014	-0.0206603	0.954825	-0.334473	0.344845	0.327741	0.355239	0.858194	0.0014855
VIT_05s0094g01380	black	-0.308183	0.386312	0.381402	0.276823	0.284427	0.425754	0.399178	0.253139	-0.265921	0.457716	0.200803	0.578031	-0.142626	0.694275	0.0808571	0.824277	0.522379	0.12138	0.207723	0.56471	-0.505469	0.136121	-0.308566	0.385691	0.678542	0.0309988	0.430061	0.214779	-0.288294	0.419209	-0.103439	0.776132	-0.0296193	0.935265	-0.409439	0.24	0.367701	0.295867	0.731999	0.0160907
VIT_15s0021g02850	black	-0.289932	0.416453	0.510771	0.131387	0.250499	0.485142	0.726194	0.017396	-0.0316385	0.93086	0.058656	0.87213	0.104379	0.774141	-0.029869	0.93472	0.527797	0.116877	0.274522	0.44273	-0.304255	0.392708	-0.148349	0.682534	0.70524	0.0227184	0.101091	0.781109	0.082525	0.820701	-0.0850731	0.815244	0.216589	0.54782	0.0217871	0.952363	0.193688	0.591847	0.965684	5.82052e+08
VIT_13s0067g01080	black	-0.299958	0.399761	0.414958	0.233093	0.372264	0.289448	0.592964	0.0708028	-0.131533	0.717199	0.071068	0.845322	0.0311588	0.931906	0.165145	0.648437	0.529466	0.115511	0.0827605	0.820196	-0.448594	0.193473	-0.322886	0.362831	0.864391	0.00125211	0.464437	0.176283	0.00213261	0.995335	-0.142852	0.693811	0.0623479	0.864143	-0.177126	0.624466	0.180445	0.61788	0.892635	0.000509747
VIT_15s0021g01810	black	0.363692	0.301568	0.0695883	0.848511	-0.104574	0.77373	0.388755	0.266885	-0.100127	0.783154	0.247318	0.490886	-0.439595	0.203657	-0.57824	0.0799409	-0.0105577	0.976908	0.22725	0.527777	0.222424	0.536812	0.127835	0.724886	0.225158	0.531685	-0.203326	0.573161	-0.0825751	0.820594	-0.737027	0.0150167	0.00727297	0.984091	0.0222745	0.951299	-0.116321	0.748962	0.574367	0.0824647
VIT_07s0031g00480	black	-0.301974	0.396443	0.504666	0.136848	0.295493	0.407153	0.737911	0.0148331	0.0657787	0.85673	-0.0643443	0.859828	0.0202804	0.955655	0.0486638	0.8938	0.371007	0.29121	0.176019	0.626667	-0.348055	0.324353	-0.0830008	0.819681	0.791378	0.00638767	0.250965	0.484304	0.141075	0.697467	-0.190141	0.59878	0.0109253	0.976104	0.00115711	0.997469	0.0421585	0.907942	0.942676	4.40674e+08
VIT_01s0026g00570	black	-0.295359	0.407377	0.39389	0.260063	0.32861	0.353889	0.671914	0.0333339	0.054039	0.882134	-0.0714365	0.844528	0.292482	0.412177	0.0504764	0.889864	0.498822	0.142203	0.189387	0.600259	-0.159153	0.660538	-0.131711	0.716829	0.607754	0.062338	0.0507065	0.889364	0.12382	0.733259	0.0932789	0.797719	0.366848	0.297075	-0.199787	0.579997	0.0582035	0.87311	0.832011	0.00282979
VIT_17s0000g09780	black	-0.29493	0.40809	0.184238	0.610382	0.692896	0.0263286	0.572694	0.0835708	-0.242406	0.499812	0.155556	0.667837	0.191744	0.595644	0.0751679	0.836496	0.777691	0.00809077	0.230548	0.521638	-0.0811281	0.823696	-0.195109	0.589079	0.760425	0.0106686	0.588827	0.0732981	0.126478	0.727713	-0.465297	0.175376	0.531058	0.114218	-0.180193	0.618378	0.256599	0.474211	0.610675	0.060749
VIT_03s0091g01060	black	-0.293061	0.411208	0.587614	0.0740399	0.194666	0.589942	0.772167	0.00886118	0.0966337	0.790577	0.0171022	0.9626	-0.0385831	0.915725	-0.270232	0.450177	0.413766	0.234576	0.492966	0.147696	-0.177322	0.624077	0.114995	0.751749	0.489562	0.150947	-0.143214	0.693065	-0.0639987	0.860575	-0.174694	0.629308	0.220493	0.540446	-0.106393	0.769882	0.179895	0.618969	0.922256	0.000145391
VIT_00s2125g00010	black	-0.303652	0.393693	0.555417	0.0955519	0.172649	0.633389	0.790943	0.00643744	0.227284	0.527714	-0.145903	0.687546	-0.0222298	0.951396	-0.170718	0.637249	0.21109	0.558272	0.400164	0.251859	-0.163748	0.651253	0.255451	0.476261	0.516169	0.126672	-0.0828923	0.819914	0.173668	0.631352	-0.218434	0.544329	0.0204884	0.955201	0.137651	0.70453	-0.00120501	0.997364	0.837785	0.00247855
VIT_18s0001g08480	black	-0.28487	0.425002	0.146485	0.686351	0.665738	0.0356148	0.685815	0.0285676	-0.225849	0.530394	0.174679	0.629338	0.198024	0.583414	-0.252889	0.480847	0.797775	0.00568646	0.608495	0.0619323	0.247758	0.49009	0.166325	0.646063	0.498041	0.142928	0.220392	0.540636	0.114809	0.75214	-0.559182	0.0928537	0.757272	0.0111948	-0.282086	0.429738	0.289641	0.416942	0.563506	0.0898147
VIT_00s0227g00190	black	-0.284121	0.426273	0.335661	0.343027	0.28635	0.422493	0.471683	0.168733	-0.32479	0.359845	0.270285	0.450085	0.170764	0.637157	0.14477	0.68987	0.772724	0.00878124	0.14391	0.691635	-0.454458	0.187	-0.474575	0.165776	0.836148	0.00257475	0.309341	0.384437	0.318006	0.370544	-0.10577	0.7712	0.192724	0.593729	-0.109801	0.762685	0.422406	0.223955	0.809847	0.0045153
VIT_08s0007g00150	black	-0.298198	0.402667	0.403356	0.247741	0.312188	0.379844	0.683036	0.0294804	0.0548275	0.880425	-0.145946	0.687458	0.114747	0.752269	0.235692	0.512123	0.291815	0.413293	0.00842959	0.981562	-0.371664	0.290288	-0.138648	0.702472	0.849603	0.00185916	0.402783	0.248478	0.195918	0.587505	-0.062262	0.864329	-0.0689856	0.84981	0.0683366	0.85121	-0.0695664	0.848558	0.883158	0.000706547
VIT_04s0043g00340	black	-0.302577	0.395455	0.569317	0.0858319	-0.0390076	0.914801	0.510281	0.13182	0.170672	0.637341	-0.107243	0.768085	0.113634	0.754611	0.10643	0.769804	0.21685	0.547324	0.0921615	0.8001	-0.470224	0.170237	-0.161962	0.654856	0.488028	0.152427	-0.116094	0.749439	0.126917	0.726798	0.311395	0.381122	-0.102604	0.777902	0.0929004	0.798525	0.0970367	0.78972	0.777513	0.00811483
VIT_18s0001g10590	black	-0.275595	0.440876	0.353702	0.316024	0.345692	0.327871	0.706584	0.0223471	-0.23956	0.505016	0.190462	0.598153	0.0479552	0.895339	-0.0939851	0.796214	0.641694	0.0454967	0.414493	0.233671	-0.200692	0.578246	-0.0641307	0.86029	0.749803	0.012514	0.239029	0.505989	0.173466	0.631757	-0.353614	0.316154	0.241481	0.5015	0.0024023	0.994745	0.296691	0.405164	0.878608	0.000818527
VIT_15s0021g02110	black	-0.295773	0.406689	0.519252	0.124027	0.162675	0.653416	0.710807	0.0212079	0.164392	0.649955	-0.163957	0.650831	0.070559	0.846418	0.044873	0.902038	0.218219	0.544736	0.173191	0.632306	-0.309396	0.384348	-0.00458472	0.989971	0.615821	0.0580146	0.0586844	0.872069	0.00586145	0.987179	0.0879192	0.809156	-0.0112948	0.975296	-0.0136766	0.970088	-0.0425159	0.907164	0.910183	0.000255166
VIT_08s0040g03170	black	0.382543	0.275268	-0.0688295	0.850147	-0.0683299	0.851224	0.14172	0.69614	-0.720933	0.0186408	0.766791	0.00965942	-0.394169	0.259695	-0.488578	0.151895	0.593025	0.0707665	0.221991	0.537626	-0.0421598	0.907939	-0.4967	0.144179	0.454956	0.186456	0.00229923	0.99497	-0.205169	0.569613	-0.639348	0.0465492	0.209128	0.56202	-0.427901	0.217346	0.429832	0.215051	0.677432	0.0313818
VIT_11s0149g00160	black	-0.288552	0.418775	0.397782	0.254957	0.321822	0.364507	0.797647	0.00569997	0.104413	0.77407	-0.131233	0.71782	0.198626	0.582246	0.0290812	0.936439	0.372626	0.288943	0.225812	0.530464	-0.138938	0.701872	0.0676689	0.85265	0.737484	0.0149215	0.139068	0.701605	0.443604	0.199083	-0.217302	0.546469	0.146261	0.686811	0.175099	0.6285	-0.0456773	0.900289	0.858979	0.00145433
VIT_12s0028g02680	black	-0.272363	0.446471	0.393086	0.261125	0.363195	0.302278	0.539612	0.107423	-0.359082	0.308195	0.428071	0.217144	-0.0049221	0.989233	-0.248076	0.489515	0.90862	0.000272862	0.533244	0.112456	-0.226135	0.529858	-0.237264	0.509228	0.600582	0.0663549	0.114572	0.752638	0.0346294	0.924339	-0.416466	0.231226	0.480696	0.159618	-0.258349	0.471094	0.61358	0.0591953	0.763985	0.0100956
VIT_02s0033g01110	black	0.368943	0.294113	0.0493895	0.892224	-0.159308	0.660224	0.238212	0.507488	-0.518486	0.124681	0.582628	0.0771421	-0.491147	0.149428	-0.422792	0.223487	0.320145	0.367153	0.120852	0.739464	-0.147449	0.684377	-0.378699	0.280526	0.527875	0.116813	0.0324432	0.929105	-0.136812	0.706262	-0.64675	0.0432829	-0.0985117	0.786585	-0.178986	0.620771	0.227062	0.528128	0.763642	0.0101498
VIT_13s0067g01300	black	-0.295555	0.407051	0.390029	0.265184	0.347445	0.325259	0.489763	0.150755	-0.102039	0.7791	0.0246612	0.946086	0.0407485	0.91101	0.314233	0.376562	0.450796	0.191027	-0.0937779	0.796655	-0.555429	0.0955434	-0.422489	0.223854	0.90741	0.000287177	0.578037	0.0800718	0.0938429	0.796517	-0.0922368	0.79994	-0.0822761	0.821234	-0.098124	0.787408	0.130548	0.719244	0.808522	0.00463461
VIT_00s0265g00120	black	0.355394	0.31355	0.0787032	0.828899	-0.235418	0.512627	0.308657	0.385544	-0.134671	0.710693	0.15152	0.676056	-0.285346	0.424194	-0.165907	0.646905	-0.113936	0.753976	-0.18019	0.618385	-0.10454	0.773802	-0.244568	0.495875	0.438416	0.205014	0.000884921	0.998064	-0.175493	0.627715	-0.199185	0.581162	-0.232985	0.517122	0.102144	0.778876	-0.234735	0.513887	0.739786	0.014449
VIT_19s0027g00340	black	-0.268241	0.453651	0.251998	0.482446	0.554977	0.0958705	0.841022	0.00229602	-0.08158	0.822727	-0.0320833	0.92989	0.286543	0.422166	0.00958601	0.979033	0.589047	0.0731637	0.288348	0.419118	0.0361433	0.92104	0.013648	0.970151	0.777655	0.0080957	0.320061	0.367287	0.183126	0.612577	-0.266255	0.45713	0.490249	0.150288	-0.064728	0.858999	0.00118103	0.997416	0.887707	0.000606218
VIT_03s0088g00180	black	-0.280885	0.431789	0.25706	0.473389	0.128652	0.723185	0.54803	0.100991	0.0132647	0.970988	-0.1825	0.613815	0.329702	0.352196	0.20943	0.561442	0.211919	0.556691	0.112134	0.757768	-0.1702	0.638287	-0.0231949	0.949289	0.457043	0.184188	0.0556431	0.878657	-0.0369407	0.919302	0.471467	0.168956	0.113586	0.754711	-0.0357788	0.921834	-0.0666817	0.854781	0.699571	0.0243311
VIT_18s0001g05220	black	-0.268542	0.453126	0.193479	0.592256	0.540615	0.106644	0.596208	0.068886	-0.348873	0.32314	0.230688	0.521378	0.242869	0.498968	0.0876118	0.809814	0.842514	0.00221523	0.227142	0.527979	-0.177573	0.623577	-0.317054	0.372059	0.861701	0.00134988	0.453125	0.188461	0.276048	0.440094	-0.317658	0.371097	0.453816	0.187703	-0.204628	0.570653	0.312873	0.378743	0.783288	0.00735982
VIT_17s0000g03840	black	-0.270511	0.44969	0.325013	0.359495	0.456996	0.184239	0.809593	0.00453802	0.0406302	0.911268	-0.100626	0.782096	0.365757	0.298624	0.0501456	0.890582	0.526743	0.117745	0.204031	0.571802	-0.0088801	0.980576	-0.0394688	0.913796	0.697897	0.0248218	0.172148	0.634389	0.212212	0.556132	-0.0660774	0.856085	0.493534	0.147158	0.00880872	0.980732	-0.036902	0.919387	0.87828	0.000827068
VIT_18s0001g03260	black	-0.283389	0.427519	0.457268	0.183944	0.150271	0.678605	0.613396	0.0592928	0.059538	0.870221	-0.0235472	0.948519	0.207095	0.565914	0.106099	0.770503	0.40783	0.242034	0.126128	0.728442	-0.334682	0.344525	-0.134392	0.71127	0.675472	0.032066	0.0760533	0.834592	0.533249	0.112453	-0.0790063	0.828248	0.0557046	0.878524	0.414588	0.233553	0.128916	0.722637	0.758593	0.0109723
VIT_12s0028g00970	black	-0.28561	0.423746	0.405238	0.245332	0.231028	0.520747	0.586707	0.0745984	0.0430022	0.906106	-0.135352	0.709283	0.188997	0.601022	0.310142	0.383141	0.29052	0.415465	-0.0845465	0.816371	-0.433595	0.210616	-0.273873	0.443853	0.777076	0.00817406	0.34553	0.328114	0.0816562	0.822563	0.190067	0.598926	-0.036626	0.919988	0.0472698	0.896828	-0.0411391	0.91016	0.858159	0.00148692
VIT_13s0156g00540	black	-0.29218	0.412681	0.616218	0.0578072	0.066839	0.854441	0.621725	0.0549792	0.188746	0.601516	-0.112794	0.756378	-0.0206794	0.954783	0.0529295	0.88454	0.196656	0.586069	0.116956	0.747631	-0.462857	0.177955	-0.107178	0.768223	0.591255	0.0718269	0.0400176	0.912602	-0.0150595	0.967065	0.0926924	0.798968	-0.123281	0.734384	0.0923347	0.799731	0.045419	0.900851	0.882948	0.000711449
VIT_16s0098g01570	black	0.378533	0.280755	-0.514923	0.127752	0.0372138	0.918707	0.233053	0.516995	-0.552562	0.0976316	0.241767	0.500979	0.217131	0.546792	-0.121176	0.738785	0.214242	0.55227	0.0167904	0.963281	0.473376	0.166998	-0.120743	0.739691	0.277721	0.437214	0.0286971	0.937277	-0.101693	0.779833	0.0142057	0.968931	0.397841	0.25488	-0.301617	0.39703	-0.207366	0.565395	0.452681	0.188948
VIT_17s0000g02700	black	0.34366	0.330913	-0.0551294	0.87977	-0.312741	0.378956	-0.105404	0.771974	-0.493718	0.146984	0.410454	0.238721	-0.366355	0.297775	0.0462491	0.899046	0.0719784	0.843361	-0.347554	0.325098	-0.451943	0.189761	-0.704308	0.0229783	0.502901	0.138451	0.213458	0.553762	-0.31573	0.37417	0.0146759	0.967903	-0.436353	0.207401	-0.393459	0.260632	0.0824332	0.820898	0.584878	0.0757324
VIT_06s0004g04430	black	-0.305828	0.390139	0.565313	0.0885635	-0.0934531	0.797347	0.427068	0.21834	0.302085	0.396261	-0.233253	0.516625	-0.0384688	0.915974	0.0250559	0.945225	-0.0583284	0.87284	0.165138	0.648451	-0.38075	0.277714	0.0789585	0.828351	0.194368	0.590521	-0.186234	0.60645	-0.302618	0.395387	0.422429	0.223927	-0.199184	0.581165	-0.0663948	0.8554	-0.0094889	0.979245	0.600039	0.0666654
VIT_02s0025g01730	black	-0.270218	0.450201	0.155242	0.668474	0.344747	0.329284	0.508619	0.133296	-0.110614	0.760971	-0.0634398	0.861783	0.482539	0.157792	0.251182	0.483914	0.512052	0.130258	0.0567499	0.876259	-0.0986332	0.786327	-0.23186	0.519203	0.559696	0.092489	0.189868	0.599316	0.0882401	0.808471	0.350875	0.32018	0.433324	0.210935	-0.201183	0.577295	0.0388497	0.915144	0.657103	0.038977
VIT_02s0012g00280	black	-0.256176	0.474966	0.206492	0.567071	0.481886	0.158438	0.690031	0.0272193	-0.235105	0.513204	0.215533	0.54982	0.283226	0.427796	-0.283019	0.428149	0.810276	0.00447719	0.624737	0.0534723	0.215386	0.5501	0.102274	0.7786	0.42083	0.225872	-0.0183788	0.95981	0.119514	0.742266	-0.316475	0.372981	0.797713	0.00569295	-0.143641	0.692188	0.344749	0.329281	0.651549	0.0412493
VIT_16s0050g01560	black	-0.269583	0.451308	0.310712	0.382222	0.13408	0.711917	0.710274	0.0213495	0.0267491	0.941528	-0.133006	0.714143	0.25717	0.473194	-0.0223982	0.951029	0.275612	0.440846	0.341761	0.33377	-0.0460904	0.899391	0.160395	0.658024	0.468867	0.171644	-0.116337	0.74893	0.126144	0.72841	0.201181	0.5773	0.176031	0.626645	-0.0184081	0.959746	-0.0312014	0.931813	0.806046	0.00486342
VIT_11s0016g04540	black	-0.289102	0.417848	0.496477	0.144387	0.201793	0.576118	0.599442	0.0670083	0.110483	0.761247	-0.128429	0.72365	0.0187031	0.959101	0.151383	0.676335	0.234565	0.514201	0.0376417	0.917775	-0.430929	0.213752	-0.170783	0.63712	0.680963	0.0301744	0.236559	0.510526	-0.0970683	0.789652	0.0976532	0.788409	-0.0817959	0.822264	-0.135093	0.709819	-0.0142324	0.968873	0.871035	0.00103282
VIT_04s0023g00920	black	-0.267991	0.45409	0.507305	0.13447	0.295079	0.407842	0.815583	0.00402427	0.0515775	0.887474	0.00354189	0.992252	0.0900538	0.804597	-0.134015	0.712052	0.477461	0.162855	0.351061	0.319906	-0.159337	0.660165	0.0111202	0.975677	0.657561	0.0387935	0.0388998	0.915035	0.10889	0.764607	-0.216709	0.547591	0.285498	0.423936	0.0562353	0.877374	0.106772	0.769081	0.962595	8.18621e+08
VIT_00s0273g00020	black	0.357696	0.310201	-0.0693493	0.849026	-0.0171995	0.962387	0.31744	0.371444	-0.411699	0.237158	0.340204	0.336119	-0.253739	0.479323	-0.161787	0.65521	0.214231	0.552291	-0.131529	0.717207	-0.0748123	0.837261	-0.412069	0.236695	0.672711	0.0330471	0.219519	0.54228	-0.0698781	0.847886	-0.430163	0.214658	-0.0632823	0.862123	-0.253535	0.479689	-0.0881654	0.80863	0.810476	0.00445953
VIT_15s0048g01270	black	-0.27257	0.446111	0.284363	0.425862	0.459739	0.181282	0.758845	0.0109302	-0.0854752	0.814383	-0.0384075	0.916107	0.0974329	0.788877	0.0604235	0.868305	0.439529	0.203734	0.230194	0.522295	-0.137876	0.704065	0.0122315	0.973248	0.820422	0.00364081	0.424604	0.221298	0.152041	0.674992	-0.318735	0.369388	0.159711	0.659408	-0.0399872	0.912668	-0.00134268	0.997063	0.859112	0.0014491
VIT_06s0080g00800	black	0.350879	0.320174	-0.0709361	0.845606	0.0117363	0.97433	0.483681	0.156667	-0.205651	0.568685	0.205013	0.569913	-0.315492	0.374549	-0.535169	0.11092	0.0386233	0.915637	0.275302	0.441382	0.365752	0.298631	0.183233	0.612366	0.283738	0.426924	-0.124648	0.731529	-0.217142	0.546772	-0.610319	0.0609413	0.143241	0.69301	-0.227855	0.526648	-0.206472	0.567109	0.662301	0.0369287
VIT_11s0103g00460	black	-0.278987	0.435039	0.119932	0.74139	0.579653	0.0790327	0.642186	0.0452781	0.0763643	0.833924	-0.158014	0.662847	0.548875	0.100359	0.100861	0.781598	0.576661	0.0809641	0.162553	0.653663	0.186082	0.60675	0.00965195	0.978888	0.563432	0.0898659	0.139588	0.700533	0.556873	0.094503	-0.121678	0.737736	0.649941	0.0419235	-0.154396	0.670196	-0.071498	0.844395	0.526307	0.118105
VIT_08s0007g06390	black	0.355231	0.313788	0.0424969	0.907206	-0.207021	0.566056	0.123962	0.732963	-0.618497	0.0566255	0.655374	0.0396751	-0.538754	0.108093	-0.403811	0.247158	0.362752	0.302913	0.122229	0.736583	-0.247714	0.490169	-0.500027	0.141089	0.483171	0.157168	0.0247678	0.945854	-0.375775	0.284562	-0.472951	0.167433	-0.129113	0.722226	-0.481702	0.15862	0.331782	0.34898	0.760444	0.0106655
VIT_17s0000g08030	black	-0.272323	0.446539	0.532275	0.113235	0.238448	0.507054	0.830115	0.00295254	0.238174	0.507557	-0.154341	0.670307	0.107807	0.766895	-0.118364	0.744675	0.257101	0.473316	0.323574	0.361751	-0.0855112	0.814306	0.20315	0.573501	0.517915	0.12517	-0.0197397	0.956836	0.149701	0.679769	-0.181694	0.615408	0.212619	0.555358	0.380815	0.277624	-0.0403239	0.911935	0.839484	0.00238151
VIT_06s0004g08300	black	-0.278019	0.436702	0.447084	0.195161	0.0546027	0.880912	0.653958	0.040253	0.14534	0.688699	-0.174755	0.629186	0.100835	0.781652	-0.02123	0.95358	0.143301	0.692887	0.271327	0.448271	-0.20228	0.575178	0.119868	0.741524	0.426103	0.219496	-0.125208	0.73036	-0.0596106	0.870064	0.241556	0.501364	0.00119211	0.997392	-0.0675326	0.852944	-0.0443881	0.903092	0.813049	0.00423622
VIT_04s0023g00760	black	0.3532	0.316759	0.0257904	0.943621	-0.205116	0.569714	0.371415	0.290637	-0.313931	0.377047	0.308621	0.385603	-0.380236	0.278417	-0.421316	0.22528	0.057252	0.875171	0.145253	0.688878	0.0338157	0.926113	-0.113018	0.755907	0.393051	0.261171	-0.153603	0.67181	-0.272084	0.446954	-0.349649	0.321991	-0.107334	0.767893	-0.307789	0.386952	-0.0754743	0.835837	0.813304	0.00421459
VIT_00s0181g00100	black	-0.252414	0.481699	0.13607	0.707797	0.26292	0.462998	0.689671	0.0273329	-0.141996	0.695571	-0.0527129	0.88501	0.400924	0.250876	0.00583948	0.987227	0.435453	0.208447	0.377962	0.281541	0.110074	0.762109	0.13916	0.701415	0.467036	0.173552	-0.0104311	0.977185	0.131605	0.717049	0.185999	0.606913	0.414746	0.233357	-0.024737	0.945921	0.0217303	0.952487	0.725783	0.017491
VIT_05s0124g00100	black	-0.262915	0.463007	0.399137	0.253192	0.311102	0.381592	0.868474	0.00111371	0.107808	0.766892	-0.089771	0.805201	0.0988801	0.785802	-0.32811	0.354666	0.341085	0.334788	0.608154	0.0621186	0.177449	0.623824	0.405054	0.245567	0.35221	0.318213	-0.154753	0.669469	-0.108609	0.7652	-0.192642	0.59389	0.439151	0.204168	-0.0353465	0.922776	0.00860564	0.981177	0.812615	0.00427331
VIT_15s0048g00340	black	-0.287551	0.420463	0.37953	0.279385	0.405773	0.244648	0.685526	0.0286616	0.115925	0.749795	-0.179145	0.620457	0.0064375	0.985919	0.158423	0.662016	0.218573	0.544067	0.0609702	0.867122	-0.26885	0.452588	0.0151425	0.966883	0.784634	0.00719118	0.483708	0.15664	0.136063	0.707811	-0.293962	0.409704	-0.0664438	0.855294	0.0902291	0.804223	-0.119657	0.741966	0.765435	0.00986848
VIT_07s0005g02760	black	-0.265	0.459335	0.41966	0.2273	0.276283	0.439689	0.58952	0.0728762	-0.191592	0.595942	0.146318	0.686694	0.00047661	0.998957	0.0580185	0.873511	0.548772	0.100436	0.184155	0.610546	-0.416641	0.231011	-0.299004	0.401335	0.781462	0.00759282	0.315557	0.374445	-0.0806103	0.824806	-0.0954002	0.793201	0.0946642	0.794768	-0.202265	0.575207	0.249781	0.486436	0.927667	0.000109679
VIT_11s0016g00970	black	-0.267453	0.455031	0.558728	0.0931763	-0.0300276	0.934374	0.568205	0.0865852	-0.132426	0.715346	0.234643	0.514058	-0.197916	0.583623	-0.326774	0.356744	0.44692	0.195345	0.588323	0.0736054	-0.338413	0.338833	0.0301345	0.934141	0.401545	0.250073	-0.229061	0.524403	-0.11771	0.746048	-0.1249	0.731003	0.0103287	0.977408	-0.133313	0.713505	0.438635	0.204762	0.840376	0.00233162
VIT_01s0011g05480	black	-0.268977	0.452365	0.516186	0.126658	0.141653	0.696278	0.796198	0.00585392	0.205633	0.568721	-0.153854	0.671298	0.137576	0.704684	-0.0804708	0.825106	0.239567	0.505002	0.296814	0.40496	-0.144392	0.690646	0.152185	0.674698	0.533856	0.111966	-0.100006	0.783411	0.218638	0.543944	-0.0417395	0.908854	0.122011	0.737039	0.294007	0.409629	-0.0388919	0.915052	0.875552	0.000900656
VIT_00s2197g00010	black	-0.252521	0.481507	0.480697	0.159618	0.0769338	0.8327	0.615328	0.0582734	-0.172282	0.634121	0.224942	0.532091	-0.000424221	0.999072	-0.242024	0.500508	0.544552	0.103618	0.521393	0.122211	-0.22864	0.525186	-0.0359022	0.921565	0.429868	0.215008	-0.146382	0.686563	-0.134347	0.711363	-0.0287303	0.937204	0.2565	0.474387	-0.00562233	0.987702	0.397747	0.255002	0.853835	0.00166751
VIT_00s2483g00010	black	0.363478	0.301874	0.0513685	0.887928	-0.376124	0.284079	0.212646	0.555306	-0.482825	0.15751	0.557024	0.0943945	-0.337106	0.340822	-0.577433	0.0804624	0.268932	0.452444	0.335128	0.343842	0.032206	0.929622	-0.213525	0.553634	0.13418	0.711709	-0.459864	0.181148	-0.378998	0.280115	-0.175097	0.628505	0.108833	0.764728	-0.275039	0.441836	0.272308	0.446566	0.709192	0.0216387
VIT_02s0241g00030	black	-0.263102	0.462677	0.503882	0.137559	0.173902	0.630887	0.637513	0.0473841	-0.130701	0.718925	0.172263	0.634158	-0.0264167	0.942254	-0.0850449	0.815304	0.563119	0.0900841	0.305989	0.389878	-0.399497	0.252724	-0.216269	0.548425	0.732076	0.0160738	0.0743913	0.838167	0.131797	0.716649	-0.179812	0.619134	0.0782566	0.829858	-0.132309	0.715588	0.303876	0.393327	0.960357	1.02995e+09
VIT_06s0009g00690	black	-0.280977	0.431632	0.539203	0.107742	0.144717	0.689978	0.498515	0.142488	-0.0789699	0.828327	0.147436	0.684403	-0.135886	0.708177	0.0337346	0.926289	0.46958	0.170904	0.148348	0.682536	-0.588086	0.0737508	-0.314861	0.375558	0.779078	0.00790506	0.215497	0.549889	0.208207	0.563782	-0.236034	0.511493	-0.16827	0.642156	-0.100516	0.782329	0.306356	0.389281	0.848839	0.00189541
VIT_18s0001g13020	black	-0.299968	0.399744	0.477641	0.162674	0.0359331	0.921498	0.456982	0.184254	0.344092	0.330266	-0.288315	0.419174	0.199766	0.580038	0.233098	0.516911	0.074082	0.838832	-0.0820727	0.82167	-0.40039	0.251567	-0.0914596	0.801597	0.504572	0.136932	-0.0405068	0.911537	0.492591	0.148053	0.208892	0.562472	-0.193007	0.593176	0.169355	0.63998	-0.109555	0.763205	0.580765	0.0783223
VIT_18s0122g00190	black	-0.259593	0.468885	0.296143	0.406074	0.434661	0.20937	0.465956	0.174684	-0.410679	0.238438	0.376527	0.283521	0.0104066	0.977238	-0.000724726	0.998415	0.858443	0.00147557	0.270446	0.449804	-0.36044	0.306234	-0.416737	0.230892	0.810234	0.00448092	0.431285	0.213331	0.093422	0.797414	-0.392793	0.261512	0.303184	0.394459	-0.31092	0.381886	0.502291	0.139009	0.761644	0.0104698
VIT_01s0011g04350	black	-0.261125	0.466171	0.347696	0.324886	0.550328	0.0992788	0.787826	0.00680242	-0.0618283	0.865267	0.0493621	0.892283	0.104369	0.774163	-0.0960002	0.791924	0.62036	0.0556718	0.324573	0.360185	-0.0552899	0.879422	-0.0330472	0.927788	0.768204	0.00944492	0.307402	0.38758	0.125425	0.729909	-0.454507	0.186947	0.427766	0.217507	-0.195249	0.588805	0.104679	0.773507	0.875847	0.000892456
VIT_03s0063g01880	black	-0.271217	0.448462	0.523514	0.120428	0.134267	0.71153	0.681147	0.0301126	0.145421	0.688535	-0.120534	0.74013	0.0106584	0.976687	-0.0412629	0.909891	0.213416	0.553841	0.238141	0.507617	-0.273757	0.444053	0.0216844	0.952588	0.517843	0.125232	-0.00776543	0.983014	-0.159376	0.660086	0.0945772	0.794953	0.0313776	0.931429	-0.0956832	0.792599	-0.000757218	0.998344	0.888346	0.000593021
VIT_06s0004g00910	black	-0.259326	0.469358	0.485614	0.154772	0.211042	0.558363	0.65692	0.0390506	-0.19722	0.584973	0.254173	0.478545	-0.213499	0.553682	-0.292717	0.411782	0.543974	0.104059	0.558479	0.0933536	-0.26506	0.459228	0.0238262	0.94791	0.581915	0.0775924	0.0794906	0.827209	-0.115074	0.751582	-0.414866	0.233209	0.114727	0.752312	-0.113764	0.754336	0.394293	0.259532	0.871735	0.00101145
VIT_14s0108g01100	black	-0.248825	0.488162	0.344334	0.329903	0.281431	0.430856	0.739557	0.0144955	-0.204813	0.570297	0.230018	0.522623	0.0272213	0.940498	-0.403782	0.247195	0.651959	0.0410786	0.725108	0.0176481	0.0631741	0.862357	0.205944	0.568123	0.449408	0.192566	-0.139967	0.69975	0.100417	0.78254	-0.399903	0.252198	0.449547	0.192413	-0.126488	0.727692	0.359397	0.30774	0.792972	0.00620745
VIT_02s0025g03660	black	0.355479	0.313427	-0.309373	0.384385	-0.0522827	0.885944	0.209092	0.562089	-0.497357	0.143565	0.257428	0.472734	0.138604	0.702562	0.0654418	0.857457	0.24205	0.500462	-0.26346	0.462046	0.0504945	0.889825	-0.493379	0.147305	0.593937	0.070224	0.143211	0.693073	0.0975695	0.788587	0.0477656	0.895751	0.0954132	0.793173	-0.300947	0.398132	-0.174224	0.630245	0.678238	0.0311034
VIT_18s0122g01280	black	-0.29594	0.40641	0.511792	0.130487	-0.0474739	0.896385	0.202484	0.574784	0.0718653	0.843604	-0.0601189	0.868964	-0.0530297	0.884323	0.34516	0.328667	0.128513	0.723474	-0.185559	0.60778	-0.757284	0.011193	-0.438841	0.204524	0.531038	0.114234	0.236049	0.511464	-0.136312	0.707297	0.394305	0.259516	-0.393547	0.260515	-0.0883905	0.808149	0.15158	0.675933	0.598434	0.0675902
VIT_10s0003g05420	black	-0.277838	0.437012	0.564709	0.0889808	0.115904	0.749838	0.764779	0.00997076	0.290402	0.415662	-0.188379	0.602236	-0.123055	0.734856	-0.241281	0.501866	0.0471311	0.897129	0.450482	0.191375	-0.100039	0.783341	0.406637	0.243549	0.34399	0.330418	-0.119063	0.743211	-0.0654366	0.857469	-0.205157	0.569636	-0.02435	0.946766	0.241781	0.500952	-0.049854	0.891215	0.747794	0.0128867
VIT_06s0009g01020	black	-0.270504	0.449703	0.598704	0.0674341	0.0254041	0.944464	0.567058	0.0873668	0.0670386	0.85401	0.0898592	0.805013	-0.0111253	0.975666	-0.0895121	0.805754	0.413348	0.235096	0.263277	0.462369	-0.428798	0.216278	-0.131573	0.717115	0.570451	0.0850682	-0.106952	0.768699	0.375664	0.284716	-0.1637	0.651349	-0.0253416	0.944601	0.267991	0.454088	0.28413	0.426257	0.790464	0.00649266
VIT_13s0156g00450	black	-0.278803	0.435355	0.660263	0.037723	0.0978363	0.78802	0.656424	0.0392504	0.260483	0.467306	-0.126069	0.728566	-0.092873	0.798584	-0.0317147	0.930694	0.164068	0.650608	0.158349	0.662167	-0.414925	0.233135	-0.0302234	0.933947	0.551636	0.0983119	0.0241174	0.947274	-0.052712	0.885012	-0.0459225	0.899756	-0.0982473	0.787147	0.131211	0.717867	0.0243003	0.946875	0.867808	0.00113549
VIT_00s2417g00010	black	-0.279789	0.433665	0.668058	0.0347461	0.138116	0.703568	0.746268	0.0131746	0.312748	0.378944	-0.0838254	0.817915	-0.23005	0.522563	-0.424812	0.221048	0.164171	0.6504	0.580271	0.0786374	-0.0921595	0.800105	0.393208	0.260964	0.249968	0.486099	-0.248901	0.488024	-0.166764	0.645181	-0.35204	0.318464	0.106155	0.770385	0.0728175	0.841554	0.100023	0.783376	0.735818	0.0152702
VIT_11s0052g00710	black	0.319103	0.368804	0.0536969	0.882876	-0.230824	0.521126	0.300037	0.39963	-0.0431404	0.905806	0.0297043	0.935079	-0.296543	0.405409	-0.123532	0.73386	-0.230396	0.52192	-0.204706	0.570503	-0.103515	0.775971	-0.148425	0.682379	0.446507	0.195808	-0.00668411	0.985379	-0.0486599	0.893808	-0.197232	0.584951	-0.381119	0.277209	-0.0483099	0.894568	-0.347129	0.325729	0.685251	0.0287512
VIT_07s0031g02120	black	-0.252692	0.4812	0.504974	0.136568	0.171605	0.635475	0.698971	0.0245063	-0.103501	0.776001	0.132903	0.714357	-0.0780678	0.830264	-0.152613	0.673827	0.472253	0.168149	0.385152	0.27173	-0.313809	0.377241	-0.0711806	0.845079	0.657709	0.0387344	0.0603617	0.868439	-0.0512933	0.888091	-0.184895	0.609088	0.0873818	0.810305	-0.0862277	0.812773	0.24496	0.495162	0.974228	1.87095e+07
VIT_19s0027g01880	black	-0.24726	0.490991	0.256678	0.47407	0.402694	0.248592	0.754874	0.0116073	-0.12819	0.724148	0.012885	0.971819	0.282714	0.428668	0.0537378	0.882787	0.584743	0.075816	0.221259	0.539003	-0.099288	0.784936	-0.113833	0.754193	0.81845	0.00379381	0.220692	0.540069	0.347623	0.324994	-0.156584	0.665747	0.328572	0.353948	-0.122347	0.736336	0.0491516	0.89274	0.916334	0.000193597
VIT_14s0060g00630	black	-0.240818	0.502712	0.162265	0.654245	0.485939	0.154455	0.642054	0.0453367	-0.230384	0.521942	0.0924324	0.799523	0.420688	0.226044	0.117324	0.746858	0.732396	0.0160039	0.176832	0.625051	-0.0398441	0.912979	-0.246998	0.491466	0.737391	0.0149408	0.287943	0.419801	0.236842	0.510006	-0.0458482	0.899918	0.575489	0.0817287	-0.136534	0.706838	0.148037	0.683172	0.78524	0.00711627
VIT_06s0004g01820	black	0.333627	0.346143	-0.0828503	0.820004	-0.156051	0.66683	0.440589	0.202518	-0.0786348	0.829046	-0.0137217	0.969989	-0.172593	0.633499	-0.25945	0.469139	-0.242643	0.49938	0.0253722	0.944534	0.250285	0.485528	0.164835	0.649062	0.274907	0.442064	-0.105009	0.772808	-0.177699	0.623327	-0.183616	0.611611	-0.106576	0.769494	0.0566273	0.876524	-0.42601	0.219607	0.643285	0.0447922
VIT_18s0072g01060	black	-0.25416	0.478569	0.47178	0.168634	0.253523	0.47971	0.781663	0.00756697	0.206635	0.566797	-0.135096	0.709812	0.232995	0.517103	-0.0518602	0.88686	0.322142	0.364003	0.251219	0.483847	-0.0558091	0.878297	0.116712	0.748142	0.513057	0.129377	-0.011258	0.975376	0.257951	0.471803	-0.119238	0.742843	0.317109	0.371971	0.471196	0.169235	-0.0266832	0.941672	0.779747	0.00781653
VIT_00s0301g00060	black	-0.242297	0.500011	0.11099	0.760178	0.536001	0.11026	0.578679	0.0796583	-0.316153	0.373494	0.215913	0.549099	0.394563	0.259175	0.0182984	0.959986	0.878686	0.000816501	0.291562	0.413717	0.0173134	0.962138	-0.227447	0.52741	0.70879	0.0217469	0.260692	0.466936	0.441906	0.201012	-0.283394	0.427509	0.653046	0.0406283	-0.161249	0.656297	0.299789	0.40004	0.656987	0.0390237
VIT_18s0001g12970	black	-0.255693	0.475828	0.379865	0.278925	0.319088	0.368827	0.836588	0.00254862	0.19705	0.585305	-0.171815	0.635055	0.289366	0.417404	-0.0839774	0.817589	0.352712	0.317476	0.308038	0.386548	0.0620605	0.864764	0.208894	0.562468	0.56543	0.0884835	-0.0479976	0.895247	0.478707	0.161603	-0.217806	0.545516	0.344664	0.329409	0.297451	0.403904	-0.0932354	0.797811	0.779488	0.00785079
VIT_08s0007g04620	black	-0.267468	0.455005	0.585214	0.0755229	0.100455	0.782458	0.680798	0.0302303	0.250268	0.48556	-0.145825	0.687704	0.0753894	0.83602	-0.0232418	0.949186	0.227546	0.527224	0.164898	0.648936	-0.307163	0.387968	-0.0281012	0.938577	0.542186	0.10543	-0.0931936	0.7979	0.139229	0.701272	0.0422254	0.907796	0.0320158	0.930037	0.0968361	0.790146	-0.00904758	0.98021	0.866185	0.00118987
VIT_01s0011g04320	black	0.335124	0.343849	-0.137976	0.703859	-0.0414317	0.909524	0.257099	0.47332	-0.390767	0.264201	0.234045	0.515161	-0.201702	0.576293	-0.00056086	0.998773	0.0599244	0.869385	-0.237608	0.508597	-0.0939134	0.796367	-0.367624	0.295976	0.63443	0.0488084	0.343356	0.331369	-0.128677	0.723134	-0.262941	0.462961	-0.183198	0.612435	-0.0847695	0.815893	-0.188599	0.601804	0.701739	0.0237054
VIT_15s0046g01990	black	-0.262709	0.46337	0.459846	0.181167	0.242418	0.499791	0.626651	0.0525288	0.0653708	0.857611	-0.0981126	0.787433	0.0704511	0.846651	0.221515	0.53852	0.288082	0.419567	-0.0434475	0.905138	-0.443544	0.199151	-0.23739	0.508997	0.813723	0.00417909	0.361096	0.305289	0.118306	0.744797	-0.0260363	0.943084	-0.0799424	0.826239	0.116059	0.749513	-0.0225682	0.950657	0.889275	0.000574191
VIT_01s0026g01100	black	-0.233989	0.515266	0.217831	0.545469	0.404196	0.246665	0.65514	0.0397703	-0.306652	0.388798	0.171839	0.635007	0.167956	0.642787	-0.0198319	0.956635	0.649271	0.0422065	0.339037	0.337888	-0.0919683	0.800512	-0.12436	0.732131	0.685868	0.0285502	0.300111	0.399509	-0.0624296	0.863966	-0.147328	0.684624	0.407533	0.242411	-0.157606	0.663674	0.228282	0.525853	0.836807	0.0025357
VIT_02s0025g00360	black	-0.268947	0.452418	0.60686	0.0628297	0.107753	0.767009	0.600126	0.066616	0.25408	0.478711	-0.132014	0.7162	0.0461166	0.899334	0.0265989	0.941856	0.226286	0.529576	0.0868404	0.811463	-0.382834	0.274872	-0.130219	0.719927	0.521022	0.122525	-0.0292321	0.936109	-0.000401289	0.999122	0.101278	0.780713	0.0243458	0.946775	0.0346524	0.924289	0.0202424	0.955738	0.825957	0.00323515
VIT_09s0018g01550	black	-0.242332	0.499947	0.330055	0.351648	0.353721	0.315996	0.728732	0.0168165	-0.205953	0.568106	0.204966	0.570003	-0.0538107	0.882629	-0.370462	0.291974	0.619498	0.0561118	0.661872	0.0370949	0.0253665	0.944546	0.162206	0.654363	0.516144	0.126694	-0.00592367	0.987042	-0.0563893	0.87704	-0.434854	0.209145	0.391822	0.262799	-0.365066	0.299607	0.300918	0.398179	0.825944	0.00323609
VIT_01s0010g02070	black	-0.249869	0.486278	0.142982	0.693544	0.551343	0.098528	0.681386	0.0300318	-0.0199434	0.956391	-0.0872421	0.810604	0.480931	0.159385	0.170831	0.637022	0.605412	0.0636318	0.0765385	0.833549	0.0365524	0.920148	-0.119813	0.741639	0.781187	0.00762841	0.296647	0.405237	0.653847	0.0402987	-0.223018	0.535697	0.493038	0.147628	0.00422524	0.990757	-0.049603	0.89176	0.675438	0.0320781
VIT_13s0067g02600	black	-0.257357	0.47286	0.322295	0.363761	0.417914	0.229442	0.602954	0.065008	0.0647588	0.858933	-0.158943	0.660964	0.282753	0.428601	0.341083	0.334791	0.37701	0.282853	-0.165544	0.647633	-0.309514	0.384156	-0.32057	0.366483	0.831305	0.00287505	0.467557	0.173008	0.151803	0.675478	0.0590566	0.871263	0.163881	0.650984	-0.0312446	0.931719	-0.114317	0.753173	0.808238	0.00466047
VIT_19s0085g00010	black	0.337544	0.340155	-0.093996	0.796191	0.0302552	0.933877	0.431155	0.213485	-0.337087	0.340852	0.340731	0.335323	-0.0195694	0.957208	-0.397462	0.255375	0.38171	0.276403	0.148958	0.681288	0.273109	0.445176	-0.183301	0.612233	0.439979	0.203217	-0.179405	0.61994	0.167076	0.644554	-0.452131	0.189553	0.380193	0.278476	-0.225303	0.531416	-0.0333937	0.927033	0.727546	0.0170857
VIT_00s0227g00080	black	-0.244003	0.496903	0.506301	0.135371	0.264022	0.461055	0.627669	0.0520318	-0.106506	0.769644	0.151583	0.675927	-0.0772151	0.832096	-0.0286581	0.937362	0.531842	0.113584	0.201631	0.57643	-0.423612	0.222495	-0.272739	0.445817	0.779512	0.00784756	0.258808	0.470279	-0.0201415	0.955958	-0.248647	0.488483	0.082849	0.820007	-0.112052	0.75794	0.249524	0.486901	0.952176	2.15984e+08
VIT_17s0000g01490	black	0.323391	0.362038	0.0288003	0.937052	-0.141571	0.696447	0.295787	0.406666	-0.388082	0.267786	0.349276	0.322543	-0.400601	0.251294	-0.235999	0.511557	0.114342	0.753121	-0.026423	0.94224	-0.16176	0.655264	-0.319762	0.36776	0.570936	0.0847431	0.127457	0.725674	-0.239921	0.504355	-0.381403	0.276822	-0.222632	0.536423	-0.239618	0.504909	-0.0225802	0.950631	0.810381	0.0044679
VIT_19s0015g01390	black	-0.238277	0.507368	0.545421	0.102958	0.142865	0.693784	0.66672	0.0352451	-0.137041	0.705791	0.27498	0.441938	-0.209976	0.560399	-0.437744	0.20579	0.568768	0.0862036	0.654593	0.0399933	-0.19953	0.580494	0.0569089	0.875914	0.449129	0.192877	-0.171854	0.634976	-0.154058	0.670882	-0.364996	0.299707	0.228778	0.524929	-0.234527	0.514271	0.432185	0.212271	0.889474	0.000570218
VIT_07s0185g00170	black	-0.247282	0.490951	0.543523	0.104403	0.137626	0.70458	0.616028	0.0579066	-0.128917	0.722635	0.229947	0.522754	-0.252344	0.481825	-0.269092	0.452165	0.495812	0.145011	0.46996	0.170511	-0.371381	0.290684	-0.0589962	0.871394	0.615845	0.0580021	0.0198537	0.956587	-0.0205813	0.954998	-0.387465	0.268614	-0.0103684	0.977322	-0.191164	0.596779	0.370002	0.292621	0.898869	0.000404393
VIT_00s0199g00040	black	-0.249967	0.486102	0.523301	0.120607	0.145476	0.68842	0.665643	0.0356506	0.217159	0.54674	-0.133034	0.714084	0.0758078	0.83512	-0.118439	0.744518	0.228666	0.525137	0.274689	0.442441	-0.149953	0.679256	0.0661505	0.855927	0.367662	0.295921	-0.144298	0.69084	-0.190778	0.597533	0.120897	0.739369	0.21375	0.553207	-0.0846165	0.816221	-0.00345833	0.992435	0.804177	0.00504143
VIT_06s0009g01890	black	-0.216775	0.547467	0.168376	0.641943	0.329374	0.352703	0.677407	0.0313905	-0.304539	0.392242	0.183011	0.612804	0.274814	0.442225	-0.159243	0.660356	0.683991	0.0291646	0.501283	0.139933	0.0875075	0.810036	0.0122084	0.973298	0.5235	0.120439	0.00508824	0.98887	0.0656465	0.857016	-0.0771971	0.832134	0.558285	0.0934917	-0.192358	0.594444	0.251591	0.483178	0.791651	0.00635653
VIT_00s0285g00020	black	-0.226342	0.529471	0.414317	0.23389	0.139572	0.700564	0.618613	0.0565659	-0.243505	0.497809	0.234844	0.513687	0.0420901	0.908091	-0.0849962	0.815408	0.601884	0.0656136	0.337123	0.340797	-0.328936	0.353383	-0.214936	0.550953	0.692912	0.0263239	0.0603799	0.868399	0.123794	0.733312	-0.118722	0.743925	0.153799	0.67141	-0.00939509	0.97945	0.34145	0.334238	0.93555	6.98044e+09
VIT_11s0149g00410	black	-0.244611	0.495796	0.322775	0.363006	0.347161	0.325681	0.653298	0.0405244	0.111413	0.759287	-0.216157	0.548638	0.236759	0.510158	0.266352	0.456961	0.216393	0.548191	-0.0610832	0.866878	-0.203116	0.573565	-0.0991816	0.785162	0.681127	0.030119	0.402444	0.248915	-0.013486	0.970505	0.0916864	0.801114	0.134343	0.711371	0.204405	0.571082	-0.178911	0.620921	0.768375	0.00941921
VIT_17s0000g01800	black	-0.237819	0.508208	0.406368	0.243891	0.384529	0.272573	0.860096	0.00141078	0.0940095	0.796162	-0.0791641	0.82791	0.12408	0.732716	-0.141755	0.696068	0.419834	0.227088	0.339669	0.336929	-0.00976739	0.978636	0.122729	0.735537	0.668936	0.0344209	0.0790182	0.828223	0.19328	0.592644	-0.318532	0.369709	0.32205	0.364147	-0.0158489	0.965339	-0.0378933	0.917227	0.920359	0.000159733
VIT_13s0067g00400	black	-0.247074	0.491329	0.42115	0.225482	0.180372	0.618025	0.567454	0.0870965	-0.0274162	0.940072	-0.0234537	0.948723	0.0601781	0.868836	0.157745	0.663392	0.3504	0.320881	0.0266559	0.941732	-0.440458	0.202668	-0.282902	0.428348	0.760295	0.01069	0.231078	0.520655	0.0455729	0.900516	0.0764951	0.833643	-0.057474	0.87469	-0.189059	0.600901	0.0556884	0.878559	0.906777	0.000294874
VIT_13s0067g02390	black	-0.23294	0.517204	0.503163	0.138213	0.171391	0.635903	0.664388	0.036127	-0.140169	0.699334	0.182754	0.613312	-0.11333	0.755251	-0.175671	0.627361	0.503523	0.137885	0.384914	0.272052	-0.327369	0.355818	-0.120181	0.740867	0.644629	0.0442027	0.0688718	0.850055	-0.129774	0.720852	-0.199207	0.58112	0.110592	0.761017	-0.147617	0.684033	0.287745	0.420137	0.970697	3.11372e+08
VIT_07s0104g01300	black	-0.237212	0.509324	0.538769	0.108081	0.093335	0.797599	0.539596	0.107436	-0.246193	0.492925	0.353624	0.316138	-0.224433	0.533043	-0.254577	0.477823	0.624541	0.0535692	0.460465	0.180503	-0.446394	0.195934	-0.21494	0.550945	0.626524	0.0525913	0.000269033	0.999411	-0.0139035	0.969592	-0.323946	0.361167	0.0383696	0.91619	-0.203801	0.572246	0.514136	0.128435	0.904177	0.000328106
VIT_11s0016g04480	black	0.295192	0.407654	-0.177284	0.624152	0.0826503	0.820432	0.365651	0.298774	0.110745	0.760695	-0.268023	0.454034	0.0129388	0.971701	0.0954499	0.793095	-0.353912	0.315717	-0.371868	0.290002	0.230688	0.521379	0.032851	0.928216	0.397685	0.255083	0.261404	0.465677	-0.0729439	0.841282	-0.103874	0.775212	-0.103359	0.776301	0.0445686	0.9027	-0.704589	0.0228998	0.474857	0.165489
VIT_10s0003g03250	black	-0.2263	0.529551	0.224558	0.532809	0.539191	0.107752	0.830554	0.00292383	-0.00228574	0.995	-0.0244349	0.94658	0.280453	0.432528	-0.258925	0.470072	0.553454	0.0969791	0.529112	0.1158	0.337173	0.34072	0.282049	0.429802	0.410544	0.238607	0.0272867	0.940355	-0.00430735	0.990578	-0.307644	0.387187	0.761165	0.0105477	-0.0710587	0.845342	0.0251437	0.945033	0.703425	0.0232264
VIT_14s0030g00030	black	-0.23217	0.51863	0.324972	0.35956	0.261522	0.465468	0.567342	0.0871727	-0.350435	0.320829	0.328611	0.353888	-0.187412	0.604135	-0.270037	0.450516	0.608066	0.062167	0.572975	0.0833844	-0.191688	0.595753	0.00861087	0.981165	0.567337	0.0871763	0.173012	0.632662	-0.113504	0.754884	-0.450595	0.19125	0.163238	0.652281	-0.207095	0.565914	0.440997	0.202051	0.759077	0.0108914
VIT_14s0060g01410	black	-0.235266	0.512907	0.317405	0.3715	0.397468	0.255367	0.783214	0.00736913	-0.0144339	0.968432	-0.0688866	0.850024	0.086838	0.811468	-0.0780712	0.830256	0.382268	0.275642	0.315883	0.373925	-0.0283984	0.937929	0.0864305	0.812339	0.642269	0.0452412	0.196252	0.586854	-0.120186	0.740857	-0.162383	0.654006	0.281501	0.430736	-0.264981	0.459368	-0.0453336	0.901036	0.900848	0.00037459
VIT_10s0003g01010	black	-0.243173	0.498414	0.455216	0.186173	0.312076	0.380025	0.680829	0.0302197	0.0281776	0.93841	-0.0320903	0.929875	0.0365282	0.920201	0.0676404	0.852712	0.395357	0.258132	0.0913632	0.801803	-0.332443	0.347963	-0.198056	0.583351	0.781164	0.00763147	0.28034	0.432721	0.0149572	0.967289	-0.132965	0.714227	0.0887172	0.807451	-0.127265	0.726073	0.0263974	0.942296	0.941117	4.89683e+09
VIT_02s0025g02260	black	-0.239864	0.504458	0.626668	0.0525203	0.0234321	0.94877	0.61881	0.0564644	-0.0396218	0.913463	0.18439	0.610083	-0.221521	0.538509	-0.249252	0.487392	0.413253	0.235215	0.418611	0.228586	-0.421685	0.224831	-0.0771281	0.832282	0.551551	0.0983749	-0.0907318	0.80315	-0.0546128	0.88089	-0.226885	0.528458	-0.0407253	0.911061	-0.0075548	0.983475	0.3411	0.334766	0.927907	0.000108259
VIT_06s0004g06330	black	-0.224689	0.532564	0.3776	0.282039	0.261414	0.465659	0.700437	0.0240797	-0.2239	0.534042	0.23181	0.519298	0.0349244	0.923696	-0.207787	0.564588	0.666376	0.0353744	0.457024	0.184208	-0.171239	0.636208	-0.088366	0.808202	0.694479	0.0258451	0.0303163	0.933744	0.212739	0.55513	-0.335457	0.343339	0.282831	0.428468	-0.151889	0.675303	0.318022	0.370519	0.926683	0.000115631
VIT_12s0034g01140	black	-0.274106	0.443449	0.529877	0.115176	-0.0633703	0.861933	0.315879	0.373932	0.307767	0.386986	-0.239109	0.505841	0.0347979	0.923972	0.208052	0.564081	-0.0224219	0.950977	-0.0998792	0.783681	-0.507964	0.133881	-0.180563	0.617645	0.329509	0.352494	-0.0454915	0.900693	-0.123481	0.733967	0.454937	0.186478	-0.245909	0.493441	-0.090644	0.803337	-0.0460527	0.899473	0.567062	0.0873642
VIT_13s0106g00480	black	-0.257586	0.472452	0.633648	0.0491742	0.0647193	0.859018	0.663974	0.036285	0.314846	0.375581	-0.160158	0.658503	-0.0546858	0.880732	-0.0906705	0.803281	0.135375	0.709235	0.193093	0.593008	-0.326669	0.356908	0.0474271	0.896486	0.492913	0.147747	-0.116649	0.748274	0.102811	0.777464	-0.0671581	0.853752	-0.0764715	0.833693	0.108289	0.765875	-0.0211741	0.953703	0.827847	0.00310439
VIT_19s0015g00710	black	0.336604	0.341587	-0.224562	0.532801	0.0242427	0.947	0.302782	0.395119	-0.563471	0.0898393	0.402679	0.248611	0.0498862	0.891145	-0.130097	0.72018	0.439502	0.203764	-0.054916	0.880233	0.0870363	0.811044	-0.463282	0.177504	0.618171	0.0567936	0.0895195	0.805738	0.0753291	0.836149	-0.203813	0.572223	0.253891	0.47905	-0.360374	0.306329	0.00112799	0.997533	0.767756	0.00951259
VIT_13s0106g00710	black	-0.24914	0.487593	0.68543	0.0286928	0.083892	0.817772	0.542965	0.104831	-0.0344796	0.924665	0.291567	0.413707	-0.385469	0.271301	-0.406643	0.243541	0.498579	0.142428	0.536027	0.110239	-0.420338	0.226471	-0.0548415	0.880394	0.458483	0.182632	-0.108529	0.76537	-0.116616	0.748344	-0.491694	0.148906	0.0135694	0.970322	-0.133827	0.71244	0.497259	0.143657	0.806839	0.0047893
VIT_17s0000g06320	black	-0.240274	0.503708	0.290605	0.415322	0.266582	0.456556	0.695049	0.0256726	0.0417849	0.908755	-0.194117	0.591012	0.145604	0.688159	0.201848	0.576012	0.173133	0.632422	0.0451326	0.901473	-0.21411	0.552522	0.00781887	0.982897	0.745015	0.0134147	0.345094	0.328766	0.131271	0.717743	0.00035424	0.999225	-0.0555381	0.878884	0.127982	0.724581	-0.179068	0.620609	0.834311	0.00268583
VIT_05s0020g00130	black	-0.237329	0.50911	0.623717	0.0539795	-0.025947	0.943279	0.599687	0.0668674	-0.0615203	0.865933	0.232549	0.517928	-0.253765	0.479276	-0.374959	0.285694	0.431284	0.213334	0.560742	0.0917495	-0.350129	0.321281	0.0149362	0.967334	0.422217	0.224184	-0.243984	0.496937	-0.0987023	0.78618	-0.235142	0.513136	0.0111192	0.97568	-0.078755	0.828788	0.41464	0.233489	0.878955	0.000809553
VIT_17s0000g04520	black	0.301641	0.396992	-0.215835	0.549247	0.224248	0.53339	0.420562	0.226199	-0.144584	0.690251	0.0270272	0.940921	-0.182805	0.613212	-0.292175	0.41269	-0.0428657	0.906403	0.0766619	0.833284	0.426759	0.21871	0.176692	0.625328	0.311116	0.38157	0.181258	0.616271	-0.303695	0.393623	-0.508556	0.133353	0.184273	0.610314	-0.346393	0.326827	-0.394396	0.259395	0.492693	0.147956
VIT_09s0002g05160	black	0.326021	0.357919	-0.0147155	0.967817	0.0223599	0.951112	0.294513	0.408786	-0.540359	0.106842	0.561826	0.0909878	-0.390631	0.264381	-0.475762	0.164571	0.417661	0.229753	0.247462	0.490625	0.0548857	0.880299	-0.277914	0.436883	0.413313	0.23514	0.0588555	0.871699	-0.429108	0.21591	-0.583157	0.076809	0.220992	0.539505	-0.387375	0.268735	0.228002	0.526375	0.720842	0.0186627
VIT_04s0023g01700	black	-0.226029	0.530057	0.372913	0.288542	0.16226	0.654255	0.384606	0.272468	-0.455939	0.185386	0.506078	0.135572	-0.0909232	0.802742	-0.187022	0.604902	0.850097	0.001836	0.437593	0.205964	-0.41501	0.233029	-0.386733	0.269598	0.631093	0.0503821	0.0726921	0.841824	0.12025	0.740725	-0.312524	0.379305	0.207628	0.564891	-0.30471	0.391963	0.678733	0.0309332	0.756447	0.0113355
VIT_09s0002g03140	black	-0.233358	0.516432	0.509459	0.132548	0.125218	0.730341	0.492899	0.147759	-0.216208	0.54854	0.265729	0.458053	-0.149401	0.680382	-0.0447454	0.902315	0.560028	0.0922541	0.222966	0.535795	-0.545036	0.10325	-0.375663	0.284717	0.725194	0.017628	0.176533	0.625645	-0.0749777	0.836905	-0.147761	0.683739	-0.0256008	0.944035	-0.224277	0.533335	0.395787	0.257567	0.921623	0.000150066
VIT_17s0000g01060	black	0.316272	0.373304	0.136721	0.706451	-0.230302	0.522094	0.359275	0.307916	-0.311058	0.381664	0.362825	0.302808	-0.347357	0.32539	-0.348028	0.324394	0.16462	0.649496	0.0657112	0.856876	-0.139476	0.700762	-0.293984	0.409667	0.500579	0.140579	-0.132601	0.714982	-0.124113	0.732647	-0.333916	0.345698	-0.127708	0.72515	-0.162971	0.652819	0.0312897	0.931621	0.877361	0.000851352
VIT_08s0058g00900	black	-0.231727	0.519451	0.347552	0.3251	0.0240063	0.947516	0.425357	0.220391	-0.14348	0.692519	0.0893168	0.806171	0.152237	0.674593	0.0764326	0.833777	0.426219	0.219357	0.15508	0.668804	-0.371659	0.290296	-0.284411	0.42578	0.524962	0.11922	-0.0445374	0.902768	0.0338883	0.925954	0.302863	0.394986	0.058166	0.873191	-0.250166	0.485743	0.222734	0.53623	0.771583	0.00894562
VIT_15s0045g00250	black	-0.224879	0.532209	0.356054	0.312588	0.340725	0.335332	0.513283	0.12918	-0.324727	0.359943	0.379848	0.278948	0.0282927	0.938159	-0.154123	0.670751	0.85974	0.00142453	0.364667	0.300175	-0.277707	0.437238	-0.344388	0.329822	0.710482	0.0212943	0.148653	0.681912	0.222235	0.537167	-0.407003	0.243084	0.378289	0.28109	-0.299475	0.400558	0.50599	0.135651	0.793374	0.0061626
VIT_09s0018g01890	black	-0.249846	0.48632	0.685234	0.0287568	-0.171175	0.636335	0.504305	0.137175	0.158282	0.662303	0.0178474	0.960971	-0.269215	0.45195	-0.202437	0.574875	0.104165	0.774595	0.341274	0.334504	-0.479282	0.161029	0.0353806	0.922702	0.324746	0.359914	-0.245118	0.494876	-0.178851	0.621041	0.0361036	0.921126	-0.267447	0.455042	0.0784333	0.829479	0.218791	0.543654	0.78027	0.00774789
VIT_17s0000g03360	black	-0.229653	0.523301	0.501528	0.139707	0.0111401	0.975634	0.535461	0.110688	-0.110344	0.76154	0.12755	0.72548	-0.0798945	0.826342	-0.00517077	0.988689	0.377992	0.281499	0.197209	0.584995	-0.500477	0.140673	-0.244796	0.495461	0.66159	0.0372045	0.0571869	0.875312	0.0052282	0.988564	0.0209115	0.954276	-0.130285	0.719791	-0.0587896	0.871841	0.245636	0.493935	0.921667	0.000149741
VIT_12s0028g03800	black	0.261791	0.464992	0.207922	0.564329	-0.395794	0.257558	0.018338	0.959899	0.153011	0.673014	-0.0364545	0.920362	-0.362532	0.303228	-0.0387326	0.9154	-0.383555	0.273893	-0.354049	0.315517	-0.330299	0.351271	-0.279591	0.434003	0.17898	0.620784	-0.143356	0.692774	-0.2506	0.484961	0.108023	0.766439	-0.530389	0.11476	-0.126816	0.727008	-0.27106	0.448735	0.441061	0.201977
VIT_07s0151g00570	black	-0.230868	0.521044	0.375778	0.284557	0.444808	0.197721	0.762176	0.010384	0.0322653	0.929493	0.00765633	0.983253	-0.089498	0.805784	-0.326078	0.357832	0.388469	0.267268	0.538639	0.108183	0.105513	0.771743	0.286216	0.422721	0.412453	0.236214	0.11555	0.750582	-0.319894	0.367551	-0.438562	0.204846	0.410176	0.239071	-0.208434	0.563347	0.0747696	0.837353	0.739101	0.0145886
VIT_03s0038g01830	black	-0.235518	0.512443	0.515142	0.127561	0.165837	0.647045	0.597597	0.0680752	0.00267914	0.994139	0.0378289	0.917368	-0.0446491	0.902525	0.0391022	0.914594	0.384127	0.273117	0.0992406	0.785037	-0.461227	0.179689	-0.26545	0.458544	0.75028	0.0124267	0.172201	0.634282	0.0552177	0.879579	-0.092262	0.799886	-0.0508845	0.888978	-0.124409	0.732028	0.128107	0.724321	0.938894	5.66379e+09
VIT_15s0048g02580	black	0.272525	0.446189	-0.0393076	0.914147	0.00365595	0.992003	0.216944	0.547147	0.0449467	0.901878	-0.12124	0.738652	-0.225202	0.531604	0.0618246	0.865274	-0.300296	0.399204	-0.377596	0.282044	-0.0422554	0.907731	-0.16281	0.653144	0.403527	0.247523	0.29422	0.409274	-0.311257	0.381343	-0.124247	0.732368	-0.275029	0.441853	-0.201661	0.576373	-0.491406	0.149181	0.49294	0.14772
VIT_07s0104g00460	black	-0.217721	0.545676	0.453603	0.187936	0.294229	0.409258	0.74445	0.0135238	-0.0783818	0.829589	0.207757	0.564645	0.00754964	0.983486	-0.380731	0.27774	0.653931	0.0402643	0.575209	0.0819119	-0.0271989	0.940546	0.0624335	0.863958	0.5228	0.121027	-0.129997	0.720389	0.177521	0.623681	-0.471126	0.169307	0.451168	0.190616	-0.0732505	0.840622	0.319162	0.368711	0.848359	0.00191841
VIT_06s0004g06340	black	-0.205759	0.568479	-0.0521332	0.886268	0.608229	0.0620776	0.648569	0.0425043	-0.33913	0.337746	0.150631	0.67787	0.419756	0.227183	-0.0807196	0.824572	0.787441	0.00684856	0.437025	0.206622	0.306377	0.389246	0.0510423	0.888635	0.579048	0.0794209	0.244201	0.496542	0.31476	0.375719	-0.3329	0.34726	0.769014	0.00932342	-0.210376	0.559636	0.169552	0.639584	0.577272	0.0805671
VIT_08s0032g00700	black	-0.225301	0.531419	0.425452	0.220278	0.187154	0.604642	0.693951	0.0260056	0.0661625	0.855902	-0.066188	0.855846	0.133521	0.713075	0.0810509	0.823861	0.317471	0.371395	0.101297	0.780672	-0.276871	0.438675	-0.0825148	0.820723	0.734304	0.0155918	0.15919	0.660463	0.376099	0.284114	-0.142104	0.695348	0.0212299	0.95358	0.340441	0.335761	-0.005343	0.988313	0.859514	0.00143333
VIT_15s0021g01340	black	-0.211275	0.557918	0.382745	0.274993	0.33608	0.342387	0.685724	0.0285971	-0.245966	0.493337	0.253832	0.479157	0.00163313	0.996428	-0.151033	0.677048	0.697803	0.0248497	0.364903	0.299839	-0.227196	0.527878	-0.197431	0.584564	0.775447	0.0083978	0.1905	0.598078	0.112368	0.757275	-0.387276	0.268868	0.295142	0.407739	-0.17447	0.629754	0.315809	0.374044	0.952015	2.18859e+09
VIT_17s0000g00130	black	-0.230053	0.522558	0.355242	0.313772	0.28369	0.427006	0.560063	0.0922289	-0.0939398	0.79631	-0.00129229	0.997173	0.0277973	0.93924	0.213561	0.553565	0.369654	0.29311	-0.0293048	0.935951	-0.435244	0.20869	-0.316278	0.373294	0.847379	0.00196606	0.443441	0.199267	-0.00348187	0.992384	-0.045841	0.899933	-0.0590639	0.871248	-0.166248	0.646218	0.0363229	0.920648	0.887805	0.000604174
VIT_04s0008g04230	black	-0.226874	0.528479	0.298765	0.40173	0.0643065	0.85991	0.453949	0.187557	-0.00191963	0.995801	-0.0887501	0.807381	0.26194	0.464729	0.153647	0.67172	0.264886	0.459535	0.0682335	0.851432	-0.244797	0.495458	-0.173589	0.631512	0.429848	0.215031	-0.0289743	0.936672	-0.0648586	0.858717	0.455219	0.18617	0.118648	0.74408	-0.169126	0.640438	0.0182712	0.960045	0.700271	0.0241279
VIT_00s0287g00050	black	0.319202	0.368647	0.028815	0.937019	-0.301042	0.397976	0.402551	0.248776	-0.291666	0.413541	0.300984	0.398071	-0.166409	0.645893	-0.481192	0.159125	0.108554	0.765317	0.289549	0.417095	0.177028	0.62466	0.00212227	0.995358	0.187372	0.604213	-0.442175	0.200707	-0.18432	0.610222	-0.116394	0.748811	0.112338	0.757339	-0.0625152	0.863781	-0.0094479	0.979335	0.751698	0.0121695
VIT_04s0023g01790	black	0.323169	0.362387	-0.114575	0.752631	0.0143981	0.968511	0.336114	0.342335	-0.514937	0.127739	0.513189	0.129262	-0.0110805	0.975764	-0.366471	0.29761	0.558585	0.0932781	0.168733	0.641227	0.172018	0.634649	-0.333576	0.34622	0.48518	0.155196	-0.113863	0.754128	0.251962	0.482512	-0.488998	0.15149	0.402256	0.249156	-0.125487	0.72978	0.182716	0.613388	0.684942	0.0288521
VIT_01s0010g02760	black	-0.206991	0.566114	0.228961	0.524589	0.497878	0.14308	0.640273	0.0461326	-0.347263	0.32553	0.306842	0.388489	0.120935	0.739291	-0.139052	0.701636	0.846303	0.0020193	0.391967	0.262607	-0.0680596	0.851807	-0.202357	0.575028	0.749439	0.0125809	0.287099	0.421226	0.167174	0.644357	-0.47322	0.167158	0.530342	0.114799	-0.241911	0.500716	0.359274	0.307917	0.810863	0.00442536
VIT_03s0038g00640	black	0.317917	0.370685	-0.140604	0.698438	-0.0599855	0.869253	0.480215	0.160098	-0.200443	0.578728	0.136282	0.707359	0.163551	0.651649	-0.264787	0.459709	0.156612	0.66569	0.0802321	0.825618	0.368396	0.294884	0.00168516	0.996314	0.341907	0.333549	-0.235424	0.512617	0.300188	0.399382	-0.212149	0.556252	0.319015	0.368943	0.221888	0.537819	-0.234307	0.514678	0.643612	0.0446482
VIT_00s1466g00010	black	0.300594	0.398714	0.203677	0.572483	-0.28302	0.428146	0.308095	0.386455	-0.273996	0.443641	0.365433	0.299085	-0.425367	0.22038	-0.358423	0.309147	0.119541	0.742208	0.060989	0.867082	-0.22241	0.536838	-0.312024	0.380108	0.450038	0.191867	-0.158978	0.660893	-0.223154	0.535442	-0.298549	0.402086	-0.206968	0.566157	-0.194321	0.590614	0.0687689	0.850277	0.854858	0.00162341
VIT_02s0025g02270	black	-0.204169	0.571537	0.221638	0.53829	0.464142	0.176594	0.710599	0.021263	-0.308251	0.386202	0.230506	0.521716	0.149395	0.680395	-0.123376	0.734185	0.764256	0.0100528	0.387921	0.268002	-0.0401789	0.91225	-0.132761	0.71465	0.774444	0.00853766	0.249579	0.486802	0.193655	0.591912	-0.403721	0.247273	0.473581	0.166789	-0.229214	0.524117	0.256656	0.47411	0.880951	0.000759365
VIT_08s0040g01840	black	0.301701	0.396892	0.113517	0.754856	-0.296745	0.405074	0.315054	0.375249	-0.152322	0.67442	0.187589	0.603787	-0.158224	0.662421	-0.2556	0.475993	0.0145644	0.968147	-0.02331	0.949037	-0.0513084	0.888058	-0.236072	0.511422	0.302558	0.395485	-0.286682	0.421931	-0.199741	0.580086	0.0340492	0.925604	-0.0473386	0.896679	-0.116976	0.747587	-0.115693	0.750281	0.765854	0.00980357
VIT_04s0023g00370	black	-0.211229	0.558007	0.226119	0.529889	0.312874	0.378742	0.586923	0.0744654	-0.0684985	0.850861	-0.0662253	0.855766	0.391871	0.262734	0.247859	0.489908	0.446599	0.195705	-0.0280271	0.938739	-0.167378	0.643946	-0.273283	0.444875	0.68438	0.0290367	0.257824	0.472029	0.116383	0.748833	0.222847	0.536019	0.325844	0.358196	-0.00226859	0.995037	-0.032342	0.929326	0.792475	0.00626332
VIT_11s0016g05040	black	0.310807	0.382069	-0.0136563	0.970132	-0.126976	0.726676	0.370707	0.29163	-0.475981	0.164349	0.412688	0.235921	-0.32451	0.360283	-0.334645	0.344581	0.238453	0.507044	0.142722	0.694078	-0.0421665	0.907925	-0.236868	0.509957	0.551234	0.0986088	0.0109418	0.976068	-0.151954	0.67517	-0.405284	0.245273	-0.0750308	0.836791	-0.262088	0.464468	0.0516721	0.887269	0.849783	0.00185072
VIT_12s0035g00990	black	-0.225853	0.530387	0.542075	0.105515	0.170626	0.637434	0.761166	0.0105475	0.251778	0.482842	-0.130803	0.718714	0.0910695	0.80243	-0.0968987	0.790013	0.253269	0.480165	0.218627	0.543964	-0.164974	0.648781	0.0751232	0.836592	0.556274	0.0949334	-0.0673575	0.853322	0.273278	0.444884	-0.178286	0.62216	0.136898	0.706086	0.317946	0.370639	-0.0420289	0.908224	0.847516	0.00195933
VIT_08s0007g01800	black	-0.209953	0.560442	0.422167	0.224246	0.240865	0.502626	0.540373	0.106831	-0.232652	0.517737	0.271449	0.448058	0.0660073	0.856237	-0.00795968	0.982589	0.701648	0.0237313	0.182325	0.614161	-0.394889	0.258746	-0.41879	0.228366	0.761686	0.0104631	0.190772	0.597545	0.145997	0.687352	-0.183458	0.611922	0.242157	0.500267	-0.0719765	0.843365	0.371874	0.289994	0.892609	0.000510225
VIT_05s0020g01850	black	-0.215196	0.550459	0.522124	0.121595	0.0126946	0.972235	0.533933	0.111904	-0.189048	0.600922	0.252265	0.481967	-0.154735	0.669506	-0.147172	0.684943	0.489602	0.150909	0.33442	0.344926	-0.47045	0.170004	-0.238043	0.507798	0.617954	0.0569059	-0.0151096	0.966955	-0.0580919	0.873352	-0.0998282	0.783789	-0.0409016	0.910677	-0.138976	0.701794	0.381938	0.276092	0.934121	7.60715e+09
VIT_08s0007g02000	black	-0.203867	0.572118	0.290974	0.414702	0.406585	0.243615	0.729348	0.0166779	-0.136958	0.705962	0.0714558	0.844486	0.237684	0.508457	0.0117957	0.974201	0.615182	0.0583496	0.196724	0.585937	-0.107974	0.766542	-0.193802	0.591626	0.781087	0.00764136	0.228723	0.525032	0.168877	0.640938	-0.167783	0.643133	0.412427	0.236247	-0.123003	0.734964	0.0887166	0.807453	0.932168	8.5292e+09
VIT_09s0070g00520	black	-0.216833	0.547356	0.359354	0.307802	0.27938	0.434366	0.468218	0.172318	-0.255671	0.475867	0.26322	0.462468	0.0504602	0.889899	0.0307814	0.932729	0.711611	0.0209956	0.139993	0.699696	-0.416794	0.230821	-0.462278	0.178569	0.796765	0.00579332	0.235415	0.512633	0.207136	0.565836	-0.203926	0.572005	0.181684	0.615428	-0.340624	0.335485	0.359297	0.307883	0.837924	0.0024705
VIT_09s0002g06750	black	-0.210034	0.560289	0.49206	0.148557	0.165884	0.646951	0.563731	0.0896586	-0.203905	0.572045	0.271513	0.447948	-0.106619	0.769404	-0.155016	0.668934	0.603293	0.0648172	0.322625	0.363243	-0.393364	0.260758	-0.289338	0.417451	0.654815	0.0399028	0.0742398	0.838493	-0.123334	0.734274	-0.180312	0.618143	0.153856	0.671295	-0.26231	0.464075	0.381284	0.276984	0.941521	4.76615e+09
VIT_01s0010g03920	black	-0.204008	0.571846	0.281149	0.431338	0.177215	0.62429	0.745318	0.0133564	-0.0648235	0.858793	-0.00638912	0.986024	0.153021	0.672995	-0.218582	0.544049	0.372625	0.288944	0.49245	0.148186	0.0738367	0.83936	0.20894	0.562379	0.434631	0.209406	-0.168573	0.641549	0.0152827	0.966577	-0.0112225	0.975454	0.309129	0.384779	-0.164695	0.649344	0.0446395	0.902545	0.842431	0.0022197
VIT_02s0012g02920	black	-0.212888	0.554845	0.33384	0.345816	0.231196	0.520436	0.748508	0.0127534	0.0919522	0.800547	-0.178304	0.622125	0.26632	0.457016	0.133838	0.712418	0.266366	0.456935	0.061119	0.8668	-0.152858	0.673327	-0.0431784	0.905723	0.720884	0.0186526	0.135237	0.70952	0.278857	0.435262	0.0569381	0.875851	0.117752	0.74596	0.138239	0.703316	-0.166232	0.646251	0.906376	0.000299831
VIT_11s0118g00690	black	-0.217491	0.546111	0.476783	0.163538	0.0888162	0.80724	0.67929	0.0307425	0.0351038	0.923305	-0.0295026	0.935519	-0.0283439	0.938048	-0.0564029	0.87701	0.259803	0.468513	0.231917	0.519098	-0.305453	0.390751	-0.0353152	0.922844	0.625305	0.0531909	0.015327	0.96648	0.00738662	0.983843	-0.0251394	0.945042	-0.0484386	0.894289	-0.0406078	0.911317	0.0379115	0.917188	0.944562	3.86382e+09
VIT_02s0025g03930	black	0.271408	0.448129	0.229164	0.524211	-0.246915	0.491616	0.0262907	0.942529	-0.352279	0.318113	0.492874	0.147783	-0.656686	0.0391449	-0.276449	0.439404	0.155107	0.668749	-0.0558035	0.878309	-0.481453	0.158867	-0.528518	0.116285	0.450522	0.19133	0.0944347	0.795257	-0.386171	0.270355	-0.437368	0.206225	-0.401941	0.249563	-0.391315	0.263472	0.264319	0.460533	0.64465	0.0441935
VIT_12s0134g00410	black	0.304646	0.392069	0.0833462	0.818941	-0.226902	0.528427	0.232347	0.518302	-0.505437	0.136151	0.53951	0.107503	-0.404212	0.246644	-0.452094	0.189594	0.317881	0.370743	0.231055	0.520698	-0.116652	0.748269	-0.339328	0.337446	0.345113	0.328737	-0.177256	0.624208	-0.459916	0.181091	-0.255217	0.476679	0.018646	0.959226	-0.475512	0.164825	0.259933	0.468283	0.79481	0.00600421
VIT_18s0041g00550	black	-0.228964	0.524582	0.543056	0.104762	0.166446	0.64582	0.586292	0.0748543	0.0962537	0.791385	-0.0341433	0.925399	-0.0871155	0.810875	0.08102	0.823928	0.271678	0.447661	0.0178236	0.961023	-0.487698	0.152746	-0.240707	0.502916	0.743068	0.0137935	0.235438	0.512591	0.0370311	0.919105	-0.122234	0.736572	-0.135392	0.709201	-0.0113324	0.975213	0.0461186	0.89933	0.897369	0.000428126
VIT_02s0025g04550	black	-0.215208	0.550437	0.473694	0.166673	0.172033	0.634619	0.640286	0.0461264	-0.0169492	0.962934	0.025006	0.945334	-0.0336314	0.926515	-0.00812884	0.982219	0.355621	0.31322	0.160652	0.657504	-0.361445	0.304788	-0.180885	0.617008	0.694596	0.0258095	0.143248	0.692997	-0.0774032	0.831691	-0.0526122	0.885229	0.0155472	0.965999	-0.150262	0.678624	0.0872751	0.810533	0.957434	1.36415e+09
VIT_19s0090g00070	black	-0.196051	0.587246	0.349094	0.322812	0.247731	0.49014	0.645606	0.0437774	-0.260432	0.467397	0.237283	0.509193	0.0389428	0.914942	-0.180623	0.617528	0.634015	0.0490024	0.413146	0.235349	-0.163281	0.652194	-0.149918	0.679326	0.609407	0.0614353	0.0541777	0.881833	-0.124661	0.731502	-0.140836	0.69796	0.348514	0.323673	-0.273393	0.444685	0.304584	0.39217	0.925825	0.000121007
VIT_11s0052g01620	black	-0.193173	0.592852	0.254549	0.477873	0.439011	0.204329	0.727011	0.0172079	-0.205483	0.56901	0.159019	0.660809	0.244008	0.496894	-0.105101	0.772614	0.714619	0.0202146	0.335308	0.343567	0.0075869	0.983405	-0.131001	0.718304	0.687925	0.0278872	0.161364	0.656064	0.136049	0.707841	-0.254316	0.478289	0.574315	0.0824989	-0.122266	0.736506	0.18779	0.603392	0.873724	0.000952557
VIT_04s0044g01360	black	-0.20263	0.574502	0.353932	0.315687	0.191783	0.595568	0.768168	0.00945039	0.00997583	0.97818	-0.0629971	0.862739	0.174591	0.629511	-0.082902	0.819893	0.340578	0.335554	0.301077	0.397918	-0.0603291	0.868509	0.0606778	0.867755	0.575736	0.081567	-0.0419415	0.908414	0.0567491	0.87626	0.0247619	0.945867	0.236347	0.510916	-0.035775	0.921842	-0.0303051	0.933768	0.930993	9.12284e+09
VIT_11s0016g03650	black	-0.207034	0.566031	0.2494	0.487124	0.330232	0.351374	0.641037	0.0457902	-0.190871	0.597351	0.163167	0.652423	0.141653	0.696278	-0.0877239	0.809574	0.621336	0.0551762	0.33139	0.349586	-0.0948167	0.794443	-0.0604329	0.868285	0.720056	0.0188541	0.155046	0.668874	0.529365	0.115593	-0.443995	0.19864	0.268229	0.453673	0.0817728	0.822313	0.220788	0.539889	0.741542	0.0140958
VIT_01s0011g04560	black	0.302466	0.395636	-0.0338678	0.925999	-0.140073	0.699533	0.203573	0.572685	-0.636017	0.0480718	0.558514	0.0933285	-0.33571	0.342952	-0.222637	0.536413	0.386575	0.269811	0.0372225	0.918688	-0.234508	0.514305	-0.512612	0.129767	0.632982	0.0494871	0.134719	0.710592	-0.15078	0.677565	-0.349871	0.321662	-0.120675	0.739835	-0.375434	0.285034	0.231168	0.520488	0.812355	0.00429568
VIT_12s0059g01960	black	-0.212531	0.555526	0.559607	0.0925516	0.0465654	0.898359	0.571578	0.0843138	-0.0577681	0.874053	0.147191	0.684904	-0.146859	0.685585	-0.142645	0.694236	0.396388	0.256779	0.285247	0.424363	-0.426581	0.218923	-0.19052	0.598039	0.571806	0.0841618	-0.0230272	0.949655	-0.171159	0.636367	-0.0562608	0.877318	-0.00601429	0.986844	-0.158911	0.661029	0.264595	0.460047	0.936646	6.52641e+09
VIT_11s0052g00440	black	-0.216861	0.547303	0.245616	0.493972	0.360901	0.305571	0.611129	0.0605045	-0.141231	0.697146	0.000110281	0.999759	0.0331089	0.927654	0.164006	0.650733	0.383943	0.273367	0.0563523	0.87712	-0.295014	0.407951	-0.170047	0.638593	0.884052	0.00068595	0.49101	0.149559	0.195088	0.58912	-0.262713	0.463364	-0.0443568	0.90316	-0.119099	0.743135	-0.00118406	0.99741	0.833386	0.00274311
VIT_18s0001g12420	black	0.297792	0.403339	-0.0124614	0.972745	-0.245895	0.493465	0.402212	0.249214	-0.186827	0.605285	0.126969	0.72669	-5.18839e+09	0.999887	-0.177763	0.623199	0.0248788	0.945611	-0.031352	0.931485	0.0627305	0.863316	-0.144321	0.690791	0.412759	0.235832	-0.235114	0.513188	0.152355	0.674353	-0.0197318	0.956853	-0.0368067	0.919594	0.0747972	0.837293	-0.216241	0.548477	0.763596	0.0101571
VIT_01s0010g03810	black	-0.217654	0.545803	0.346119	0.327234	0.0246966	0.946009	0.637808	0.0472491	0.0575106	0.874611	-0.104046	0.774848	-0.0221198	0.951637	-0.145147	0.689096	0.106981	0.768639	0.388936	0.266643	-0.105093	0.772631	0.267994	0.454084	0.406794	0.243349	-0.13811	0.703582	0.0799859	0.826146	-0.0203117	0.955587	-0.0976802	0.788352	-0.0286769	0.937321	-0.0281073	0.938564	0.7373	0.0149598
VIT_04s0008g02290	black	0.30237	0.395794	0.126303	0.728078	-0.323449	0.361948	0.287152	0.421138	-0.47736	0.162957	0.521632	0.122009	-0.379693	0.279161	-0.428316	0.216851	0.266251	0.457138	0.225547	0.530958	-0.159674	0.659482	-0.294038	0.409576	0.3927	0.261635	-0.220532	0.540372	-0.229024	0.524472	-0.276436	0.439426	-0.0924231	0.799543	-0.116217	0.749182	0.246977	0.491503	0.83277	0.00278168
VIT_04s0008g01830	black	-0.222665	0.53636	0.410551	0.238598	-0.117736	0.745992	0.424554	0.221358	0.085666	0.813975	-0.126767	0.727111	-0.00835911	0.981716	0.0592795	0.870781	0.00673431	0.985269	0.139595	0.700517	-0.351515	0.319236	-0.00394909	0.991361	0.317059	0.372051	-0.0992381	0.785042	-0.246383	0.49258	0.412681	0.23593	-0.215096	0.550649	-0.0688071	0.850195	-0.00191705	0.995806	0.680019	0.030494
VIT_07s0191g00240	black	-0.189168	0.600687	0.256072	0.475151	0.437648	0.205901	0.779184	0.00789094	-0.122448	0.736125	0.0582835	0.872937	0.274268	0.443168	-0.0547766	0.880535	0.609819	0.0612119	0.27408	0.443494	0.0291171	0.93636	-0.0748633	0.837151	0.709727	0.0214955	0.185239	0.608409	0.1677	0.643299	-0.220484	0.540462	0.523818	0.120174	-0.0169317	0.962973	0.0614435	0.866099	0.895334	0.000461945
VIT_08s0007g07840	black	-0.197994	0.583471	0.328715	0.353726	0.383198	0.274377	0.546564	0.102093	-0.360996	0.305433	0.368981	0.294058	-0.0367351	0.91975	-0.111777	0.75852	0.806638	0.00480797	0.310147	0.383135	-0.295443	0.407238	-0.352526	0.317749	0.79666	0.00580456	0.313859	0.377161	0.0895075	0.805763	-0.457439	0.18376	0.311722	0.380594	-0.283585	0.427185	0.43865	0.204745	0.854197	0.00165181
VIT_05s0062g01110	black	0.305651	0.390428	-0.234333	0.514629	0.244456	0.496079	0.424762	0.221108	-0.530099	0.114996	0.381198	0.277102	-0.00885496	0.980631	-0.231617	0.519655	0.479967	0.160345	0.0791032	0.828041	0.25269	0.481204	-0.273036	0.445303	0.6236	0.0540377	0.238184	0.507539	-0.0103798	0.977297	-0.511943	0.130355	0.407914	0.241928	-0.329156	0.353042	-0.026794	0.94143	0.732045	0.0160806
VIT_06s0004g03550	black	-0.211473	0.557542	0.409482	0.239945	0.273531	0.444445	0.705149	0.0227437	0.00307844	0.993266	-0.0284635	0.937786	-0.0470197	0.897372	-0.0367689	0.919677	0.325512	0.358715	0.198754	0.581997	-0.247543	0.49048	-0.0562101	0.877428	0.728142	0.01695	0.213951	0.552824	-0.0272189	0.940503	-0.205322	0.569319	0.0314937	0.931176	-0.205846	0.568312	-0.00510528	0.988832	0.939913	5.30203e+09
VIT_10s0003g01310	black	-0.203084	0.573627	0.42378	0.222292	0.130364	0.719627	0.59216	0.0712836	-0.0734589	0.840173	0.0767784	0.833034	0.0855772	0.814165	0.0822855	0.821214	0.44287	0.199916	0.0766242	0.833365	-0.408776	0.240836	-0.28862	0.41866	0.789765	0.00657368	0.145376	0.688626	0.344952	0.328978	-0.0974728	0.788792	-0.0118361	0.974112	0.105458	0.771858	0.141346	0.69691	0.908237	0.000277332
VIT_18s0001g01460	black	-0.215984	0.548965	0.568198	0.08659	0.165601	0.64752	0.746328	0.0131633	0.305512	0.390655	-0.190523	0.598032	-0.057265	0.875143	-0.127197	0.726214	0.0929632	0.798391	0.22319	0.535374	-0.168765	0.641162	0.157707	0.66347	0.466128	0.174503	-0.0104524	0.977138	-0.1104	0.761421	-0.133373	0.713382	0.0496772	0.891599	0.179698	0.61936	-0.11884	0.743677	0.839518	0.00237955
VIT_10s0003g01290	black	-0.198359	0.582764	0.412664	0.235951	0.185184	0.608518	0.784055	0.00726342	0.169171	0.640348	-0.160993	0.656814	0.166974	0.644758	-0.0525874	0.885283	0.196108	0.587135	0.230961	0.520871	-0.0404892	0.911575	0.157314	0.664266	0.51075	0.131406	7.811e+09	0.999829	0.104523	0.773837	-0.0466458	0.898184	0.198375	0.582732	0.380993	0.277381	-0.122504	0.736008	0.833747	0.00272065
VIT_13s0019g02940	black	0.297758	0.403396	0.0517339	0.887134	-0.032497	0.928988	0.346851	0.326144	-0.520642	0.122846	0.541268	0.106138	-0.308604	0.385629	-0.390593	0.264432	0.463645	0.17712	0.168992	0.640707	-0.0706528	0.846216	-0.398318	0.254258	0.561969	0.0908874	0.0139764	0.969433	-0.204445	0.571005	-0.485881	0.154512	0.14824	0.682757	-0.36153	0.304666	0.222013	0.537585	0.86332	0.00129042
VIT_01s0146g00450	black	0.287613	0.420359	0.0607883	0.867516	-0.44313	0.19962	0.143562	0.692351	-0.220799	0.539869	0.260456	0.467356	-0.082772	0.820172	-0.276619	0.43911	0.00389565	0.991478	0.0780501	0.830302	0.0021814	0.995228	-0.168255	0.642187	0.0020885	0.995431	-0.44801	0.194125	-0.273215	0.444992	0.242184	0.500218	0.0277466	0.939351	0.156724	0.665464	0.0473757	0.896598	0.510348	0.131761
VIT_10s0003g01650	black	-0.208387	0.563438	0.361362	0.304908	-0.0906999	0.803218	0.476168	0.16416	0.0100368	0.978047	-0.0833799	0.818869	0.130956	0.718395	0.141728	0.696122	0.14446	0.690507	0.0652073	0.857964	-0.371552	0.290445	-0.126885	0.726865	0.512504	0.129862	-0.0570408	0.875628	0.134542	0.710959	0.349452	0.322282	-0.180491	0.617789	0.0678671	0.852223	0.00843063	0.981559	0.764995	0.00993709
VIT_09s0002g09030	black	-0.209518	0.561274	0.517311	0.125689	0.0591175	0.871131	0.607728	0.0623522	0.0758928	0.834937	-0.029231	0.936112	-0.023019	0.949673	0.00136401	0.997016	0.25873	0.470418	0.120036	0.741171	-0.398547	0.25396	-0.16307	0.65262	0.632151	0.0498795	0.0170149	0.962791	0.0269342	0.941124	0.0322121	0.929609	-0.0781273	0.830136	-0.0493313	0.89235	0.0499853	0.89093	0.923636	0.00013557
VIT_11s0016g00070	black	0.291811	0.4133	0.0898043	0.80513	-0.107113	0.768359	0.401391	0.250272	-0.371802	0.290096	0.373359	0.28792	-0.27884	0.435291	-0.29219	0.412665	0.260685	0.466949	0.0558318	0.878248	-0.108083	0.76631	-0.329241	0.35291	0.58798	0.0738158	0.00416247	0.990895	-0.130623	0.719087	-0.364164	0.300894	-0.0231137	0.949466	-0.189172	0.60068	0.0355769	0.922274	0.903443	0.000337971
VIT_13s0067g02410	black	-0.211827	0.556866	0.346079	0.327295	0.241978	0.500593	0.742824	0.0138416	0.148308	0.682618	-0.22211	0.537403	0.0355664	0.922297	0.0172676	0.962238	0.105595	0.771568	0.161913	0.654955	-0.121084	0.738979	0.150901	0.67732	0.639998	0.0462561	0.165215	0.648296	0.0713033	0.844815	-0.112641	0.756701	-0.0434976	0.905029	-0.0428885	0.906354	-0.221635	0.538296	0.84817	0.00192753
VIT_00s0505g00050	black	-0.217328	0.54642	0.462394	0.178446	0.33136	0.349633	0.576771	0.0808924	0.0787914	0.82871	-0.0465619	0.898366	-0.0867446	0.811668	0.107871	0.766759	0.294296	0.409147	-0.0179388	0.960771	-0.395877	0.257449	-0.230048	0.522567	0.752204	0.0120787	0.4236	0.222509	-0.0897677	0.805208	-0.235428	0.512609	-0.0209677	0.954153	-0.074952	0.83696	-0.00067451	0.998525	0.820692	0.00362019
VIT_03s0180g00080	black	0.268855	0.452579	-0.0390278	0.914757	0.0105853	0.976847	0.199593	0.580373	-0.38272	0.275027	0.277989	0.436753	-0.31728	0.371699	0.0120337	0.97368	0.127597	0.725382	-0.244783	0.495485	-0.255616	0.475965	-0.465914	0.174728	0.688892	0.0275793	0.433615	0.210594	-0.187998	0.602983	-0.348896	0.323106	-0.25843	0.470951	-0.263134	0.46262	-0.0748482	0.837184	0.692815	0.0263537
VIT_15s0024g01200	black	-0.217183	0.546695	0.573899	0.0827731	-0.0305111	0.933319	0.673704	0.0326919	0.287641	0.420311	-0.156123	0.666684	-0.164557	0.649623	-0.225192	0.531623	-0.0244904	0.946459	0.363665	0.301606	-0.184039	0.610775	0.322069	0.364118	0.314128	0.376731	-0.189294	0.60044	-0.0186237	0.959275	-0.143254	0.692983	-0.150848	0.677427	0.339696	0.336888	-0.0411047	0.910235	0.727535	0.0170881
VIT_06s0009g01420	black	0.279724	0.433775	0.131195	0.7179	-0.204361	0.571167	0.122011	0.737038	-0.587399	0.0741725	0.647163	0.043105	-0.557454	0.0940859	-0.342523	0.332621	0.380134	0.278557	0.110994	0.760171	-0.376031	0.284208	-0.527392	0.11721	0.536803	0.109626	0.08598	0.813303	-0.300541	0.3988	-0.487983	0.152471	-0.217535	0.546028	-0.36067	0.305903	0.395642	0.257757	0.756777	0.0112792
VIT_18s0072g01260	black	-0.207802	0.564558	0.545552	0.102859	-0.14933	0.680528	0.575815	0.0815156	0.113054	0.75583	-0.0165541	0.963798	-0.191801	0.595532	-0.273219	0.444985	0.0634795	0.861697	0.451735	0.18999	-0.245412	0.494342	0.224322	0.533252	0.241282	0.501865	-0.308899	0.385153	-0.206934	0.566224	0.0501963	0.890472	-0.148841	0.681527	0.0854197	0.814502	0.123555	0.733812	0.757874	0.0110931
VIT_15s0048g02290	black	-0.198055	0.583352	0.464431	0.176289	0.114693	0.752384	0.653685	0.0403654	0.0157166	0.965629	0.00419177	0.990831	0.034711	0.924161	0.0271542	0.940644	0.334842	0.34428	0.112724	0.756526	-0.362418	0.303391	-0.173915	0.630861	0.737092	0.0150032	0.0958399	0.792265	0.230479	0.521766	-0.0939725	0.796241	-0.0388102	0.915231	0.105069	0.772682	0.0552971	0.879407	0.94044	5.12171e+09
VIT_07s0005g06410	black	-0.187559	0.603845	0.237944	0.50798	0.458964	0.182114	0.668128	0.03472	-0.223165	0.535422	0.111455	0.759198	0.104979	0.772872	0.0572297	0.875219	0.587382	0.074183	0.145857	0.68764	-0.17582	0.627063	-0.236508	0.51062	0.858379	0.00147812	0.444304	0.198291	0.0444211	0.90302	-0.285876	0.423295	0.282858	0.428423	-0.220858	0.539758	0.0941285	0.795909	0.905332	0.000313025
VIT_14s0060g00420	black	0.291713	0.413463	-0.155033	0.6689	0.0735657	0.839943	0.551561	0.0983673	-0.290428	0.415619	0.166376	0.64596	-0.052788	0.884847	-0.399367	0.252893	0.147939	0.683374	0.2707	0.449362	0.432089	0.212385	0.147022	0.685251	0.328689	0.353767	-0.0970796	0.789629	-0.211845	0.556832	-0.327123	0.356202	0.328116	0.354657	-0.217673	0.545767	-0.222739	0.53622	0.724489	0.0177929
VIT_06s0004g04540	black	-0.205707	0.568578	0.381607	0.276544	0.158128	0.662615	0.366302	0.297849	-0.31602	0.373706	0.300186	0.399385	-0.238938	0.506155	-0.00717151	0.984313	0.52958	0.115418	0.182011	0.61478	-0.555579	0.0954349	-0.399669	0.252501	0.73638	0.0151519	0.314774	0.375696	-0.122381	0.736265	-0.221753	0.538073	-0.140052	0.699575	-0.454157	0.187329	0.395214	0.258319	0.807072	0.00476762
VIT_14s0068g00840	black	0.269023	0.452285	-0.215506	0.549872	-0.0104211	0.977206	0.255077	0.476928	-0.25233	0.48185	0.00496217	0.989146	0.127695	0.725178	0.291424	0.413947	-0.0026371	0.994231	-0.477292	0.163025	-0.096671	0.790497	-0.428832	0.216237	0.721447	0.0185166	0.362898	0.302704	0.262563	0.463628	0.0359466	0.921468	-0.195969	0.587404	-0.0119039	0.973964	-0.395884	0.25744	0.644518	0.0442511
VIT_13s0067g01090	black	-0.194427	0.590407	0.38331	0.274226	0.185108	0.608667	0.599641	0.066894	-0.0626816	0.863421	-0.00213617	0.995327	0.0661272	0.855978	0.151269	0.676567	0.335845	0.342745	0.00896431	0.980392	-0.384401	0.272746	-0.271345	0.448239	0.773052	0.00873451	0.283905	0.42664	0.0123383	0.973014	0.0289969	0.936623	-0.0161858	0.964603	-0.0080866	0.982312	0.0230575	0.949588	0.926666	0.000115734
VIT_05s0020g04780	black	-0.177659	0.623406	0.0799202	0.826287	0.528872	0.115996	0.695177	0.0256338	-0.176229	0.626251	0.0819363	0.821963	0.456609	0.184658	-0.0618398	0.865242	0.729016	0.0167525	0.311174	0.381477	0.233015	0.517065	-0.038669	0.915538	0.603213	0.0648621	0.12749	0.725604	0.396497	0.256636	-0.251834	0.482742	0.756194	0.0113789	-0.0702679	0.847046	0.0898818	0.804964	0.679873	0.0305437
VIT_12s0035g00840	black	0.25131	0.483684	-0.0386514	0.915576	0.000301678	0.99934	0.14312	0.693259	-0.371843	0.290038	0.374487	0.286349	-0.458999	0.182076	-0.231092	0.520629	0.159701	0.659429	0.0243098	0.946854	-0.128685	0.723116	-0.208743	0.562758	0.502735	0.138604	0.279802	0.433643	0.063263	0.862165	-0.743373	0.0137337	-0.25772	0.472213	-0.113661	0.754553	0.0915211	0.801466	0.443884	0.198765
VIT_00s0274g00070	black	-0.185134	0.608617	0.225443	0.531153	0.464156	0.176579	0.740503	0.014304	-0.0832095	0.819234	0.00757445	0.983432	0.30697	0.388281	0.0622938	0.86426	0.587662	0.0740109	0.121534	0.738036	-0.0391099	0.914578	-0.161636	0.655514	0.830566	0.00292301	0.279533	0.434104	0.417337	0.230152	-0.275441	0.441142	0.414307	0.233903	-0.0139608	0.969467	-0.0103439	0.977375	0.865958	0.00119763
VIT_06s0004g02960	black	-0.173778	0.631134	0.244341	0.496288	0.406941	0.243162	0.678924	0.0308679	-0.268978	0.452363	0.25636	0.474637	0.193468	0.592276	-0.210728	0.558962	0.786866	0.0069178	0.430429	0.214343	0.03023	0.933932	-0.130992	0.718321	0.626397	0.0526533	0.0643964	0.859716	0.148817	0.681577	-0.326908	0.356537	0.612769	0.0596264	-0.221896	0.537805	0.296232	0.405926	0.836425	0.0025583
VIT_16s0022g01970	black	-0.18754	0.603883	0.445623	0.196801	0.299087	0.401198	0.709413	0.0215793	-0.0324404	0.929111	0.102547	0.778023	0.0501733	0.890522	-0.156125	0.666679	0.541905	0.105646	0.282627	0.428816	-0.163769	0.651209	-0.141257	0.697092	0.649911	0.0419359	0.0586476	0.872149	0.0196621	0.957006	-0.244734	0.495573	0.342072	0.3333	-0.141462	0.69667	0.152165	0.674739	0.935507	6.99851e+09
VIT_12s0034g01250	black	-0.191028	0.597044	0.472958	0.167426	0.177319	0.624082	0.683541	0.029313	0.00712934	0.984405	0.0197802	0.956748	-0.0223189	0.951202	-0.0661017	0.856033	0.348285	0.324012	0.198907	0.581702	-0.282793	0.428534	-0.123107	0.734747	0.655899	0.0394625	0.0931151	0.798068	-0.088763	0.807354	-0.0887145	0.807457	0.0877781	0.809458	-0.0846376	0.816176	0.062094	0.864692	0.965994	5.61543e+07
VIT_00s0301g00080	black	-0.177798	0.62313	0.0306106	0.933102	0.49743	0.143497	0.621728	0.054978	-0.229494	0.523597	0.087623	0.80979	0.492176	0.148446	0.0530379	0.884305	0.735033	0.0154364	0.203873	0.572106	0.139556	0.700597	-0.154325	0.67034	0.684613	0.02896	0.18812	0.602744	0.519681	0.123662	-0.178176	0.62238	0.648812	0.0424011	-0.124583	0.731666	0.0900116	0.804687	0.667443	0.0349747
VIT_13s0084g00140	black	-0.193773	0.591682	0.441884	0.201038	0.186753	0.605429	0.62931	0.0512368	-0.0766125	0.83339	0.0670713	0.85394	-0.0870297	0.811058	0.00484348	0.989405	0.364878	0.299876	0.140803	0.698028	-0.388662	0.267009	-0.203493	0.572838	0.766798	0.00965838	0.240817	0.502715	-0.0264686	0.94214	-0.167991	0.642715	-0.0506485	0.88949	-0.103046	0.776965	0.10053	0.782299	0.959312	1.14155e+09
VIT_10s0071g00330	black	0.255947	0.475374	0.146836	0.685632	-0.255544	0.476093	0.426064	0.219542	0.0146392	0.967984	0.0684693	0.850924	-0.425205	0.220574	-0.525596	0.118694	-0.239035	0.505977	0.304423	0.392433	0.170441	0.637803	0.323747	0.36148	0.0816472	0.822583	-0.348562	0.323601	-0.297333	0.4041	-0.352657	0.317557	-0.180956	0.616869	0.0017448	0.996183	-0.20517	0.56961	0.596368	0.0687924
VIT_02s0012g01680	black	-0.198551	0.582391	0.478258	0.162055	0.291545	0.413745	0.730266	0.016473	0.0266532	0.941738	0.0776011	0.831266	-0.164484	0.649768	-0.251823	0.482761	0.402194	0.249237	0.381728	0.276378	-0.165586	0.647549	0.0726273	0.841963	0.641642	0.0455198	0.114641	0.752493	0.103525	0.77595	-0.556877	0.0944997	0.115917	0.749811	-0.00497087	0.989126	0.129982	0.720419	0.857915	0.00149671
VIT_09s0002g00690	black	-0.175162	0.628374	0.323231	0.36229	0.105788	0.771161	0.588482	0.0735083	-0.159862	0.659103	0.100748	0.781837	0.198627	0.582244	0.0136227	0.970206	0.471064	0.169371	0.192593	0.593985	-0.226663	0.528872	-0.218467	0.544266	0.602699	0.0651522	0.00194658	0.995742	0.0664334	0.855317	0.147584	0.6841	0.216564	0.547866	-0.0237437	0.94809	0.1529	0.673242	0.887842	0.000603421
VIT_04s0008g03210	black	-0.178043	0.622644	0.26132	0.465826	0.405224	0.24535	0.526053	0.118315	-0.423708	0.222379	0.413624	0.234753	-0.0122246	0.973263	-0.144749	0.689912	0.855898	0.00157948	0.353746	0.31596	-0.22163	0.538305	-0.335032	0.343989	0.764356	0.0100372	0.304401	0.392468	0.105593	0.771574	-0.493306	0.147374	0.387478	0.268597	-0.307734	0.38704	0.469888	0.170585	0.807277	0.0047487
VIT_00s0181g00050	black	0.281032	0.431538	0.12934	0.721755	-0.119328	0.742654	0.260566	0.46716	-0.568464	0.0864098	0.655852	0.0394814	-0.395254	0.258267	-0.436653	0.207052	0.529605	0.115398	0.215083	0.550673	-0.197989	0.58348	-0.475598	0.164737	0.529054	0.115847	-0.046979	0.89746	-0.175782	0.627141	-0.52426	0.119805	0.0817392	0.822385	-0.31504	0.375271	0.398159	0.254465	0.828944	0.00303031
VIT_10s0003g00420	black	-0.198076	0.583311	0.515015	0.127672	0.0193613	0.957663	0.617084	0.0573564	0.155739	0.667465	-0.112128	0.75778	-0.0482871	0.894618	-0.0287495	0.937162	0.114741	0.752283	0.142099	0.69536	-0.328509	0.354046	-0.0322472	0.929533	0.514044	0.128515	-0.0384695	0.915972	-0.115049	0.751634	0.102224	0.778706	-0.105882	0.770963	-0.0133158	0.970877	-0.0427225	0.906715	0.880169	0.000778751
VIT_15s0048g02060	black	-0.166193	0.646328	0.182494	0.613826	0.451814	0.189903	0.656581	0.0391869	-0.26636	0.456945	0.239827	0.504525	0.254014	0.47883	-0.214679	0.551441	0.792881	0.00621773	0.441504	0.201471	0.129981	0.720423	-0.0899331	0.804855	0.550335	0.0992736	0.0592943	0.870749	0.118225	0.744967	-0.306156	0.389606	0.721219	0.0185714	-0.229482	0.52362	0.275905	0.440341	0.751371	0.0122284
VIT_14s0006g01670	black	-0.172959	0.632769	0.266128	0.457354	0.383015	0.274626	0.673265	0.0328488	-0.251989	0.482462	0.177681	0.623362	0.113916	0.754018	-0.0127409	0.972134	0.652984	0.0406538	0.204416	0.57106	-0.187443	0.604074	-0.261354	0.465765	0.853738	0.00167174	0.300894	0.39822	0.179418	0.619916	-0.298741	0.40177	0.296563	0.405377	-0.208056	0.564072	0.170161	0.638365	0.946315	3.40502e+09
VIT_13s0019g02810	black	-0.192832	0.593518	0.536854	0.109586	0.0159125	0.9652	0.664766	0.0359831	0.114904	0.751941	-0.0417785	0.908769	-0.163128	0.652502	-0.187516	0.60393	0.137323	0.705206	0.318211	0.370219	-0.265705	0.458095	0.0972548	0.789256	0.462359	0.178483	-0.0958318	0.792283	-0.180724	0.617327	-0.0653815	0.857588	-0.0897635	0.805217	-0.010388	0.977279	0.0316287	0.930881	0.891856	0.000524192
VIT_03s0038g02730	black	-0.164211	0.650319	0.103909	0.775138	0.435373	0.208541	0.524066	0.119966	-0.456661	0.184602	0.396085	0.257176	0.205296	0.569369	-0.200456	0.578701	0.916162	0.000195153	0.468044	0.1725	0.0517027	0.887202	-0.19789	0.583672	0.584829	0.0757626	0.131055	0.718191	0.195193	0.588915	-0.379604	0.279283	0.663984	0.0362811	-0.313779	0.377289	0.451145	0.190641	0.669708	0.0341368
VIT_00s2864g00010	black	-0.174268	0.630157	0.235219	0.512994	0.199616	0.580327	0.611681	0.0602079	-0.161759	0.655267	0.0694151	0.848884	0.262521	0.463702	0.0395946	0.913523	0.522249	0.121489	0.166672	0.645366	-0.160212	0.658394	-0.205901	0.568206	0.710032	0.0214138	0.0428082	0.906529	0.361773	0.304317	0.00563877	0.987666	0.226853	0.528517	-0.146443	0.686438	0.0897773	0.805187	0.865398	0.00121688
VIT_01s0026g00630	black	-0.205146	0.569657	0.658739	0.0383242	-0.0757279	0.835292	0.527447	0.117164	0.312288	0.379683	-0.103497	0.776011	-0.110257	0.761725	-0.0447256	0.902358	0.0513716	0.887921	0.0886293	0.807639	-0.430196	0.21462	-0.0310987	0.932037	0.411927	0.236872	-0.101114	0.781062	0.115734	0.750195	-0.0515702	0.88749	-0.193965	0.591307	0.494838	0.145926	0.0400083	0.912622	0.705788	0.0225667
VIT_08s0007g01360	black	-0.176292	0.626124	0.38015	0.278535	0.188078	0.602827	0.635148	0.0484743	-0.0913499	0.801831	0.0622584	0.864336	0.121592	0.737916	0.0824712	0.820816	0.452488	0.18916	0.0641678	0.860209	-0.333874	0.345763	-0.288971	0.418069	0.801319	0.00532253	0.18573	0.607442	0.226193	0.529751	-0.0693051	0.849121	0.0858154	0.813655	0.0353067	0.922863	0.0826702	0.82039	0.953713	1.89889e+08
VIT_05s0077g01030	black	-0.170495	0.637696	0.233674	0.515846	0.312605	0.379174	0.392095	0.262436	-0.532078	0.113394	0.520312	0.123126	-0.0478335	0.895603	-0.175659	0.627384	0.903802	0.000333128	0.401338	0.25034	-0.271871	0.447324	-0.403749	0.247237	0.662925	0.0366877	0.221438	0.538667	0.00952403	0.979168	-0.390141	0.265035	0.371151	0.291007	-0.44218	0.200701	0.611409	0.0603537	0.733353	0.0157964
VIT_17s0000g08420	black	0.272064	0.446989	-0.172972	0.632742	0.0033974	0.992568	0.398072	0.254579	-0.242626	0.499411	0.045879	0.899851	0.229427	0.523721	0.103366	0.776287	0.114678	0.752414	-0.264573	0.460086	0.102165	0.778833	-0.302902	0.394921	0.59096	0.0720043	0.12912	0.722213	0.179342	0.620065	0.06328	0.862128	0.123765	0.733373	0.0600443	0.869126	-0.338953	0.338014	0.723788	0.0179577
VIT_14s0006g01680	black	-0.164818	0.649096	0.289954	0.416414	0.352406	0.317926	0.691211	0.02685	-0.238818	0.506375	0.189596	0.599849	0.102388	0.77836	-0.0738375	0.839358	0.652269	0.04095	0.257083	0.473349	-0.159279	0.660282	-0.225461	0.531119	0.80593	0.00487435	0.218818	0.543604	0.153114	0.672806	-0.296081	0.406177	0.327053	0.356311	-0.199727	0.580112	0.186117	0.606682	0.960049	1.06198e+09
VIT_07s0151g00730	black	0.254927	0.477197	0.133617	0.712875	-0.346857	0.326135	0.326751	0.356781	-0.150875	0.677371	0.134446	0.711158	-0.275676	0.440737	-0.205522	0.568935	-0.132692	0.714793	-0.000305643	0.999331	-0.141374	0.696852	-0.11683	0.747895	0.336506	0.341737	-0.176339	0.626031	-0.23432	0.514653	0.0081018	0.982278	-0.30666	0.388786	0.0183303	0.959916	-0.147722	0.683818	0.757679	0.0111261
VIT_05s0049g02240	black	-0.189476	0.600084	0.498633	0.142378	-0.101952	0.779284	0.54964	0.0997896	0.212765	0.55508	-0.162274	0.654227	-0.0144025	0.968501	0.0195877	0.957168	-0.0396478	0.913407	0.114515	0.752758	-0.308609	0.385622	0.0786231	0.829071	0.368585	0.294618	-0.0757008	0.83535	-0.0299352	0.934575	0.170461	0.637763	-0.195621	0.588082	0.459601	0.18143	-0.0682258	0.851449	0.709249	0.0216235
VIT_18s0001g05640	black	0.264474	0.46026	-0.135932	0.708082	0.15048	0.678177	0.373298	0.288005	-0.527927	0.11677	0.397669	0.255105	-0.27037	0.449937	-0.285399	0.424104	0.352624	0.317606	0.15533	0.668296	0.0874806	0.810094	-0.204987	0.569962	0.59453	0.0698734	0.264506	0.460203	-0.224223	0.533436	-0.559836	0.0923896	0.115679	0.750312	-0.456019	0.1853	0.0364522	0.920367	0.736593	0.0151072
VIT_03s0132g00320	black	-0.159595	0.659642	0.33469	0.344512	0.230852	0.521074	0.57071	0.0848949	-0.350035	0.32142	0.396603	0.256498	0.0249426	0.945472	-0.249735	0.48652	0.801638	0.00529066	0.439742	0.203489	-0.189147	0.600729	-0.256538	0.474321	0.648418	0.0425687	0.000565447	0.998763	0.186472	0.605982	-0.360259	0.306496	0.387585	0.268453	-0.202805	0.574165	0.470053	0.170415	0.864008	0.00126573
VIT_00s0226g00040	black	0.260746	0.466841	-0.0245581	0.946312	-0.0747222	0.837455	0.427041	0.218373	-0.36116	0.305197	0.293341	0.410741	-0.212709	0.555186	-0.30768	0.387128	0.216261	0.548441	0.14889	0.681428	0.0345274	0.924561	-0.134105	0.711865	0.555917	0.0951909	-0.0505699	0.889661	0.0939517	0.796285	-0.411715	0.237138	-0.0477964	0.895684	-0.265839	0.457861	-0.0413997	0.909593	0.80733	0.00474378
VIT_12s0034g00960	black	-0.149818	0.67953	0.154196	0.670603	0.236333	0.510942	0.53693	0.109525	-0.38292	0.274755	0.313837	0.377197	0.266342	0.456978	-0.167983	0.642732	0.759059	0.0108945	0.434306	0.209785	0.0195554	0.957239	-0.164552	0.649631	0.484218	0.156139	-0.056226	0.877394	0.124547	0.731739	-0.065618	0.857077	0.574526	0.0823602	-0.148407	0.682417	0.373563	0.287635	0.729251	0.0166997
VIT_14s0030g00740	black	-0.1827	0.613419	0.4698	0.170677	0.211296	0.557879	0.589022	0.0731792	-0.158385	0.662095	0.296456	0.405555	-0.335858	0.342725	-0.424762	0.221107	0.529111	0.115801	0.566126	0.0880047	-0.211282	0.557906	0.027738	0.93937	0.522395	0.121367	8.15827e+08	0.999822	-0.0789088	0.828458	-0.618076	0.0568427	0.112271	0.75748	-0.312838	0.378799	0.390011	0.265208	0.79951	0.00550618
VIT_12s0035g02100	black	-0.172477	0.633731	0.435397	0.208512	0.109333	0.763673	0.55934	0.0927412	-0.187586	0.603792	0.193523	0.592169	-0.117263	0.746984	-0.0512117	0.888268	0.46001	0.180991	0.193866	0.5915	-0.43713	0.2065	-0.28968	0.416876	0.74694	0.0130473	0.15183	0.675423	-0.00702916	0.984624	-0.155609	0.667729	-0.0494274	0.892141	-0.191365	0.596384	0.23976	0.504648	0.964242	6.85029e+08
VIT_13s0047g00340	black	0.252468	0.481602	0.0772885	0.831938	-0.0796625	0.82684	0.309735	0.383799	-0.379718	0.279127	0.334787	0.344363	-0.360447	0.306225	-0.160115	0.65859	0.179018	0.620708	-0.0499814	0.890938	-0.240593	0.503124	-0.379281	0.279726	0.637949	0.0471848	0.207659	0.564832	-0.229125	0.524284	-0.344038	0.330346	-0.209384	0.56153	-0.255794	0.475647	0.0171839	0.962421	0.832834	0.00277766
VIT_01s0010g01450	black	0.237637	0.508543	0.411724	0.237126	-0.423418	0.222729	0.236405	0.51081	-0.0871246	0.810855	0.359573	0.307485	-0.577251	0.0805807	-0.560108	0.0921975	0.0251234	0.945077	0.249303	0.487299	-0.253221	0.480252	-0.144222	0.690994	0.128475	0.723554	-0.460727	0.180224	-0.387579	0.268461	-0.284097	0.426315	-0.23103	0.520743	-0.133484	0.713152	0.206069	0.567883	0.703778	0.023127
VIT_06s0004g00180	black	-0.155535	0.667879	0.22933	0.523902	0.0960227	0.791876	0.663246	0.0365639	-0.112295	0.757428	0.0450174	0.901724	0.196237	0.586883	-0.24754	0.490484	0.363645	0.301635	0.507451	0.13434	0.13773	0.704366	0.203867	0.572119	0.282298	0.429377	-0.263044	0.462779	-0.0828302	0.820047	0.106936	0.768734	0.395933	0.257375	-0.0560091	0.877864	0.0907197	0.803176	0.75018	0.0124449
VIT_15s0046g03430	black	-0.156275	0.666376	0.320239	0.367005	0.323534	0.361814	0.830096	0.00295381	-0.0644862	0.859522	0.0620613	0.864763	0.115597	0.750484	-0.265507	0.458444	0.498485	0.142516	0.449673	0.192273	0.096573	0.790706	0.118948	0.743452	0.576772	0.0808914	-0.0278784	0.939063	0.0640746	0.860411	-0.30312	0.394565	0.450137	0.191757	-0.0662929	0.85562	0.0552874	0.879428	0.928378	0.000105524
VIT_07s0129g00410	black	-0.163639	0.651473	0.227655	0.527022	0.225232	0.531548	0.374058	0.286946	-0.442388	0.200463	0.342682	0.332383	0.0631147	0.862485	0.133858	0.712377	0.708322	0.0218734	0.0628087	0.863147	-0.455913	0.185414	-0.566627	0.0876616	0.831205	0.00288151	0.367638	0.295956	0.108134	0.766204	-0.0894886	0.805804	0.114254	0.753307	-0.289636	0.416949	0.386597	0.269782	0.819068	0.00374539
VIT_08s0040g02650	black	-0.157646	0.663593	0.25843	0.470951	0.417357	0.230128	0.753582	0.0118337	-0.107365	0.767828	0.144425	0.690579	0.129268	0.721904	-0.399933	0.252159	0.620604	0.0555475	0.595467	0.0693204	0.261725	0.465109	0.181986	0.614829	0.384296	0.272889	-0.102134	0.778898	-0.061777	0.865377	-0.381734	0.27637	0.707431	0.0221154	-0.233032	0.517035	0.175376	0.627948	0.752315	0.0120589
VIT_09s0002g08340	black	-0.169868	0.638951	0.462458	0.178378	0.210552	0.5593	0.678863	0.0308885	-0.00890302	0.980526	0.0696586	0.848359	-0.0150116	0.96717	-0.131914	0.716407	0.42944	0.215515	0.233423	0.516311	-0.232843	0.517383	-0.146194	0.686948	0.64269	0.045055	0.0433548	0.905339	-0.0456191	0.900416	-0.16782	0.64306	0.189698	0.599648	-0.169452	0.639785	0.103861	0.775239	0.956658	1.46496e+09
VIT_09s0002g06280	black	-0.16166	0.655466	-0.0534083	0.883502	0.689761	0.0273043	0.586889	0.0744861	-0.323201	0.362337	0.152568	0.673919	0.355918	0.312787	0.0293048	0.935951	0.781817	0.00754722	0.222757	0.536187	0.194383	0.590492	-0.137657	0.704517	0.722661	0.0182252	0.469444	0.171045	0.307807	0.386922	-0.448601	0.193465	0.697689	0.0248833	-0.256638	0.474141	0.115662	0.750347	0.581654	0.0777577
VIT_15s0048g01320	black	-0.164585	0.649566	0.335194	0.343741	0.27243	0.446354	0.599993	0.0666918	-0.249419	0.487089	0.207396	0.565337	-0.0132502	0.97102	-0.00245297	0.994634	0.582293	0.0773538	0.158771	0.661312	-0.342033	0.333359	-0.329455	0.352578	0.855452	0.0015982	0.296371	0.405695	0.113094	0.755747	-0.272912	0.445518	0.1066	0.769444	-0.213158	0.554331	0.213454	0.553769	0.958717	1.20885e+09
VIT_18s0001g03510	black	-0.19484	0.589603	0.607638	0.0624018	0.092497	0.799385	0.497238	0.143676	0.231462	0.519942	-0.0160454	0.96491	-0.154251	0.670489	-0.180323	0.618121	0.231044	0.520717	0.191864	0.595409	-0.321394	0.365181	-0.0983482	0.786932	0.358039	0.309704	-0.118162	0.745099	-0.215581	0.549729	-0.0880685	0.808837	0.0683658	0.851147	-0.18828	0.602429	0.11496	0.751823	0.72327	0.0180803
VIT_10s0116g01580	black	-0.17744	0.623841	0.425888	0.219754	0.161984	0.654813	0.568463	0.0864102	-0.0594236	0.870469	0.0406025	0.911328	-0.111464	0.75918	0.0509685	0.888796	0.299237	0.40095	0.0649304	0.858562	-0.426402	0.219138	-0.242495	0.499649	0.750044	0.0124699	0.270115	0.45038	-0.0900987	0.804501	-0.107822	0.766862	-0.119478	0.742341	-0.166523	0.645666	0.0612588	0.866498	0.924635	0.000128771
VIT_03s0038g01050	black	-0.166067	0.646583	0.463557	0.177212	0.185523	0.607851	0.725871	0.0174706	0.0569128	0.875906	0.0194792	0.957406	0.0674228	0.853181	-0.10774	0.767035	0.399224	0.25308	0.207252	0.565612	-0.195244	0.588815	-0.0913698	0.801789	0.665426	0.0357328	-0.00107045	0.997658	0.229025	0.52447	-0.215758	0.549393	0.178828	0.621085	0.112565	0.756861	0.0489712	0.893132	0.93655	6.56519e+09
VIT_09s0002g04510	black	-0.156122	0.666686	0.287592	0.420394	0.300026	0.399649	0.566263	0.0879107	-0.412881	0.235679	0.422673	0.223631	-0.182601	0.613614	-0.346135	0.32721	0.734922	0.01546	0.5598	0.092415	-0.141476	0.696641	-0.108656	0.765101	0.619003	0.0563655	0.130671	0.718989	-0.0707489	0.846009	-0.55225	0.0978603	0.296729	0.405102	-0.398355	0.25421	0.471249	0.169181	0.822409	0.00349122
VIT_03s0063g01470	black	-0.150502	0.678133	0.169715	0.639258	0.485163	0.155213	0.799198	0.00553826	-0.17289	0.632907	0.069109	0.849544	0.148839	0.681533	-0.174831	0.629035	0.54956	0.0998487	0.394269	0.259564	0.161525	0.655739	0.0879468	0.809098	0.655211	0.0397414	0.214801	0.551209	-0.000696172	0.998477	-0.369175	0.293785	0.51136	0.130867	-0.206005	0.568006	0.0169385	0.962958	0.866455	0.0011807
VIT_14s0068g01280	black	-0.180318	0.618131	0.514421	0.128187	0.2276	0.527123	0.609076	0.0616155	-0.015513	0.966073	0.17043	0.637826	-0.262715	0.463361	-0.257913	0.47187	0.436389	0.207359	0.337212	0.340661	-0.298551	0.402083	-0.063747	0.861119	0.64151	0.0455788	0.110739	0.760707	0.101508	0.780226	-0.590795	0.072104	0.0230917	0.949514	-0.0876453	0.809742	0.241063	0.502264	0.820122	0.00366382
VIT_00s0269g00020	black	0.255145	0.476808	0.112395	0.757218	-0.106899	0.768812	0.542036	0.105546	-0.223174	0.535403	0.294445	0.408899	-0.321276	0.365367	-0.621834	0.0549243	0.155656	0.667633	0.458174	0.182966	0.241962	0.500622	0.190674	0.597738	0.248615	0.48854	-0.319516	0.36815	-0.182953	0.61292	-0.52739	0.117212	0.149708	0.679755	-0.0702054	0.84718	0.0119365	0.973893	0.763471	0.010177
VIT_06s0004g04440	black	-0.168041	0.642615	0.481895	0.158429	0.0659398	0.856382	0.745303	0.0133593	0.0976243	0.78847	-0.0170257	0.962767	-0.162635	0.653498	-0.341653	0.333932	0.165506	0.647711	0.490773	0.149786	-0.0626118	0.863572	0.289092	0.417865	0.380811	0.277631	-0.173849	0.630991	-0.144154	0.691135	-0.238262	0.507395	0.0529864	0.884417	0.0641858	0.860171	0.0320706	0.929918	0.854477	0.00163974
VIT_16s0098g00160	black	-0.174819	0.629057	0.513451	0.129033	0.099953	0.783524	0.606042	0.0632821	0.0463895	0.898741	0.0152536	0.966641	-0.104631	0.773609	0.00550618	0.987956	0.267427	0.455077	0.0722779	0.842715	-0.433364	0.210887	-0.204223	0.571433	0.720406	0.0187688	0.151036	0.677042	0.0655209	0.857287	-0.154012	0.670977	-0.130277	0.719807	0.0507599	0.889248	0.054842	0.880393	0.930191	9.54498e+09
VIT_05s0077g00920	black	-0.150729	0.677669	0.0403061	0.911973	0.536331	0.109999	0.62849	0.0516329	-0.273148	0.445109	0.0789279	0.828417	0.387127	0.269068	0.18189	0.61502	0.671279	0.0335639	0.0351264	0.923256	-0.00974554	0.978684	-0.293561	0.410374	0.865945	0.00119807	0.461956	0.178913	0.323162	0.362398	-0.188616	0.601771	0.488843	0.15164	-0.149119	0.68096	0.0159115	0.965203	0.789077	0.0066542
VIT_18s0001g03470	black	-0.169764	0.63916	0.390898	0.264026	0.18182	0.615158	0.410616	0.238517	-0.301882	0.396595	0.298744	0.401765	-0.240495	0.503304	0.00838546	0.981658	0.513071	0.129365	0.127825	0.724908	-0.542885	0.104892	-0.414225	0.234005	0.78343	0.00734187	0.393244	0.260916	-0.124254	0.732351	-0.294523	0.408769	-0.117046	0.74744	-0.248398	0.488933	0.352766	0.317397	0.841579	0.00226562
VIT_06s0080g00510	black	-0.161851	0.65508	0.494827	0.145937	0.150882	0.677358	0.621936	0.054873	-0.157416	0.66406	0.349973	0.321512	-0.254192	0.478512	-0.515559	0.127199	0.603031	0.0649647	0.649855	0.0419596	-0.134197	0.711674	0.0527422	0.884947	0.442996	0.199772	-0.182544	0.613727	0.038299	0.916344	-0.607559	0.0624452	0.256549	0.474301	-0.126404	0.727867	0.458095	0.183051	0.803448	0.00511214
VIT_00s0187g00160	black	-0.168458	0.641779	0.526726	0.117759	0.0342529	0.92516	0.652471	0.0408662	0.057835	0.873908	0.0252781	0.944739	-0.118426	0.744545	-0.146334	0.686662	0.253304	0.480103	0.241058	0.502273	-0.3236	0.36171	-0.0598211	0.869609	0.586771	0.0745588	-0.0597791	0.8697	-0.000870434	0.998096	-0.121525	0.738055	-0.0630678	0.862587	-0.0173858	0.96198	0.0764958	0.833641	0.945096	3.71952e+09
VIT_00s1291g00010	black	-0.151293	0.676518	0.476008	0.164322	0.0796056	0.826962	0.649669	0.0420383	-0.169602	0.639485	0.247045	0.49138	-0.144458	0.690509	-0.300903	0.398205	0.49102	0.14955	0.448569	0.193501	-0.241478	0.501507	-0.08349	0.818633	0.546871	0.101862	-0.087801	0.809409	-0.14302	0.693465	-0.226435	0.529299	0.157484	0.663921	-0.117717	0.746033	0.30666	0.388786	0.965448	5.98077e+07
VIT_08s0007g01310	black	-0.157841	0.663198	-0.0407597	0.910986	0.449437	0.192535	0.434549	0.209501	-0.271562	0.447861	0.177854	0.62302	0.463187	0.177605	-0.0159801	0.965052	0.766648	0.00968131	0.259917	0.468311	0.184869	0.609139	-0.134798	0.71043	0.505633	0.135973	0.0917104	0.801062	0.635205	0.0484475	-0.263788	0.461468	0.668278	0.0346643	-0.123725	0.733457	0.222142	0.537342	0.407533	0.242411
VIT_07s0005g00930	black	-0.191999	0.595146	0.574608	0.0823066	-0.028791	0.937072	0.614694	0.0586063	0.372234	0.28949	-0.224591	0.532748	-0.263766	0.461507	-0.222662	0.536365	-0.159916	0.658992	0.293888	0.409827	-0.193391	0.592427	0.343911	0.330538	0.256184	0.474951	-0.15359	0.671837	-0.179492	0.619768	-0.145644	0.688076	-0.242018	0.500521	0.186214	0.60649	-0.1343	0.71146	0.667661	0.0348936
VIT_14s0006g03100	black	-0.142959	0.693591	0.113268	0.755381	0.523462	0.120471	0.695287	0.0256006	-0.202565	0.574628	0.117868	0.745717	0.331397	0.349574	-0.101081	0.78113	0.701922	0.0236529	0.30071	0.398523	0.18326	0.612312	-0.0854112	0.81452	0.622175	0.0547524	0.179915	0.618929	0.148025	0.683197	-0.26979	0.450947	0.713035	0.0206234	-0.212515	0.555556	0.0900674	0.804568	0.76061	0.0106383
VIT_13s0064g01350	black	-0.167117	0.644472	0.621354	0.0551668	-0.0657602	0.85677	0.495592	0.145217	-0.0287119	0.937244	0.211465	0.557556	-0.228832	0.524828	-0.197433	0.584559	0.380456	0.278116	0.255551	0.476081	-0.506279	0.135391	-0.253201	0.480288	0.537724	0.1089	-0.121633	0.737829	-0.0439749	0.903991	-0.142663	0.694199	-0.0945909	0.794924	-0.0371787	0.918784	0.332098	0.348494	0.896845	0.000436654
VIT_19s0015g00510	black	-0.142166	0.695221	0.262645	0.463483	0.375126	0.285461	0.714593	0.0202213	-0.148854	0.6815	0.14901	0.681181	0.188543	0.601914	-0.227815	0.526722	0.635068	0.0485113	0.396426	0.256729	0.097826	0.788042	-0.0430221	0.906063	0.537417	0.109142	0.00548166	0.988009	-0.00160617	0.996487	-0.236725	0.510221	0.611743	0.0601744	-0.192605	0.593962	0.155134	0.668694	0.843418	0.00216727
VIT_04s0008g03080	black	0.259448	0.469142	0.0499794	0.890943	-0.088304	0.808334	0.332774	0.347454	-0.575353	0.0818175	0.577397	0.0804859	-0.239204	0.505668	-0.392148	0.262366	0.532382	0.113149	0.238181	0.507544	-0.0870365	0.811043	-0.40663	0.243557	0.534085	0.111784	-0.0911711	0.802213	-0.128264	0.723993	-0.371256	0.29086	0.17084	0.637004	-0.385512	0.271244	0.308009	0.386593	0.865633	0.00120877
VIT_04s0023g01690	black	-0.140152	0.699368	0.3125	0.379343	0.296176	0.406019	0.756754	0.0112831	-0.126786	0.727072	0.1317	0.716852	0.168923	0.640845	-0.203617	0.572599	0.583225	0.0767663	0.368273	0.295058	0.0217778	0.952384	-0.0457618	0.900105	0.607783	0.0623223	-0.0136582	0.970128	0.114562	0.752659	-0.234122	0.515019	0.482103	0.158222	-0.0370101	0.919151	0.130925	0.71846	0.921679	0.000149651
VIT_01s0010g02030	black	-0.145058	0.689279	0.224002	0.533852	0.303418	0.394077	0.634105	0.0489602	-0.235951	0.511646	0.224802	0.532353	0.220453	0.540521	-0.143699	0.69207	0.712593	0.0207385	0.328924	0.353401	-0.0297009	0.935087	-0.162704	0.653358	0.674623	0.0323657	0.0204309	0.955326	0.450597	0.191247	-0.327182	0.35611	0.449295	0.192692	-0.0667885	0.85455	0.245058	0.494984	0.804404	0.00501962
VIT_00s0797g00010	black	-0.167651	0.643398	0.56845	0.0864191	0.00960514	0.978991	0.510939	0.131239	-0.0724527	0.842339	0.287816	0.420016	-0.239022	0.506001	-0.352314	0.318061	0.503979	0.137471	0.429219	0.215777	-0.360432	0.306246	-0.138934	0.701881	0.491221	0.149357	-0.207332	0.56546	0.137433	0.70498	-0.38871	0.266945	0.036956	0.919269	-0.122672	0.735656	0.419767	0.227169	0.813386	0.00420763
VIT_18s0001g08870	black	-0.157033	0.664835	0.388623	0.267062	-0.0161375	0.964708	0.422712	0.223584	-0.198077	0.583311	0.176362	0.625985	-0.0482488	0.894701	0.00845131	0.981514	0.387473	0.268604	0.136017	0.707907	-0.452358	0.189304	-0.342186	0.333129	0.586522	0.0747128	0.0385021	0.915901	-0.144788	0.689832	0.152621	0.67381	-0.0595969	0.870094	-0.254578	0.477821	0.24357	0.497691	0.865172	0.00122472
VIT_03s0088g00570	black	-0.152325	0.674414	0.499274	0.141784	0.0801086	0.825883	0.653394	0.0404849	-0.133885	0.712321	0.253501	0.479749	-0.301117	0.397851	-0.442151	0.200734	0.413572	0.234817	0.589633	0.0728077	-0.176222	0.626265	0.100326	0.782733	0.434284	0.209811	-0.119186	0.742952	-0.250576	0.485004	-0.404414	0.246385	0.109058	0.764253	-0.111948	0.758159	0.325485	0.358758	0.885754	0.000647915
VIT_04s0008g00880	black	-0.153187	0.672656	0.354951	0.314198	0.217467	0.546157	0.52	0.123391	-0.33171	0.349092	0.315943	0.373829	-0.187571	0.603822	-0.0904051	0.803847	0.578755	0.0796094	0.246325	0.492686	-0.402693	0.248594	-0.316592	0.372795	0.792006	0.00631621	0.307458	0.387489	-0.0441841	0.903536	-0.370398	0.292064	0.0126011	0.972439	-0.255176	0.476751	0.34015	0.336202	0.909056	0.000267836
VIT_09s0002g00260	black	-0.153282	0.672463	0.446972	0.195286	0.0365996	0.920046	0.692468	0.0264605	0.0402282	0.912143	-0.0216597	0.952642	-0.0357141	0.921975	-0.127993	0.724557	0.194233	0.590786	0.26633	0.456999	-0.200256	0.579089	0.0482396	0.894721	0.524453	0.119643	-0.0524681	0.885542	-0.0660113	0.856228	-0.0340102	0.925689	0.00408837	0.991057	0.135293	0.709404	0.00178328	0.996099	0.91745	0.000183724
VIT_14s0068g00730	black	0.252088	0.482285	0.0577687	0.874052	0.0520924	0.886357	0.533724	0.112072	-0.263964	0.461158	0.292381	0.412345	-0.0610802	0.866884	-0.394768	0.258907	0.365776	0.298597	0.203181	0.57344	0.188038	0.602905	-0.14337	0.692745	0.458722	0.182375	-0.148871	0.681467	-0.0346732	0.924243	-0.38579	0.270869	0.367988	0.295461	-0.16959	0.639509	-0.0156375	0.965801	0.841311	0.00228019
VIT_17s0000g06660	black	-0.200517	0.578584	0.165053	0.648622	0.177534	0.623655	0.435103	0.208855	0.282972	0.428229	-0.44306	0.1997	0.0371105	0.918932	0.243154	0.498448	-0.254056	0.478754	-0.0931834	0.797922	-0.125088	0.730611	0.209034	0.5622	0.41888	0.228256	0.261357	0.46576	-0.00691239	0.98488	0.139786	0.700123	-0.319591	0.36803	-0.19522	0.588863	-0.443926	0.198718	0.444371	0.198214
VIT_18s0001g09140	black	-0.141664	0.696254	0.278649	0.435619	0.360127	0.306686	0.756322	0.0113569	-0.158677	0.661502	0.0940363	0.796105	0.0577274	0.874141	-0.108846	0.764701	0.500464	0.140685	0.276366	0.439546	-0.0625906	0.863618	-0.0673175	0.853409	0.746366	0.0131561	0.230725	0.521309	0.010897	0.976166	-0.310936	0.38186	0.299901	0.399855	-0.135237	0.70952	0.0485687	0.894006	0.960118	1.05477e+08
VIT_06s0080g00830	black	0.259363	0.469294	0.00524677	0.988523	-0.00816722	0.982135	0.317565	0.371246	-0.648015	0.0427406	0.669012	0.0343929	-0.22435	0.5332	-0.470028	0.17044	0.651741	0.0411692	0.345508	0.328146	0.0178286	0.961012	-0.361887	0.304153	0.467951	0.172597	-0.0709028	0.845677	-0.123839	0.73322	-0.516348	0.126518	0.342982	0.331932	-0.295326	0.407432	0.418025	0.229305	0.765913	0.00979447
VIT_00s0361g00060	black	-0.146181	0.686976	0.261715	0.465126	0.257703	0.472244	0.647097	0.0431336	-0.191369	0.596376	0.124754	0.731308	0.139206	0.701319	0.00199295	0.99564	0.548531	0.100616	0.159238	0.660365	-0.19983	0.579912	-0.234521	0.514282	0.819317	0.00372599	0.171615	0.635455	0.349353	0.322428	-0.220832	0.539806	0.179074	0.620597	-0.124557	0.731719	0.1052	0.772405	0.925484	0.000123196
VIT_18s0041g02080	black	-0.140869	0.697892	0.306903	0.38839	0.262975	0.462901	0.575145	0.0819538	-0.40006	0.251995	0.397153	0.255778	-0.190192	0.59868	-0.296095	0.406153	0.674494	0.0324113	0.492669	0.147978	-0.189325	0.60038	-0.14379	0.691882	0.643777	0.0445759	0.168942	0.640808	-0.149538	0.680103	-0.475457	0.16488	0.240246	0.503759	-0.321546	0.364941	0.425629	0.220064	0.871591	0.00101582
VIT_05s0049g00660	black	-0.155622	0.667701	0.413009	0.235519	-0.083742	0.818094	0.504316	0.137164	-0.0504539	0.889913	0.0293947	0.935755	-0.0114912	0.974866	0.0265709	0.941917	0.208791	0.562664	0.111773	0.758527	-0.402014	0.249468	-0.185983	0.606944	0.560413	0.0919816	-0.038874	0.915092	-0.00695216	0.984793	0.1888	0.601408	-0.162193	0.654391	-0.0133124	0.970884	0.0801706	0.82575	0.871392	0.00102187
VIT_03s0091g00680	black	-0.139985	0.699714	0.381113	0.277217	0.195607	0.588109	0.762856	0.0102749	-0.121847	0.737383	0.175658	0.627387	-0.101679	0.779863	-0.436774	0.206912	0.458418	0.182703	0.614737	0.0585836	0.0503543	0.890129	0.19647	0.586431	0.436461	0.207276	-0.145452	0.688471	-0.146593	0.68613	-0.371841	0.290041	0.338874	0.338134	-0.126552	0.727559	0.199379	0.580787	0.896319	0.000445346
VIT_01s0010g00560	black	-0.138552	0.702668	0.125736	0.72926	0.286081	0.422948	0.43728	0.206327	-0.361514	0.304688	0.285643	0.42369	0.263914	0.461246	-0.0700964	0.847415	0.753205	0.0119004	0.276209	0.439817	-0.0529907	0.884408	-0.316741	0.372557	0.526179	0.118211	0.0385955	0.915698	0.0716422	0.844085	-0.0095736	0.97906	0.543241	0.104619	-0.411721	0.23713	0.32929	0.352833	0.690297	0.0271358
VIT_03s0063g01530	black	-0.137342	0.705168	0.18457	0.609728	0.424443	0.221492	0.736285	0.0151718	-0.0825532	0.82064	0.0577138	0.874171	0.355643	0.313187	-0.133936	0.712214	0.623106	0.0542846	0.301009	0.39803	0.184521	0.609825	-0.0199508	0.956375	0.583647	0.0765017	0.0206684	0.954807	0.33169	0.349124	-0.256633	0.47415	0.658485	0.0384252	-0.0163183	0.964313	0.0411658	0.910102	0.772817	0.00876806
VIT_15s0046g03230	black	-0.150033	0.679092	0.402304	0.249094	0.0829019	0.819893	0.558524	0.0933212	-0.100903	0.781509	0.082969	0.81975	-0.0382221	0.916511	-0.0179515	0.960744	0.336029	0.342464	0.13973	0.700238	-0.348017	0.32441	-0.232151	0.518665	0.631577	0.050152	0.0897394	0.805268	-0.157346	0.664202	0.0448426	0.902104	0.00460801	0.98992	-0.193996	0.591248	0.105928	0.770865	0.93083	9.20715e+09
VIT_18s0001g14250	black	-0.142324	0.694897	0.369874	0.292801	0.272463	0.446296	0.692799	0.0263586	-0.192808	0.593564	0.202736	0.574298	-0.0688712	0.850057	-0.158308	0.662251	0.544975	0.103296	0.297689	0.40351	-0.212554	0.555481	-0.152029	0.675017	0.768235	0.0094403	0.195168	0.588963	0.0783637	0.829628	-0.414648	0.233478	0.178092	0.622547	-0.0841182	0.817288	0.194599	0.590072	0.966689	5.17418e+08
VIT_03s0063g01650	black	-0.138753	0.702254	0.13723	0.705399	0.373748	0.287377	0.684731	0.0289213	-0.138589	0.702593	0.0644181	0.859669	0.380274	0.278365	-0.0381863	0.916589	0.618588	0.0565787	0.224264	0.53336	0.0974872	0.788762	-0.095679	0.792608	0.674832	0.0322917	0.0605365	0.868061	0.516772	0.126152	-0.21832	0.544545	0.518412	0.124745	-0.0205455	0.955076	0.0413468	0.909708	0.770878	0.00904818
VIT_10s0042g01130	black	-0.135924	0.7081	-0.018136	0.960341	0.428875	0.216186	0.575175	0.0819339	-0.18504	0.608802	-0.0407678	0.910968	0.544079	0.103978	0.293585	0.410334	0.507754	0.134068	-0.0621089	0.86466	0.0565232	0.87675	-0.219827	0.541701	0.721066	0.0186085	0.388012	0.26788	0.40283	0.248417	0.0486491	0.893832	0.474197	0.166161	0.211057	0.558334	-0.0995986	0.784277	0.646966	0.0431899
VIT_12s0134g00450	black	-0.151202	0.676704	0.22654	0.529101	0.282626	0.428817	0.45435	0.187118	-0.284633	0.425404	0.148519	0.682186	0.0128765	0.971837	0.199828	0.579917	0.476607	0.163716	-0.0455479	0.90057	-0.414007	0.234276	-0.443975	0.198663	0.860657	0.00138926	0.497296	0.143622	-0.0409176	0.910642	-0.0869616	0.811204	-0.00320987	0.992978	-0.291425	0.413946	0.128241	0.724042	0.849904	0.00184507
VIT_04s0044g00960	black	-0.160329	0.658157	0.490343	0.150198	0.0524924	0.885489	0.627109	0.0523049	0.043361	0.905326	0.0385909	0.915708	-0.157068	0.664766	-0.177034	0.624649	0.258034	0.471655	0.263667	0.461681	-0.301703	0.396888	-0.0335402	0.926713	0.591236	0.0718385	-0.0578348	0.873909	0.0718125	0.843718	-0.218342	0.544504	-0.0945155	0.795084	-0.116827	0.747901	0.080498	0.825047	0.902155	0.000355797
VIT_12s0028g03850	black	0.224094	0.533679	-0.12811	0.724313	0.291182	0.414354	0.551447	0.0984511	-0.0684803	0.8509	-0.0443005	0.903283	-0.0498513	0.891221	-0.221968	0.53767	0.0167579	0.963352	0.0674469	0.853129	0.409185	0.240319	0.175087	0.628524	0.394721	0.258968	0.20348	0.572863	-0.216953	0.547129	-0.440468	0.202656	0.281291	0.431095	-0.168106	0.642485	-0.417288	0.230213	0.593115	0.0707129
VIT_14s0006g01700	black	-0.166768	0.645173	0.622069	0.0548058	-0.0856988	0.813905	0.548163	0.100892	0.256434	0.474505	-0.0733479	0.840412	-0.134729	0.710573	-0.0814232	0.823063	0.0498234	0.891281	0.113965	0.753915	-0.391438	0.263309	-0.0215876	0.952799	0.418154	0.229147	-0.10134	0.780582	0.0314057	0.931368	-0.0562056	0.877438	-0.179793	0.619172	0.444968	0.19754	0.0275374	0.939808	0.754322	0.0117037
VIT_00s0392g00030	black	-0.140966	0.697691	0.276482	0.439346	0.234336	0.514623	0.642176	0.0452824	-0.195223	0.588857	0.143694	0.692081	0.115543	0.750598	-0.0296801	0.935132	0.550686	0.0990133	0.184183	0.610492	-0.204098	0.571673	-0.229544	0.523504	0.798395	0.00562157	0.135537	0.708899	0.331227	0.349837	-0.226889	0.52845	0.175276	0.628147	-0.133412	0.713301	0.128098	0.724339	0.929681	9.82094e+09
VIT_08s0056g01130	black	-0.136633	0.706633	0.37795	0.281557	0.217291	0.54649	0.656609	0.0391757	-0.219169	0.542941	0.22915	0.524236	-0.0401325	0.912351	-0.162218	0.65434	0.569896	0.0854419	0.298101	0.402828	-0.235028	0.513348	-0.215967	0.548998	0.719455	0.0190013	0.110579	0.761045	-0.0176432	0.961417	-0.264828	0.459636	0.215624	0.549648	-0.193314	0.592578	0.233135	0.516844	0.98978	4.71456e+06
VIT_04s0023g01360	black	-0.128664	0.723161	0.0228804	0.949975	0.28301	0.428163	0.44924	0.192754	-0.523251	0.120648	0.355248	0.313763	0.258348	0.471097	0.000845857	0.99815	0.795235	0.00595797	0.271626	0.447751	-0.093388	0.797486	-0.323682	0.361581	0.704069	0.0230452	0.193643	0.591936	0.349417	0.322334	-0.163	0.652762	0.393799	0.260183	-0.226532	0.529118	0.36053	0.306105	0.709832	0.0214673
VIT_07s0005g01920	black	-0.129539	0.72134	0.17118	0.636324	0.426701	0.218779	0.763583	0.0101592	-0.109249	0.76385	0.0809949	0.823981	0.266414	0.456851	-0.285665	0.423653	0.581821	0.0776524	0.48331	0.157031	0.31534	0.374792	0.157444	0.664003	0.418478	0.228749	-0.0468817	0.897671	0.0192759	0.95785	-0.26966	0.451174	0.741051	0.0141939	-0.095977	0.791974	0.0658813	0.856509	0.743576	0.013694
VIT_09s0018g01800	black	-0.149072	0.681056	0.248116	0.489443	0.196877	0.58564	0.554509	0.0962102	-0.173557	0.631575	0.101776	0.779657	0.118992	0.74336	0.0743314	0.838296	0.479418	0.160893	0.0773153	0.83188	-0.282303	0.429369	-0.272241	0.446683	0.817122	0.00389937	0.188803	0.601403	0.44873	0.193322	-0.186498	0.605931	0.0308525	0.932574	-0.105711	0.771324	0.0951637	0.793704	0.8457	0.00204965
VIT_02s0025g01660	black	0.245355	0.494445	0.141477	0.69664	-0.111369	0.759379	0.486183	0.154218	-0.257454	0.472687	0.350876	0.320178	-0.215887	0.549148	-0.543329	0.104552	0.253353	0.480014	0.385643	0.271067	0.185447	0.608	0.0363069	0.920683	0.220985	0.539519	-0.293511	0.410456	-0.244032	0.49685	-0.385321	0.271502	0.284102	0.426305	0.109436	0.763454	0.107498	0.767546	0.73763	0.0148912
VIT_08s0058g01330	black	0.236102	0.511368	-0.257178	0.473178	0.0902557	0.804166	0.535736	0.11047	-0.258059	0.47161	0.0468535	0.897733	0.0733049	0.840505	-0.268102	0.453894	0.0806212	0.824783	0.226946	0.528344	0.465766	0.174884	0.241125	0.502151	0.364941	0.299785	-0.062201	0.864461	0.11094	0.760285	-0.283235	0.427781	0.220807	0.539854	-0.158834	0.661185	-0.320341	0.366845	0.611284	0.0604209
VIT_06s0009g01610	black	-0.142955	0.693598	0.0469705	0.897478	0.604357	0.06422	0.475461	0.164875	-0.255552	0.476079	0.170515	0.637656	0.33644	0.341837	0.104762	0.773331	0.750665	0.0123565	0.0623505	0.864137	0.0351598	0.923183	-0.319111	0.368791	0.68592	0.0285335	0.472058	0.168349	0.248123	0.489431	-0.345227	0.328567	0.649646	0.042048	-0.0917601	0.800956	0.161497	0.655795	0.541678	0.105821
VIT_13s0067g00960	black	-0.157666	0.663553	0.397605	0.255188	0.0982572	0.787125	0.578356	0.0798662	0.0859912	0.813279	-0.118212	0.744995	0.039757	0.913169	0.193616	0.591988	0.130923	0.718464	-0.101796	0.779614	-0.392379	0.262061	-0.193429	0.592353	0.736399	0.0151479	0.259263	0.469471	0.165838	0.647043	0.0026883	0.994119	-0.187842	0.603291	0.248647	0.488484	-0.122004	0.737054	0.848625	0.00190566
VIT_14s0068g00170	black	-0.149019	0.681163	0.319409	0.368318	0.201543	0.576601	0.575855	0.0814892	-0.133064	0.714022	0.065139	0.858112	0.0261047	0.942935	0.139394	0.700932	0.385768	0.270898	-0.0143735	0.968565	-0.38799	0.267909	-0.310871	0.381965	0.87649	0.000874836	0.342015	0.333387	0.250794	0.484611	-0.18017	0.618424	-0.0788347	0.828617	0.00629917	0.986221	0.0430982	0.905898	0.910286	0.00025403
VIT_18s0086g00220	black	-0.150265	0.678618	0.416424	0.231279	0.0162309	0.964504	0.513112	0.129329	-0.0949689	0.794119	0.0781192	0.830153	-0.0674643	0.853092	0.0306935	0.932921	0.290894	0.414837	0.0813504	0.823219	-0.439809	0.203411	-0.274849	0.442165	0.666439	0.0353505	0.0947405	0.794605	-0.0589608	0.871471	0.0605319	0.868071	-0.135182	0.709633	-0.152623	0.673805	0.107007	0.768583	0.921394	0.000151786
VIT_19s0014g03540	black	-0.139089	0.701561	0.171076	0.636532	0.23239	0.518221	0.606844	0.0628388	-0.293267	0.410864	0.140031	0.699619	0.0364054	0.920469	-0.0177659	0.961149	0.463072	0.177726	0.235996	0.511562	-0.172047	0.634591	-0.127887	0.724777	0.771105	0.00901509	0.236187	0.511211	0.159381	0.660077	-0.20992	0.560506	0.0604553	0.868236	-0.247183	0.491131	0.0999587	0.783512	0.881318	0.000750388
VIT_08s0007g00180	black	0.23042	0.521876	0.190161	0.598741	-0.0629562	0.862828	0.569366	0.0857992	-0.0571369	0.87542	0.155818	0.667305	-0.166555	0.645601	-0.418927	0.228199	0.134819	0.710386	0.193468	0.592277	0.127394	0.725804	0.00791253	0.982692	0.387986	0.267916	-0.244434	0.496118	-0.0114158	0.975031	-0.387481	0.268592	0.150499	0.678139	0.0293178	0.935922	-0.124147	0.732576	0.830364	0.00293624
VIT_05s0049g00720	black	-0.14504	0.689316	0.447197	0.195034	-0.0680442	0.851841	0.515681	0.127094	-0.0976948	0.788321	0.114834	0.752088	-0.0643679	0.859777	-0.034092	0.92551	0.299031	0.401291	0.15296	0.673119	-0.429746	0.215152	-0.235705	0.512098	0.603378	0.0647693	-0.0355833	0.92226	0.00881542	0.980718	0.0709322	0.845614	-0.129811	0.720775	-0.0286264	0.937431	0.165334	0.648057	0.915756	0.00019886
VIT_09s0002g05150	black	0.244244	0.496465	-0.0482555	0.894687	0.15417	0.670655	0.32419	0.360784	-0.540535	0.106706	0.562772	0.090326	-0.110571	0.761062	-0.441363	0.201633	0.648185	0.0426678	0.30419	0.392814	0.175579	0.627544	-0.305252	0.391078	0.384272	0.27292	-0.0209308	0.954234	-0.197387	0.58465	-0.503183	0.138194	0.55562	0.0954051	-0.375153	0.285424	0.31148	0.380984	0.649403	0.0421504
VIT_18s0001g07450	black	0.220961	0.539564	-0.138161	0.703477	0.111012	0.760133	0.556659	0.0946564	-0.0444052	0.903055	-0.0373477	0.918416	0.103225	0.776585	-0.262443	0.463839	0.0541123	0.881975	0.135593	0.708783	0.436561	0.20716	0.230931	0.520926	0.37542	0.285053	-0.122641	0.735722	0.392998	0.261241	-0.414214	0.234018	0.227224	0.527826	0.0460447	0.89949	-0.373191	0.288154	0.562228	0.0907057
VIT_11s0016g04220	black	-0.140117	0.699442	0.226184	0.529767	0.391405	0.263353	0.616133	0.0578518	-0.218031	0.545091	0.104125	0.77468	0.0458393	0.899937	0.096487	0.790889	0.496279	0.144573	0.0506152	0.889562	-0.237003	0.509709	-0.283459	0.427399	0.878649	0.000817464	0.478791	0.16152	0.0439265	0.904096	-0.280203	0.432956	0.14836	0.682512	-0.177234	0.624252	0.0464324	0.898648	0.899414	0.000396028
VIT_10s0071g00890	black	-0.127377	0.725839	0.301182	0.397745	0.332805	0.347405	0.647978	0.0427563	-0.275824	0.440481	0.279223	0.434634	0.0062965	0.986227	-0.227555	0.527209	0.670404	0.0338822	0.381264	0.277012	-0.0820028	0.82182	-0.172699	0.633288	0.63373	0.049136	0.133868	0.712356	-0.126761	0.727124	-0.330646	0.350734	0.443998	0.198636	-0.257418	0.472752	0.279987	0.433326	0.902768	0.00034723
VIT_13s0106g00520	black	-0.144708	0.689997	0.460286	0.180696	0.0088757	0.980586	0.607131	0.0626804	-0.0298622	0.934735	0.0683721	0.851133	-0.130534	0.719272	-0.178809	0.621124	0.256473	0.474436	0.291088	0.414511	-0.277027	0.438408	-0.0521798	0.886167	0.509837	0.132213	-0.0884344	0.808055	-0.189999	0.599058	-0.0242354	0.947016	-0.0245087	0.946419	-0.173894	0.630903	0.104435	0.774025	0.927519	0.000110559
VIT_00s0287g00010	black	-0.136697	0.706501	0.444747	0.197789	-0.105188	0.772431	0.580474	0.0785077	-0.119471	0.742356	0.173209	0.632269	-0.101948	0.779293	-0.239491	0.505141	0.320673	0.366319	0.397264	0.255633	-0.26691	0.455981	-0.0157911	0.965465	0.460737	0.180213	-0.217115	0.546823	0.0360033	0.921345	-0.0652285	0.857918	-0.0325286	0.928919	0.0947902	0.794499	0.239564	0.505009	0.876554	0.000873072
VIT_02s0012g02670	black	-0.14075	0.698137	0.237117	0.509499	0.181418	0.615954	0.300066	0.399583	-0.421878	0.224596	0.363336	0.302076	0.0521124	0.886313	0.142446	0.694646	0.710019	0.0214175	0.000873732	0.998089	-0.505267	0.136304	-0.643371	0.0447541	0.820576	0.00362902	0.325752	0.35834	0.207586	0.564972	-0.101576	0.78008	0.0752522	0.836315	-0.303869	0.393339	0.409034	0.24051	0.771779	0.0089173
VIT_15s0046g00150	black	-0.14054	0.698569	0.392929	0.261333	0.256438	0.474499	0.805586	0.00490678	0.142317	0.69491	-0.0746954	0.837512	0.129623	0.721166	-0.179257	0.620234	0.329436	0.352608	0.270292	0.450072	0.0286517	0.937376	0.107008	0.768582	0.574136	0.0826172	-0.0553113	0.879376	0.258368	0.471061	-0.288986	0.418043	0.308597	0.385641	0.167862	0.642975	-0.0866449	0.811881	0.873393	0.000962179
VIT_01s0150g00380	black	0.241679	0.501138	-0.109064	0.76424	0.213608	0.553476	0.507948	0.133895	-0.318656	0.369513	0.289053	0.417931	0.0784149	0.829518	-0.427995	0.217234	0.453682	0.18785	0.30409	0.392976	0.444447	0.198128	-0.0207474	0.954635	0.313936	0.377038	-0.126666	0.727321	-0.0950937	0.793853	-0.399865	0.252247	0.659536	0.0380089	-0.265602	0.458277	-0.0139326	0.969528	0.654289	0.0401175
VIT_18s0001g01560	black	-0.129397	0.721635	-0.1204	0.740411	0.604785	0.0639807	0.678646	0.030963	-0.149135	0.680927	-0.126217	0.728258	0.548207	0.100858	0.169855	0.638978	0.487604	0.152838	0.0748562	0.837167	0.323925	0.3612	-0.00375211	0.991792	0.644063	0.0444503	0.382319	0.275572	0.200746	0.578141	-0.037874	0.917269	0.665757	0.0356074	-0.155768	0.667405	-0.236602	0.510447	0.635857	0.0481454
VIT_01s0011g04000	black	-0.178284	0.622164	0.481166	0.159151	-0.00941661	0.979403	0.434296	0.209797	0.383227	0.274338	-0.341655	0.333928	-0.0363115	0.920673	0.257033	0.473438	-0.225647	0.530772	-0.233302	0.516534	-0.428566	0.216554	-0.0624709	0.863877	0.452569	0.189071	0.191619	0.595888	-0.0724427	0.842361	0.207693	0.564767	-0.367152	0.296644	0.351685	0.318986	-0.288964	0.418081	0.604515	0.0641318
VIT_04s0023g02170	black	-0.132788	0.714593	0.334522	0.344769	0.236605	0.510441	0.671079	0.0336364	-0.181598	0.615598	0.151658	0.675773	0.0178207	0.96103	-0.0704641	0.846623	0.513765	0.128759	0.201413	0.576851	-0.233501	0.516167	-0.219874	0.541612	0.792337	0.00627882	0.173021	0.632645	0.120693	0.739797	-0.249863	0.486288	0.154041	0.670918	-0.153159	0.672714	0.126245	0.7282	0.989033	6.24519e+06
VIT_01s0011g01040	black	-0.129889	0.720612	0.263139	0.462611	0.129457	0.721511	0.360823	0.305683	-0.508798	0.133136	0.516806	0.126123	-0.0388837	0.91507	-0.159017	0.660813	0.82533	0.00327939	0.341322	0.334431	-0.352933	0.317151	-0.450191	0.191698	0.661227	0.0373456	0.0716703	0.844024	0.176595	0.625522	-0.280022	0.433266	0.22197	0.537666	-0.313446	0.377824	0.593986	0.0701952	0.773434	0.00868018
VIT_18s0001g12930	black	-0.136706	0.706483	0.510672	0.131474	-0.0277966	0.939242	0.471051	0.169384	-0.275324	0.441343	0.39474	0.258942	-0.272426	0.446361	-0.274061	0.443527	0.551086	0.0987181	0.383179	0.274404	-0.462358	0.178485	-0.29196	0.413049	0.58092	0.0782242	-0.0628396	0.86308	-0.105022	0.772782	-0.253492	0.479765	-0.0170055	0.962811	-0.193034	0.593123	0.486381	0.154025	0.919241	0.000168661
VIT_04s0023g03310	black	-0.122071	0.736913	0.214908	0.551005	0.396278	0.256924	0.727795	0.0170288	-0.159802	0.659223	0.144108	0.691229	0.204486	0.570927	-0.253648	0.479485	0.625672	0.0530099	0.422781	0.2235	0.178051	0.622627	0.0124178	0.97284	0.508338	0.133547	0.00300156	0.993434	-0.00671042	0.985322	-0.267358	0.455197	0.659471	0.0380346	-0.174561	0.629573	0.126987	0.726653	0.816942	0.00391377
VIT_00s0772g00020	black	-0.130856	0.718603	0.456334	0.184957	0.0847881	0.815854	0.694517	0.0258336	-0.109127	0.764107	0.176022	0.626662	-0.128467	0.723571	-0.29864	0.401936	0.410826	0.238254	0.425521	0.220194	-0.18018	0.618404	-0.0115188	0.974806	0.545316	0.103037	-0.093356	0.797554	-0.110911	0.760345	-0.238882	0.506258	0.142573	0.694385	-0.0645374	0.859411	0.200544	0.578531	0.971705	2.71009e+08
VIT_13s0158g00310	black	-0.133535	0.713046	0.496235	0.144614	0.0418433	0.908628	0.63607	0.0480471	-0.0698483	0.84795	0.1574	0.664091	-0.0854584	0.814419	-0.193155	0.592888	0.397147	0.255786	0.287576	0.420422	-0.29234	0.412414	-0.146199	0.686939	0.576295	0.0812021	-0.0701847	0.847225	-0.058629	0.872189	-0.131577	0.717106	0.0923013	0.799802	0.0195543	0.957241	0.197536	0.58436	0.964933	6.34134e+08
VIT_00s1959g00010	black	-0.163894	0.650958	0.569757	0.085535	-0.123961	0.732964	0.373609	0.287571	0.140181	0.699309	-0.0320849	0.929887	-0.139793	0.700109	0.125558	0.72963	0.0737522	0.839542	-0.107588	0.767356	-0.622573	0.0545521	-0.322775	0.363007	0.544969	0.103301	0.0586253	0.872197	-0.0373724	0.918362	0.150968	0.677182	-0.351059	0.319909	0.147949	0.683353	0.0619856	0.864926	0.766068	0.00977049
VIT_03s0038g01210	black	-0.13555	0.708872	0.342854	0.332123	0.258869	0.470171	0.635812	0.0481666	-0.175445	0.62781	0.137975	0.70386	-0.0445187	0.902808	-0.0216067	0.952757	0.467095	0.173491	0.139814	0.700065	-0.293322	0.410771	-0.253465	0.479814	0.813124	0.00422985	0.286645	0.421994	0.006691	0.985364	-0.259016	0.469909	0.0834016	0.818823	-0.17276	0.633167	0.108285	0.765885	0.971257	2.88438e+08
VIT_08s0056g00630	black	-0.138473	0.702832	0.347346	0.325408	0.158081	0.66271	0.578584	0.0797193	-0.0767416	0.833113	0.161705	0.655375	0.112799	0.756368	-0.132398	0.715402	0.53187	0.113561	0.246209	0.492895	-0.158529	0.661803	-0.138048	0.703709	0.6165	0.05766	-0.0459204	0.899761	0.544475	0.103677	-0.349758	0.32183	0.220542	0.540353	0.208053	0.564078	0.21003	0.560296	0.741473	0.0141094
VIT_12s0028g01060	black	-0.138158	0.703482	0.283528	0.427281	0.188449	0.602099	0.644988	0.0440461	-0.0958325	0.792281	0.0242223	0.947045	0.0504719	0.889874	-0.0208839	0.954336	0.360969	0.305472	0.158049	0.662776	-0.196582	0.586212	-0.124022	0.732836	0.735958	0.0152407	0.115096	0.751537	0.184499	0.609869	-0.137896	0.704024	0.0405973	0.91134	-0.228874	0.52475	-0.00890931	0.980512	0.921305	0.000152462
VIT_17s0000g06580	black	0.214632	0.55153	-0.0548177	0.880446	0.181442	0.615907	0.393973	0.259953	-0.277597	0.437428	0.167679	0.643343	-0.0947586	0.794567	0.0287092	0.93725	0.208473	0.563274	-0.197547	0.584339	-0.0624711	0.863877	-0.316929	0.372257	0.756577	0.0113133	0.445857	0.196538	0.140423	0.69881	-0.471964	0.168445	-0.0242717	0.946937	0.0286719	0.937332	-0.175817	0.62707	0.703452	0.0232188
VIT_17s0053g00320	black	-0.14464	0.690137	0.533875	0.111951	-0.176194	0.626319	0.520315	0.123123	0.0988755	0.785812	0.00477679	0.989551	-0.129596	0.721223	-0.182127	0.614551	0.089653	0.805453	0.271286	0.448342	-0.312761	0.378923	0.0117276	0.974349	0.301069	0.39793	-0.277931	0.436852	-0.220098	0.541189	0.166196	0.646324	-0.116092	0.749444	0.0709313	0.845616	0.0950592	0.793927	0.807481	0.0047298
VIT_18s0001g01250	black	-0.125877	0.728966	0.355064	0.314033	0.110019	0.762226	0.61929	0.056218	-0.141343	0.696916	0.129881	0.720629	0.0388119	0.915227	-0.139524	0.700663	0.427666	0.217626	0.276715	0.438944	-0.174303	0.630087	-0.144214	0.691012	0.551189	0.098642	-0.0402802	0.91203	-0.138101	0.7036	0.0104032	0.977245	0.217547	0.546005	-0.185256	0.608377	0.139788	0.700119	0.931329	8.9501e+09
VIT_07s0129g00590	black	-0.1479	0.683454	0.415836	0.232006	0.1308	0.718721	0.574065	0.0826635	0.0879956	0.808993	-0.0500485	0.890793	-0.00670464	0.985334	0.094896	0.794274	0.186577	0.605777	-0.0177802	0.961118	-0.334378	0.34499	-0.130333	0.71969	0.682905	0.0295239	0.247116	0.491252	0.256462	0.474455	-0.216426	0.548127	-0.113481	0.754932	0.440465	0.202659	-0.0371253	0.9189	0.75981	0.01077
VIT_11s0016g05590	black	-0.119488	0.74232	0.0515185	0.887602	0.553034	0.097286	0.664407	0.0361195	-0.222393	0.53687	0.128862	0.722748	0.342241	0.333046	-0.126056	0.728593	0.701083	0.0238934	0.320111	0.367208	0.267632	0.454718	-0.0456187	0.900417	0.556483	0.0947829	0.188419	0.602158	0.108834	0.764725	-0.300793	0.398384	0.782147	0.00750477	-0.211312	0.557849	0.085197	0.814978	0.680883	0.0302015
VIT_00s1693g00010	black	-0.119442	0.742417	0.320686	0.3663	0.235295	0.512854	0.579679	0.0790161	-0.218053	0.545049	0.236777	0.510124	0.0558042	0.878308	-0.145633	0.688098	0.568585	0.0863274	0.288493	0.418874	-0.124394	0.732061	-0.190567	0.597947	0.542151	0.105457	0.11294	0.75607	-0.136881	0.706119	-0.179348	0.620054	0.396242	0.256971	0.0388589	0.915124	0.258396	0.471011	0.814941	0.00407725
VIT_13s0158g00220	black	-0.118532	0.744325	0.109534	0.763248	0.190105	0.598851	0.384373	0.272784	-0.547644	0.10128	0.393212	0.260959	0.0973188	0.78912	0.0358076	0.921771	0.723238	0.0180879	0.197129	0.585151	-0.292081	0.412847	-0.447411	0.194794	0.736003	0.0152312	0.261063	0.466281	0.0892536	0.806306	-0.0776537	0.831153	0.202417	0.574913	-0.3156	0.374376	0.39984	0.252279	0.788335	0.00674182
VIT_14s0066g00400	black	-0.134423	0.711207	0.475183	0.165158	0.0267093	0.941615	0.629708	0.0510449	-0.0494742	0.89204	0.103357	0.776306	-0.137927	0.703958	-0.176085	0.626536	0.304084	0.392987	0.272272	0.446629	-0.304501	0.392305	-0.0977216	0.788264	0.584279	0.076106	-0.0469958	0.897423	-0.0998041	0.78384	-0.114518	0.752752	-0.0246267	0.946162	-0.0964727	0.790919	0.126822	0.726996	0.965649	5.84419e+08
VIT_04s0008g00750	black	-0.180872	0.617034	0.475855	0.164477	-0.114743	0.752278	0.384524	0.27258	0.411427	0.237498	-0.356172	0.312416	-0.207401	0.565327	0.0561078	0.87765	-0.373711	0.287429	-0.00983583	0.978486	-0.329328	0.352774	0.190575	0.59793	0.194907	0.589472	-0.0240695	0.947378	-0.330556	0.350874	0.231014	0.520773	-0.453354	0.188209	0.0766201	0.833374	-0.273772	0.444028	0.501607	0.139635
VIT_02s0025g03670	black	-0.122759	0.735475	0.0837346	0.81811	0.473857	0.166507	0.458221	0.182914	-0.471754	0.168661	0.380525	0.278021	0.145069	0.689256	-0.0292662	0.936035	0.871191	0.00102803	0.213751	0.553204	-0.114805	0.752147	-0.411971	0.236817	0.779998	0.00778356	0.384793	0.272215	0.196166	0.587022	-0.413	0.235531	0.491929	0.148682	-0.381017	0.277349	0.368529	0.294697	0.716462	0.019746
VIT_05s0029g00720	black	-0.115282	0.751145	0.360704	0.305855	0.152306	0.674453	0.542325	0.105323	-0.401735	0.249828	0.486715	0.1537	-0.125771	0.729188	-0.387396	0.268707	0.772224	0.00885302	0.547805	0.101159	-0.18106	0.616663	-0.204019	0.571826	0.546644	0.102032	-0.068894	0.850008	-0.0187074	0.959092	-0.422864	0.2234	0.358155	0.309536	-0.211812	0.556895	0.548879	0.100356	0.862054	0.00133676
VIT_17s0000g04770	black	-0.134461	0.711127	0.316716	0.372597	0.30851	0.385782	0.684882	0.028872	0.0194251	0.957524	-0.0227971	0.950157	0.178436	0.621863	0.0404421	0.911677	0.426968	0.21846	0.0361034	0.921127	-0.152748	0.673552	-0.195254	0.588796	0.785104	0.00713296	0.183806	0.611234	0.366661	0.29734	-0.234939	0.513511	0.216898	0.547233	0.0163977	0.96414	-0.0598566	0.869532	0.885365	0.000656485
VIT_03s0063g01480	black	-0.116465	0.748661	0.270016	0.450554	0.281859	0.430125	0.772869	0.00876054	-0.123257	0.734433	0.102954	0.77716	0.166194	0.646326	-0.191657	0.595815	0.535497	0.110659	0.343527	0.331113	0.0412624	0.909892	-0.0130338	0.971493	0.655293	0.0397083	-0.00663116	0.985495	0.240746	0.502844	-0.283555	0.427236	0.406312	0.243962	-0.0257335	0.943745	0.064535	0.859416	0.930626	9.31407e+09
VIT_11s0016g03790	black	-0.136245	0.707435	0.432676	0.211695	0.078882	0.828515	0.583677	0.076483	-0.000928311	0.997969	0.00230735	0.994953	-0.0744342	0.838074	0.0104237	0.977201	0.212418	0.555741	0.0722876	0.842695	-0.351687	0.318983	-0.17768	0.623364	0.632909	0.0495218	0.141872	0.695826	-0.160731	0.657345	0.00177878	0.996109	-0.0738443	0.839344	-0.0245891	0.946244	0.00321223	0.992973	0.916686	0.000190437
VIT_16s0050g02100	black	-0.133261	0.713614	0.486487	0.153922	-0.0111467	0.97562	0.533677	0.112109	-0.148886	0.681436	0.206693	0.566684	-0.236832	0.510023	-0.153322	0.672381	0.346862	0.326127	0.250564	0.485026	-0.438551	0.204858	-0.210265	0.559847	0.620843	0.0554261	0.0353607	0.922745	-0.146861	0.685581	-0.153132	0.672768	-0.130731	0.718864	-0.118696	0.743979	0.247858	0.489909	0.944933	3.7632e+08
VIT_17s0000g06940	black	-0.110824	0.760529	0.167885	0.642929	0.199296	0.580946	0.491701	0.1489	-0.465809	0.174838	0.401838	0.249696	0.12737	0.725854	-0.172105	0.634476	0.785025	0.00714275	0.382634	0.275145	-0.118554	0.744278	-0.299119	0.401145	0.610732	0.0607182	0.0114469	0.974963	0.127427	0.725735	-0.165666	0.64739	0.417517	0.229931	-0.321936	0.364328	0.423279	0.222897	0.814004	0.00415546
VIT_01s0127g00520	black	0.214759	0.551289	0.225586	0.530884	-0.184316	0.610229	0.467437	0.173133	-0.124349	0.732153	0.175128	0.628442	-0.229437	0.523702	-0.250641	0.484887	0.064877	0.858677	0.0423811	0.907458	-0.127675	0.725218	-0.167787	0.643126	0.480621	0.159693	-0.119344	0.742622	-0.0961674	0.791569	-0.203923	0.57201	-0.113096	0.755743	0.0719153	0.843496	-0.0875724	0.809898	0.875313	0.00090731
VIT_17s0000g08560	black	-0.14186	0.695851	0.495573	0.145235	0.0801783	0.825733	0.583534	0.0765726	-0.0444254	0.903011	0.127681	0.725207	-0.313705	0.377409	-0.201586	0.576518	0.267917	0.454219	0.275633	0.44081	-0.367423	0.29626	-0.0718252	0.84369	0.617988	0.0568883	0.0943901	0.795351	-0.130062	0.720254	-0.347203	0.32562	-0.158606	0.661646	-0.138402	0.702978	0.154687	0.669602	0.898032	0.000417524
VIT_04s0008g01820	black	-0.127179	0.726252	0.424966	0.220861	0.122164	0.73672	0.571011	0.0846928	-0.198384	0.582714	0.222025	0.537562	-0.181084	0.616614	-0.11223	0.757565	0.444153	0.198461	0.21125	0.557966	-0.392319	0.262139	-0.264271	0.460616	0.732205	0.0160457	0.171697	0.63529	-0.0848792	0.815659	-0.255037	0.477	-0.027995	0.938809	-0.170088	0.63851	0.22797	0.526434	0.969346	3.72271e+08
VIT_00s0285g00070	black	-0.126548	0.727566	0.426097	0.219504	0.0859884	0.813285	0.722697	0.0182166	-0.00570538	0.98752	0.0485486	0.89405	-0.075136	0.836565	-0.212979	0.554673	0.28994	0.416439	0.322363	0.363654	-0.160724	0.657359	0.0448185	0.902156	0.596713	0.0685906	-0.0618296	0.865264	0.092103	0.800225	-0.246518	0.492336	0.0398539	0.912958	0.0483528	0.894475	0.0427407	0.906675	0.946853	3.27291e+09
VIT_05s0049g00740	black	-0.129441	0.721545	0.483001	0.157336	-0.0466962	0.898074	0.599948	0.0667177	-0.0100247	0.978073	0.069651	0.848375	-0.102503	0.778115	-0.101194	0.780891	0.232216	0.518545	0.192741	0.593696	-0.35373	0.315984	-0.105206	0.772393	0.586667	0.0746232	-0.0429417	0.906238	0.0560278	0.877823	-0.0813524	0.823215	-0.121585	0.737929	0.180909	0.616962	0.0992537	0.785009	0.916188	0.000194915
VIT_08s0007g01470	black	0.196473	0.586425	0.167732	0.643236	-0.11618	0.749259	0.316648	0.372705	-0.14032	0.699023	0.120702	0.739777	-0.316636	0.372724	-0.0376113	0.917842	-0.0466518	0.898171	-0.17485	0.628996	-0.285664	0.423655	-0.289743	0.416769	0.557901	0.0937663	0.211171	0.558117	-0.256146	0.47502	-0.175042	0.628615	-0.324392	0.360469	-0.0260493	0.943056	-0.149734	0.679701	0.758941	0.0109141
VIT_16s0098g00260	black	-0.133206	0.713727	0.243705	0.497444	0.119533	0.742226	0.440006	0.203186	-0.122625	0.735756	0.0486124	0.893911	0.0633149	0.862053	-0.0138785	0.969647	0.326082	0.357825	0.147427	0.684422	-0.18878	0.601448	-0.190524	0.59803	0.459751	0.181269	0.0194582	0.957451	-0.241642	0.501207	0.191299	0.596515	0.13992	0.699848	-0.48649	0.153918	0.0662921	0.855622	0.748001	0.0128478
VIT_03s0063g02630	black	-0.161797	0.655189	0.392507	0.261891	-0.152411	0.674238	0.384095	0.273161	0.222186	0.537259	-0.249172	0.487536	-0.0833466	0.818941	0.179055	0.620634	-0.20359	0.572652	-0.0976951	0.78832	-0.435858	0.207976	-0.021746	0.952453	0.443189	0.199554	0.0301826	0.934036	0.0488776	0.893335	0.250511	0.485121	-0.510617	0.131523	0.108281	0.765892	-0.20308	0.573634	0.627111	0.0523038
VIT_03s0063g01600	black	-0.140157	0.699358	0.484482	0.15588	0.120228	0.74077	0.534559	0.111405	-0.0162885	0.964378	0.0780574	0.830286	-0.219534	0.542252	-0.0305732	0.933184	0.271894	0.447285	0.0689117	0.849969	-0.453774	0.187748	-0.252192	0.482097	0.704446	0.0229398	0.219149	0.542979	-0.119209	0.742904	-0.215844	0.54923	-0.154601	0.669779	-0.14713	0.68503	0.0915715	0.801359	0.904338	0.000325976
VIT_00s0392g00060	black	-0.116752	0.748057	0.355758	0.31302	0.180722	0.617331	0.658798	0.0383008	-0.17969	0.619376	0.167644	0.643413	-0.0172101	0.962364	-0.104617	0.773639	0.48623	0.154172	0.219039	0.543187	-0.245589	0.49402	-0.213009	0.554615	0.751742	0.0121615	0.118235	0.744946	0.0699956	0.847633	-0.225458	0.531124	0.128583	0.723329	-0.136332	0.707256	0.141219	0.69717	0.996542	62263.6
VIT_14s0006g01510	black	-0.117026	0.747483	0.412214	0.236513	0.154436	0.670115	0.664109	0.0362336	-0.131896	0.716445	0.15707	0.664762	-0.0780602	0.83028	-0.147512	0.684247	0.428216	0.216971	0.247794	0.490025	-0.248933	0.487967	-0.163182	0.652394	0.679159	0.0307873	0.0965629	0.790727	-0.0721964	0.842891	-0.222692	0.536308	0.120237	0.740752	-0.0574627	0.874714	0.144209	0.691021	0.985938	1.68204e+07
VIT_11s0016g03980	black	0.214846	0.551123	-0.0848451	0.815732	0.0100501	0.978018	0.248903	0.488021	-0.594528	0.0698746	0.429089	0.215932	-0.248075	0.489517	-0.0906763	0.803268	0.340814	0.335198	0.0140586	0.969253	-0.181621	0.615552	-0.408708	0.240923	0.655987	0.0394268	0.331599	0.349263	-0.210599	0.559209	-0.302652	0.395331	-0.0920047	0.800435	-0.32589	0.358125	0.134885	0.71025	0.742095	0.0139857
VIT_15s0048g01860	black	-0.126243	0.728202	0.324526	0.360259	0.117219	0.747077	0.559895	0.092348	-0.16903	0.640631	0.134897	0.710224	-0.00822612	0.982007	0.00898409	0.980349	0.423549	0.222572	0.105503	0.771764	-0.349646	0.321995	-0.273256	0.444922	0.794051	0.0060876	0.150974	0.67717	0.278758	0.435432	-0.188119	0.602746	-0.0563157	0.877199	-0.108679	0.765053	0.120939	0.739282	0.915575	0.000200524
VIT_13s0067g00860	black	0.198093	0.58328	-0.243086	0.498573	0.141767	0.696043	0.43572	0.208136	-0.164029	0.650687	-0.118114	0.7452	0.167178	0.644349	0.170138	0.63841	-0.0232159	0.949243	-0.258959	0.47001	0.143826	0.691809	-0.10728	0.768008	0.662991	0.0366621	0.310116	0.383184	0.254334	0.478258	-0.0790578	0.828138	-0.0547774	0.880533	-0.134744	0.71054	-0.501325	0.139894	0.643878	0.0445313
VIT_10s0116g01500	black	0.188949	0.601118	0.110131	0.761988	-0.132871	0.714421	0.428222	0.216964	-0.0163347	0.964277	-0.01616	0.964659	-0.333273	0.346686	-0.249183	0.487515	-0.236836	0.510016	0.0978672	0.787954	0.0325015	0.928978	0.173686	0.631318	0.290334	0.415777	-0.0205887	0.954981	-0.324085	0.36095	-0.224743	0.532462	-0.262741	0.463313	0.00366415	0.991985	-0.287001	0.421392	0.643428	0.0447291
VIT_18s0001g08210	black	0.22479	0.532375	0.0542635	0.881647	0.0434446	0.905144	0.562924	0.0902199	-0.349559	0.322123	0.345758	0.327774	-0.122984	0.735004	-0.455711	0.185634	0.399877	0.252232	0.331889	0.348815	0.187424	0.604111	-0.0763536	0.833947	0.462872	0.177939	-0.155092	0.668779	-0.103763	0.775446	-0.418589	0.228612	0.335863	0.342719	-0.246378	0.49259	0.0565124	0.876773	0.880527	0.000769836
VIT_14s0066g00460	black	0.204068	0.571731	-0.0613807	0.866234	0.159727	0.659376	0.331445	0.349501	-0.355021	0.314096	0.314697	0.37582	0.0349208	0.923704	-0.0583214	0.872855	0.472585	0.167808	-0.104655	0.773557	-0.0386941	0.915483	-0.435102	0.208857	0.727418	0.0171147	0.216496	0.547995	0.485453	0.15493	-0.505195	0.136369	0.17171	0.635265	-0.0775092	0.831464	0.0328261	0.92827	0.655062	0.039802
VIT_18s0001g07700	black	-0.124597	0.731636	0.476446	0.163879	-0.120044	0.741155	0.431218	0.213411	-0.219976	0.54142	0.278572	0.435752	-0.29747	0.403872	-0.172014	0.634656	0.325538	0.358674	0.286964	0.421454	-0.49434	0.146396	-0.220411	0.5406	0.534016	0.111838	-0.0133446	0.970814	-0.201028	0.577596	-0.0995085	0.784468	-0.217184	0.546693	-0.0738667	0.839295	0.346529	0.326623	0.869932	0.00106713
VIT_18s0122g00360	black	-0.127865	0.724823	0.429348	0.215624	-0.0105865	0.976845	0.58642	0.0747756	0.0464314	0.89865	0.00417359	0.99087	0.0169691	0.962891	-0.00584597	0.987212	0.219549	0.542225	0.0886861	0.807518	-0.317989	0.370572	-0.114405	0.752988	0.624624	0.0535283	-0.00336013	0.99265	0.331525	0.349378	-0.109274	0.763797	-0.109035	0.764301	0.355707	0.313095	0.0243882	0.946683	0.831382	0.00287012
VIT_06s0009g03190	black	-0.105787	0.771163	0.0337103	0.926342	0.55053	0.0991288	0.709668	0.0215112	-0.269286	0.451827	0.114503	0.752783	0.258281	0.471216	-0.0331583	0.927546	0.649933	0.0419269	0.220302	0.540805	0.141323	0.696956	-0.0982054	0.787236	0.798788	0.00558074	0.363679	0.301586	0.285001	0.42478	-0.430454	0.214313	0.526629	0.117838	-0.20392	0.572016	0.00964075	0.978913	0.803228	0.00513361
VIT_19s0090g01390	black	-0.112549	0.756895	0.390807	0.264148	0.0377178	0.917609	0.524024	0.120002	-0.209662	0.560999	0.242859	0.498987	-0.0105677	0.976886	-0.0897235	0.805302	0.518809	0.124405	0.185217	0.608453	-0.365349	0.299204	-0.342691	0.33237	0.684099	0.0291291	-0.0137329	0.969965	0.147504	0.684264	-0.0968453	0.790127	0.0676839	0.852618	-0.127203	0.726202	0.266152	0.457311	0.937312	6.26136e+09
VIT_04s0008g05920	black	0.198237	0.583	0.250107	0.48585	-0.33321	0.346782	0.342079	0.33329	-0.0825133	0.820726	0.167944	0.64281	-0.181627	0.61554	-0.192272	0.594611	-0.0140387	0.969296	0.00457031	0.990003	-0.190074	0.598912	-0.164962	0.648806	0.329796	0.35205	-0.216679	0.547649	-0.00186705	0.995916	-0.0562125	0.877423	-0.190203	0.598658	0.404153	0.24672	-0.0253886	0.944498	0.707862	0.021998
VIT_00s0227g00090	black	-0.12678	0.727084	0.490682	0.149873	0.130237	0.719891	0.57938	0.0792076	0.0161511	0.964679	0.0660952	0.856047	-0.13964	0.700424	-0.049409	0.892181	0.30502	0.391457	0.0705054	0.846534	-0.391539	0.263174	-0.250453	0.485226	0.690782	0.0269839	0.152974	0.673091	-0.0608941	0.867287	-0.195616	0.588092	-0.0426896	0.906786	-0.0747774	0.837336	0.0706072	0.846314	0.928248	0.000106271
VIT_19s0090g01240	black	0.20388	0.572094	0.0727787	0.841637	-0.429946	0.214915	0.239691	0.504775	-0.221225	0.539068	0.203042	0.573707	-0.101718	0.77978	-0.308982	0.385018	-0.0276048	0.939661	0.231232	0.520369	0.0282367	0.938281	0.0112988	0.975287	0.013188	0.971156	-0.473734	0.166633	-0.272281	0.446614	0.25077	0.484656	-0.0462428	0.89906	0.071362	0.844688	0.0353505	0.922767	0.557892	0.0937729
VIT_00s0527g00020	black	-0.114646	0.752483	0.207484	0.565169	0.222303	0.537039	0.673719	0.0326866	0.00217077	0.995251	-0.148943	0.681319	0.238634	0.506712	0.19603	0.587287	0.214169	0.55241	-0.0707777	0.845947	-0.142545	0.694442	-0.134039	0.712002	0.770043	0.00917081	0.260793	0.466759	0.224799	0.532358	0.0459298	0.89974	0.0576159	0.874383	0.0988839	0.785794	-0.239094	0.505869	0.887679	0.0006068
VIT_00s0726g00020	black	0.178399	0.621937	0.141401	0.696795	-0.373218	0.288117	0.312145	0.379914	0.166018	0.646681	-0.176645	0.625423	-0.0912893	0.801961	-0.11682	0.747915	-0.405079	0.245535	-0.0500855	0.890712	0.00710704	0.984454	0.13513	0.709742	0.0575998	0.874418	-0.342201	0.333105	-0.232199	0.518577	0.314049	0.376857	-0.275258	0.441458	0.170282	0.638123	-0.382171	0.275774	0.529159	0.115762
VIT_05s0094g00210	black	-0.11562	0.750435	0.436049	0.207755	0.113456	0.754985	0.673527	0.032755	0.0265628	0.941935	0.0355366	0.922362	0.0137081	0.970019	-0.100237	0.782921	0.338612	0.338532	0.153695	0.671622	-0.232771	0.517517	-0.139516	0.70068	0.663416	0.036499	-0.00979236	0.978581	0.167599	0.643504	-0.169146	0.640399	0.0854169	0.814508	0.0392707	0.914228	0.0237644	0.948045	0.950382	2.49718e+09
VIT_00s0888g00010	black	-0.108805	0.764787	0.500962	0.140227	-0.0648018	0.85884	0.549334	0.100017	-0.145855	0.687643	0.249246	0.487402	-0.168099	0.6425	-0.222976	0.535776	0.392629	0.261729	0.309964	0.383429	-0.366338	0.297798	-0.18576	0.607384	0.53339	0.112339	-0.105747	0.771249	-0.0792856	0.827649	-0.13468	0.710674	-0.00407031	0.991096	0.0799962	0.826124	0.299595	0.400359	0.927117	0.000112974
VIT_13s0047g00360	black	-0.103452	0.776106	0.398892	0.253511	0.144614	0.69019	0.703338	0.023251	-0.130783	0.718755	0.174045	0.6306	-0.0764713	0.833694	-0.278377	0.436086	0.446377	0.195954	0.384028	0.273251	-0.123753	0.733399	-0.0485315	0.894087	0.577841	0.0801987	-0.0497302	0.891484	-0.107379	0.767799	-0.247196	0.491107	0.225692	0.530687	-0.130151	0.720069	0.159596	0.659641	0.980205	6.55886e+07
VIT_13s0067g02770	black	-0.103186	0.77667	0.251709	0.482966	0.244292	0.496378	0.395379	0.258103	-0.532617	0.11296	0.552931	0.0973614	-0.138908	0.701933	-0.24157	0.501338	0.852056	0.00174625	0.391373	0.263395	-0.281592	0.430582	-0.413574	0.234815	0.662356	0.0369072	0.178252	0.622228	-0.0364275	0.920421	-0.448954	0.193072	0.310744	0.38217	-0.426738	0.218735	0.591455	0.0717065	0.786489	0.0069634
VIT_08s0007g09000	black	-0.10329	0.776449	0.3152	0.375015	0.14465	0.690117	0.438841	0.204524	-0.373574	0.28762	0.378632	0.280619	-0.0576957	0.87421	-0.129533	0.721354	0.663632	0.0364161	0.24611	0.493076	-0.330171	0.351469	-0.423055	0.223169	0.639565	0.0464516	0.104048	0.774842	-0.142834	0.693848	-0.133639	0.712829	0.226426	0.529315	-0.374845	0.285851	0.40342	0.24766	0.877256	0.000854146
VIT_07s0005g03080	black	-0.112153	0.757729	0.186309	0.606303	0.212414	0.555747	0.561877	0.0909519	-0.186334	0.606254	0.105272	0.772252	0.180283	0.618202	0.0530478	0.884284	0.498251	0.142733	0.0800568	0.825994	-0.186334	0.606254	-0.253434	0.47987	0.792796	0.00622722	0.152771	0.673504	0.509603	0.132421	-0.201078	0.5775	0.120944	0.739272	-0.0839194	0.817714	0.0649538	0.858511	0.82136	0.00356961
VIT_19s0014g04920	black	-0.0984551	0.786705	0.352097	0.318379	0.167717	0.643266	0.699496	0.0243529	-0.157131	0.664638	0.161057	0.656685	-0.00388763	0.991496	-0.174091	0.630509	0.472077	0.168329	0.28169	0.430415	-0.159524	0.659787	-0.130265	0.719832	0.693369	0.0261836	0.0364012	0.920478	0.0755246	0.835729	-0.24899	0.487864	0.190228	0.59861	-0.0724133	0.842424	0.123216	0.734519	0.994666	351967
VIT_03s0017g01950	black	-0.0956882	0.792588	0.159856	0.659114	0.458332	0.182795	0.724758	0.0177297	-0.164522	0.649692	0.0739926	0.839024	0.222647	0.536394	-0.0131554	0.971228	0.558866	0.0930779	0.140913	0.6978	0.0393909	0.913966	-0.149679	0.679814	0.78052	0.00771522	0.317385	0.371532	0.182958	0.61291	-0.328172	0.354569	0.458802	0.182288	-0.0385076	0.915889	-0.0226901	0.950391	0.873423	0.000961298
VIT_15s0024g00670	black	0.176599	0.625514	0.22046	0.540507	-0.212333	0.555903	0.42034	0.226469	-0.00966755	0.978854	0.0626449	0.863501	-0.376437	0.283645	-0.297175	0.404361	-0.181863	0.615074	0.134975	0.710063	-0.0646481	0.859172	0.128533	0.723433	0.287726	0.420167	-0.0967949	0.790234	-0.213553	0.55358	-0.291633	0.413597	-0.293509	0.41046	0.224982	0.532016	-0.158958	0.660933	0.658695	0.0383419
VIT_12s0035g01870	black	-0.109653	0.762997	0.372339	0.289344	0.0473635	0.896624	0.550619	0.0990628	-0.109318	0.763705	0.0739504	0.839115	-0.0928093	0.798719	-0.0062794	0.986264	0.259223	0.469542	0.0972136	0.789343	-0.359286	0.307899	-0.217672	0.545769	0.664372	0.0361331	0.132077	0.71607	-0.129629	0.721153	-0.00679297	0.985141	-0.104556	0.773769	-0.13782	0.70418	0.0511206	0.888465	0.935424	7.03413e+09
VIT_18s0001g12680	black	0.176046	0.626614	0.239041	0.505966	-0.00903999	0.980227	0.549323	0.100025	0.170951	0.636784	-0.0537383	0.882786	-0.164043	0.650659	-0.27038	0.449918	-0.0927119	0.798927	0.0399215	0.912811	0.1006	0.78215	0.114544	0.752697	0.334479	0.344836	-0.0856321	0.814047	-0.026644	0.941758	-0.374442	0.286411	0.0284827	0.937745	0.324422	0.360421	-0.298445	0.402259	0.670462	0.0338609
VIT_13s0019g02870	black	-0.112328	0.75736	0.537854	0.108798	-0.0516066	0.887411	0.582459	0.0772487	0.0195682	0.957211	0.0958736	0.792194	-0.188824	0.601362	-0.15699	0.664925	0.225643	0.530779	0.195629	0.588066	-0.383341	0.274183	-0.129048	0.722361	0.560067	0.0922266	-0.0559095	0.87808	-0.0462075	0.899137	-0.140432	0.698793	-0.1255	0.729751	0.12731	0.725979	0.124682	0.731459	0.922835	0.000141207
VIT_07s0031g01060	black	-0.117844	0.745767	0.539962	0.107151	-0.00736824	0.983883	0.584606	0.0759015	0.0338695	0.925995	0.0929817	0.798352	-0.263581	0.461833	-0.229387	0.523796	0.224423	0.533063	0.256134	0.47504	-0.350845	0.320224	-0.0813721	0.823172	0.533519	0.112236	-0.0724983	0.842241	-0.1445	0.690423	-0.20694	0.566212	-0.117704	0.74606	-0.117752	0.745959	0.120966	0.739226	0.919792	0.000164215
VIT_18s0001g07640	black	-0.0868664	0.811407	0.219013	0.543235	0.330728	0.350608	0.766555	0.00969558	-0.181381	0.616027	0.143646	0.692179	0.127457	0.725673	-0.260307	0.46762	0.551903	0.0981157	0.408604	0.241054	0.134541	0.710962	0.0275628	0.939752	0.582109	0.0774697	0.0193757	0.957632	0.00607043	0.986721	-0.302666	0.395309	0.513137	0.129307	-0.13795	0.703911	0.0782359	0.829903	0.909341	0.000264587
VIT_13s0019g05290	black	0.145444	0.688487	0.416926	0.230659	-0.338796	0.338252	0.193214	0.592773	0.0968701	0.790074	0.171574	0.635537	-0.650055	0.0418753	-0.429105	0.215913	-0.181559	0.615675	0.164076	0.650592	-0.30312	0.394563	0.0353019	0.922873	0.148672	0.681873	-0.253286	0.480135	-0.151164	0.676782	-0.48117	0.159147	-0.500166	0.14096	0.0703064	0.846963	0.0740651	0.838868	0.477218	0.1631
VIT_05s0049g00730	black	-0.106146	0.770404	0.469936	0.170536	-0.111063	0.760024	0.485933	0.154461	-0.143353	0.692781	0.202528	0.574699	-0.171872	0.634941	-0.125352	0.730062	0.317547	0.371275	0.202769	0.574234	-0.448947	0.19308	-0.251734	0.482921	0.57385	0.0828059	-0.0696475	0.848383	-0.0658366	0.856605	-0.0213796	0.953254	-0.148602	0.682017	-0.0484732	0.894214	0.239917	0.504361	0.923182	0.000138748
VIT_00s2731g00010	black	-0.107477	0.767591	0.430205	0.214609	-0.0705128	0.846518	0.522454	0.121317	-0.100237	0.782922	0.119567	0.742155	-0.146272	0.686788	-0.111306	0.759512	0.245748	0.493732	0.198224	0.583025	-0.371979	0.289848	-0.171116	0.636453	0.549706	0.0997405	-0.0507844	0.889195	-0.149573	0.680031	0.0276177	0.939632	-0.130323	0.719711	-0.125099	0.730588	0.134023	0.712034	0.920043	0.00016222
VIT_14s0068g01730	black	-0.106602	0.769441	0.145547	0.688275	0.42036	0.226445	0.390987	0.263908	-0.345104	0.32875	0.29372	0.410107	-0.0337036	0.926357	-0.105919	0.770885	0.642935	0.0449467	0.230442	0.521836	-0.101867	0.779465	-0.297472	0.40387	0.547275	0.101557	0.340048	0.336355	-0.337047	0.340912	-0.282582	0.428893	0.42305	0.223175	-0.577868	0.080181	0.286661	0.421967	0.643384	0.0447488
VIT_06s0061g00160	black	0.190559	0.597963	0.0412302	0.909962	-0.176983	0.62475	0.476193	0.164134	-0.143082	0.693337	0.0612798	0.866453	-0.138698	0.702368	-0.321902	0.364381	-0.0657303	0.856835	0.244852	0.49536	0.166243	0.646228	0.168095	0.642507	0.220247	0.540908	-0.25417	0.478552	-0.301717	0.396866	-0.00605147	0.986763	-0.0117254	0.974354	-0.126763	0.72712	-0.19746	0.584508	0.720417	0.018766
VIT_18s0001g05490	black	-0.10478	0.773294	0.449663	0.192284	-0.0608229	0.867441	0.522338	0.121415	-0.124402	0.732042	0.159156	0.660532	-0.20226	0.575217	-0.116477	0.748635	0.249374	0.487171	0.206298	0.567444	-0.399819	0.252307	-0.165175	0.648377	0.567816	0.0868497	0.0300031	0.934427	-0.162743	0.653279	-0.0760738	0.834548	-0.157823	0.663234	0.0486139	0.893908	0.175715	0.627273	0.903371	0.000338947
VIT_15s0048g00120	black	-0.0973854	0.788978	0.171449	0.635787	0.41479	0.233302	0.625249	0.0532188	-0.028868	0.936904	0.0117064	0.974396	0.266749	0.456264	-0.126294	0.728097	0.471762	0.168653	0.229845	0.522944	0.202972	0.573842	-0.0158771	0.965278	0.404867	0.245806	0.071808	0.843727	-0.117318	0.746871	-0.118681	0.744011	0.662978	0.0366671	-0.132381	0.715438	-0.0232016	0.949274	0.663301	0.036543
VIT_18s0001g14870	black	-0.099392	0.784715	0.39956	0.252643	0.0853622	0.814625	0.625521	0.0530846	-0.140007	0.699667	0.159186	0.660472	-0.093681	0.796862	-0.119767	0.741736	0.394212	0.259638	0.200762	0.578111	-0.306016	0.389834	-0.199777	0.580016	0.71534	0.0200304	0.0696745	0.848325	0.0595447	0.870207	-0.215629	0.549637	0.00132413	0.997103	-0.0633818	0.861908	0.133814	0.712467	0.985995	1.65475e+07
VIT_19s0015g00180	black	-0.0829415	0.819808	0.133576	0.712961	0.321308	0.365317	0.468986	0.171521	-0.522469	0.121304	0.508153	0.133712	0.0320904	0.929875	-0.320346	0.366836	0.87922	0.000802749	0.509003	0.132954	0.0102299	0.977624	-0.230726	0.521307	0.517506	0.125521	0.0690482	0.849675	-0.0238104	0.947944	-0.423156	0.223047	0.595529	0.0692843	-0.351539	0.319202	0.522343	0.121411	0.704821	0.0228351
VIT_14s0108g00990	black	0.19518	0.58894	-0.00580808	0.987295	0.168996	0.640699	0.438473	0.204948	-0.433412	0.210831	0.331978	0.34868	-0.108116	0.766241	-0.110042	0.762177	0.431173	0.213464	-0.0130338	0.971493	-0.0786897	0.828928	-0.402198	0.249231	0.760521	0.0106529	0.303875	0.393329	-0.0431346	0.905818	-0.399834	0.252287	0.139933	0.69982	-0.297072	0.404532	0.022781	0.950192	0.871696	0.00101265
VIT_00s0477g00060	black	-0.10311	0.776829	0.465567	0.175092	-0.0200625	0.956131	0.621658	0.0550132	-0.0610134	0.867029	0.127185	0.72624	-0.229085	0.524358	-0.252124	0.48222	0.244781	0.495489	0.332129	0.348446	-0.274545	0.44269	-0.0137359	0.969958	0.534185	0.111704	-0.0782316	0.829912	-0.126881	0.726873	-0.204232	0.571415	-0.0887662	0.807347	-0.0459042	0.899796	0.131108	0.718081	0.937278	6.27476e+09
VIT_00s0218g00040	black	-0.102319	0.778506	0.410391	0.238799	0.0764988	0.833635	0.55667	0.0946489	-0.175353	0.627995	0.191737	0.595658	-0.187389	0.604179	-0.0942992	0.795545	0.374839	0.28586	0.167912	0.642874	-0.396541	0.256579	-0.257375	0.472827	0.72512	0.0176452	0.154307	0.670377	-0.0628073	0.86315	-0.223537	0.534722	-0.0928119	0.798714	-0.144285	0.690866	0.174229	0.630234	0.964035	7.00879e+08
VIT_11s0206g00060	black	-0.0821702	0.821462	0.0519066	0.88676	0.414074	0.234192	0.575175	0.0819339	-0.33297	0.347151	0.298712	0.401818	0.28825	0.419284	-0.26487	0.459564	0.80177	0.00527752	0.447032	0.195219	0.25162	0.483125	-0.0722698	0.842733	0.470076	0.170391	-0.0118528	0.974076	0.254993	0.477079	-0.371727	0.2902	0.777315	0.00814164	-0.18601	0.606892	0.280844	0.43186	0.62904	0.0513668
VIT_17s0000g07710	black	-0.100527	0.782306	0.293825	0.409933	0.0947358	0.794615	0.683613	0.0292894	0.0537738	0.882709	-0.0581914	0.873137	0.13797	0.70387	-0.0649937	0.858425	0.217955	0.545233	0.176763	0.625189	-0.0485205	0.894111	0.0788765	0.828527	0.57357	0.0829908	-0.0297937	0.934884	0.425018	0.2208	-0.19204	0.595065	0.0786858	0.828937	0.402472	0.248878	-0.0932054	0.797875	0.778852	0.00793512
VIT_05s0049g00610	black	-0.100636	0.782075	0.466556	0.174054	-0.0224398	0.950938	0.592005	0.0713764	-0.077853	0.830725	0.139132	0.701473	-0.173785	0.63112	-0.167585	0.643531	0.288927	0.418143	0.232027	0.518894	-0.347286	0.325496	-0.143438	0.692606	0.60671	0.0629125	-0.0352482	0.92299	-0.0466413	0.898194	-0.148634	0.681952	-0.0946061	0.794891	-0.0282152	0.938328	0.141164	0.697283	0.960218	1.04436e+09
VIT_00s0652g00010	black	-0.106387	0.769894	0.363247	0.302204	0.18744	0.604079	0.655033	0.039814	0.0274694	0.939956	-0.0432496	0.905568	-0.0489549	0.893167	0.0297359	0.93501	0.198422	0.582641	0.0293807	0.935785	-0.254171	0.478549	-0.107244	0.768083	0.737797	0.0148568	0.267897	0.454254	0.0682844	0.851322	-0.231775	0.519363	-0.0622157	0.864429	0.138908	0.701934	-0.105545	0.771675	0.894983	0.000467962
VIT_13s0019g02990	black	0.186063	0.606787	0.0815197	0.822856	0.0171882	0.962412	0.366642	0.297367	-0.351563	0.319166	0.285007	0.424768	-0.11143	0.759251	0.00501662	0.989026	0.326587	0.357037	-0.163143	0.652472	-0.269333	0.451744	-0.511522	0.130724	0.786317	0.00698427	0.262743	0.463311	0.087667	0.809696	-0.255616	0.475965	-0.0733881	0.840325	-0.126572	0.727517	0.00676798	0.985196	0.873919	0.000946905
VIT_10s0116g00870	black	0.200447	0.578719	0.000855498	0.998129	0.0878378	0.809331	0.303672	0.393661	-0.607051	0.0627243	0.593292	0.0706074	-0.11526	0.751191	-0.242695	0.499285	0.672104	0.0332654	0.14903	0.681142	-0.0995368	0.784408	-0.485219	0.155158	0.64485	0.0441063	0.157215	0.664467	0.126375	0.727928	-0.525065	0.119134	0.272603	0.446054	-0.112448	0.757107	0.365837	0.29851	0.732317	0.0160213
VIT_12s0028g02490	black	0.191939	0.595262	0.193216	0.592769	-0.210918	0.558601	0.4161	0.231679	-0.337326	0.340486	0.351303	0.319549	-0.264386	0.460414	-0.308043	0.386539	0.248152	0.489378	0.177711	0.623303	-0.18601	0.606892	-0.250034	0.48598	0.508307	0.133574	-0.149713	0.679745	-0.126193	0.728307	-0.199033	0.581456	-0.0926237	0.799115	-0.144998	0.689402	0.125995	0.728719	0.913489	0.00022052
VIT_03s0091g00310	black	0.191814	0.595506	-0.192005	0.595133	0.347468	0.325225	0.471914	0.168496	-0.378175	0.281247	0.185598	0.607704	0.173959	0.630773	0.0369503	0.919281	0.446356	0.195977	-0.128233	0.724058	0.13894	0.701868	-0.345734	0.32781	0.793311	0.00616961	0.403649	0.247366	0.245289	0.494565	-0.379916	0.278856	0.337821	0.339734	-0.220473	0.540482	-0.166372	0.645968	0.740905	0.0142231
VIT_14s0083g00250	black	-0.10238	0.778377	0.512856	0.129553	-0.0535023	0.883298	0.582288	0.0773567	-0.000267659	0.999414	0.101951	0.779285	-0.16557	0.647583	-0.14381	0.691841	0.237013	0.509691	0.18282	0.613183	-0.374727	0.286016	-0.141731	0.696117	0.581183	0.0780565	-0.0517857	0.887022	0.00821366	0.982034	-0.142094	0.69537	-0.123844	0.733209	0.140765	0.698105	0.118364	0.744675	0.926198	0.000118648
VIT_00s0203g00030	black	-0.100455	0.782459	0.415082	0.23294	-0.0783546	0.829648	0.48815	0.152309	-0.118625	0.744128	0.12993	0.720528	-0.128191	0.724145	-0.076774	0.833043	0.257211	0.47312	0.155769	0.667402	-0.397029	0.25594	-0.227096	0.528065	0.559093	0.0929169	-0.0353257	0.922821	-0.145907	0.687536	0.0678377	0.852286	-0.133958	0.712169	-0.146663	0.685987	0.141521	0.69655	0.910055	0.000256583
VIT_19s0015g02370	black	-0.111514	0.759074	0.554083	0.0965202	-0.0131931	0.971145	0.547664	0.101266	0.0452533	0.901211	0.0989167	0.785724	-0.252542	0.481469	-0.188244	0.6025	0.235252	0.512934	0.187091	0.604766	-0.400814	0.251018	-0.161152	0.656493	0.55244	0.0977211	-0.0513284	0.888014	-0.120112	0.741013	-0.186626	0.60568	-0.126309	0.728066	-0.103527	0.775947	0.129108	0.722237	0.909864	0.000258707
VIT_16s0039g00130	black	-0.0876695	0.80969	0.400701	0.251164	0.118714	0.743942	0.660509	0.0376262	-0.155113	0.668736	0.201973	0.575771	-0.0908425	0.802914	-0.245072	0.49496	0.455996	0.185324	0.326153	0.357713	-0.186497	0.605933	-0.133031	0.714091	0.609714	0.0612686	-0.0252019	0.944906	-0.0958459	0.792253	-0.230933	0.520924	0.18275	0.613321	-0.14256	0.694412	0.179815	0.619129	0.987045	1.21333e+07
VIT_15s0045g01370	black	0.177864	0.622999	0.0273821	0.940147	-0.182986	0.612854	0.237935	0.507995	-0.353501	0.316318	0.223481	0.534827	-0.083716	0.818149	0.0616719	0.865605	0.169249	0.640192	-0.177113	0.624492	-0.314356	0.376366	-0.474808	0.165539	0.637103	0.047572	0.0891905	0.80644	0.0474573	0.896421	0.0765065	0.833618	-0.256269	0.4748	-0.260197	0.467813	-0.0237136	0.948156	0.786964	0.00690596
VIT_04s0023g01380	black	0.194034	0.591174	0.103799	0.775371	-0.00447169	0.990218	0.455579	0.185778	-0.385951	0.270651	0.360835	0.305666	-0.111623	0.758845	-0.186784	0.605368	0.417187	0.230338	0.0526971	0.885045	-0.138575	0.702621	-0.384397	0.272752	0.70163	0.0237366	0.0681766	0.851555	0.10442	0.774055	-0.339984	0.336453	0.0790494	0.828156	-0.108288	0.765877	0.0941434	0.795877	0.920576	0.000158044
VIT_12s0134g00640	black	-0.0908291	0.802942	0.414494	0.23367	0.0817213	0.822424	0.633148	0.0494092	-0.154093	0.670813	0.195698	0.587932	-0.127159	0.726295	-0.204721	0.570475	0.418092	0.229223	0.280939	0.431697	-0.261762	0.465043	-0.16595	0.646817	0.645818	0.0436856	0.0050852	0.988876	-0.0673291	0.853383	-0.22045	0.540526	0.0730747	0.841	-0.13412	0.711832	0.175443	0.627814	0.992713	1.22258e+06
VIT_05s0077g01210	black	-0.100035	0.783351	0.326143	0.35773	0.193307	0.592592	0.536961	0.109501	-0.203941	0.571976	0.168369	0.641957	-0.214678	0.551442	-0.0537973	0.882658	0.358559	0.308951	0.136621	0.706657	-0.347039	0.325864	-0.231821	0.519277	0.754911	0.0116008	0.32606	0.357859	-0.144688	0.690038	-0.312371	0.37955	-0.0867116	0.811738	-0.251376	0.483564	0.120291	0.740638	0.900508	0.000379594
VIT_18s0122g00950	black	0.169825	0.639037	0.266145	0.457323	-0.114135	0.753556	0.355438	0.313486	-0.304112	0.392941	0.415056	0.232973	-0.587202	0.0742934	-0.517025	0.125934	0.207032	0.566036	0.361289	0.305013	-0.163113	0.652533	-0.0860708	0.813109	0.351657	0.319027	-0.0739401	0.839137	-0.494121	0.146602	-0.525969	0.118384	-0.122605	0.735797	-0.356132	0.312475	0.233728	0.515747	0.768891	0.00934188
VIT_12s0028g00630	black	-0.0798781	0.826377	0.174797	0.629102	0.379076	0.280008	0.552161	0.097926	-0.430606	0.214134	0.45331	0.188258	-0.102452	0.778225	-0.442297	0.200567	0.784682	0.00718521	0.605272	0.0637094	0.0958147	0.792319	-0.0490614	0.892936	0.474389	0.165965	0.0769976	0.832563	-0.151689	0.675711	-0.607808	0.0623084	0.576216	0.0812538	-0.392526	0.261866	0.447801	0.194358	0.711567	0.0210073
VIT_19s0014g00630	black	-0.0919765	0.800495	0.401293	0.250399	0.0211529	0.953749	0.573778	0.0828533	-0.149334	0.680519	0.178612	0.621514	-0.117556	0.74637	-0.128282	0.723955	0.378826	0.280352	0.198998	0.581524	-0.34401	0.330388	-0.220378	0.540662	0.688373	0.0277444	0.0107501	0.976487	0.0963155	0.791253	-0.186431	0.606063	-0.0615808	0.865802	-0.103487	0.77603	0.162711	0.653345	0.961357	9.31016e+08
VIT_07s0005g00090	black	0.17588	0.626944	0.190084	0.598892	-0.173518	0.631653	0.50934	0.132655	-0.121579	0.737943	0.156703	0.665507	-0.186215	0.606488	-0.294408	0.408961	0.0820584	0.821701	0.157057	0.664787	-0.0449643	0.901839	-0.0212229	0.953596	0.465775	0.174874	-0.187594	0.603777	0.143482	0.692516	-0.29883	0.401623	-0.114677	0.752417	0.146917	0.685467	-0.0763324	0.833992	0.818006	0.00382886
VIT_16s0098g00130	black	-0.0939662	0.796254	0.442551	0.200278	-0.00670417	0.985335	0.612011	0.0600311	-0.0904404	0.803772	0.147359	0.684561	-0.244739	0.495564	-0.270092	0.450421	0.263266	0.462388	0.347102	0.32577	-0.260346	0.46755	-0.0191944	0.958028	0.536149	0.110142	-0.073107	0.84093	-0.152734	0.673579	-0.223336	0.5351	-0.0774478	0.831596	-0.13406	0.711958	0.140852	0.697926	0.937649	6.13036e+09
VIT_12s0028g03830	black	-0.104348	0.774207	0.255767	0.475696	0.348594	0.323553	0.756196	0.0113786	0.162665	0.653437	-0.215295	0.550271	-0.000840132	0.998162	-0.0728542	0.841475	0.0715484	0.844287	0.147179	0.68493	0.0783107	0.829742	0.217272	0.546527	0.567336	0.0871771	0.239417	0.505277	-0.0873527	0.810367	-0.29722	0.404287	0.128936	0.722596	0.000141647	0.99969	-0.318277	0.370114	0.77977	0.00781354
VIT_10s0003g04930	black	-0.0934814	0.797287	0.44279	0.200006	-0.00701679	0.984652	0.611252	0.0604384	-0.0914385	0.801642	0.148534	0.682155	-0.244281	0.496397	-0.268771	0.452726	0.264686	0.459887	0.345	0.328906	-0.262316	0.464064	-0.0227414	0.950279	0.537966	0.10871	-0.0720906	0.843119	-0.151752	0.675582	-0.22277	0.536162	-0.0775416	0.831394	-0.133689	0.712727	0.141726	0.696126	0.938689	5.73857e+09
VIT_10s0071g01020	black	-0.100501	0.782361	0.315972	0.373783	0.159935	0.658955	0.450156	0.191736	-0.173085	0.632517	0.123582	0.733756	-0.101069	0.781157	0.0890549	0.80673	0.353267	0.316662	-0.0353272	0.922818	-0.430029	0.214817	-0.402154	0.249288	0.765009	0.00993481	0.32291	0.362794	-0.124863	0.731081	-0.0809531	0.824071	-0.087586	0.809869	-0.329579	0.352385	0.0843752	0.816738	0.882391	0.000724597
VIT_11s0037g01420	black	-0.0886208	0.807657	0.164694	0.649346	0.259614	0.468848	0.497057	0.143845	-0.218882	0.543482	0.0638919	0.860806	0.0892715	0.806267	0.172166	0.634354	0.357015	0.31119	-0.0543978	0.881356	-0.241151	0.502103	-0.325973	0.357995	0.735553	0.0153261	0.41881	0.228341	-0.154603	0.669774	0.0172277	0.962325	0.102654	0.777796	-0.165813	0.647094	-0.0170408	0.962734	0.823574	0.00340561
VIT_09s0054g00290	black	-0.0926714	0.799013	0.425959	0.219669	-0.0641596	0.860227	0.510931	0.131245	-0.124553	0.731728	0.149882	0.679399	-0.152383	0.674296	-0.109375	0.763584	0.277643	0.437348	0.177862	0.623004	-0.388209	0.267616	-0.220173	0.541048	0.577768	0.080246	-0.031891	0.930309	-0.135163	0.709674	0.000570557	0.998752	-0.120906	0.739351	-0.138863	0.702027	0.152944	0.673151	0.932225	8.50144e+09
VIT_13s0139g00260	black	-0.0729575	0.841252	-0.013088	0.971375	0.148069	0.683108	0.426648	0.218843	-0.441531	0.20144	0.230618	0.521509	0.222716	0.536264	-0.0442919	0.903301	0.528343	0.116429	0.285667	0.423649	0.0169929	0.962839	-0.166618	0.645473	0.459814	0.181201	0.041974	0.908343	-0.0941176	0.795932	0.151736	0.675615	0.353702	0.316024	-0.354248	0.315225	0.191053	0.596995	0.688129	0.0278222
VIT_00s0213g00090	black	-0.0921395	0.800147	0.426596	0.218905	-0.0632097	0.86228	0.512338	0.130007	-0.124921	0.73096	0.151172	0.676766	-0.153952	0.6711	-0.111508	0.759088	0.27894	0.435121	0.179287	0.620175	-0.387552	0.268497	-0.219674	0.541989	0.578891	0.0795217	-0.031658	0.930817	-0.134427	0.711197	-0.00387301	0.991528	-0.12002	0.741205	-0.138321	0.703145	0.15367	0.671674	0.933511	7.8866e+09
VIT_02s0012g03110	black	-0.0925958	0.799174	0.40704	0.243037	0.0725084	0.842219	0.549696	0.0997479	-0.161181	0.656434	0.176296	0.626117	-0.197143	0.585124	-0.0868758	0.811387	0.343095	0.331761	0.147157	0.684976	-0.393993	0.259927	-0.254275	0.478364	0.713474	0.0205095	0.165233	0.648261	-0.102105	0.77896	-0.210286	0.559806	-0.10505	0.772723	-0.142194	0.695165	0.1489	0.681408	0.957162	1.39886e+09
VIT_02s0025g00840	black	-0.0753246	0.836159	0.14808	0.683084	0.286571	0.42212	0.477972	0.162341	-0.350642	0.320523	0.332764	0.347469	0.23966	0.504831	-0.0705419	0.846455	0.784588	0.0071969	0.190191	0.598682	-0.087519	0.810012	-0.385358	0.271452	0.672273	0.0332044	0.101343	0.780576	0.379373	0.2796	-0.263737	0.461557	0.495783	0.145037	-0.105783	0.771171	0.317799	0.370873	0.73522	0.0153966
VIT_12s0034g00400	black	-0.0886456	0.807604	0.482452	0.157878	-0.0457962	0.900031	0.578222	0.0799526	-0.0705543	0.846429	0.151088	0.676936	-0.186318	0.606286	-0.170447	0.637792	0.276428	0.439439	0.218316	0.544551	-0.360923	0.305538	-0.154743	0.66949	0.588876	0.0732681	-0.0385505	0.915796	-0.0556575	0.878626	-0.154379	0.670231	-0.100976	0.781353	0.0600366	0.869142	0.152934	0.673173	0.947305	3.16472e+09
VIT_00s0231g00080	black	-0.0827348	0.820251	0.28092	0.431729	0.0445599	0.902718	0.532107	0.11337	-0.1505	0.678137	0.196543	0.586289	0.137362	0.705126	-0.134102	0.711872	0.494554	0.146194	0.238763	0.506477	-0.138963	0.701821	-0.155463	0.668025	0.565196	0.0886445	-0.128925	0.722618	0.522548	0.121238	-0.222499	0.536671	0.18982	0.59941	0.231671	0.519555	0.208197	0.563803	0.741951	0.0140143
VIT_02s0241g00020	black	0.179321	0.620108	-0.170803	0.637079	-0.00766935	0.983224	0.176472	0.625766	-0.436271	0.207496	0.34296	0.331964	0.305195	0.391171	-0.0413103	0.909788	0.533964	0.11188	-0.0165218	0.963868	0.0712208	0.844992	-0.437549	0.206015	0.421558	0.224986	-0.11969	0.741896	0.464822	0.175876	-0.00854255	0.981315	0.375968	0.284295	-0.132852	0.714462	0.151098	0.676917	0.479115	0.161196
VIT_05s0049g00570	black	-0.0852743	0.814813	0.439666	0.203576	0.0157246	0.965611	0.578302	0.0799009	-0.128914	0.72264	0.179694	0.619369	-0.18588	0.607148	-0.161337	0.656119	0.339905	0.336572	0.213126	0.554392	-0.354946	0.314204	-0.201159	0.577343	0.653202	0.0405642	0.023855	0.947847	-0.0595352	0.870227	-0.195386	0.588539	-0.0722924	0.842684	-0.102525	0.77807	0.16217	0.654436	0.973451	2.10508e+08
VIT_01s0026g00840	black	-0.0944719	0.795177	0.436442	0.207297	0.150644	0.677844	0.514346	0.128253	-0.10687	0.768874	0.16776	0.64318	-0.248186	0.489316	-0.0595605	0.870173	0.333626	0.346144	0.0776889	0.831078	-0.422082	0.224348	-0.287026	0.421351	0.720472	0.0187526	0.293126	0.4111	-0.139692	0.700317	-0.333889	0.345741	-0.0969825	0.789835	-0.0618465	0.865227	0.145831	0.687693	0.883635	0.000695504
VIT_05s0020g03190	black	0.176554	0.625603	-0.249176	0.487529	0.157095	0.664711	0.338754	0.338316	-0.346713	0.32635	0.0959752	0.791977	0.402756	0.248513	0.240994	0.502391	0.354723	0.31453	-0.293412	0.410621	0.0641155	0.860322	-0.442271	0.200597	0.712682	0.0207151	0.257801	0.47207	0.466973	0.173618	0.0475095	0.896307	0.243578	0.497677	-0.0570106	0.875694	-0.213092	0.554457	0.636671	0.04777
VIT_04s0008g04390	black	-0.0787786	0.828737	0.425868	0.219778	0.0507879	0.889188	0.617684	0.0570451	-0.148035	0.683176	0.20393	0.571997	-0.153372	0.67228	-0.224603	0.532724	0.397219	0.255692	0.284653	0.425369	-0.269351	0.451713	-0.16423	0.650281	0.617448	0.0571674	-0.0234804	0.948665	-0.0991346	0.785262	-0.213164	0.55432	0.0553917	0.879202	-0.129229	0.721985	0.182021	0.614761	0.986865	1.28193e+07
VIT_09s0002g04500	black	0.176139	0.626429	-0.195885	0.587568	0.399738	0.252412	0.537418	0.109141	-0.317311	0.371649	0.122473	0.736074	0.190204	0.598657	0.00386	0.991556	0.395945	0.25736	-0.0700148	0.847591	0.243509	0.497802	-0.203759	0.572327	0.737409	0.0149371	0.410156	0.239095	0.202701	0.574365	-0.423008	0.223226	0.399516	0.2527	-0.113335	0.75524	-0.227551	0.527215	0.707995	0.021962
VIT_02s0025g03810	black	-0.0811422	0.823665	0.424047	0.22197	0.000890554	0.998052	0.571007	0.0846959	-0.144748	0.689916	0.190785	0.597519	-0.165037	0.648655	-0.162309	0.654155	0.356848	0.311432	0.217363	0.546353	-0.349767	0.321817	-0.209281	0.561728	0.657298	0.0388989	-0.00428539	0.990626	0.00380699	0.991672	-0.189383	0.600265	-0.0708093	0.845879	-0.108446	0.765544	0.172273	0.63414	0.970198	3.32938e+08
VIT_17s0000g06750	black	-0.0804758	0.825095	0.429939	0.214923	0.00501984	0.989019	0.583008	0.0769029	-0.134627	0.710783	0.17758	0.623564	-0.184294	0.610273	-0.161832	0.655119	0.325396	0.358897	0.219096	0.54308	-0.344026	0.330364	-0.181679	0.615438	0.647871	0.0428021	0.0233827	0.948878	-0.0528991	0.884607	-0.195325	0.588658	-0.0818555	0.822136	-0.059334	0.870663	0.154789	0.669395	0.969781	3.51783e+07
VIT_11s0065g01010	black	-0.0678513	0.852257	0.428853	0.216212	0.0271783	0.940591	0.579454	0.0791601	-0.27992	0.43344	0.427667	0.217625	-0.285865	0.423315	-0.558395	0.0934138	0.561932	0.0909132	0.656593	0.0391823	-0.10641	0.769847	0.00862537	0.981133	0.367341	0.296376	-0.250227	0.485633	-0.223893	0.534056	-0.443224	0.199514	0.262348	0.464009	-0.176257	0.626194	0.465907	0.174735	0.861689	0.00135031
VIT_02s0012g01040	black	-0.068911	0.849971	0.399264	0.253027	0.0951758	0.793679	0.706811	0.022285	-0.111678	0.758729	0.173177	0.632334	-0.111311	0.759502	-0.307848	0.386855	0.387061	0.269157	0.383233	0.27433	-0.107077	0.768437	-0.00421762	0.990774	0.557664	0.0939358	-0.076511	0.833609	-0.0572137	0.875254	-0.304268	0.392686	0.174812	0.629073	0.0134344	0.970617	0.134582	0.710877	0.965735	5.78615e+08
VIT_01s0026g01140	black	-0.065603	0.857109	0.0320992	0.929855	0.443199	0.199542	0.506282	0.135389	-0.467366	0.173207	0.356363	0.312138	0.16422	0.6503	-0.0567234	0.876316	0.81805	0.00382538	0.206364	0.567316	-0.0349727	0.923591	-0.357784	0.310074	0.796846	0.00578476	0.340114	0.336255	0.283915	0.426624	-0.444484	0.198086	0.481013	0.159304	-0.322753	0.363041	0.278967	0.435073	0.75437	0.0116953
VIT_04s0008g05270	black	0.176273	0.626162	0.165068	0.648592	-0.105325	0.772141	0.360435	0.306242	-0.483756	0.156593	0.50555	0.136048	-0.233498	0.516172	-0.314408	0.376283	0.498759	0.142261	0.202138	0.575453	-0.218963	0.54333	-0.424096	0.221911	0.580704	0.0783616	-0.0770802	0.832385	-0.0953005	0.793413	-0.285971	0.423135	0.0694965	0.848709	-0.328414	0.354194	0.306871	0.388443	0.908241	0.000277284
VIT_10s0071g00770	black	-0.103973	0.775002	0.591414	0.0717311	-0.116842	0.747868	0.556086	0.0950693	0.384482	0.272636	-0.175929	0.626847	-0.146806	0.685694	-0.162239	0.654296	-0.105251	0.772298	0.111159	0.759821	-0.245378	0.494403	0.108904	0.764577	0.276224	0.439792	-0.236279	0.511041	-0.0552888	0.879425	-0.0263102	0.942486	-0.151358	0.676386	0.357483	0.310511	-0.129544	0.721331	0.704197	0.0230094
VIT_00s0265g00130	black	-0.109755	0.762783	0.460674	0.18028	-0.0691128	0.849536	0.214294	0.552171	-0.0254123	0.944446	0.0828245	0.820059	-0.29024	0.415934	0.175693	0.627318	0.103176	0.77669	-0.199537	0.58048	-0.70847	0.0218334	-0.47615	0.164178	0.61275	0.0596365	0.298123	0.402791	-0.209177	0.561927	0.0356411	0.922134	-0.455169	0.186225	-0.10806	0.766361	0.123193	0.734569	0.693322	0.0261978
VIT_00s0349g00050	black	-0.0774974	0.831489	0.439922	0.203282	-0.014202	0.968939	0.575214	0.0819082	-0.113432	0.755037	0.165231	0.648264	-0.176502	0.625707	-0.145606	0.688154	0.306045	0.389786	0.192391	0.59438	-0.3596	0.307446	-0.191452	0.596215	0.646766	0.0432758	0.0151919	0.966775	-0.0192694	0.957864	-0.182077	0.614651	-0.102625	0.777858	-0.00755724	0.983469	0.143557	0.692361	0.962321	8.42561e+08
VIT_13s0073g00250	black	-0.0633325	0.862014	0.187813	0.603346	0.334898	0.344194	0.688331	0.0277577	-0.254336	0.478254	0.295042	0.407904	-0.0483665	0.894445	-0.545026	0.103258	0.622183	0.0547485	0.69054	0.0270596	0.285152	0.424524	0.206385	0.567276	0.357068	0.311114	-0.135766	0.708426	-0.0940774	0.796017	-0.573357	0.0831317	0.613847	0.0590537	-0.305824	0.390147	0.260932	0.466512	0.733831	0.0156933
VIT_13s0067g00280	black	0.142907	0.693697	0.430987	0.213684	-0.242995	0.498739	0.375828	0.284488	-0.0723313	0.8426	0.328136	0.354625	-0.613719	0.0591215	-0.592139	0.071296	0.0670205	0.854049	0.398305	0.254275	-0.178735	0.62127	0.0644239	0.859656	0.203139	0.573522	-0.283057	0.428083	-0.299768	0.400074	-0.575227	0.0818999	-0.20101	0.57763	0.0659361	0.85639	0.219664	0.542007	0.678601	0.0309787
VIT_01s0010g01240	black	-0.0758981	0.834926	0.363131	0.30237	0.0433056	0.905447	0.590512	0.0722749	-0.120229	0.740769	0.107037	0.768521	-0.101871	0.779456	-0.0733795	0.840344	0.292341	0.412412	0.134876	0.710267	-0.312288	0.379684	-0.194189	0.590871	0.694757	0.0257608	0.0808498	0.824293	0.00460633	0.989924	-0.128329	0.723857	-0.0823742	0.821024	-0.101215	0.780846	0.053606	0.883073	0.966702	5.16652e+08
VIT_14s0128g00170	black	-0.054406	0.881338	0.139453	0.700811	0.241579	0.501321	0.450388	0.191479	-0.559554	0.0925893	0.523277	0.120627	0.00648027	0.985825	-0.224569	0.532789	0.837277	0.00250814	0.388633	0.267049	-0.123179	0.734596	-0.336996	0.340989	0.64676	0.0432787	0.147262	0.684759	0.1047	0.773464	-0.417114	0.230427	0.415389	0.23256	-0.199665	0.580233	0.503952	0.137495	0.76987	0.00919642
VIT_19s0138g00120	black	0.165802	0.647116	0.271808	0.447434	-0.0952596	0.7935	0.516398	0.126475	-0.229446	0.523687	0.32109	0.365662	-0.270708	0.449348	-0.401955	0.249544	0.300861	0.398273	0.248304	0.489102	-0.105584	0.771593	-0.173531	0.631626	0.50093	0.140257	-0.172511	0.633664	-0.116012	0.749612	-0.363175	0.302307	0.0549853	0.880083	-0.143259	0.692974	0.114038	0.75376	0.934907	7.25745e+09
VIT_11s0016g03430	black	-0.105955	0.770808	0.578663	0.0796682	-0.166067	0.646582	0.368552	0.294664	0.135389	0.709206	0.0181901	0.960222	-0.347938	0.324527	-0.0323348	0.929342	-0.00482597	0.989443	-0.0117131	0.974381	-0.591856	0.0714655	-0.21045	0.559493	0.499286	0.141773	0.0243918	0.946675	-0.105769	0.771202	-0.0772114	0.832103	-0.463479	0.177295	0.0957969	0.792357	0.0691078	0.849547	0.752286	0.0120641
VIT_14s0128g00770	black	-0.0591858	0.870984	0.130796	0.718728	0.275529	0.440991	0.614152	0.0588926	-0.345191	0.32862	0.272124	0.446885	0.0208463	0.954418	-0.314342	0.376388	0.605119	0.0637947	0.46729	0.173287	0.0945902	0.794925	-0.0405748	0.911389	0.531681	0.113714	-0.0106815	0.976637	-0.0989856	0.785578	-0.292756	0.411718	0.440113	0.203063	-0.509372	0.132626	0.204604	0.5707	0.842188	0.00223271
VIT_12s0057g00080	black	-0.0741526	0.83868	0.439534	0.203727	-0.111044	0.760065	0.572816	0.0834895	0.0401468	0.91232	0.0140931	0.969178	-0.0805466	0.824943	-0.125454	0.729848	0.104967	0.772898	0.176007	0.626692	-0.251496	0.483348	-0.0297248	0.935034	0.434856	0.209143	-0.129559	0.721299	-0.103555	0.775887	0.048881	0.893328	-0.0835807	0.818439	0.235011	0.513378	0.00681707	0.985088	0.855562	0.00159358
VIT_16s0022g01830	black	-0.0854702	0.814394	0.422696	0.223603	0.068756	0.850305	0.54544	0.102944	0.0833539	0.818925	0.0459251	0.89975	0.00285543	0.993754	-0.15835	0.662166	0.325073	0.359402	0.140241	0.699185	-0.201636	0.576421	-0.162555	0.653659	0.515511	0.127241	-0.154891	0.669188	0.193306	0.592592	-0.151873	0.675336	0.121564	0.737974	-0.120727	0.739725	0.0506507	0.889485	0.806158	0.00485287
VIT_18s0001g08220	black	-0.0654138	0.857518	0.278478	0.435914	0.232266	0.518452	0.72102	0.0186197	-0.0761492	0.834386	0.0795594	0.827061	0.0972874	0.789187	-0.157859	0.663162	0.445022	0.19748	0.220455	0.540516	-0.0289786	0.936663	-0.0820947	0.821623	0.690949	0.0269319	0.0197584	0.956795	0.270165	0.450293	-0.31032	0.382854	0.273426	0.444627	-0.0451537	0.901427	-0.00314663	0.993117	0.930477	9.3925e+09
VIT_17s0000g10170	black	-0.057268	0.875136	0.133006	0.714143	0.355396	0.313548	0.521018	0.122528	-0.429076	0.215947	0.452746	0.188876	0.0212845	0.953461	-0.402902	0.248325	0.838437	0.00244095	0.538839	0.108027	0.115841	0.749972	-0.134608	0.710823	0.486156	0.154244	-0.00853375	0.981334	0.0422487	0.907746	-0.53002	0.11506	0.641204	0.0457152	-0.417441	0.230024	0.436321	0.207438	0.698406	0.024672
VIT_14s0066g02300	black	-0.0541975	0.881791	0.334596	0.344656	0.162871	0.653022	0.628059	0.0518421	-0.272472	0.446281	0.352899	0.317202	-0.104082	0.774771	-0.436209	0.207568	0.60951	0.0613795	0.528078	0.116646	-0.0130891	0.971372	-0.0634454	0.861771	0.453829	0.187688	-0.133983	0.712117	-0.191094	0.596916	-0.360672	0.305901	0.43067	0.214058	-0.221963	0.53768	0.337858	0.339677	0.890088	0.000558077
VIT_00s0207g00280	black	0.140955	0.697713	0.00202032	0.995581	-0.215806	0.549303	0.181351	0.616087	-0.117103	0.747321	-0.0227216	0.950322	0.174888	0.62892	0.284705	0.425282	-0.0110859	0.975753	-0.402107	0.249349	-0.279168	0.43473	-0.448643	0.193418	0.535986	0.110271	0.0408991	0.910683	0.289026	0.417977	0.363092	0.302426	-0.26009	0.468003	0.0385915	0.915707	-0.232569	0.517892	0.604318	0.0642418
VIT_15s0021g01510	black	-0.0702174	0.847155	0.443513	0.199186	-0.0238098	0.947946	0.55834	0.093453	-0.138816	0.702124	0.201071	0.577512	-0.208943	0.562374	-0.19119	0.596728	0.330147	0.351507	0.230594	0.521554	-0.356339	0.312174	-0.200117	0.579358	0.61696	0.0574207	-0.0214879	0.953017	-0.0906363	0.803354	-0.180955	0.61687	-0.0816334	0.822612	-0.110626	0.760945	0.182043	0.614716	0.967447	4.72336e+08
VIT_01s0026g00170	black	0.151494	0.676107	-0.0106677	0.976667	0.136584	0.706734	0.277611	0.437403	-0.450082	0.191818	0.307473	0.387464	-0.150509	0.67812	0.0985262	0.786554	0.349079	0.322834	-0.194253	0.590746	-0.291728	0.413438	-0.537061	0.109422	0.80996	0.00450527	0.511265	0.130951	-0.0587126	0.872008	-0.299498	0.400519	-0.0965677	0.790717	-0.231456	0.519954	0.0419732	0.908345	0.756445	0.0113359
VIT_14s0068g01830	black	-0.0674999	0.853015	0.411605	0.237275	0.0671017	0.853874	0.675932	0.0319047	-0.0183844	0.959798	0.0861428	0.812955	-0.0523338	0.885833	-0.187156	0.604638	0.319613	0.367996	0.217351	0.546377	-0.185944	0.607021	-0.0879552	0.80908	0.626224	0.0527382	-0.0595529	0.870189	0.13299	0.714175	-0.239752	0.504663	0.0709414	0.845594	0.057152	0.875387	0.0393785	0.913993	0.956758	1.45174e+09
VIT_17s0000g02110	black	0.163097	0.652565	0.133194	0.713751	0.00586812	0.987164	0.495557	0.14525	-0.341776	0.333747	0.319806	0.36769	-0.11873	0.743908	-0.215962	0.549006	0.397971	0.25471	0.103793	0.775383	-0.121304	0.738517	-0.319472	0.368219	0.68319	0.0294296	0.0229264	0.949875	0.0772125	0.832101	-0.32371	0.361537	0.0779607	0.830494	-0.192493	0.594181	0.073602	0.839865	0.942372	4.49955e+09
VIT_13s0156g00530	black	-0.0678424	0.852276	0.444144	0.198471	-0.0219946	0.95191	0.560352	0.0920245	-0.137662	0.704506	0.202013	0.575694	-0.216462	0.54806	-0.198582	0.582331	0.327336	0.35587	0.23523	0.512975	-0.351655	0.31903	-0.193995	0.591249	0.613556	0.0592079	-0.021202	0.953642	-0.100673	0.781996	-0.19022	0.598626	-0.0802938	0.825485	-0.112615	0.756756	0.180796	0.617185	0.96739	4.75674e+08
VIT_18s0075g00300	black	-0.0678424	0.852276	0.444144	0.198471	-0.0219946	0.95191	0.560352	0.0920245	-0.137662	0.704506	0.202013	0.575694	-0.216462	0.54806	-0.198582	0.582331	0.327336	0.35587	0.23523	0.512975	-0.351655	0.31903	-0.193995	0.591249	0.613556	0.0592079	-0.021202	0.953642	-0.100673	0.781996	-0.19022	0.598626	-0.0802938	0.825485	-0.112615	0.756756	0.180796	0.617185	0.96739	4.75674e+08
VIT_07s0005g04820	black	-0.0678424	0.852276	0.444144	0.198471	-0.0219946	0.95191	0.560352	0.0920245	-0.137662	0.704506	0.202013	0.575694	-0.216462	0.54806	-0.198582	0.582331	0.327336	0.35587	0.23523	0.512975	-0.351655	0.31903	-0.193995	0.591249	0.613556	0.0592079	-0.021202	0.953642	-0.100673	0.781996	-0.19022	0.598626	-0.0802938	0.825485	-0.112615	0.756756	0.180796	0.617185	0.96739	4.75674e+08
VIT_03s0088g00170	black	-0.0678424	0.852276	0.444144	0.198471	-0.0219946	0.95191	0.560352	0.0920245	-0.137662	0.704506	0.202013	0.575694	-0.216462	0.54806	-0.198582	0.582331	0.327336	0.35587	0.23523	0.512975	-0.351655	0.31903	-0.193995	0.591249	0.613556	0.0592079	-0.021202	0.953642	-0.100673	0.781996	-0.19022	0.598626	-0.0802938	0.825485	-0.112615	0.756756	0.180796	0.617185	0.96739	4.75674e+08
VIT_00s2785g00010	black	-0.0678424	0.852276	0.444144	0.198471	-0.0219946	0.95191	0.560352	0.0920245	-0.137662	0.704506	0.202013	0.575694	-0.216462	0.54806	-0.198582	0.582331	0.327336	0.35587	0.23523	0.512975	-0.351655	0.31903	-0.193995	0.591249	0.613556	0.0592079	-0.021202	0.953642	-0.100673	0.781996	-0.19022	0.598626	-0.0802938	0.825485	-0.112615	0.756756	0.180796	0.617185	0.96739	4.75674e+08
VIT_05s0049g00170	black	-0.0678424	0.852276	0.444144	0.198471	-0.0219946	0.95191	0.560352	0.0920245	-0.137662	0.704506	0.202013	0.575694	-0.216462	0.54806	-0.198582	0.582331	0.327336	0.35587	0.23523	0.512975	-0.351655	0.31903	-0.193995	0.591249	0.613556	0.0592079	-0.021202	0.953642	-0.100673	0.781996	-0.19022	0.598626	-0.0802938	0.825485	-0.112615	0.756756	0.180796	0.617185	0.96739	4.75674e+08
VIT_16s0039g00790	black	-0.0678424	0.852276	0.444144	0.198471	-0.0219946	0.95191	0.560352	0.0920245	-0.137662	0.704506	0.202013	0.575694	-0.216462	0.54806	-0.198582	0.582331	0.327336	0.35587	0.23523	0.512975	-0.351655	0.31903	-0.193995	0.591249	0.613556	0.0592079	-0.021202	0.953642	-0.100673	0.781996	-0.19022	0.598626	-0.0802938	0.825485	-0.112615	0.756756	0.180796	0.617185	0.96739	4.75674e+08
VIT_15s0024g00190	black	-0.0678424	0.852276	0.444144	0.198471	-0.0219946	0.95191	0.560352	0.0920245	-0.137662	0.704506	0.202013	0.575694	-0.216462	0.54806	-0.198582	0.582331	0.327336	0.35587	0.23523	0.512975	-0.351655	0.31903	-0.193995	0.591249	0.613556	0.0592079	-0.021202	0.953642	-0.100673	0.781996	-0.19022	0.598626	-0.0802938	0.825485	-0.112615	0.756756	0.180796	0.617185	0.96739	4.75674e+08
VIT_19s0014g04350	black	-0.0678424	0.852276	0.444144	0.198471	-0.0219946	0.95191	0.560352	0.0920245	-0.137662	0.704506	0.202013	0.575694	-0.216462	0.54806	-0.198582	0.582331	0.327336	0.35587	0.23523	0.512975	-0.351655	0.31903	-0.193995	0.591249	0.613556	0.0592079	-0.021202	0.953642	-0.100673	0.781996	-0.19022	0.598626	-0.0802938	0.825485	-0.112615	0.756756	0.180796	0.617185	0.96739	4.75674e+08
VIT_09s0054g01660	black	-0.0678424	0.852276	0.444144	0.198471	-0.0219946	0.95191	0.560352	0.0920245	-0.137662	0.704506	0.202013	0.575694	-0.216462	0.54806	-0.198582	0.582331	0.327336	0.35587	0.23523	0.512975	-0.351655	0.31903	-0.193995	0.591249	0.613556	0.0592079	-0.021202	0.953642	-0.100673	0.781996	-0.19022	0.598626	-0.0802938	0.825485	-0.112615	0.756756	0.180796	0.617185	0.96739	4.75674e+08
VIT_10s0116g01470	black	-0.0678424	0.852276	0.444144	0.198471	-0.0219946	0.95191	0.560352	0.0920245	-0.137662	0.704506	0.202013	0.575694	-0.216462	0.54806	-0.198582	0.582331	0.327336	0.35587	0.23523	0.512975	-0.351655	0.31903	-0.193995	0.591249	0.613556	0.0592079	-0.021202	0.953642	-0.100673	0.781996	-0.19022	0.598626	-0.0802938	0.825485	-0.112615	0.756756	0.180796	0.617185	0.96739	4.75674e+08
VIT_14s0030g01920	black	-0.0678424	0.852276	0.444144	0.198471	-0.0219946	0.95191	0.560352	0.0920245	-0.137662	0.704506	0.202013	0.575694	-0.216462	0.54806	-0.198582	0.582331	0.327336	0.35587	0.23523	0.512975	-0.351655	0.31903	-0.193995	0.591249	0.613556	0.0592079	-0.021202	0.953642	-0.100673	0.781996	-0.19022	0.598626	-0.0802938	0.825485	-0.112615	0.756756	0.180796	0.617185	0.96739	4.75674e+08
VIT_07s0141g01000	black	-0.0678424	0.852276	0.444144	0.198471	-0.0219946	0.95191	0.560352	0.0920245	-0.137662	0.704506	0.202013	0.575694	-0.216462	0.54806	-0.198582	0.582331	0.327336	0.35587	0.23523	0.512975	-0.351655	0.31903	-0.193995	0.591249	0.613556	0.0592079	-0.021202	0.953642	-0.100673	0.781996	-0.19022	0.598626	-0.0802938	0.825485	-0.112615	0.756756	0.180796	0.617185	0.96739	4.75674e+08
VIT_14s0066g02290	black	0.155983	0.666968	0.250154	0.485765	-0.160085	0.658652	0.552132	0.0979475	-0.130565	0.719208	0.188734	0.601538	-0.272352	0.446489	-0.406629	0.243559	0.0879078	0.809181	0.295555	0.407051	-0.00878904	0.980775	0.0642172	0.860103	0.369462	0.293381	-0.222512	0.536647	-0.16351	0.651731	-0.292901	0.411475	-0.038664	0.915549	0.0772085	0.83211	-0.0174934	0.961745	0.85323	0.001694
VIT_18s0001g06530	black	-0.0592533	0.870838	0.362237	0.303652	-0.0330125	0.927864	0.458729	0.182368	-0.350728	0.320397	0.372619	0.288953	-0.22076	0.539942	-0.209292	0.561706	0.493806	0.1469	0.291979	0.413018	-0.389576	0.265788	-0.315346	0.374782	0.629497	0.0511467	0.00200203	0.995621	-0.108286	0.765883	-0.188472	0.602052	-0.0394212	0.9139	-0.261841	0.464903	0.36404	0.301071	0.937631	6.13716e+09
VIT_00s1428g00020	black	-0.0923528	0.799692	0.528979	0.115908	0.0848784	0.81566	0.635519	0.0483021	0.287093	0.421238	-0.0179747	0.960693	-0.309339	0.38444	-0.509747	0.132293	0.0861333	0.812975	0.478274	0.162038	0.0300236	0.934382	0.364654	0.300195	0.193525	0.592165	-0.274564	0.442658	-0.0576868	0.874229	-0.566209	0.0879478	0.0941085	0.795951	0.128909	0.722651	0.0201022	0.956044	0.617599	0.0570895
VIT_14s0030g01570	black	-0.0952046	0.793617	0.593581	0.0704356	-0.1739	0.630891	0.447905	0.194243	0.170382	0.637921	0.0206971	0.954744	-0.401399	0.250261	-0.21004	0.560277	-0.0237944	0.947979	0.16884	0.641011	-0.450748	0.19108	-0.0185635	0.959406	0.395671	0.257719	-0.126502	0.727663	-0.129789	0.720821	-0.193209	0.592782	-0.394736	0.258948	0.0813064	0.823313	0.0683259	0.851233	0.754877	0.0116068
VIT_16s0050g00060	black	-0.0508994	0.888946	0.324459	0.360363	0.180453	0.617865	0.691977	0.0266121	-0.168028	0.642641	0.1992	0.581133	-0.0139285	0.969537	-0.273098	0.445196	0.49308	0.147588	0.338786	0.338268	-0.0503424	0.890155	-0.0978949	0.787895	0.59225	0.0712295	-0.0351386	0.923229	-0.0529531	0.884489	-0.273865	0.443866	0.326295	0.357493	-0.134208	0.711651	0.134687	0.710658	0.965594	5.88104e+08
VIT_07s0005g00950	black	-0.065815	0.856652	0.14831	0.682615	0.282372	0.42925	0.393869	0.26009	-0.401143	0.250593	0.284571	0.425509	-0.0397109	0.913269	0.134501	0.711044	0.574255	0.0825387	-0.0511807	0.888335	-0.392087	0.262447	-0.529757	0.115274	0.91564	0.000199929	0.510949	0.13123	0.122409	0.736207	-0.298306	0.402488	0.0110316	0.975871	-0.319509	0.36816	0.201493	0.576698	0.823636	0.0034011
VIT_10s0116g01530	black	-0.0689648	0.849855	0.355872	0.312854	0.0855912	0.814135	0.52314	0.120741	-0.153217	0.672596	0.135049	0.70991	-0.200784	0.578067	-0.0349431	0.923655	0.273537	0.444435	0.0758557	0.835017	-0.380798	0.277648	-0.254333	0.47826	0.718664	0.0191962	0.238076	0.507737	-0.143683	0.692102	-0.191668	0.595792	-0.14842	0.682389	-0.15493	0.66911	0.0729643	0.841238	0.924389	0.000130424
VIT_01s0011g04100	black	-0.0813437	0.823233	0.387525	0.268534	0.14977	0.679629	0.597033	0.0684038	0.176253	0.626202	-0.13096	0.718388	-0.0626848	0.863415	-0.0592998	0.870737	0.0913126	0.801911	0.0345512	0.924509	-0.166309	0.646095	-0.0533901	0.883541	0.5239	0.120105	0.0623708	0.864093	-0.159178	0.660487	-0.0753784	0.836043	0.0168611	0.963127	-0.178914	0.620915	-0.188939	0.601136	0.824228	0.00335819
VIT_15s0024g01530	black	-0.0855439	0.814236	0.26408	0.460954	-0.0869294	0.811272	0.464481	0.176236	0.104402	0.774093	-0.149015	0.681172	0.0347482	0.92408	0.0516946	0.88722	-0.0124961	0.972669	0.00574391	0.987436	-0.227583	0.527156	-0.0143337	0.968651	0.496613	0.14426	-0.089102	0.806629	0.30175	0.396812	0.0957372	0.792484	-0.26807	0.453951	-0.00595503	0.986974	-0.182301	0.614207	0.688862	0.0275889
VIT_08s0007g08690	black	-0.0906797	0.803261	0.505039	0.13651	0.00862865	0.981126	0.450736	0.191093	0.0923435	0.799712	0.042083	0.908106	-0.38149	0.276703	-0.0974817	0.788774	0.0561988	0.877453	0.0644059	0.859695	-0.446115	0.196248	-0.100649	0.782047	0.558861	0.0930817	0.18091	0.616959	-0.0811221	0.823709	-0.372952	0.288488	-0.350133	0.321275	0.138139	0.703521	0.0453466	0.901008	0.728319	0.01691
VIT_15s0048g01250	black	0.161862	0.655057	0.163312	0.652131	-0.0196614	0.957007	0.405291	0.245264	-0.512318	0.130025	0.555886	0.0952132	-0.213201	0.554249	-0.368855	0.294237	0.60602	0.0632941	0.28	0.433303	-0.153547	0.671924	-0.391186	0.263643	0.59516	0.0695011	-0.0505168	0.889776	-0.0251746	0.944965	-0.434772	0.20924	0.196486	0.5864	-0.2476	0.490375	0.370501	0.291919	0.892764	0.000507376
VIT_11s0052g01060	black	0.14568	0.688003	0.205218	0.569518	-0.114765	0.752232	0.38251	0.275313	-0.361971	0.304033	0.373447	0.287797	-0.260843	0.46667	-0.197807	0.583834	0.347548	0.325106	0.0795366	0.82711	-0.312731	0.378972	-0.391399	0.26336	0.674611	0.0323697	0.024092	0.947329	0.0502033	0.890457	-0.30987	0.383582	-0.147953	0.683346	-0.195888	0.587563	0.174144	0.630404	0.908632	0.000272725
VIT_05s0049g01410	black	0.136114	0.707706	0.362481	0.303301	-0.168348	0.641999	0.446341	0.195994	-0.101576	0.780081	0.222223	0.53719	-0.350722	0.320405	-0.29389	0.409825	0.131196	0.717897	0.108535	0.765356	-0.272541	0.446162	-0.210349	0.559686	0.494484	0.14626	-0.116076	0.749477	-0.172005	0.634674	-0.27059	0.449554	-0.172995	0.632697	-0.0777553	0.830935	0.0487221	0.893673	0.894617	0.000474304
VIT_09s0002g08620	black	-0.070353	0.846862	0.340003	0.336423	0.0380408	0.916906	0.594419	0.0699389	0.152356	0.67435	-0.147496	0.684281	-0.0680545	0.851818	-0.0488832	0.893323	-0.063999	0.860574	0.099032	0.78548	-0.102063	0.779048	0.149488	0.680204	0.403308	0.247803	0.0815514	0.822788	-0.134159	0.711752	-0.0755864	0.835596	-0.0862292	0.81277	0.396529	0.256594	-0.200896	0.57785	0.697191	0.0250309
VIT_07s0205g00010	black	-0.05424	0.881698	0.369611	0.293171	0.0665804	0.854999	0.557184	0.0942795	-0.269461	0.451521	0.303161	0.394497	-0.213625	0.553443	-0.212784	0.555044	0.469852	0.170623	0.267784	0.454451	-0.3231	0.362495	-0.249927	0.486173	0.70382	0.0231153	0.0777114	0.831029	-0.0227822	0.95019	-0.340528	0.33563	-0.00578301	0.98735	-0.185186	0.608515	0.258158	0.471435	0.971815	2.66877e+08
VIT_18s0001g13910	black	-0.0546745	0.880756	0.305316	0.390974	0.0748673	0.837143	0.585762	0.0751829	-0.201203	0.577257	0.208252	0.563697	-0.0694882	0.848726	-0.162337	0.654099	0.436772	0.206915	0.225853	0.530387	-0.230133	0.522408	-0.189648	0.599746	0.707602	0.0220687	0.0135967	0.970263	0.24321	0.498346	-0.303626	0.393735	0.024109	0.947292	-0.111496	0.759111	0.149369	0.680448	0.925892	0.000120583
VIT_11s0016g01330	black	-0.0448961	0.901987	0.0431686	0.905745	0.436468	0.207267	0.714849	0.0201557	-0.135048	0.709911	0.0652169	0.857943	0.338438	0.338796	-0.168729	0.641234	0.574468	0.0823982	0.279245	0.434597	0.309791	0.383709	0.025026	0.94529	0.582802	0.0770326	0.0416472	0.909055	0.381211	0.277084	-0.360099	0.306726	0.654644	0.0399725	-0.0906423	0.803341	-0.0505901	0.889617	0.729823	0.0165716
VIT_17s0000g00150	black	-0.0487155	0.893687	0.386431	0.270005	0.0658421	0.856593	0.620706	0.0554955	-0.174026	0.630639	0.218409	0.544377	-0.142344	0.694856	-0.234981	0.513434	0.408283	0.24146	0.277222	0.438072	-0.226551	0.529082	-0.169788	0.639111	0.623096	0.0542899	-0.0116769	0.97446	-0.101917	0.779357	-0.23723	0.509292	0.0933266	0.797617	-0.137454	0.704936	0.165105	0.648518	0.989049	6.2093e+06
VIT_10s0003g03110	black	0.164609	0.649516	-0.228375	0.52568	0.156056	0.666821	0.538202	0.108525	-0.380817	0.277622	0.175928	0.626849	0.292878	0.411514	-0.235455	0.512559	0.394586	0.259145	0.288116	0.41951	0.453289	0.18828	0.0573948	0.874862	0.365476	0.299023	-0.116359	0.748882	0.108916	0.764552	-0.101446	0.780356	0.554754	0.0960326	-0.154886	0.669198	-0.097409	0.788928	0.652443	0.0408776
VIT_10s0116g00260	black	-0.0346202	0.924359	0.116199	0.749219	0.306532	0.388994	0.600087	0.0666383	-0.460664	0.180291	0.38513	0.27176	-0.0181196	0.960376	-0.284572	0.425508	0.708901	0.0217171	0.427762	0.217512	0.0192812	0.957838	-0.158555	0.66175	0.666242	0.0354246	0.134561	0.71092	0.000359562	0.999213	-0.452203	0.189474	0.416107	0.23167	-0.376062	0.284164	0.293232	0.410922	0.874558	0.000928618
VIT_18s0001g06050	black	-0.0490621	0.892935	0.0297377	0.935006	0.242857	0.49899	0.592267	0.0712193	-0.247056	0.491361	0.025952	0.943268	0.15672	0.665471	0.0742241	0.838526	0.342407	0.332797	0.0662318	0.855752	-0.046548	0.898397	-0.141941	0.695685	0.762642	0.0103091	0.256464	0.474452	0.16964	0.639409	-0.0806214	0.824782	0.0988976	0.785765	-0.295531	0.407091	-0.123243	0.734463	0.85493	0.00162035
VIT_17s0000g00230	black	0.14726	0.684764	-0.034485	0.924654	0.191737	0.595658	0.492038	0.148579	-0.495456	0.145345	0.414124	0.234131	-0.178609	0.621521	-0.354888	0.314289	0.514047	0.128513	0.340373	0.335864	0.101968	0.779249	-0.108137	0.766197	0.622166	0.0547568	0.135886	0.708179	0.0717421	0.843869	-0.650449	0.0417096	0.221351	0.53883	-0.323873	0.361281	0.165871	0.646977	0.770539	0.00909784
VIT_01s0010g03190	black	0.105455	0.771865	0.366714	0.297265	-0.258327	0.471134	0.340495	0.335679	0.129422	0.721583	0.014832	0.967562	-0.415447	0.232487	-0.332021	0.348613	-0.179837	0.619084	0.136678	0.70654	-0.18615	0.606617	0.0444381	0.902983	0.177395	0.623931	-0.293044	0.411237	-0.371515	0.290497	-0.0909295	0.802728	-0.303529	0.393894	-0.238488	0.50698	-0.107036	0.768522	0.65877	0.0383121
VIT_18s0072g00890	black	0.137349	0.705153	0.256384	0.474595	-0.153378	0.672268	0.35524	0.313775	-0.31542	0.374664	0.371302	0.290796	-0.22909	0.524348	-0.17814	0.622451	0.356483	0.311964	0.0399035	0.91285	-0.360249	0.30651	-0.445136	0.19735	0.651484	0.0412765	-0.0294803	0.935568	0.109101	0.764162	-0.260135	0.467924	-0.139509	0.700694	-0.109903	0.762471	0.201038	0.577576	0.891013	0.000540145
VIT_04s0008g05630	black	-0.0312733	0.931656	0.252291	0.481919	0.140303	0.699059	0.482693	0.15764	-0.466925	0.173668	0.494131	0.146593	-0.0627493	0.863275	-0.257475	0.472649	0.749013	0.0126596	0.353187	0.316779	-0.201481	0.57672	-0.355253	0.313756	0.641771	0.0454626	0.0549208	0.880223	0.0502295	0.8904	-0.372933	0.288514	0.322745	0.363053	-0.138311	0.703166	0.466169	0.17446	0.865114	0.00122674
VIT_06s0009g02150	black	-0.052411	0.885665	0.430802	0.213902	-0.0341114	0.925468	0.554977	0.0958711	-0.112422	0.757162	0.179614	0.619527	-0.185091	0.608701	-0.170342	0.638001	0.310002	0.383368	0.183422	0.611992	-0.351892	0.318681	-0.212803	0.555006	0.637347	0.04746	-0.0299629	0.934515	0.0128203	0.97196	-0.195403	0.588505	-0.10134	0.780581	-0.0677308	0.852517	0.142698	0.694127	0.959106	1.16452e+09
VIT_15s0046g02570	black	0.0915968	0.801305	0.277495	0.437602	0.0710278	0.845408	0.299047	0.401264	0.171298	0.63609	-0.0730607	0.84103	-0.326861	0.356609	-0.0431838	0.905711	-0.120399	0.740413	-0.202234	0.575267	-0.234643	0.514057	-0.169401	0.639888	0.430328	0.214463	0.22467	0.5326	-0.276354	0.439566	-0.282443	0.42913	-0.236874	0.509947	-0.197663	0.584114	-0.245758	0.493714	0.561769	0.0910279
VIT_04s0008g00280	black	-0.0530096	0.884367	0.385472	0.271298	-0.0414537	0.909476	0.634675	0.048694	-0.0366713	0.919889	0.0888304	0.80721	-0.260993	0.466405	-0.358494	0.309046	0.134081	0.711913	0.424006	0.222019	-0.099848	0.783747	0.180961	0.616858	0.399214	0.253092	-0.165827	0.647066	-0.177417	0.623887	-0.259885	0.468368	-0.0688282	0.850149	-0.0360592	0.921223	0.0472545	0.896861	0.856228	0.00156569
VIT_18s0001g13460	black	-0.0435132	0.904995	0.238661	0.506663	0.224431	0.533048	0.659035	0.0382069	-0.226875	0.528478	0.193671	0.59188	-0.203775	0.572296	-0.31066	0.382306	0.368809	0.294302	0.409347	0.240116	-0.0133822	0.970732	0.0652636	0.857842	0.573915	0.0827626	0.130742	0.71884	-0.212788	0.555036	-0.456188	0.185116	0.154121	0.670755	-0.228586	0.525286	0.0961487	0.791608	0.873995	0.000944706
VIT_07s0031g00990	black	-0.0570414	0.875627	0.538451	0.10833	-0.104773	0.773308	0.478039	0.162274	-0.126212	0.728267	0.356559	0.311853	-0.495572	0.145236	-0.539383	0.107602	0.340466	0.335723	0.539951	0.107159	-0.293799	0.409975	0.00668416	0.985379	0.353454	0.316387	-0.257231	0.473084	-0.177199	0.624321	-0.516404	0.12647	-0.0912043	0.802142	-0.153589	0.671839	0.405991	0.244371	0.798405	0.00562052
VIT_18s0001g02570	black	0.136519	0.706868	-0.311216	0.381409	0.409555	0.239853	0.417311	0.230185	-0.36813	0.295261	0.165931	0.646855	0.410853	0.238219	0.0274937	0.939903	0.556332	0.094892	-0.022141	0.95159	0.343754	0.330772	-0.219564	0.542197	0.628711	0.0515261	0.259583	0.468903	0.574509	0.0823713	-0.36139	0.304867	0.573793	0.082843	-0.117058	0.747415	-0.108591	0.765239	0.487594	0.152847
VIT_01s0137g00020	black	0.132751	0.714671	-0.00739584	0.983822	0.121878	0.737317	0.484035	0.156319	-0.388544	0.267167	0.257331	0.472907	-0.185054	0.608775	-0.246059	0.493168	0.313964	0.376994	0.220606	0.540233	0.0277482	0.939348	-0.107239	0.768095	0.600391	0.0664642	0.134793	0.710439	-0.148727	0.68176	-0.367537	0.296099	0.0633741	0.861925	-0.492158	0.148464	-0.00069947	0.99847	0.825946	0.0032359
VIT_15s0048g01240	black	0.145937	0.687476	0.150223	0.678703	0.0389135	0.915005	0.513534	0.12896	-0.406327	0.243943	0.409237	0.240254	-0.12576	0.729211	-0.306993	0.388245	0.515707	0.127072	0.230446	0.521827	-0.0780314	0.830342	-0.29895	0.401425	0.639071	0.0466749	-0.015821	0.9654	0.0172395	0.9623	-0.385909	0.270708	0.209609	0.5611	-0.193672	0.591879	0.195649	0.588028	0.940992	4.93783e+08
VIT_00s1313g00010	black	-0.0416723	0.909	0.42415	0.221846	0.0263453	0.94241	0.594304	0.0700069	-0.113841	0.754175	0.183843	0.611162	-0.178716	0.621308	-0.20191	0.575891	0.336246	0.342134	0.206587	0.566889	-0.28916	0.417751	-0.193198	0.592804	0.627943	0.0518983	-0.00148289	0.996756	-0.0834998	0.818612	-0.230592	0.521556	-0.000756223	0.998346	-0.0782204	0.829936	0.129582	0.721251	0.977223	1.14555e+08
VIT_19s0015g01400	black	0.138296	0.703198	-0.0401782	0.912252	0.139855	0.699981	0.577225	0.0805973	-0.0301524	0.934102	-0.0483342	0.894516	0.34871	0.323381	-0.0854279	0.814484	0.183323	0.612188	0.0346985	0.924188	0.350341	0.320968	0.0461254	0.899315	0.363648	0.301631	-0.0745707	0.837781	0.245738	0.493751	-0.0621704	0.864527	0.46716	0.173423	0.358369	0.309227	-0.290415	0.41564	0.609321	0.0614819
VIT_05s0077g01850	black	0.149268	0.680654	-0.0997259	0.784006	0.301341	0.397485	0.601813	0.0656539	-0.323073	0.362538	0.221749	0.538081	0.182611	0.613596	-0.300979	0.398079	0.490876	0.149687	0.293305	0.410801	0.409375	0.24008	-0.000597239	0.998694	0.438694	0.204694	0.0125743	0.972498	-0.0131834	0.971166	-0.347273	0.325515	0.657629	0.0387666	-0.145074	0.689245	-0.0394138	0.913916	0.712964	0.0206418
VIT_15s0046g02280	black	-0.0220985	0.951683	0.0512795	0.888121	0.295001	0.407972	0.588412	0.073551	-0.227835	0.526686	0.114514	0.752761	0.331999	0.348647	-0.0295112	0.9355	0.506356	0.135322	0.147544	0.684183	0.147072	0.68515	-0.143756	0.691952	0.532028	0.113434	0.122375	0.736277	0.0750088	0.836838	-0.0525211	0.885426	0.5585	0.0933385	0.080924	0.824133	0.00664898	0.985456	0.726884	0.017237
VIT_02s0025g00650	black	0.146146	0.687047	-0.139806	0.700082	0.350864	0.320196	0.511457	0.130782	-0.402379	0.248998	0.296353	0.405725	0.223025	0.535683	-0.230261	0.522172	0.624396	0.0536413	0.212247	0.556067	0.335709	0.342953	-0.178676	0.621386	0.521219	0.122358	0.0884228	0.80808	0.108918	0.764549	-0.371938	0.289905	0.687327	0.0280788	-0.280231	0.432907	0.0451894	0.90135	0.676713	0.0316318
VIT_04s0008g02080	black	-0.0246919	0.946019	0.300643	0.398632	-0.034326	0.925	0.574218	0.0825628	-0.264812	0.459665	0.364546	0.300349	-0.0639785	0.860618	-0.516451	0.126429	0.536798	0.109629	0.619917	0.0558976	0.0496546	0.891648	0.0582089	0.873099	0.298612	0.401983	-0.408235	0.241521	0.0544468	0.88125	-0.294557	0.408712	0.35917	0.308067	-0.0356274	0.922164	0.367681	0.295895	0.788062	0.00677437
VIT_05s0124g00280	black	0.130568	0.719203	0.168639	0.641416	-0.0196688	0.956991	0.616663	0.0575752	-0.128133	0.724265	0.152495	0.674067	-0.169647	0.639394	-0.394261	0.259574	0.146384	0.686559	0.337214	0.340657	0.134345	0.711368	0.17094	0.636805	0.402311	0.249085	-0.141674	0.696233	0.0308332	0.932617	-0.441305	0.201699	0.0872741	0.810535	0.196741	0.585905	-0.0576703	0.874265	0.780364	0.00773561
VIT_18s0001g07890	black	-0.025756	0.943696	0.00877993	0.980795	0.187872	0.60323	0.692816	0.0263532	-0.125938	0.728839	-0.062637	0.863518	0.310178	0.383084	-0.0914008	0.801723	0.267828	0.454375	0.248076	0.489515	0.259835	0.468456	0.1381	0.703602	0.474478	0.165875	-0.066036	0.856175	0.119621	0.742042	0.05428	0.881612	0.367116	0.296695	-0.094465	0.795192	-0.207007	0.566084	0.786159	0.00700354
VIT_15s0024g01540	black	-0.0405791	0.911379	0.38041	0.278179	0.144576	0.690269	0.577042	0.0807165	-0.156028	0.666877	0.206018	0.567981	-0.201875	0.57596	-0.17875	0.621241	0.392023	0.262533	0.177048	0.624622	-0.275377	0.441253	-0.239577	0.504985	0.679468	0.0306816	0.146219	0.686896	-0.164	0.650745	-0.323394	0.362034	0.0545184	0.881095	-0.209655	0.561013	0.133205	0.71373	0.955119	1.68124e+09
VIT_18s0001g10080	black	0.122688	0.735623	-0.13014	0.720092	0.365463	0.299042	0.663414	0.0364996	0.0638155	0.860971	-0.207884	0.564402	0.350872	0.320183	-0.0599901	0.869243	0.124366	0.732119	-0.00372472	0.991852	0.489933	0.150591	0.155599	0.667749	0.451713	0.190014	0.0798996	0.826331	0.205003	0.569931	-0.187008	0.604928	0.505455	0.136134	-0.0462028	0.899147	-0.511886	0.130404	0.616309	0.0577599
VIT_13s0106g00620	black	0.14061	0.698425	0.0882489	0.808452	-0.0116069	0.974613	0.3001	0.399526	-0.580002	0.0788091	0.595753	0.0691525	-0.110182	0.761881	-0.338435	0.3388	0.699876	0.0242423	0.291268	0.41421	-0.125341	0.730084	-0.454727	0.186707	0.514738	0.127912	-0.106853	0.76891	-0.00938752	0.979467	-0.300787	0.398395	0.303885	0.393312	-0.41693	0.230654	0.451755	0.189968	0.784359	0.00722545
VIT_00s1331g00020	black	-0.0462572	0.899029	0.476196	0.164131	-0.050918	0.888905	0.544473	0.103679	-0.0561822	0.877489	0.16438	0.649978	-0.275945	0.440272	-0.237794	0.508254	0.243987	0.496932	0.219216	0.542852	-0.344638	0.329448	-0.156196	0.666536	0.555633	0.0953964	-0.0687945	0.850222	-0.142654	0.694217	-0.216124	0.548699	-0.122499	0.736018	-0.127341	0.725915	0.133622	0.712865	0.93839	5.84932e+09
VIT_00s0208g00130	black	-0.0532805	0.883779	0.436725	0.20697	0.0677589	0.852456	0.488246	0.152216	0.126193	0.728306	-0.0332242	0.927402	-0.115694	0.750279	-0.0230957	0.949505	0.12498	0.730837	-0.0514398	0.887773	-0.312575	0.379222	-0.227896	0.526572	0.525661	0.11864	0.0871534	0.810793	-0.204484	0.570931	-0.0416527	0.909043	-0.0395503	0.913619	-0.0760862	0.834522	-0.0775909	0.831288	0.807986	0.00468345
VIT_01s0010g02680	black	-0.0652261	0.857923	0.490822	0.149739	-0.328382	0.354242	0.208186	0.563822	0.139483	0.700748	-0.030444	0.933465	-0.211268	0.557933	0.0493631	0.892281	-0.124265	0.732328	-0.100923	0.781466	-0.551646	0.0983048	-0.250655	0.484862	0.263623	0.461759	-0.138588	0.702595	-0.283317	0.42764	0.352036	0.31847	-0.428206	0.216982	0.0890288	0.806786	0.0265023	0.942067	0.612861	0.0595774
VIT_17s0000g01360	black	-0.0294576	0.935617	0.274982	0.441934	0.131921	0.716392	0.588061	0.0737662	-0.220684	0.540086	0.195637	0.588051	-0.0445007	0.902847	-0.0867389	0.81168	0.442637	0.20018	0.120089	0.741062	-0.244651	0.495725	-0.28373	0.426938	0.778603	0.00796832	0.13596	0.708025	0.145849	0.687656	-0.265481	0.458489	0.0555691	0.878817	-0.158133	0.662604	0.0931088	0.798081	0.970626	3.14379e+08
VIT_15s0048g00540	black	-0.0310865	0.932064	0.402461	0.248893	-0.0551144	0.879803	0.447672	0.194503	-0.348539	0.323636	0.43947	0.203801	-0.365074	0.299596	-0.373107	0.288272	0.489035	0.151455	0.414236	0.233991	-0.35005	0.321397	-0.236574	0.510499	0.532632	0.112948	-0.0812755	0.82338	-0.227613	0.5271	-0.337742	0.339853	-0.0282225	0.938312	-0.328022	0.354802	0.431313	0.2133	0.911286	0.000243187
VIT_04s0044g01650	black	-0.0346349	0.924327	0.401446	0.250201	-0.0141003	0.969162	0.533375	0.112352	-0.175032	0.628634	0.219544	0.542233	-0.233482	0.516202	-0.174388	0.629918	0.320529	0.366547	0.184997	0.608886	-0.356988	0.31123	-0.237697	0.508434	0.646261	0.0434936	0.0402777	0.912035	-0.114518	0.752752	-0.213908	0.552905	-0.103195	0.77665	-0.136648	0.706602	0.162071	0.654636	0.964347	6.77115e+08
VIT_04s0008g06650	black	0.125816	0.729092	0.232432	0.518145	-0.00289076	0.993677	0.514646	0.127992	-0.259429	0.469176	0.271562	0.447862	-0.195039	0.589215	-0.212883	0.554855	0.305597	0.390517	0.111635	0.758818	-0.174748	0.629199	-0.261429	0.465631	0.625129	0.053278	0.0685144	0.850826	-0.133326	0.713479	-0.293381	0.410674	0.0280952	0.93859	-0.0546776	0.88075	0.064676	0.859111	0.937948	6.01566e+09
VIT_01s0011g03380	black	-0.0412982	0.909814	0.385049	0.271869	0.0694331	0.848845	0.543286	0.104585	-0.122367	0.736295	0.16674	0.64523	-0.336177	0.342239	-0.217294	0.546484	0.23709	0.509549	0.22201	0.53759	-0.294029	0.409592	-0.109601	0.763107	0.609035	0.061638	0.129562	0.721293	-0.233344	0.516456	-0.356808	0.311492	-0.136399	0.707117	-0.216117	0.548713	0.09722	0.78933	0.895895	0.000452422
VIT_15s0048g01720	black	-0.00382226	0.991639	0.0851902	0.814993	0.200212	0.579175	0.463599	0.177169	-0.540705	0.106574	0.525827	0.118502	0.0187741	0.958946	-0.379219	0.279812	0.787868	0.00679743	0.530144	0.114959	0.0830747	0.819523	-0.152766	0.673514	0.443404	0.199309	-0.0331908	0.927475	0.0314723	0.931223	-0.429937	0.214926	0.550732	0.0989795	-0.133207	0.713724	0.485151	0.155225	0.682068	0.0298033
VIT_09s0002g02120	black	-0.0564195	0.876974	0.373056	0.288342	0.146052	0.68724	0.391474	0.263261	-0.0584152	0.872652	0.18449	0.609887	-0.469854	0.17062	-0.247375	0.490784	0.176615	0.625482	0.233702	0.515795	-0.268281	0.453582	-0.00179938	0.996064	0.460296	0.180685	0.267839	0.454355	-0.201303	0.577064	-0.655083	0.0397936	-0.175834	0.627035	0.0282348	0.938286	0.168103	0.642491	0.564458	0.0891542
VIT_05s0077g01790	black	-0.0261402	0.942857	0.208614	0.563004	0.252585	0.481392	0.518298	0.124842	-0.259196	0.46959	0.186846	0.605248	-0.0472413	0.89689	0.0660646	0.856113	0.435454	0.208446	-0.0377941	0.917443	-0.291452	0.4139	-0.383551	0.273898	0.857944	0.00149551	0.434122	0.21	0.0616992	0.865546	-0.319622	0.367981	0.0394461	0.913846	-0.071927	0.843471	0.0598496	0.869547	0.88472	0.000670827
VIT_17s0000g01310	black	-0.0337829	0.926184	0.397482	0.255349	-0.0828769	0.819947	0.432606	0.211777	-0.256998	0.473499	0.403295	0.24782	-0.366587	0.297445	-0.470081	0.170386	0.450203	0.191685	0.496294	0.144558	-0.256688	0.474051	-0.0962798	0.791329	0.427369	0.21798	-0.245131	0.494852	-0.00724652	0.984149	-0.448224	0.193886	-0.0312379	0.931734	-0.317185	0.371851	0.418511	0.228709	0.793139	0.00618886
VIT_19s0090g00580	black	0.13164	0.716976	-0.00716492	0.984328	-0.0254302	0.944407	0.530023	0.115058	-0.296625	0.405273	0.239392	0.505323	0.0435732	0.904864	-0.485336	0.155044	0.309612	0.383998	0.529081	0.115825	0.377978	0.281519	0.210477	0.559442	0.128931	0.722606	-0.386951	0.269304	-0.192007	0.595131	-0.111892	0.758279	0.459204	0.181857	-0.145735	0.68789	0.0649036	0.85862	0.660308	0.0377052
VIT_18s0001g15600	black	0.0776909	0.831073	0.392313	0.262148	-0.219082	0.543105	0.357225	0.310886	0.030611	0.933101	0.147167	0.684954	-0.603628	0.0646286	-0.464132	0.176604	-0.124396	0.732055	0.335126	0.343845	-0.185047	0.608787	0.192382	0.594397	0.176286	0.626137	-0.185726	0.607451	-0.342079	0.333289	-0.457223	0.183993	-0.367022	0.296828	0.012566	0.972516	0.0628653	0.863024	0.58418	0.0761675
VIT_19s0085g00660	black	-0.0141396	0.969076	0.416645	0.231006	-0.0727198	0.841764	0.434901	0.209091	-0.350284	0.321053	0.490851	0.149711	-0.325993	0.357964	-0.46584	0.174806	0.546348	0.102256	0.49518	0.145605	-0.263749	0.461536	-0.216005	0.548925	0.39274	0.261583	-0.209287	0.561717	-0.326978	0.356427	-0.295434	0.407252	0.149424	0.680335	-0.277729	0.4372	0.503128	0.138245	0.867484	0.00114621
VIT_18s0001g00810	black	-0.0305796	0.93317	0.284282	0.426	0.114787	0.752186	0.528424	0.116363	-0.216195	0.548565	0.25245	0.481634	-0.376663	0.283333	-0.349105	0.322796	0.303253	0.394346	0.400548	0.251363	-0.144317	0.6908	0.0494945	0.891996	0.539237	0.107715	0.104338	0.774229	-0.0969587	0.789886	-0.601058	0.0660831	-0.0751693	0.836493	-0.1844	0.610064	0.182858	0.613108	0.763076	0.0102397
VIT_17s0000g07690	black	-0.0238133	0.947938	0.262306	0.464082	0.213493	0.553694	0.754019	0.0117568	0.0676238	0.852747	-0.0468737	0.897689	-0.129649	0.721112	-0.362261	0.303616	0.11589	0.749869	0.401186	0.250537	0.200718	0.578195	0.342346	0.332889	0.382415	0.275442	-0.0322317	0.929566	-0.185679	0.607543	-0.418504	0.228717	0.211967	0.556601	0.00422559	0.990757	-0.167322	0.644059	0.7792	0.00788889
VIT_05s0136g00100	black	-0.0155297	0.966037	0.343306	0.331445	0.0676247	0.852746	0.629251	0.0512649	-0.11756	0.746362	0.1389	0.701951	-0.0939906	0.796202	-0.159785	0.659259	0.324163	0.360827	0.161504	0.655781	-0.205899	0.56821	-0.17383	0.63103	0.668799	0.0344716	0.0320791	0.929899	0.00778634	0.982968	-0.225598	0.530863	0.0433237	0.905407	-0.0573417	0.874977	0.0361465	0.921033	0.981967	4.52664e+06
VIT_05s0077g01350	black	0.0986264	0.786341	0.351952	0.318593	-0.41342	0.235006	0.160603	0.657603	-0.285544	0.423859	0.392928	0.261333	-0.406393	0.243859	-0.307773	0.386977	0.149493	0.680194	0.223761	0.534303	-0.413248	0.235222	-0.284992	0.424795	0.198502	0.582485	-0.287912	0.419853	-0.47801	0.162303	0.0848894	0.815637	-0.252275	0.481948	-0.145284	0.688815	0.351164	0.319754	0.692642	0.0264066
VIT_18s0041g00720	black	0.0973214	0.789114	0.35714	0.311008	-0.13887	0.702013	0.497228	0.143686	-0.0969374	0.789931	0.186042	0.606829	-0.337869	0.33966	-0.311498	0.380955	0.119462	0.742375	0.186009	0.606893	-0.224317	0.53326	-0.113015	0.755914	0.472669	0.167721	-0.123473	0.733984	-0.22784	0.526676	-0.244719	0.495601	-0.152727	0.673594	-0.121119	0.738905	0.0323499	0.929309	0.904982	0.000317543
VIT_04s0008g00760	black	-0.00184349	0.995967	0.324549	0.360222	-0.0271342	0.940688	0.60395	0.0644477	-0.249824	0.48636	0.357829	0.310009	-0.179421	0.619909	-0.580236	0.0786596	0.472317	0.168083	0.651423	0.041302	0.0599658	0.869296	0.109339	0.76366	0.284536	0.425569	-0.383373	0.274139	-0.144912	0.689578	-0.348086	0.324306	0.319641	0.367952	-0.135315	0.70936	0.330291	0.351283	0.83575	0.00259855
VIT_10s0116g01520	black	-0.0169725	0.962883	0.333491	0.346351	0.0195233	0.957309	0.494977	0.145795	-0.239362	0.505377	0.236919	0.509863	-0.225599	0.53086	-0.104406	0.774084	0.335309	0.343564	0.114039	0.753759	-0.377889	0.281641	-0.304259	0.3927	0.71481	0.0201657	0.156487	0.665945	-0.0913815	0.801764	-0.23116	0.520503	-0.135043	0.709921	-0.169711	0.639267	0.148867	0.681475	0.948901	2.80372e+09
VIT_18s0072g01000	black	-0.00568035	0.987575	0.136101	0.707733	0.345067	0.328806	0.636774	0.0477226	-0.239746	0.504675	0.159969	0.658887	0.039756	0.913171	-0.141548	0.696494	0.487401	0.153034	0.187755	0.603461	0.0330952	0.927684	-0.164224	0.650293	0.674981	0.0322392	0.225542	0.530968	-0.124355	0.732141	-0.302137	0.396176	0.377393	0.282325	-0.32927	0.352865	0.00652287	0.985732	0.891422	0.000532353
VIT_18s0122g00770	black	0.0048077	0.989483	-0.20158	0.576528	0.397127	0.255812	0.487188	0.15324	-0.448487	0.193592	0.155453	0.668046	0.386733	0.269598	0.118645	0.744087	0.563911	0.0895332	0.057972	0.873612	0.177763	0.623199	-0.235706	0.512096	0.659914	0.0378602	0.367062	0.296771	0.111054	0.760042	-0.0418413	0.908632	0.515625	0.127142	-0.205966	0.56808	-0.0240516	0.947417	0.658865	0.0382742
VIT_04s0008g04760	black	0.0960491	0.79182	0.0425739	0.907038	0.302887	0.394946	0.463242	0.177546	-0.387857	0.268089	0.391759	0.262882	-0.259338	0.469338	-0.394718	0.258972	0.529435	0.115537	0.359547	0.307523	0.0897183	0.805313	-0.0751652	0.836502	0.575195	0.0819212	0.194252	0.590747	0.0306094	0.933105	-0.81917	0.00373743	0.259045	0.469858	-0.385284	0.271552	0.201818	0.57607	0.663229	0.0365707
VIT_14s0060g01540	black	-0.0216121	0.952746	0.229216	0.524113	-0.148978	0.681247	0.435206	0.208735	-0.099891	0.783656	0.173763	0.631163	-0.0151073	0.96696	-0.381335	0.276914	0.284336	0.425909	0.449105	0.192904	0.0277022	0.939448	0.118212	0.744995	0.212486	0.55561	-0.488147	0.152312	0.305097	0.391332	-0.141524	0.696542	0.106836	0.768946	-0.0700194	0.847581	0.178064	0.622601	0.592839	0.0708776
VIT_06s0004g04000	black	0.118955	0.743437	0.00816939	0.982131	0.291894	0.41316	0.627285	0.0522189	-0.320776	0.366157	0.265765	0.45799	0.0475953	0.896121	-0.361257	0.305059	0.511401	0.130831	0.352227	0.318188	0.30403	0.393075	-0.014968	0.967265	0.479727	0.160584	0.0223358	0.951165	-0.11214	0.757756	-0.429714	0.21519	0.577666	0.0803116	-0.228457	0.525527	0.0361091	0.921114	0.793809	0.00611429
VIT_09s0002g03620	black	0.102955	0.777158	0.277124	0.438241	-0.172464	0.633757	0.386296	0.270187	-0.330184	0.35145	0.352034	0.318473	-0.328947	0.353366	-0.270262	0.450124	0.266798	0.456179	0.204288	0.571307	-0.30316	0.394499	-0.272514	0.446209	0.499024	0.142016	-0.0625018	0.86381	-0.312693	0.379032	-0.15078	0.677566	-0.136697	0.706501	-0.230266	0.522161	0.211144	0.558169	0.897708	0.000422682
VIT_04s0008g06880	black	0.107158	0.768265	-0.096448	0.790972	0.338851	0.338169	0.428255	0.216924	-0.548181	0.100878	0.467219	0.173361	-0.0845061	0.816457	-0.319011	0.36895	0.68244	0.0296788	0.343935	0.3305	0.15023	0.678689	-0.171717	0.635251	0.619768	0.0559735	0.227235	0.527805	0.168254	0.642188	-0.73294	0.0158858	0.403523	0.247528	-0.377376	0.282349	0.263147	0.462597	0.636742	0.0477375
VIT_05s0020g00290	black	-0.000851594	0.998137	0.254199	0.478499	0.189629	0.599784	0.564855	0.0888801	-0.320529	0.366548	0.331003	0.350183	-0.0395803	0.913554	-0.181324	0.61614	0.607046	0.0627271	0.199997	0.57959	-0.177627	0.623471	-0.343373	0.331344	0.73147	0.0162067	0.120401	0.740408	0.0549172	0.88023	-0.350048	0.3214	0.265194	0.458993	-0.20044	0.578733	0.228253	0.525907	0.949788	2.61695e+09
VIT_09s0002g01050	black	-0.0105395	0.976947	0.411981	0.236805	-0.0282936	0.938157	0.495822	0.145001	-0.314227	0.376572	0.474717	0.165632	-0.426799	0.218662	-0.573341	0.0831422	0.507274	0.134498	0.596887	0.0684889	-0.186026	0.60686	-0.056419	0.876975	0.401331	0.250349	-0.212539	0.555509	-0.233018	0.517059	-0.537834	0.108814	0.0985764	0.786447	-0.296007	0.406299	0.468103	0.172438	0.850257	0.00182859
VIT_17s0000g08190	black	-0.00188709	0.995872	0.352533	0.317739	0.0306495	0.933017	0.661346	0.0372992	-0.140516	0.698618	0.194395	0.590469	-0.153647	0.671719	-0.340831	0.335172	0.329822	0.352009	0.361683	0.304447	-0.0809848	0.824003	-0.01509	0.966998	0.509744	0.132296	-0.12097	0.739218	-0.14018	0.699311	-0.272639	0.445991	0.142918	0.693675	-0.0523633	0.885769	0.104273	0.774367	0.958807	1.19848e+09
VIT_17s0000g03670	black	0.0912367	0.802073	0.381609	0.276541	-0.108861	0.764668	0.575182	0.0819297	0.0239276	0.947688	0.10823	0.766	-0.224989	0.532002	-0.316319	0.373229	0.103317	0.77639	0.180277	0.618213	-0.125208	0.730361	-0.0269709	0.941044	0.444291	0.198305	-0.186124	0.606668	-0.0345284	0.924559	-0.288471	0.418911	-0.0455009	0.900673	0.155095	0.668774	-0.0394904	0.913749	0.873318	0.000964372
VIT_09s0002g06730	black	-0.00562351	0.987699	0.210904	0.558628	0.31086	0.381983	0.533304	0.112409	-0.313658	0.377484	0.364798	0.29999	-0.131621	0.717015	-0.372177	0.28957	0.649987	0.041904	0.389561	0.265808	0.00754708	0.983492	-0.180948	0.616884	0.544884	0.103365	0.0634246	0.861816	-0.158943	0.660962	-0.518545	0.124631	0.445073	0.197421	-0.509958	0.132107	0.281821	0.430191	0.803424	0.00511444
VIT_04s0044g00870	black	-0.00710813	0.984452	0.166911	0.644885	-0.194758	0.589763	0.405432	0.245084	-0.159149	0.660547	0.0427076	0.906747	0.077233	0.832057	0.031001	0.932251	0.0846613	0.816125	0.0652479	0.857876	-0.19466	0.589953	-0.1124	0.757208	0.413112	0.235392	-0.0984607	0.786693	0.0132393	0.971044	0.288189	0.419387	-0.132763	0.714645	0.16224	0.654296	-0.0291898	0.936202	0.722365	0.0182959
VIT_00s0179g00240	black	0.0907658	0.803078	-0.0101274	0.977848	0.0106812	0.976637	0.516663	0.126246	-0.00997191	0.978189	-0.0516061	0.887412	0.198185	0.5831	-0.298281	0.40253	0.115308	0.751091	0.29112	0.414457	0.380073	0.278641	0.228608	0.525246	0.142903	0.693706	-0.409169	0.24034	0.0605206	0.868095	0.0537913	0.882671	0.361969	0.304035	-0.255409	0.476335	-0.221047	0.539402	0.574339	0.082483
VIT_02s0012g00410	black	0.00911699	0.980058	0.0122596	0.973186	0.174921	0.628854	0.418595	0.228605	-0.447714	0.194455	0.360937	0.305518	0.250745	0.484699	-0.113526	0.754839	0.72129	0.0185543	0.214227	0.552299	0.00673255	0.985273	-0.352737	0.317439	0.585806	0.0751553	-0.0188727	0.958731	0.326476	0.35721	-0.140143	0.699387	0.469602	0.170881	-0.25287	0.480881	0.27577	0.440574	0.715623	0.0199584
VIT_13s0106g00550	black	-0.0122716	0.97316	0.390503	0.264552	-0.09591	0.792116	0.58781	0.07392	-0.0550924	0.87985	0.122234	0.736573	-0.30163	0.397008	-0.348257	0.324054	0.116688	0.748192	0.361726	0.304384	-0.158033	0.662809	0.0993229	0.784862	0.414698	0.233417	-0.165773	0.647175	-0.19188	0.595378	-0.249202	0.487481	-0.127546	0.725489	-0.0395094	0.913708	0.0553138	0.879371	0.871198	0.00102781
VIT_02s0012g00390	black	0.0123163	0.973062	-0.0322675	0.929488	0.262197	0.464274	0.501706	0.139544	-0.390363	0.264738	0.272998	0.445368	0.337519	0.340194	-0.0698227	0.848005	0.689021	0.0275384	0.175126	0.628446	0.108345	0.765758	-0.280656	0.432182	0.629932	0.0509375	0.0514137	0.887829	0.415296	0.232675	-0.185065	0.608753	0.536087	0.110192	-0.128772	0.722935	0.15168	0.675729	0.717768	0.0194185
VIT_05s0020g02280	black	-0.00532203	0.988358	-0.048031	0.895174	0.50166	0.139586	0.647924	0.0427794	0.0171295	0.96254	-0.133231	0.713675	0.457786	0.183384	0.085654	0.814	0.35938	0.307763	-0.0430759	0.905946	0.334145	0.345347	-0.00736459	0.983891	0.591974	0.0713949	0.282595	0.428871	0.421562	0.22498	-0.26998	0.450615	0.598351	0.0676379	0.231823	0.519272	-0.312441	0.379438	0.568262	0.0865469
VIT_00s0373g00040	black	0.00362424	0.992072	0.0824662	0.820827	0.285722	0.423557	0.337993	0.339472	-0.57712	0.0806655	0.516091	0.126739	-0.0460262	0.899531	-0.0775683	0.831337	0.798073	0.00565522	0.140323	0.699017	-0.244478	0.496039	-0.549023	0.100248	0.781371	0.00760467	0.363547	0.301774	0.0864713	0.812252	-0.443695	0.19898	0.2887	0.418525	-0.360385	0.306313	0.425691	0.219991	0.755011	0.0115835
VIT_02s0025g04410	black	0.0725494	0.842131	0.287393	0.42073	-0.171634	0.635417	0.479564	0.160747	0.139933	0.699819	-0.0822672	0.821253	-0.193821	0.591588	-0.295123	0.40777	-0.148008	0.683231	0.191329	0.596456	0.000321523	0.999297	0.165006	0.648717	0.174299	0.630095	-0.323058	0.362561	-0.323454	0.361939	0.0452972	0.901115	-0.0988489	0.785869	-0.173119	0.63245	-0.213813	0.553087	0.70354	0.0231939
VIT_07s0005g05610	black	0.107681	0.767161	-0.0821871	0.821425	0.333658	0.346095	0.438162	0.205307	-0.529447	0.115526	0.44452	0.198046	0.125234	0.730307	-0.206083	0.567857	0.766891	0.00964411	0.217027	0.54699	0.131381	0.717515	-0.345835	0.327659	0.645201	0.0439533	0.178413	0.621908	0.192109	0.594931	-0.474663	0.165686	0.572623	0.0836176	-0.324198	0.360772	0.246151	0.493001	0.706675	0.0223221
VIT_17s0053g01070	black	0.0853042	0.814749	0.27195	0.447187	-0.23906	0.505932	0.347219	0.325596	-0.170395	0.637895	0.156969	0.664966	-0.175023	0.628652	-0.0433184	0.905419	0.078548	0.829232	-0.0324938	0.928995	-0.365279	0.299304	-0.305702	0.390345	0.49862	0.142391	-0.0333813	0.92706	-0.17211	0.634466	0.110757	0.76067	-0.262718	0.463354	0.00910315	0.980089	0.0212376	0.953564	0.831895	0.0028372
VIT_05s0049g00330	black	0.0981276	0.787401	0.256494	0.474398	0.0106678	0.976667	0.560978	0.0915835	-0.254499	0.477963	0.283752	0.426901	-0.169846	0.638995	-0.284272	0.426016	0.372167	0.289585	0.210343	0.559699	-0.131903	0.716429	-0.217502	0.54609	0.605711	0.0634655	-0.0348443	0.923871	-0.0924567	0.799471	-0.302262	0.39597	0.104849	0.773148	-0.158748	0.661359	0.10481	0.77323	0.970656	3.13104e+07
VIT_00s1665g00010	black	0.00941189	0.979413	0.156245	0.666436	-0.0640821	0.860395	0.475252	0.165088	-0.391782	0.262852	0.305137	0.391267	-0.0845522	0.816359	-0.179974	0.618812	0.388176	0.267661	0.290923	0.414788	-0.175193	0.628313	-0.148792	0.681628	0.580486	0.0785004	-0.0270967	0.94077	0.104943	0.772948	-0.167953	0.642791	-0.0283635	0.938005	-0.0508681	0.889014	0.21138	0.557719	0.838182	0.00245563
VIT_19s0138g00110	black	0.000276281	0.999396	0.410841	0.238235	-0.0306659	0.932981	0.578134	0.0800095	-0.13656	0.706784	0.225521	0.531008	-0.227407	0.527484	-0.288969	0.418073	0.320087	0.367246	0.263956	0.461171	-0.246422	0.492509	-0.155953	0.66703	0.561919	0.0909228	-0.0931222	0.798052	-0.119995	0.741259	-0.25726	0.473032	0.00177658	0.996114	-0.105425	0.771929	0.150266	0.678615	0.968603	4.09345e+08
VIT_04s0023g00860	black	0.000716417	0.998433	-0.0663315	0.855537	0.350619	0.320557	0.307567	0.387311	-0.571925	0.0840826	0.435022	0.208949	0.0647314	0.858992	0.00894691	0.98043	0.765817	0.00980936	0.0861509	0.812937	-0.143274	0.692944	-0.482086	0.158239	0.808132	0.00467012	0.419092	0.227996	0.358782	0.308628	-0.48149	0.15883	0.270261	0.450125	-0.382925	0.274748	0.319821	0.367667	0.627056	0.0523308
VIT_03s0038g01930	black	0.0168459	0.96316	0.159679	0.659472	0.274415	0.442916	0.564822	0.0889024	-0.334933	0.34414	0.386895	0.269381	0.0570774	0.875549	-0.38565	0.271057	0.72345	0.0180376	0.427545	0.21777	0.135809	0.708337	-0.151344	0.676414	0.479023	0.161287	-0.07204	0.843228	0.046696	0.898075	-0.451568	0.190174	0.629011	0.0513809	-0.215403	0.550067	0.304413	0.392449	0.766309	0.00973339
VIT_00s0245g00050	black	-0.00508308	0.988881	0.258171	0.471411	0.130176	0.720016	0.542862	0.10491	-0.213519	0.553644	0.189003	0.601012	-0.301306	0.397542	-0.236915	0.50987	0.261747	0.46507	0.261053	0.466298	-0.162804	0.653156	-0.0629477	0.862846	0.583728	0.0764509	0.17551	0.627682	-0.315629	0.374331	-0.368727	0.294416	-0.0362411	0.920827	-0.312638	0.379122	0.0697838	0.848089	0.8629	0.00130566
VIT_19s0014g02370	black	0.01573	0.965599	-0.00568788	0.987558	0.221087	0.539326	0.3244	0.360456	-0.609813	0.0612152	0.459692	0.181332	0.0770315	0.83249	-0.00780192	0.982934	0.738711	0.0146684	0.110599	0.761002	-0.188626	0.601751	-0.536631	0.109761	0.72525	0.0176148	0.29778	0.403358	0.0194795	0.957405	-0.173369	0.63195	0.306411	0.38919	-0.415009	0.23303	0.349117	0.322779	0.760384	0.0106754
VIT_05s0094g01650	black	0.00890123	0.98053	0.347033	0.325872	-0.0706872	0.846142	0.508731	0.133196	-0.226479	0.529216	0.331856	0.348867	-0.136441	0.70703	-0.423563	0.222555	0.458835	0.182253	0.43315	0.211138	-0.105722	0.771302	-0.127115	0.726386	0.362258	0.30362	-0.33371	0.346015	-0.150668	0.677793	-0.156384	0.666154	0.235354	0.512746	-0.262488	0.463761	0.298585	0.402027	0.869637	0.00107643
VIT_10s0003g02490	black	0.0831339	0.819396	0.296627	0.405269	-0.138312	0.703164	0.527456	0.117157	-0.16478	0.649172	0.21755	0.546	-0.359249	0.307953	-0.408626	0.241027	0.128522	0.723457	0.360263	0.30649	-0.111152	0.759837	0.0596546	0.869969	0.402911	0.248313	-0.176071	0.626565	-0.211182	0.558096	-0.324827	0.359787	-0.131777	0.716691	-0.105073	0.772674	0.0749143	0.837042	0.855465	0.00159766
VIT_07s0031g02860	black	0.00380952	0.991667	0.265939	0.457684	-0.0890038	0.806839	0.504895	0.13664	-0.0712522	0.844925	0.0296586	0.935179	0.0357001	0.922006	0.0268046	0.941407	0.120507	0.740185	-0.00685955	0.984995	-0.228262	0.525889	-0.169033	0.640625	0.544243	0.103854	0.0206759	0.954791	0.0497179	0.89151	0.085472	0.81439	-0.0850383	0.815318	0.299619	0.400319	-0.0703574	0.846853	0.820692	0.00362021
VIT_12s0028g01720	black	0.0078253	0.982883	-0.052087	0.886368	0.347225	0.325587	0.582117	0.0774647	-0.125813	0.729099	0.00422956	0.990748	0.452647	0.188985	0.0667746	0.85458	0.463763	0.176995	-0.00500409	0.989054	0.213314	0.554035	-0.130705	0.718918	0.64969	0.0420291	0.146811	0.685684	0.639833	0.0463305	-0.222822	0.536065	0.488679	0.151798	0.1771	0.624517	-0.157249	0.664398	0.626247	0.0527272
VIT_12s0028g02670	black	0.100256	0.782882	0.00572079	0.987486	0.250349	0.485414	0.610131	0.0610428	-0.306222	0.389499	0.242797	0.499098	0.171948	0.63479	-0.219985	0.541402	0.557454	0.0940857	0.213171	0.554307	0.191276	0.596559	-0.147005	0.685287	0.637993	0.0471647	0.0232593	0.949148	0.335077	0.34392	-0.409241	0.240249	0.473259	0.167118	-0.0927526	0.79884	0.0246637	0.946081	0.812343	0.00429666
VIT_09s0002g01770	black	0.076844	0.832893	0.271206	0.448481	-0.204447	0.571001	0.515722	0.127058	-0.0934957	0.797257	0.136979	0.705918	-0.27119	0.448508	-0.366108	0.298125	0.0437357	0.904511	0.332606	0.347712	-0.0741088	0.838774	0.131909	0.716418	0.348118	0.32426	-0.266205	0.457219	-0.0224531	0.950909	-0.243369	0.498057	-0.17828	0.622174	0.0531508	0.884061	0.00611514	0.986624	0.782044	0.00751799
VIT_14s0066g02320	black	0.083566	0.818471	0.338404	0.338847	-0.140591	0.698464	0.524504	0.119602	-0.16453	0.649675	0.230878	0.521026	-0.289385	0.417372	-0.312136	0.379928	0.191113	0.596878	0.236419	0.510784	-0.212654	0.55529	-0.10986	0.762562	0.50432	0.137161	-0.129114	0.722225	-0.135577	0.708816	-0.254347	0.478234	-0.116199	0.749219	-0.0276698	0.939519	0.0887768	0.807324	0.925874	0.000120698
VIT_15s0024g01680	black	0.0784033	0.829543	0.378056	0.28141	-0.311549	0.380874	0.336946	0.341065	-0.286728	0.421854	0.404652	0.24608	-0.487827	0.152622	-0.451588	0.190152	0.20774	0.564677	0.398264	0.254328	-0.321292	0.365342	-0.116843	0.747867	0.306882	0.388425	-0.278425	0.436004	-0.349165	0.322707	-0.223235	0.53529	-0.233919	0.515394	-0.180777	0.617222	0.342591	0.332519	0.80587	0.00488002
VIT_13s0067g02060	black	0.078617	0.829084	0.312309	0.37965	-0.050579	0.889641	0.331264	0.34978	-0.447026	0.195226	0.53635	0.109984	-0.423706	0.222382	-0.341917	0.333534	0.515458	0.127287	0.269094	0.452161	-0.381323	0.276931	-0.416767	0.230855	0.589319	0.0729983	0.0379322	0.917143	-0.25298	0.480683	-0.429264	0.215725	-0.0455979	0.900462	-0.395243	0.258282	0.437559	0.206004	0.877892	0.000837254
VIT_11s0016g04530	black	0.0919505	0.80055	-0.182365	0.614081	0.19425	0.590751	0.502576	0.138748	-0.305989	0.389878	0.118194	0.745031	0.305988	0.389879	-0.221218	0.53908	0.3991	0.25324	0.304556	0.392214	0.424658	0.221233	0.0623697	0.864096	0.302382	0.395775	-0.158244	0.66238	0.0265611	0.941939	-0.00148359	0.996755	0.576637	0.0809791	-0.396347	0.256833	-0.0838247	0.817916	0.603028	0.0649666
VIT_02s0025g00030	black	0.0925632	0.799244	0.141523	0.696546	-0.0954718	0.793049	0.484758	0.15561	-0.323835	0.361341	0.264725	0.459818	-0.0567045	0.876357	-0.272489	0.446252	0.313901	0.377095	0.28784	0.419975	-0.02785	0.939125	-0.121492	0.738124	0.408118	0.241669	-0.181739	0.615319	-0.212765	0.555079	-0.000130339	0.999715	0.149754	0.679661	-0.197669	0.584101	0.11058	0.761042	0.860534	0.00139395
VIT_19s0014g03490	black	0.02139	0.953231	-0.232169	0.518631	0.191907	0.595326	0.280635	0.432217	-0.548295	0.100792	0.255463	0.476238	0.208492	0.563236	-0.013003	0.971561	0.472326	0.168074	0.210311	0.55976	0.14113	0.697354	-0.170568	0.637551	0.387668	0.268342	0.163786	0.651175	-0.192875	0.593433	0.11765	0.746174	0.368033	0.295397	-0.503194	0.138184	0.125598	0.729547	0.508744	0.133185
VIT_19s0090g00870	black	0.0865544	0.812074	0.0631944	0.862313	0.0614161	0.866158	0.639737	0.0463739	-0.125195	0.730388	-0.00213176	0.995337	0.072274	0.842724	-0.17336	0.631969	0.124622	0.731584	0.18914	0.600743	0.17189	0.634905	0.0926074	0.79915	0.449465	0.192504	-0.0542517	0.881673	-0.118927	0.743495	-0.0345835	0.924439	0.187834	0.603306	-0.056008	0.877866	-0.226321	0.529512	0.837753	0.00248039
VIT_02s0025g00940	black	-0.0111761	0.975555	0.205895	0.568217	0.250513	0.485118	0.599881	0.0667563	0.158092	0.662689	-0.17263	0.633426	-0.179	0.620744	-0.193333	0.592539	-0.073491	0.840104	0.171326	0.636033	0.131734	0.71678	0.275722	0.440658	0.34315	0.331678	0.162073	0.654632	-0.385083	0.271823	-0.30962	0.383986	0.0650852	0.858228	-0.142437	0.694664	-0.316212	0.3734	0.624997	0.0533434
VIT_07s0005g01970	black	-0.00498562	0.989094	0.465988	0.17465	-0.117912	0.745624	0.461939	0.178931	0.0136716	0.970099	0.108392	0.765658	-0.314941	0.37543	-0.192261	0.594634	0.111275	0.759577	0.10217	0.778822	-0.382981	0.274672	-0.18322	0.612392	0.5106	0.131538	-0.0749382	0.83699	-0.160405	0.658003	-0.160982	0.656837	-0.240915	0.502535	-0.132318	0.71557	0.050556	0.889691	0.873038	0.000972572
VIT_05s0062g01280	black	0.019014	0.958422	0.266825	0.456131	0.170478	0.637729	0.582288	0.077357	-0.131195	0.717901	0.164139	0.650465	-0.0127767	0.972055	-0.205284	0.569391	0.410229	0.239004	0.169877	0.638933	-0.0535303	0.883238	-0.201889	0.575932	0.550354	0.0992592	0.00927305	0.979717	-0.151188	0.676734	-0.194924	0.589439	0.312957	0.378608	-0.231488	0.519895	0.0441445	0.903622	0.890232	0.00055525
VIT_06s0009g01530	black	0.0701138	0.847378	0.152042	0.674991	0.120162	0.740909	0.434033	0.210104	-0.342479	0.332687	0.269418	0.451597	-0.172703	0.63328	-0.0158154	0.965413	0.378351	0.281004	-0.0328256	0.928271	-0.308218	0.386255	-0.412419	0.236257	0.828088	0.00308802	0.344629	0.329461	0.040664	0.911194	-0.353396	0.316472	-0.0962058	0.791487	-0.219076	0.543117	0.0748101	0.837266	0.889578	0.000568153
VIT_11s0016g03560	black	0.0825938	0.820554	0.207597	0.564951	0.11568	0.75031	0.643295	0.0447879	-0.170142	0.638403	0.190333	0.598404	0.010484	0.977069	-0.246597	0.492192	0.402291	0.249112	0.189302	0.600425	0.0157846	0.96548	-0.143705	0.692056	0.619708	0.0560044	-0.0421657	0.907926	0.141445	0.696705	-0.335342	0.343514	0.269682	0.451135	-0.0103956	0.977262	0.00396971	0.991316	0.928806	0.000103079
VIT_16s0098g00360	black	0.0733714	0.840361	-0.179416	0.619919	0.539737	0.107326	0.613474	0.0592514	-0.111106	0.759933	-0.074987	0.836885	0.388784	0.266846	0.0352157	0.923061	0.371638	0.290324	-0.0335856	0.926614	0.411642	0.237229	-0.036287	0.920727	0.607244	0.0626182	0.334025	0.345532	0.224729	0.53249	-0.295806	0.406634	0.620874	0.0554102	-0.141773	0.69603	-0.346977	0.325956	0.600863	0.0661944
VIT_05s0102g00880	black	0.0673488	0.853341	0.270017	0.450552	-0.00860413	0.98118	0.447333	0.194882	-0.267228	0.455424	0.261619	0.465296	-0.269214	0.451951	-0.122267	0.736503	0.285729	0.423545	0.0536847	0.882903	-0.342261	0.333016	-0.335948	0.342588	0.698627	0.0246071	0.171326	0.636032	-0.13805	0.703705	-0.26889	0.452518	-0.154238	0.670516	-0.190726	0.597635	0.101213	0.780852	0.927673	0.000109642
VIT_02s0025g01230	black	0.0618007	0.865326	0.206799	0.566482	-0.316357	0.37317	0.365936	0.298369	-0.0133351	0.970835	-0.0289056	0.936822	0.032905	0.928098	-0.00360512	0.992114	-0.0839372	0.817676	-0.0187855	0.958921	-0.18862	0.601762	-0.0819576	0.821917	0.316052	0.373656	-0.236782	0.510115	0.0579823	0.873589	0.309474	0.384222	-0.227685	0.526966	0.267033	0.455766	-0.137188	0.705485	0.677808	0.0312519
VIT_03s0063g00280	black	0.0785656	0.829195	0.148085	0.683076	0.216498	0.54799	0.613675	0.0591449	-0.336222	0.34217	0.37271	0.288825	-0.166027	0.646663	-0.490029	0.150499	0.561519	0.0912028	0.480234	0.160079	0.139967	0.699751	-0.0147208	0.967805	0.526347	0.118071	-0.0540428	0.882126	-0.0114355	0.974988	-0.642151	0.0452936	0.388519	0.267201	-0.320383	0.366777	0.206845	0.566393	0.842432	0.00221962
VIT_18s0001g05080	black	0.0231765	0.949329	-0.221866	0.537861	0.359097	0.308173	0.318601	0.3696	-0.456483	0.184795	0.306127	0.389654	0.35562	0.313222	-0.0555255	0.878912	0.724572	0.0177732	0.174918	0.628861	0.225319	0.531384	-0.23998	0.504246	0.531059	0.114217	0.131239	0.717809	0.57785	0.0801925	-0.341688	0.333879	0.576952	0.0807745	-0.26134	0.465791	0.190055	0.59895	0.405875	0.244519
VIT_06s0061g00860	black	0.00930323	0.979651	0.195725	0.58788	0.0112911	0.975304	0.434641	0.209393	0.102145	0.778875	-0.138338	0.703111	0.214377	0.552014	0.0905365	0.803567	0.0648382	0.858761	-0.137515	0.70481	-0.074738	0.837421	-0.186004	0.606904	0.383643	0.273774	-0.0616109	0.865736	-0.0625811	0.863639	0.31673	0.372575	0.135285	0.70942	-0.0323224	0.929369	-0.243316	0.498154	0.679995	0.0305023
VIT_00s0524g00040	black	0.0263174	0.942471	0.229128	0.524278	0.0246991	0.946004	0.496593	0.144279	-0.209145	0.561988	0.145735	0.68789	-0.0386021	0.915684	-0.0158381	0.965363	0.267993	0.454086	0.0178435	0.96098	-0.237127	0.50948	-0.289106	0.417841	0.629976	0.0509164	0.143261	0.69297	-0.155996	0.666942	-0.00943474	0.979363	0.0127264	0.972165	-0.0395654	0.913586	0.00983716	0.978483	0.899195	0.00039937
VIT_04s0023g01950	black	0.0757314	0.835284	0.102548	0.77802	0.0317448	0.930628	0.508455	0.133442	-0.387377	0.268733	0.310178	0.383083	-0.102281	0.778586	-0.187484	0.603993	0.403543	0.247502	0.217782	0.54556	-0.109516	0.763286	-0.173519	0.631651	0.676792	0.0316041	0.0864842	0.812225	0.204748	0.570423	-0.380413	0.278175	0.0136937	0.970051	-0.0199497	0.956377	0.133339	0.713452	0.849089	0.0018835
VIT_05s0102g01140	black	0.0203658	0.955468	0.411951	0.236843	-0.131666	0.716923	0.59164	0.071595	0.0139269	0.969541	0.148909	0.681389	-0.254288	0.47834	-0.560847	0.0916759	0.13913	0.701477	0.54218	0.105434	0.0608108	0.867467	0.247576	0.49042	0.115295	0.751118	-0.456694	0.184566	-0.356451	0.31201	-0.201221	0.577222	0.162757	0.653251	-0.00257452	0.994368	0.109452	0.763421	0.770469	0.00910807
VIT_08s0007g02570	black	0.0168553	0.96314	0.325998	0.357956	-0.309391	0.384355	0.463483	0.17729	0.0724126	0.842425	0.0346823	0.924224	-0.00454615	0.990056	-0.305352	0.390915	0.0198925	0.956502	0.313476	0.377776	-0.014348	0.96862	0.171038	0.636608	0.109169	0.764018	-0.532356	0.11317	0.144669	0.690078	0.0801111	0.825877	-0.00684355	0.98503	0.402722	0.248557	0.0184581	0.959637	0.612809	0.059605
VIT_00s0515g00040	black	0.0125529	0.972545	0.236954	0.509799	-0.170327	0.638033	0.30033	0.399147	-0.156463	0.665994	0.0739755	0.839061	-0.085472	0.81439	0.127136	0.726343	0.0622	0.864463	-0.130448	0.719452	-0.421516	0.225036	-0.350074	0.321362	0.532029	0.113433	0.108276	0.765904	-0.18806	0.602861	0.256817	0.473823	-0.292595	0.411987	-0.0407742	0.910954	-0.0173539	0.96205	0.764566	0.0100041
VIT_05s0029g00690	black	0.0666162	0.854922	0.200977	0.577695	0.0394989	0.913731	0.391758	0.262884	-0.435507	0.208384	0.396941	0.256055	-0.214294	0.552171	-0.101025	0.78125	0.476948	0.163372	0.0706357	0.846253	-0.360367	0.306339	-0.471396	0.169029	0.760746	0.010616	0.230844	0.521088	-0.0753118	0.836187	-0.293266	0.410866	-0.0502576	0.890339	-0.272695	0.445894	0.245325	0.494499	0.917762	0.000181032
VIT_08s0007g06520	black	0.00668934	0.985368	0.355687	0.313123	-0.00337377	0.99262	0.505551	0.136047	0.0875317	0.809985	0.0115955	0.974638	-0.142708	0.694107	-0.0747014	0.837499	0.0818736	0.822097	-0.00564677	0.987648	-0.24092	0.502527	-0.0857865	0.813717	0.577184	0.0806237	0.0742539	0.838462	0.293206	0.410966	-0.363903	0.301266	-0.181357	0.616075	0.392466	0.261945	-0.082363	0.821048	0.714627	0.0202124
VIT_16s0098g00890	black	0.0632307	0.862235	-0.248539	0.488679	0.441757	0.201183	0.451137	0.19065	-0.237157	0.509426	0.0504239	0.889978	0.520883	0.122642	0.121833	0.737411	0.518084	0.125026	-0.0742064	0.838564	0.327968	0.354886	-0.186365	0.606194	0.610927	0.0606131	0.269646	0.451198	0.651574	0.041239	-0.262087	0.46447	0.602364	0.0653415	0.0707845	0.845932	-0.161463	0.655864	0.446725	0.195563
VIT_00s0984g00010	black	0.0444507	0.902956	0.327799	0.355149	0.12103	0.739092	0.541345	0.106079	-0.0012314	0.997306	0.0955433	0.792896	-0.294119	0.409442	-0.319816	0.367675	0.164356	0.650026	0.208924	0.562409	-0.0683205	0.851245	-0.0219893	0.951922	0.431283	0.213335	0.014193	0.968959	-0.375271	0.28526	-0.361557	0.304628	0.0774234	0.831648	-0.316323	0.373223	-0.0407579	0.91099	0.806118	0.00485665
VIT_01s0011g04530	black	0.00835995	0.981714	0.130375	0.719602	0.243625	0.497591	0.569382	0.0857882	-0.0683998	0.851074	0.0413007	0.909809	-0.288214	0.419345	-0.342545	0.332589	0.109118	0.764127	0.366611	0.297411	0.14728	0.684722	0.288883	0.418217	0.400915	0.250888	0.135594	0.708781	-0.200134	0.579325	-0.586513	0.0747181	0.0439641	0.904014	-0.265471	0.458507	-0.106353	0.769966	0.617765	0.0570031
VIT_13s0067g03560	black	0.0756291	0.835504	0.191463	0.596193	-0.0228076	0.950134	0.371349	0.29073	-0.554095	0.0965115	0.58387	0.0763615	-0.183682	0.611479	-0.366787	0.297161	0.681011	0.0301583	0.379346	0.279638	-0.193834	0.591563	-0.381665	0.276465	0.532178	0.113313	-0.0983877	0.786848	-0.0928316	0.798672	-0.31631	0.373244	0.230711	0.521335	-0.35436	0.31506	0.492585	0.148058	0.854692	0.00163051
VIT_03s0038g03240	black	0.0668156	0.854492	0.0254023	0.944468	0.272333	0.446523	0.530336	0.114803	-0.384449	0.272681	0.239411	0.505287	0.0127124	0.972196	-0.0512258	0.888237	0.491917	0.148694	0.0589638	0.871464	-0.0626593	0.86347	-0.323732	0.361504	0.797753	0.00568876	0.315682	0.374246	0.0195077	0.957343	-0.310668	0.382293	0.210416	0.559558	-0.384471	0.272652	0.0155082	0.966084	0.896878	0.000436111
VIT_11s0065g00360	black	0.0183801	0.959807	0.261357	0.465759	0.136237	0.707452	0.591433	0.0717197	-0.0796269	0.826916	0.120445	0.740315	-0.358776	0.308637	-0.424199	0.221786	0.138595	0.702581	0.420477	0.226302	0.0559506	0.877991	0.2226	0.536481	0.361746	0.304355	0.0193043	0.957788	-0.392166	0.262343	-0.501182	0.140025	0.0556395	0.878665	-0.220716	0.540025	-0.00324317	0.992906	0.740745	0.0142553
VIT_19s0090g01220	black	0.0630173	0.862696	0.292591	0.411994	-0.0169487	0.962935	0.524411	0.119679	-0.258795	0.470302	0.282664	0.428753	-0.196876	0.585643	-0.226483	0.529208	0.362413	0.303399	0.17544	0.62782	-0.240544	0.503214	-0.270393	0.449896	0.639809	0.0463415	0.00362159	0.992078	-0.0933589	0.797548	-0.252626	0.481319	0.00409181	0.991049	-0.178735	0.621271	0.137795	0.704231	0.974239	1.8679e+08
[truncated: 18,664 more rows]

## Sheet: calyptra BA - green module
ID	moduleColor	GS,Calyptra,BA	p,GS,Calyptra,BA	MM,green	p,MM,green	Functional annotation	TAIR	SITE	Tau (if >0.85)
[truncated: 484 more rows]

## Sheet: calyx BA - cyan module
ID	moduleColor	GS,Calyx,BA	p,GS,Calyx,BA	MM,cyan	p,MM,cyan	Functional annotation	TAIR	SITE	Tau (if >0.85)
[truncated: 146 more rows]

[truncated: 8 more sheets: filament BA - black module, anther BA - blue module, ovary BA - plum1 module, stigma BA - sienna3 module, calyx AA - magenta module, ovary AA - lightcyan module, stigma AA - brown module, embryo AA - midnightblue module]
