# Supplementary material for: The grapevine (Vitis vinifera L.) floral transcriptome in Pinot noir variety: identification of tissue-related gene networks and whorl-specific markers in pre- and post-anthesis phases
Source: Hortic Res. 2021 Sep 1;8:200. doi: 10.1038/s41438-021-00635-7 (PMC8408131; doi:10.1038/s41438-021-00635-7)
Supplement: Supplementary file 7 — Supplementary Table 3 [file 41438_2021_635_MOESM7_ESM.xlsx]

## Sheet: Calyptra_BA_GO_enrich
Supplementary table 3. Detail of genes identified within enriched GO categories in WGCNA tissue-related modules
Gene found	31	16	83	33	7
Total GO term	168	85	2224	461	24
	GO:0015979	GO:0019684	GO:0055114	GO:0006091	GO:0009668	MM,green	Functional Annotation	A.thaliana ID	Site	Tau (if >0.85)	Calyx BA	Calyptra BA	Filament BA	Anther BA	Ovary BA	Stigma BA	Calyx AA	Ovary AA	Stigma AA	Embryo AA
VIT_04S0008G02560	Photosynthesis	Photosynthesis, light reaction	Oxidation-reduction process	Generation of precursor metabolites and energy	Plastid membrane organization	0.911684	AarF domain containing kinase	AT4G31390	chloroplast;9.5|chloroplast/mitochondria;7.5		23.896	32.65	17.073	10.571	24.654	13.791	16.505	16.399	19.988	13.389
VIT_12S0028G01600	Photosynthesis	Photosynthesis, light reaction	Oxidation-reduction process	Generation of precursor metabolites and energy	Plastid membrane organization	0.980167	FtsH protease (VAR2)	AT2G30950	chloroplast;11		112.024	359.29	50.411	32.095	75.044	50.604	75.782	61.852	86.731	31.433
VIT_18S0001G00190	Photosynthesis	Photosynthesis, light reaction	Oxidation-reduction process	Generation of precursor metabolites and energy	Plastid membrane organization	0.948124	Cell division protease FtsH	AT5G42270	chloroplast;14		185.059	383.446	100.697	114.665	146.535	104.753	94.537	92.534	87.774	51.545
VIT_01S0011G05310	Photosynthesis	Photosynthesis, light reaction	Oxidation-reduction process	Generation of precursor metabolites and energy		0.919479	CRR3 (chlororespiratory reduction 3)	0	Golgi apparatus;5|cytosol/nuclear;2|nuclear;2|cytosol;2		9.616	20.124	10.849	0.669	5.918	4.524	6.16	5.303	11.422	3.827
VIT_08S0007G07470	Photosynthesis	Photosynthesis, light reaction	Oxidation-reduction process	Generation of precursor metabolites and energy		0.931474	Galactose mutarotase	AT1G64770	chloroplast;9		3.919	23.162	4.037	0.315	1.533	1.429	4.362	5.822	8.352	1.395
VIT_09S0018G00290	Photosynthesis	Photosynthesis, light reaction	Oxidation-reduction process	Generation of precursor metabolites and energy		0.983583	Unknown protein	AT1G15980	chloroplast;10.5		13.559	34.014	9.808	0.367	10.272	1.683	3.724	8.661	5.549	0.459
VIT_16S0100G00480	Photosynthesis	Photosynthesis, light reaction	Oxidation-reduction process	Generation of precursor metabolites and energy		0.982673	Dihydrodipicolinate reductase	AT5G52100	chloroplast;12.5		4.503	13.392	1.409	0.074	1.323	0	0.778	2.213	1.824	0.236
VIT_18S0164G00030	Photosynthesis	Photosynthesis, light reaction	Oxidation-reduction process	Generation of precursor metabolites and energy		0.938478	ATP synthase delta chain, chloroplast precursor	AT4G09650	chloroplast;14		115.849	293.648	65.277	13.285	53.066	23.452	92.745	125.505	108.472	48.847
VIT_19S0014G05080	Photosynthesis	Photosynthesis, light reaction	Oxidation-reduction process	Generation of precursor metabolites and energy		0.975969	Oxygen evolving enhancer 3 (PsbQ)	AT3G01440	cytosol;6.5|cytosol/endoplasmic reticulum;4|chloroplast;4		6.366	25.716	7.88	0.18	2.357	0.441	4.169	2.97	4.766	0.545
VIT_12S0057G00020	Photosynthesis	Photosynthesis, light reaction		Generation of precursor metabolites and energy	Plastid membrane organization	0.978961	Protein thylakoid formation1	AT2G20890	chloroplast;14		87.15	197.926	64.484	19.077	67.32	25.257	66.198	78.237	67.591	40.769
VIT_03S0038G03250	Photosynthesis	Photosynthesis, light reaction		Generation of precursor metabolites and energy		0.96232	Vestitone reductase	AT4G35250	chloroplast;14		17.094	42.057	8.198	4.417	13.085	12.78	8.908	13.371	15.108	5.293
VIT_08S0058G01450	Photosynthesis	Photosynthesis, light reaction		Generation of precursor metabolites and energy		0.934191	STN8 (state transition 8)	AT5G01920	cytosol;9		26.718	59.111	18.399	5.326	25.607	12.205	21.589	29.223	30.357	14.746
VIT_13S0019G04140	Photosynthesis	Photosynthesis, light reaction		Generation of precursor metabolites and energy		0.936315	LHCA1	AT3G54890	chloroplast;14		696.823	1843.1	224.092	8.44	224.014	246.901	366.034	749.58	562.048	131.585
VIT_13S0064G00650	Photosynthesis	Photosynthesis, light reaction		Generation of precursor metabolites and energy		0.939916	ATAB2	AT3G08010	chloroplast;13		35.923	70.534	40.6	3.361	35.049	12.898	20.422	24.357	23.445	12.725
VIT_17S0000G06350	Photosynthesis	Photosynthesis, light reaction		Generation of precursor metabolites and energy		0.932734	LHCA4 (Photosystem I light harvesting complex gene 4)	AT3G47470	chloroplast;12		451.984	1153.09	111.263	4.434	127.712	39.773	255.692	473.624	300.523	78.897
VIT_18S0089G01390	Photosynthesis	Photosynthesis, light reaction		Generation of precursor metabolites and energy		0.915982	Unknown protein	AT5G44650	chloroplast;13		24.043	42.844	19.22	2.041	20.198	9.42	17.612	25.083	17.488	13.193
VIT_19S0014G03850	Photosynthesis		Oxidation-reduction process	Generation of precursor metabolites and energy		0.992354	Cytochrome B6-F complex iron-sulfur subunit, PETC	AT4G03280	chloroplast;6|mitochondria;3		195.643	624.217	192.959	9.127	156.438	63.838	99.396	136.029	133.687	41.645
VIT_17S0000G03690	Photosynthesis		Oxidation-reduction process			0.934366	Ribulose-1,5-bisphophate carboxylase/oxygenase small subunit	AT1G67090	chloroplast;14		3192.59	15681.3	7400.33	61.658	2108.78	827.8	2306.04	3212.23	2478.93	1056.51
VIT_00S0505G00060	Photosynthesis					0.922355	Photosystem II protein N	ATCG00700	nuclear;7|nuclear/plasma membrane;6.5|plasma membrane;4		496.702	2383.97	345.084	37.662	277.63	633.761	283.546	219.19	870.376	26.522
VIT_01S0026G02480	Photosynthesis					0.977431	CP12-2	AT2G47400	cytosol;5|chloroplast/mitochondria;4|mitochondria;4|chloroplast;4		316.945	782.519	161.826	4.438	224.499	57.045	156.592	185.674	307.313	34.008
VIT_01S0137G00210	Photosynthesis					0.936409	Photosystem II core complex proteins psbY, chloroplast precursor	AT1G67740	extracellular;4|chloroplast;4|mitochondria;3|plasma membrane;2.5|nuclear/plasma membrane;2		438.166	912.241	315.649	8.381	273.226	119.534	259.338	479.689	255.196	145.719
VIT_02S0109G00080	Photosynthesis					0.977597	Phosphoribulokinase	0	chloroplast;14		109.802	465.704	132.234	2.016	79.794	22.118	95.122	106.884	116.286	25.826
VIT_05S0020G02310	Photosynthesis					0.932436	Pyruvate,orthophosphate dikinase	AT4G15530	chloroplast;10		2.976	31.441	0.203	0.299	0.866	0.083	2.71	2.448	8.35	0.293
VIT_07S0005G02610	Photosynthesis					0.980224	Preprotein translocase secA subunit	AT4G01800	chloroplast;14		19.103	35.454	12.494	4.226	15.42	8.499	12.753	12.787	16.261	10.154
VIT_07S0005G04400	Photosynthesis					0.931348	Photosystem II reaction centre W (PsbW)	AT4G28660	chloroplast;13		55.475	153.333	48.831	4.884	45.449	54.719	40.33	68.735	59.584	29.15
VIT_07S0151G01000	Photosynthesis					0.923323	Photosystem I reaction center subunit II (PSAD)	AT1G03130	chloroplast;14		2.324	23.207	0	0	0.119	0	2.914	3.382	6.341	0.517
VIT_13S0019G00260	Photosynthesis					0.944023	Photosystem II reaction center PsbP	AT3G55330	chloroplast;11		19.369	58.375	16.062	4.633	16.061	6.393	12.914	25.421	19.725	15.075
VIT_13S0019G00320	Photosynthesis					0.965846	Photosystem II protein P PsbP	AT2G39470	chloroplast;9		6.192	17.329	7.41	1.073	4.213	2.652	2.064	3.289	2.982	2.556
VIT_18S0001G02740	Photosynthesis					0.950079	Photosystem II 22 kDa protein PSBS	AT1G44575	plasma membrane;6|mitochondria/plasma membrane;3|cytoskeleton/plasma membrane;3|cytosol/plasma membrane;3|nuclear/plasma membrane;3|Golgi apparatus;3		676.314	1460.55	444.068	20.307	411.863	224.814	383.543	579.875	690.26	104.772
VIT_19S0014G00070	Photosynthesis					0.94391	Solanesyl diphosphate synthase	AT1G78510	chloroplast;8		25.643	65.819	15.963	2.383	25.329	8.128	24.218	25.034	30.54	8.712
VIT_19S0027G00200	Photosynthesis					0.954753	Photosystem II 10 kDa polypeptide PSBR	AT1G79040	chloroplast;14		1647.07	5917.45	823.83	37.997	771.495	258.375	1276.24	1554.42	2162.55	451.962
VIT_02S0025G01710			Oxidation-reduction process	Generation of precursor metabolites and energy		0.912731	Unknown	0	cytosol;10		5.399	26.877	0	0.396	0.212	0	6.045	1.167	9.975	0.178
VIT_03S0038G02550			Oxidation-reduction process	Generation of precursor metabolites and energy		0.977494	Blue copper-binding protein	AT2G31050	plasma membrane;4|vacuolar membrane;4|mitochondria/plasma membrane;2|cytoskeleton/plasma membrane;2|extracellular;2		1.55	6.733	0.526	0	1.231	0	0.299	0.291	0.143	0
VIT_03S0088G01190			Oxidation-reduction process	Generation of precursor metabolites and energy		0.955622	Malate dehydrogenase, glyoxysomal precursor	AT5G09660	chloroplast;5|cytosol/peroxisome;3|peroxisome;3|mitochondria;3|cytosol;3		20.452	181.244	19.242	0.607	14.552	5.093	16.354	15.229	15.215	14.81
VIT_04S0008G04240			Oxidation-reduction process	Generation of precursor metabolites and energy		0.902389	ferredoxin	AT4G32590	chloroplast;8		20.76	43.273	5.999	0.693	17.49	6.001	13.359	21.705	18.703	10.773
VIT_05S0020G02880			Oxidation-reduction process	Generation of precursor metabolites and energy		0.977646	ADP-glucose pyrophosphorylase	AT5G19220	chloroplast;10		11.399	48.711	4.1	0.232	4.496	0.464	8.357	4.922	6.441	1.415
VIT_08S0007G03250			Oxidation-reduction process	Generation of precursor metabolites and energy		0.970969	Unknown protein	AT5G03880	chloroplast;11		62.368	296.826	31.251	8.733	57.427	23.682	22.613	56.008	37.597	17.684
VIT_09S0002G06980			Oxidation-reduction process	Generation of precursor metabolites and energy		0.985746	Chloroplast post-illumination chlorophyll fluorescence increase protein	AT3G15840	chloroplast;14		44.059	156.311	42.253	3.654	28.124	8.152	21.138	15.584	42.244	7.147
VIT_12S0028G01740			Oxidation-reduction process	Generation of precursor metabolites and energy		0.934937	DNAJ heat shock N-terminal domain-containing protein	AT2G42750	chloroplast;14		19.979	53.04	15.357	14.013	14.308	5.084	12.553	9.004	23.303	2.379
VIT_13S0019G05250			Oxidation-reduction process	Generation of precursor metabolites and energy		0.924906	Malate dehydrogenase [NADP], chloroplast precursor (NADP-MDH)	AT5G58330	chloroplast;10		46.628	125.138	46.431	3.508	22.037	8.197	37.478	49.199	58.539	4.979
VIT_17S0000G06450			Oxidation-reduction process	Generation of precursor metabolites and energy		0.960592	Ribulose-phosphate 3-epimerase, chloroplast precursor	AT5G61410	chloroplast;9		95.841	320.166	75.855	42.493	59.809	21.687	85.745	90.306	92.229	65.618
VIT_18S0001G00760			Oxidation-reduction process	Generation of precursor metabolites and energy		0.923231	Plastocyanin, chloroplast precursor	AT1G20340	chloroplast;11.5		559.695	1693.04	501.277	9.935	265.837	111.486	459.589	799.986	467.017	330.955
VIT_19S0085G00600			Oxidation-reduction process	Generation of precursor metabolites and energy		0.900849	Glyceraldehyde-3-phosphate dehydrogenase, cytosolic	AT1G79530	chloroplast;10		196.128	414.296	240.227	109.244	142.975	92.348	128.584	95.141	82.971	152.373
VIT_00S0207G00270			Oxidation-reduction process			0.950915	Thioredoxin family	0	mitochondria;7|chloroplast;6		48.789	86.119	33.626	10.219	40.613	20.633	33.588	38.66	47.713	24.304
VIT_00S0494G00020			Oxidation-reduction process			0.977358	Unknown protein	AT5G65840	chloroplast;14		23.461	38.271	15.24	11.905	18.759	14.366	15.477	14.822	20.162	11.672
VIT_00S0566G00020			Oxidation-reduction process			0.958897	Unknown protein	AT5G65840	chloroplast;11.5		95.797	176.621	92.642	41.423	67.996	55.576	60.146	50.314	88.33	32.963
VIT_00S1308G00010			Oxidation-reduction process			0.957109	Unknown	0	chloroplast;14		7.205	10.604	4.35	3.574	4.831	3.423	4.465	4.083	3.777	2.484
VIT_01S0011G06470			Oxidation-reduction process			0.947153	Galacturonic acid reductase	AT1G59950	cytosol;11		3.624	35.196	0	0.044	0.099	0	0.331	0	0.074	0
VIT_01S0127G00740			Oxidation-reduction process			0.98266	Quinone oxidoreductase, chloroplast precursor	AT1G23740	chloroplast;12		29.075	90.613	20.796	1.217	15.455	3.33	18.96	23.521	25.857	4.147
VIT_01S0137G00540			Oxidation-reduction process			0.920559	CYP71E1	AT3G26300	chloroplast;6|chloroplast/mitochondria;3|extracellular;3		0.873	6.847	0.708	1.098	1.465	0	1.026	0.088	0.38	0.459
VIT_02S0025G01260			Oxidation-reduction process			0.932206	NADPH HC toxin reductase	AT1G61720	chloroplast;9		6.599	47.639	1.267	0.633	0.325	0	2.589	9.862	11.572	0.638
VIT_03S0038G02510			Oxidation-reduction process			0.977703	Glyoxylate reductase	AT1G68010	chloroplast;6|peroxisome;5|chloroplast/mitochondria;3|cytosol;3		68.13	277.27	74.709	3.903	37.561	8.957	56.728	57.567	42.853	18.864
VIT_03S0038G02680			Oxidation-reduction process			0.955732	Zeta-carotene desaturase	0	cytosol;8|chloroplast;5		17.186	37.811	5.126	0.716	6.629	4.908	12.811	9.423	13.557	2.785
VIT_03S0063G00370			Oxidation-reduction process			0.955584	Nitrite reductase	AT2G15620	chloroplast;11		11.382	25.722	1.016	0.579	4.454	1.713	3.518	2.351	8.898	0.883
VIT_04S0008G01300			Oxidation-reduction process			0.919654	Glycine dehydrogenase	AT4G33010	mitochondria;11		63.892	280.14	49.603	21.85	47.372	43.154	100.893	83.534	90.091	65.754
VIT_04S0008G06780			Oxidation-reduction process			0.939901	Phospholipid-hydroperoxide glutathione peroxidase.	AT2G25080	chloroplast;11		93.745	144.524	84.66	43.408	90.538	40.33	54.664	58.521	61.221	51.911
VIT_04S0023G03510			Oxidation-reduction process			0.992043	Ferredoxin:nadp+ Oxidoreductase PETH	AT5G66190	chloroplast;11		131.623	416.824	105.411	3.806	109.47	39.178	95.532	102.673	110.422	46.708
VIT_04S0043G01010			Oxidation-reduction process			0.916282	Violaxanthin de-epoxidase	AT1G08550	mitochondria;5.5|cytosol/mitochondria;3.5		19.38	55.165	13.193	2.096	15.085	10.729	15.494	19.43	31.628	9.797
VIT_04S0044G01310			Oxidation-reduction process			0.972595	NADH-plastoquinone oxidoreductase subunit o	AT1G74880	chloroplast;6|mitochondria;5		14.578	59.568	16.544	1.83	6.131	3.467	11.603	10.618	12.575	6.289
VIT_05S0049G00420			Oxidation-reduction process			0.927038	E8 protein	AT1G06620	cytosol;9		11.582	25.004	2.939	0.212	5.491	3.04	6.305	6.9	12.647	0.137
VIT_05S0049G01130			Oxidation-reduction process			0.928206	Aldo/keto reductase	AT1G04420	chloroplast;7|mitochondria;6		16.76	42.668	18.472	1.974	16.702	7.933	14.383	20.929	15.495	15.049
VIT_06S0004G01450			Oxidation-reduction process			0.963826	Lipoxygenase (LOX2)	AT3G45140	cytosol/endoplasmic reticulum;3|extracellular;3|endoplasmic reticulum;2.5|cytosol;2.5|vacuolar membrane;1|cytoskeleton/plasma membrane;1|cytoskeleton/nuclear;1|peroxisome;1|cytoskeleton;1|chloroplast;1|plasma membrane;1|nuclear/plasma membrane;1|nuclear;1		23.195	66.228	0.315	0.15	2.858	0.181	0.83	1.814	2.15	0.055
VIT_06S0004G02060			Oxidation-reduction process			0.959822	Aldehyde dehydrogenase 3B1	AT4G36250	cytosol;10		12.411	76.979	3.501	0.441	2.45	0.377	0.787	0.078	0.141	0.127
VIT_06S0004G08360			Oxidation-reduction process			0.910993	NADH dehydrogenase I subunit N	AT5G58260	chloroplast;7		8.288	30.811	3.326	1.963	4.526	2.636	8.371	12.487	11.665	1.202
VIT_06S0061G00790			Oxidation-reduction process			0.936944	Pheophorbide a oxygenase	AT3G44880	chloroplast;10		27.179	54.533	24.587	23.606	25.037	17.193	22.885	29.541	26.319	23.655
VIT_07S0031G00620			Oxidation-reduction process			0.91954	Zeaxanthin epoxidase (ZEP) (ABA1)	AT5G67030	chloroplast;7		37.371	115.929	13.653	32.668	27.084	10.253	32.851	28.971	29.983	20.413
VIT_07S0141G00390			Oxidation-reduction process			0.949323	Glutathione reductase (NADPH)	AT3G54660	chloroplast;10.5		27.617	43.475	29.252	16.089	24.683	20.776	21.764	24.734	19.537	20.233
VIT_08S0007G00920			Oxidation-reduction process			0.958513	Tropinone reductase	AT2G29290	cytoskeleton;6|nuclear;4		20.268	80.67	0	0.09	0.654	0	6.377	4.273	17.605	0.165
VIT_08S0007G05260			Oxidation-reduction process			0.943742	Glutamate synthase (GLU1), ferredoxin-dependent	AT5G04140	chloroplast;12		50.044	155.231	35.269	44.911	53.136	19.606	36.399	28.308	39.001	16.633
VIT_08S0007G08760			Oxidation-reduction process			0.90494	Thioredoxin reductase	AT2G41680	chloroplast;13		22.216	32.003	21.773	6.929	19.528	11.798	14.582	18.513	16.59	15.368
VIT_10S0003G03830			Oxidation-reduction process			0.971456	S-2-hydroxy-acid oxidase, peroxisomal	AT3G14420	cytosol;6|peroxisome;4		95.076	564.061	137.672	22.087	114.795	21.626	96.206	71.442	85.136	41.182
VIT_10S0042G00200			Oxidation-reduction process			0.964441	Thioredoxin X	AT1G50320	chloroplast;11		26.63	61.65	17.529	10.902	19.737	10.821	17.938	21.265	30.219	12.55
VIT_11S0052G00410			Oxidation-reduction process			0.92174	Allyl alcohol dehydrogenase	AT5G16990	cytosol;8		8.769	14.761	1.158	0.07	0.629	0.237	4.492	1.581	1.27	0.041
VIT_11S0052G00420			Oxidation-reduction process			0.965871	Allyl alcohol dehydrogenase	AT5G16990	cytosol;9		11.901	23.815	6.995	0.152	2.551	1.018	6.328	2.533	6.064	0.042
VIT_12S0028G01100			Oxidation-reduction process			0.947115	Aldo/keto reductase	AT1G06690	chloroplast;11		25.046	69.627	14.312	9.183	18.319	24.468	11.195	15.467	17.425	6.29
VIT_12S0035G01080			Oxidation-reduction process			0.905811	Carotenoid isomerase 1, chloroplast precursor	AT1G57770	chloroplast;9		6.796	20.626	4.753	2.132	4.134	4.982	6.965	7.802	10.924	4.194
VIT_12S0055G00480			Oxidation-reduction process			0.967374	Amine oxidase	AT3G09580	chloroplast;9		9.199	17.241	8.61	1.781	8.359	3.958	4.962	6.759	6.371	4.329
VIT_13S0067G01830			Oxidation-reduction process			0.980155	Steroid 5alpha-reductase	AT5G16010	chloroplast;8		2.769	7.407	0.998	0.368	1.167	0.516	0.567	0.324	1.554	0.075
VIT_14S0066G01240			Oxidation-reduction process			0.917081	L-aspartate oxidase	AT5G14760	cytosol;7|cytosol/peroxisome;4|chloroplast;4|cytosol/nuclear;4		11.291	18.041	11.494	5.496	8.237	3.939	7.451	8.395	7.089	8.214
VIT_14S0066G01900			Oxidation-reduction process			0.959747	ferredoxin thioredoxin reductase catalytic beta chain	AT2G04700	chloroplast;13		145.336	291.827	129.478	36.189	165.54	101.229	104.772	105.84	133.431	86.376
VIT_14S0068G00680			Oxidation-reduction process			0.91702	Glyceraldehyde-3-phosphate dehydrogenase A, chloroplast precursor	AT1G12900	chloroplast;9		276.794	738.695	373.468	4.565	232.928	56.3	221.429	359.779	266.2	98.669
VIT_15S0046G03580			Oxidation-reduction process			0.938929	(+)-neomenthol dehydrogenase	AT3G61220	chloroplast;12		30.049	58.857	16.724	11.398	33.52	6.494	15.788	12.728	18.558	7.116
VIT_15S0046G03590			Oxidation-reduction process			0.939255	(+)-neomenthol dehydrogenase	AT3G61220	chloroplast;12		28.286	70.655	32.363	17.242	41.68	19.166	22.207	24.731	22.125	19.617
VIT_15S0048G01530			Oxidation-reduction process			0.90404	Geraniol 10-hydroxylase	AT2G45560	chloroplast;10		1.152	5.196	0.491	0	1.082	0	2.409	0.167	0.401	0.423
VIT_15S0048G01710			Oxidation-reduction process			0.918808	Alcohol dehydrogenase	AT1G23740	chloroplast;6|plasma membrane;3|chloroplast/mitochondria;3		0	3.945	0	0	0.065	0.254	0	0	0	0
VIT_16S0013G00620			Oxidation-reduction process			0.923703	Methionine sulfoxide reductase A	AT4G25130	nuclear;7|cytosol;4		81.929	195.152	92.797	31.339	124.052	35.908	66.523	63.825	87.696	48.27
VIT_16S0022G01390			Oxidation-reduction process			0.945512	flavonoid 3-monooxygenase	AT4G22690	chloroplast/mitochondria;5|mitochondria;5|chloroplast;5		3.652	15.735	5.624	0.066	1.759	0.707	2.255	5.187	2.531	0.138
VIT_16S0050G00750			Oxidation-reduction process			0.982578	Short-chain dehydrogenase/reductase	AT4G23420	chloroplast/mitochondria;6.5|chloroplast;6.5|mitochondria;5.5		15.082	41.943	4.604	1.24	5.955	3.192	8.899	4.414	7.483	1.196
VIT_16S0100G00300			Oxidation-reduction process			0.934503	Sorbitol dehydrogenase	AT5G51970	cytosol;11		37.737	88.421	16.533	21.681	29.45	7.114	31.442	24.425	29.062	26.722
VIT_17S0000G03940			Oxidation-reduction process			0.907655	ferulate 5-hydroxylase	AT4G36220	plasma membrane;10.5		108.082	144.992	15.309	0.63	23.02	5.355	7.985	4.704	17.328	0.159
VIT_17S0000G09550			Oxidation-reduction process			0.956848	CYP71A26	AT3G48270	plasma membrane;12		6.223	33.219	3.162	0.04	1.036	0	3.063	1.044	9.397	0.051
VIT_17S0000G09570			Oxidation-reduction process			0.923856	CYP71A26	AT3G48270	plasma membrane;6|mitochondria/plasma membrane;3|Golgi apparatus/plasma membrane;3|cytoskeleton/plasma membrane;3|nuclear/plasma membrane;3|endoplasmic reticulum;3		0.868	6.28	0.734	0.024	0.216	0	1.307	0.174	2.31	0.069
VIT_18S0001G01430			Oxidation-reduction process			0.906611	Oxidoreductase N-terminal domain-containing	AT4G09670	cytosol;9		0.196	9.515	0	0.931	0	0	0.185	0.487	0.359	0
VIT_18S0001G01660			Oxidation-reduction process			0.981707	NADH dehydrogenase I subunit M	AT4G37925	cytosol;7|chloroplast;5		14.683	53.51	4.126	0.263	8.196	2.604	7.421	5.802	4.636	2.319
VIT_18S0001G06720			Oxidation-reduction process			0.951575	Rieske [2Fe-2S] domain	AT1G71500	chloroplast;13		45.827	131.711	44.512	3.939	35.374	12.693	37.983	57.792	46.801	21.22
VIT_18S0001G13770			Oxidation-reduction process			0.921437	Cytochrome P450, family 83, subfamily B, polypeptide 1	AT4G31500	chloroplast;11		0	9.885	0	0.192	0.044	0	0.073	0	0.035	0.072
VIT_18S0001G15310			Oxidation-reduction process			0.932849	Thioredoxin M-type	AT3G15360	chloroplast;9		44.354	303.875	38.062	1.26	50.728	63.116	51.243	85.763	72.264	9.388
VIT_18S0122G00960			Oxidation-reduction process			0.975337	Glyceraldehyde-3-phosphate dehydrogenase B, chloroplast precursor	AT1G42970	chloroplast;10		199.169	518.975	167.07	3.666	148.792	47.348	162.246	188.044	140.416	62.912
VIT_18S0122G01470			Oxidation-reduction process			0.92699	CYP87A2	AT1G12740	cytosol/endoplasmic reticulum;3|endoplasmic reticulum;3|cytosol;3|peroxisome;2|endoplasmic reticulum/vacuolar membrane;2|endoplasmic reticulum/plasma membrane;2|cytosol/plasma membrane;2|nuclear;2		0.091	17.153	0	0.041	0	0	0	0	0	0
VIT_18S0122G01480			Oxidation-reduction process			0.946136	CYP87A2	AT1G12740	chloroplast;4|cytosol;3|cytosol/endoplasmic reticulum;2|cytosol/plasma membrane;2|extracellular;2|cytosol/nuclear;2		0.784	8.35	0	0	0.051	0	0.174	0	0	0
VIT_19S0090G01630			Oxidation-reduction process			0.938753	CYP89H3	AT1G64940	cytosol;9		0.244	4.024	0	0	0	0	0.215	0	0	0
VIT_19S0093G00510			Oxidation-reduction process			0.989152	S-2-hydroxy-acid oxidase, peroxisomal	AT3G14420	cytosol;7		65.128	231.647	42.973	0.76	29.187	17.211	36.872	17.195	39.412	0.834
VIT_19S0177G00320			Oxidation-reduction process			0.966687	Apolipoprotein D	AT3G47860	chloroplast;13		19.135	50.344	23.044	8.642	23.791	12.245	14.909	18.913	18.634	14.852
VIT_03S0038G00670				Generation of precursor metabolites and energy		0.951505	fructose-bisphosphate aldolase, chloroplast precursor	AT2G21330	chloroplast;8		158.233	695.465	220.429	3.509	57.559	14.978	175.217	187.646	156.201	14.189
VIT_04S0023G03010				Generation of precursor metabolites and energy		0.953698	fructose-bisphosphate aldolase, chloroplast precursor	AT4G38970	chloroplast;8		114.648	523.552	76.763	1.681	56.561	14.305	91.429	165.57	128.751	15.225
VIT_19S0015G01720				Generation of precursor metabolites and energy		0.929508	fructose-bisphosphate aldolase, cytoplasmic isozyme 1	AT4G26530	cytosol;5|chloroplast;4|peroxisome;2		0.161	9.349	0.204	0.03	0	0	0.662	0.359	0.867	0.176
VIT_19S0085G00380				Generation of precursor metabolites and energy		0.946003	Phosphoglycerate kinase	AT1G56190	chloroplast;14		142.446	350.024	155.002	24.765	144.071	60.265	92.548	150.679	64.409	73.711
VIT_06S0004G04460					Plastid membrane organization	0.974228	ALB3 (ALBINO 3)	AT2G28800	chloroplast;12		97.211	157.301	75.284	39.801	69.617	42.245	48.238	50.154	66.085	34.248
VIT_06S0004G06540					Plastid membrane organization	0.974296	Undecaprenyl pyrophosphate synthetase	AT5G58770	chloroplast;6|nuclear;4|cytosol/nuclear;4|cytosol;4		31.164	89.319	23.893	9.492	18.105	22.872	18.015	14.09	25.251	10.797
VIT_07S0104G01470					Plastid membrane organization	0.97748	Peptide chain release factor 1	AT3G62910	chloroplast;12		13.399	27.499	10.576	3.142	12.992	6.719	8.975	7.818	11.691	8.606

## Sheet: Anther_BA_GO_enrich
Supplementary table 3. Detail of genes identified within enriched GO categories in WGCNA tissue-related modules
Gene found	156	149	149	95	5	5	5
Total GO term	2833	2674	2710	1489	12	11	14
	GO:0051179	GO:0006810	GO:0051234	GO:0055085	GO:0009901	GO:0010047	GO:0009900	MM,blue	Functional Annotation	A.thaliana ID	Site	Tau (if >0.85)	Calyx BA	Calyptra BA	Filament BA	Anther BA	Ovary BA	Stigma BA	Calyx AA	Ovary AA	Stigma AA	Embryo AA
VIT_00S0179G00200	Localization	Transport	Establishment of localization					0.997679	Coated vesicle membrane protein	AT3G22845	chloroplast;12	1	0.501	0.46	0.974	78.874	0	0	0.15	0.203	0.209	0
VIT_00S0665G00040	Localization	Transport	Establishment of localization					0.978719	RAB GTPase RABH1E	AT5G10260	nuclear;5|extracellular;4|chloroplast;4		2.583	2.344	1.979	29.509	0.498	4.692	1.764	1.29	5.497	0.655
VIT_00S2317G00010	Localization	Transport	Establishment of localization					0.997806	RAB GDP dissociation inhibitor 2 ATGDI2	0	nuclear;7.5|cytosol/nuclear;6	0.922	0.944	1.784	2.717	317.798	2.539	0	2.345	0.632	0.227	1.586
VIT_01S0010G02490	Localization	Transport	Establishment of localization	Transmembrane transport				0.997719	Lysine histidine transporter 1	AT5G40780	plasma membrane;9	0.978	0.512	1.632	2.165	259.412	0.537	0.179	0.616	0.067	0.311	0.061
VIT_01S0010G02640	Localization	Transport	Establishment of localization	Transmembrane transport				0.997783	Lysine histidine transporter 2	AT1G24400	plasma membrane;9	1	0.179	0.477	0.516	45.205	0.33	0.241	0.254	0.13	0.24	0.193
VIT_01S0010G02660	Localization	Transport	Establishment of localization	Transmembrane transport				0.998119	Lysine histidine transporter 1	AT5G40780	plasma membrane;10	1	0.031	0.08	0.396	9.125	0.045	0	0.044	0.039	0.195	0.084
VIT_01S0011G02390	Localization	Transport	Establishment of localization					0.997575	Unknown	0	0	0.956	0.961	2.351	1.748	543.353	1.174	0	0.427	0	0.304	0
VIT_01S0011G03200	Localization	Transport	Establishment of localization	Transmembrane transport				0.91275	Transmembrane protein FT27/PFT27	AT1G68650	vacuolar membrane;9		172.775	183.025	150.851	383.117	214.286	214.955	127.506	114.849	158.956	139.134
VIT_01S0011G04430	Localization	Transport	Establishment of localization	Transmembrane transport				0.996835	MATE efflux family protein	AT1G15170	plasma membrane;8	1	0.028	0.139	0	5.573	0	0	0	0	0	0
VIT_01S0011G06370	Localization	Transport	Establishment of localization					0.995148	Clathrin assembly protein 13	AT1G25240	chloroplast;10.5	1	0.046	0	0	3.717	0.06	0.208	0.105	0	0.187	0.036
VIT_01S0026G01230	Localization	Transport	Establishment of localization					0.997621	Exo84 subunit/exocyst complex component	AT1G10385	chloroplast;8|nuclear;5	1	0.041	0.022	0.094	15.033	0	0	0.079	0	0	0
VIT_01S0146G00160	Localization	Transport	Establishment of localization					0.993839	Exocyst subunit EXO70 family protein C1	AT5G13150	nuclear;9	0.984	0.038	0.097	0.129	21.06	0.175	0	0.4	0.09	1.765	0.072
VIT_02S0025G00680	Localization	Transport	Establishment of localization	Transmembrane transport				0.997579	Tiny root hair 1	AT4G23640	plasma membrane;11	1	0.074	0.138	0.159	37.388	0.116	0.107	0.178	0.036	0.057	0.024
VIT_02S0025G05110	Localization	Transport	Establishment of localization	Transmembrane transport				0.99802	MATE efflux family protein	AT4G22790	plasma membrane;6|Golgi apparatus/plasma membrane;4|endoplasmic reticulum;4	0.951	0.116	1.394	4.281	78.743	0.286	0.361	1.534	0.35	0	0.023
VIT_03S0017G00490	Localization	Transport	Establishment of localization					0.997794	RAB GDP dissociation inhibitor 2 ATGDI2	AT3G59920	cytosol;8	0.967	0.52	0.713	1.82	145.444	0.462	2.534	0.147	0	0.296	0
VIT_03S0038G03900	Localization	Transport	Establishment of localization	Transmembrane transport				0.911016	Amino acid permease	AT4G38250	plasma membrane;8		9.859	8.596	8.158	27.76	11.334	11.724	11.581	11.178	8.897	16.117
VIT_04S0008G00540	Localization							0.997256	Oleosin OLE-3	AT2G25890	plasma membrane;11	0.944	1.39	1.262	0.773	204.649	0.212	3.986	0.764	0	1.821	0.289
VIT_04S0008G04820	Localization	Transport	Establishment of localization	Transmembrane transport				0.997169	ABC transporter g family pleiotropic drug resistance 12 PDR12	AT1G15520	plasma membrane;11	1	0.243	0.183	0.086	10.839	0.197	0.279	0.03	0.151	0.09	0
VIT_04S0008G04840	Localization	Transport	Establishment of localization	Transmembrane transport				0.994555	ABC transporter g family pleiotropic drug resistance 12 PDR12	AT4G00980	plasma membrane;9	1	0.257	0.467	0.237	5.864	0.456	0.47	0.253	0.363	0.522	0.157
VIT_04S0008G04930	Localization	Transport	Establishment of localization					0.998491	Paramyosin	AT4G32560	nuclear;6|cytosol/nuclear;6|cytosol;6		13.329	12.22	13.251	186.508	14.446	12.721	10.904	10.195	11.849	12.424
VIT_04S0008G05100	Localization	Transport	Establishment of localization	Transmembrane transport				0.926973	Cytochrome c oxidase subunit Vb	AT3G15640	mitochondria;7|chloroplast;5		14.154	13.007	31.599	81.113	30.452	33.22	16.147	23.328	11.719	25.885
VIT_04S0008G06730	Localization	Transport	Establishment of localization	Transmembrane transport				0.940145	Import inner membrane translocase subunit Tim17/Tim22/Tim23	0	Golgi apparatus;5|plasma membrane;3|nuclear/plasma membrane;3		18.646	11.477	17.292	71.938	17.898	25.585	23.479	16.946	19.209	32.353
VIT_04S0023G00450	Localization	Transport	Establishment of localization	Transmembrane transport				0.997393	Auxin efflux carrier protein 8	AT5G16530	vacuolar membrane;5|cytosol;5|cytosol/endoplasmic reticulum;3|plasma membrane;3|endoplasmic reticulum/vacuolar membrane;3	1	0.209	0.053	0	44.265	0	0	0.08	0	0.049	0
VIT_04S0023G01500	Localization	Transport	Establishment of localization	Transmembrane transport				0.997676	Polyol transporter 6 (PLT6)	AT4G36670	vacuolar membrane;11	0.978	0.816	1.54	1.933	238.692	0.264	0.52	0.4	0.028	0.433	0
VIT_04S0023G01860	Localization	Transport	Establishment of localization	Transmembrane transport				0.954609	Sugar transporter ERD6-like 6	AT1G75220	plasma membrane;9		15.347	7.857	20.129	43.584	14.377	17.206	13.764	10.596	13.912	11.886
VIT_04S0044G01470	Localization	Transport	Establishment of localization	Transmembrane transport				0.996775	Cation/hydrogen exchanger (CHX15)	AT2G13620	plasma membrane;9	1	0.037	0.019	0.151	6.677	0	0.085	0.078	0	0.332	0.014
VIT_05S0020G01970	Localization							0.947572	Vesicle-associated membrane protein 27 VAP27-2	AT1G08820	cytosol;8		28.798	7.782	5.212	190.745	20.421	9.222	46.94	22.193	26.932	54.693
VIT_05S0020G03090	Localization	Transport	Establishment of localization	Transmembrane transport				0.979856	Chloride channel protein (CLC-d)	AT5G26240	plasma membrane;10.5		18.093	16.274	18.14	43.296	18.841	14.909	19.559	19.469	19.387	17.361
VIT_05S0020G03100	Localization	Transport	Establishment of localization	Transmembrane transport				0.997502	Sugar transport protein 8 (STP8)	AT5G26250	plasma membrane;5|vacuolar membrane;4|endoplasmic reticulum;2	1	0.156	0.475	0.144	57.981	0.205	0	0.077	0	0.249	0
VIT_05S0020G03140	Localization	Transport	Establishment of localization	Transmembrane transport				0.940441	Sugar transporter 13	AT5G26340	plasma membrane;4|vacuolar membrane;4|cytosol/plasma membrane;3|endoplasmic reticulum;3		24.988	90.254	26.906	334.561	1.706	0.784	9.471	0.924	85.554	2.544
VIT_05S0077G01190	Localization	Transport	Establishment of localization	Transmembrane transport				0.997814	Outer envelope protein 16	AT4G16160	nuclear/plasma membrane;5.5|plasma membrane;5|nuclear;4|chloroplast;4	0.911	1.672	2.539	4.385	446.431	1.566	0.625	1.458	0.184	1.152	0.622
VIT_06S0004G02490	Localization	Transport	Establishment of localization	Transmembrane transport				0.994577	ABC transporter G member 1	AT5G60740	plasma membrane;8	1	0.21	0.207	0.129	4.93	0.189	0.353	0.293	0.136	0.385	0.362
VIT_06S0004G03090	Localization	Transport	Establishment of localization					0.987516	Syntaxin of plants SYP7	AT3G09740	chloroplast;5|plasma membrane;3|chloroplast/mitochondria;3		3.433	2.912	4.884	32.626	5.152	7.901	2.712	2.859	4.568	4.359
VIT_06S0004G04590	Localization	Transport	Establishment of localization					0.996298	Epsin N-terminal homology (ENTH) domain-containing	AT3G46540	nuclear;11	0.944	1.62	2.675	0.504	106.894	0.12	0	0.56	0.055	3.996	0.297
VIT_06S0004G06560	Localization	Transport	Establishment of localization	Transmembrane transport				0.987287	ABC transporter G member 23	AT2G29940	plasma membrane;11	0.978	0.012	0.048	0.062	12.583	0.053	0.237	0.162	1.337	0.152	0.081
VIT_06S0004G07160	Localization	Transport	Establishment of localization					0.921809	Ferritin	AT2G40300	chloroplast;13	0.926	0.128	0.328	0	4.085	0.167	0	1.018	0.725	0.47	1.253
VIT_06S0004G07400	Localization	Transport	Establishment of localization	Transmembrane transport				0.991516	Cation/hydrogen exchanger 24 (CHX24)	AT5G37060	plasma membrane;7|cytosol;5	1	0	0	0	4.574	0.112	0.31	0.055	0.017	0.436	0.031
VIT_06S0009G01400	Localization							0.997244	Unknown protein	AT5G21050	chloroplast;5|nuclear;2.5|cytoskeleton/nuclear;2|Golgi apparatus;2	1	0.055	0.111	0	14.749	0.063	0	0.114	0	0.219	0
VIT_07S0005G02970	Localization	Transport	Establishment of localization					0.996665	Myosin-like protein XIC	AT1G08730	cytosol;6|nuclear;5		2.028	1.612	2.867	15.728	2.053	2.117	2.096	2.328	2.176	1.991
VIT_07S0031G00030	Localization	Transport	Establishment of localization					0.976156	Endoplasmatic reticulum retrieval protein 1A	AT4G39220	endoplasmic reticulum;4|cytosol/endoplasmic reticulum;2|Golgi apparatus/plasma membrane;2|vacuolar membrane;2|cytoskeleton/plasma membrane;2|Golgi apparatus;2|extracellular;2|cytoskeleton;2|plasma membrane;2		81.95	70.101	129.609	396.759	85.269	128.744	70.555	50.816	94.183	63.651
VIT_07S0031G02270	Localization	Transport	Establishment of localization	Transmembrane transport				0.995572	Tonoplast monosaccharide transporter2	AT4G35300	plasma membrane;10	0.967	0.231	0.432	0.396	92.136	0.448	0.116	0.907	2.813	0.148	1.935
VIT_07S0031G02820	Localization	Transport	Establishment of localization	Transmembrane transport				0.996736	Magnesium transporter CorA	AT1G80900	plasma membrane;5|nuclear/plasma membrane;3|chloroplast;3|cytosol;3	0.952	0.369	0.558	0.561	24.69	1.935	1.122	0.876	0.747	1.435	0.901
VIT_07S0104G00780	Localization							0.991712	Endomembrane protein 70	AT5G35160	plasma membrane;10	1	0	0.05	0	7.441	0.27	0.862	0.119	0.02	0.119	0.171
VIT_07S0104G01710	Localization	Transport	Establishment of localization	Transmembrane transport				0.910726	HAK5 (High affinity K+ transporter 5)	AT4G13420	plasma membrane;6|mitochondria/plasma membrane;3|cytoskeleton/plasma membrane;3|nuclear/plasma membrane;3|endoplasmic reticulum;3	0.956	0.058	0.062	0.296	9.449	0.045	0	0.383	0.095	4.045	0.153
VIT_07S0104G01720	Localization	Transport	Establishment of localization	Transmembrane transport				0.99786	HAK5 (High affinity K+ transporter 5)	AT4G13420	plasma membrane;7	0.911	1.794	4.433	7.825	584.286	0.917	0.425	1.426	0.105	0.412	0.263
VIT_08S0007G00620	Localization	Transport	Establishment of localization					0.935821	Zinc finger (DHHC type)	AT3G09320	plasma membrane;6		6.118	4.416	10.113	37.568	15.926	7.83	11.187	13.601	9.351	8.222
VIT_08S0007G07800	Localization	Transport	Establishment of localization					0.997964	RAB GTPase RABA4D	AT3G12160	cytosol;6|cytosol/endoplasmic reticulum;3|cytosol/peroxisome;3|chloroplast;3	0.981	0.671	0.512	1.277	17.51	0.423	0.435	0.819	0.439	0.802	0.367
VIT_08S0007G08810	Localization	Transport	Establishment of localization					0.940917	Nonsense-mediated mRNA decay NMD3	AT2G03820	cytosol;7|cytosol/plasma membrane;4|nuclear;4		4	2.782	2.125	12.148	4.089	2.518	3.141	5.131	2.902	2.772
VIT_08S0040G00370	Localization	Transport	Establishment of localization					0.984317	Zinc finger (DHHC type)	AT5G05070	nuclear;4|chloroplast;3|cytosol;3|cytosol/peroxisome;2|cytoskeleton/nuclear;2|cytosol/plasma membrane;2|mitochondria;2	0.972	0.035	0	0	6.6	0.196	0	0.341	0.037	1.059	0.123
VIT_08S0040G03050	Localization	Transport	Establishment of localization					0.985887	RabGAP/TBC domain-containing protein	AT2G37290	nuclear;6|cytosol;4	0.937	0.472	0.269	0.387	21.019	2.304	0.444	1.026	0.872	0.33	3.351
VIT_08S0040G03080	Localization	Transport	Establishment of localization					0.962892	RabGAP/TBC domain-containing protein	AT2G37290	nuclear;9	0.972	0.351	0.124	0	7.64	0.52	0	0.767	0.205	0.117	1.999
VIT_08S0056G01040	Localization	Transport	Establishment of localization	Transmembrane transport				0.992296	MATE efflux family protein	AT3G03620	plasma membrane;8	0.972	0.145	0.37	1.143	6.974	0.113	0	0.242	0.039	0.18	0.241
VIT_08S0056G01500	Localization	Transport	Establishment of localization	Transmembrane transport				0.991223	Unknown protein	AT3G04440	chloroplast;11	0.907	1.014	0.832	2.48	17.403	0.278	0.194	1.018	0.176	1.914	0.119
VIT_08S0058G00410	Localization	Transport	Establishment of localization					0.960057	ferritin 1 (FER1)	AT2G40300	nuclear;8	0.911	2.249	1.495	0.926	9.786	0.184	0.347	1.066	0.604	2.197	0.159
VIT_08S0058G00430	Localization	Transport	Establishment of localization					0.950418	ferritin	AT5G01600	nuclear;5|Golgi apparatus;4|Golgi apparatus/plasma membrane;2|endoplasmic reticulum;2|chloroplast;2	0.907	0.793	0.624	0	15.721	0.307	1.567	1.089	0.392	4.856	0.183
VIT_08S0058G00440	Localization	Transport	Establishment of localization					0.945046	ferritin	AT5G01600	chloroplast;6.5|nuclear;5|chloroplast/mitochondria;4.5	0.903	1.865	2.126	1.569	29.888	0	0	0.893	0	9.904	0.072
VIT_09S0002G02260	Localization	Transport	Establishment of localization	Transmembrane transport				0.997021	H(+)-ATPase 9 AHA9	AT1G80660	plasma membrane;13	1	0.07	0.082	0	15.447	0.033	0.263	0.126	0.033	0.175	0.049
VIT_09S0002G05370	Localization	Transport	Establishment of localization	Transmembrane transport				0.997339	ABC transporter g family pleiotropic drug resistance 12 PDR12	AT1G15520	plasma membrane;12	1	0.22	0.233	0.214	29.226	0.026	0.058	0.305	0.105	0.235	0.056
VIT_09S0018G00600	Localization	Transport	Establishment of localization	Transmembrane transport				0.94033	Magnesium transporter CorA-like family protein (MRS2-1)	AT1G16010	plasma membrane;10		8.576	7.434	8.558	13.887	9.776	7.453	7.649	7.698	8.441	7.358
VIT_09S0018G02080	Localization	Transport	Establishment of localization					0.998	Coatomer beta subunit	AT4G31480	nuclear;4|nuclear/plasma membrane;3|endoplasmic reticulum;3|cytosol/nuclear;3	1	0.154	0.23	0.632	11.093	0.151	0.532	0.206	0.09	0.145	0.182
VIT_10S0003G00550	Localization	Transport	Establishment of localization					0.950631	RAB GTPase RABA1F	AT5G60860	cytosol;8|chloroplast;6		10.982	7.421	5.602	88.751	5.234	0.994	17.471	12.768	24.185	18.208
VIT_10S0003G02540	Localization	Transport	Establishment of localization	Transmembrane transport				0.993051	ABC transporter B member 14	AT4G18050	plasma membrane;13	0.984	0.62	0.406	0.627	20.588	0.401	0	2.038	0.791	0.768	0.42
VIT_10S0042G01090	Localization	Transport	Establishment of localization	Transmembrane transport				0.997256	Iron regulated transporter	AT4G19690	plasma membrane;10	1	0.082	0	0	13.819	0	0	0.036	0	0	0.147
VIT_10S0116G01350	Localization	Transport	Establishment of localization					0.988911	Heat shock protein binding	AT4G12780	mitochondria;8|nuclear;5	1	0	0.083	0	4.941	0.707	0	0.16	0	0	0.468
VIT_10S0405G00050	Localization	Transport	Establishment of localization	Transmembrane transport				0.976306	Inositol transporter 4	AT4G16480	plasma membrane;9	0.852	1.408	1.848	0.631	16.685	1.622	2.354	2.223	2.208	3.166	0.176
VIT_11S0016G02330	Localization	Transport	Establishment of localization					0.959997	Prenylated rab acceptor (PRA1)	AT3G13720	chloroplast;6|plasma membrane;5		8.933	8.397	14.625	64.588	12.306	17.136	9.664	18.132	8.052	20.171
VIT_11S0016G02940	Localization							0.99578	Profilin 1	AT4G29340	cytosol;6		3.552	4.221	6.052	488.398	2.495	11.336	9.562	16.284	4.083	2.245
VIT_11S0016G03050	Localization	Transport	Establishment of localization	Transmembrane transport				0.948987	MATE efflux family protein	AT4G29140	chloroplast;13	0.921	0.05	0.192	6.994	19.359	1.052	0.142	0.601	1.887	0.126	0.449
VIT_11S0016G03920	Localization	Transport	Establishment of localization	Transmembrane transport				0.998135	Polyol transporter 5	AT3G18830	vacuolar membrane;7|plasma membrane;4	0.988	0.317	0.234	0.446	58.897	1.186	0.456	0.312	0.103	0.374	0.17
VIT_11S0103G00620	Localization	Transport	Establishment of localization					0.941466	Clathrin assembly protein 7	AT5G57200	cytosol;7	0.956	0.415	0.498	0.879	10.15	0.566	3.802	0.441	0.495	0.491	0.557
VIT_11S0118G00540	Localization	Transport	Establishment of localization	Transmembrane transport				0.969753	Calcium-binding EF hand	AT4G32060	cytosol;7		0.492	1.214	0.473	20.815	0.957	3.467	3.042	2.118	3.571	3.223
VIT_12S0035G01720	Localization	Transport	Establishment of localization	Transmembrane transport				0.954536	Chloride channel protein (CLC-c)	AT5G49890	plasma membrane;10	0.867	0.544	2.509	3.714	12.339	1.099	0	0.375	1.762	0.465	0.432
VIT_12S0057G01220	Localization	Transport	Establishment of localization					0.954293	Emp24/gp25L/p24 family protein	AT3G07680	cytosol;9		31.762	32.11	46.283	157.412	31.49	55.477	30.605	53.748	22.073	29.622
VIT_12S0059G01330	Localization	Transport	Establishment of localization					0.996234	Clathrin assembly protein 5	AT1G05020	cytosol;6|nuclear;4	1	0.114	0.029	0.112	13.882	0.129	0.776	0.059	0.023	0.326	0
VIT_13S0019G02470	Localization	Transport	Establishment of localization					0.983779	RAB GTPase RABA2B	AT1G07410	cytosol;7.5|cytosol/endoplasmic reticulum;4.5	0.905	0.264	0.087	1.345	20.108	0.929	0	1.406	2.467	0.61	2.459
VIT_13S0047G01210	Localization	Transport	Establishment of localization					0.908834	Phospholipid-translocating ATPase ALA1	AT5G04930	plasma membrane;13		8.607	12.026	11.395	25.838	9.011	13.693	9.326	10.849	12.501	6.239
VIT_14S0081G00160	Localization	Transport	Establishment of localization					0.993609	Myosin-like protein XIC	AT1G08730	cytosol;5|cytosol/peroxisome;3|cytosol/plasma membrane;3|endoplasmic reticulum;3|nuclear;3	0.981	0.301	0.418	0.496	14.981	0.214	1.49	0.574	0.357	0.825	0.503
VIT_14S0108G00620	Localization	Transport	Establishment of localization	Transmembrane transport				0.996628	Amino acid permease	AT3G28960	plasma membrane;6|vacuolar membrane;5	1	0.096	0	0	16.155	0	0	0.193	0.155	0	0.227
VIT_15S0024G00280	Localization	Transport	Establishment of localization	Transmembrane transport				0.974145	Na+/H+ antiporter, isoform 6	AT1G79610	cytosol;9		34.65	40.331	37.864	115.751	38.226	42.053	30.567	24.028	35.973	21.124
VIT_15S0048G00970	Localization	Transport	Establishment of localization					0.992342	Cytokinesis Sec1 protein (KEULE)	AT1G02010	cytosol;6|nuclear;4	0.972	0.663	0.213	0.73	8.507	0.183	0.238	0.544	0.277	1.088	0.395
VIT_17S0000G02990	Localization	Transport	Establishment of localization	Transmembrane transport				0.989556	MATE efflux family protein	AT5G52450	plasma membrane;8	0.889	1.099	2.863	1.947	23.249	1.335	0	1.747	2.286	1	0.995
VIT_17S0000G03000	Localization	Transport	Establishment of localization	Transmembrane transport				0.998347	MATE efflux family protein	AT5G52450	plasma membrane;7|vacuolar membrane;5	1	0	0	0.475	10.16	0	0	0.049	0	0	0
VIT_17S0000G04210	Localization							0.997085	Oleosin OLE-5	AT3G18570	chloroplast;7		2.777	1.389	7.683	634.256	2.183	7.164	5.256	9.454	2.913	5.035
VIT_17S0000G08110	Localization	Transport	Establishment of localization	Transmembrane transport				0.996553	Nodulin MtN3	AT3G28007	Golgi apparatus/plasma membrane;2|vacuolar membrane;2|Golgi apparatus;2|extracellular;2|chloroplast;2|plasma membrane;2|cytosol/plasma membrane;2|cytosol;2		8.881	13.554	22.955	2807.93	2.732	7.926	18.614	1.223	122.66	0.202
VIT_17S0000G08130	Localization	Transport	Establishment of localization	Transmembrane transport				0.997257	Nodulin MtN3	AT3G28007	vacuolar membrane;10	1	0	0.379	0	45.511	0	0	0.256	0	0	0
VIT_18S0001G08570	Localization	Transport	Establishment of localization	Transmembrane transport				0.957956	Amino acid permease	AT3G30390	mitochondria;3.5|chloroplast/mitochondria;3.5|chloroplast;2.5|plasma membrane;2|cytosol/plasma membrane;2|cytosol;2|Golgi apparatus/plasma membrane;1|vacuolar membrane;1|cytoskeleton/plasma membrane;1|peroxisome;1|endoplasmic reticulum;1|endoplasmic reticulum/vacuolar membrane;1|nuclear;1		4.101	3.415	4.036	18.22	6.961	3.588	5.908	4.829	5.316	6.78
VIT_18S0072G00950	Localization	Transport	Establishment of localization	Transmembrane transport				0.994457	Permease nonimprinted in Prader-Willi/Angelman	AT1G71900	chloroplast;10.5		16.592	14.714	23.004	262.49	34.587	35.662	9.225	9.927	9.445	8.543
VIT_19S0014G01820	Localization	Transport	Establishment of localization					0.910792	RAB GTPase RABA1F	AT5G60860	cytosol;10	0.889	0.696	0.741	1.733	6.959	0.811	0	1.177	0.726	0.208	3.057
VIT_19S0014G02700	Localization	Transport	Establishment of localization	Transmembrane transport				0.99214	Iron regulated transporter	AT4G19690	plasma membrane;11	1	0.082	0	0	4.457	0.361	0	0.07	0.268	0	0.272
VIT_19S0014G03280	Localization	Transport	Establishment of localization	Transmembrane transport				0.997556	ABC transporter G member 3	AT4G27420	plasma membrane;6|Golgi apparatus/plasma membrane;4|endoplasmic reticulum;4	1	0.066	0.05	0.105	16.966	0	0	0	0.032	0.025	0
VIT_19S0027G01820	Localization	Transport	Establishment of localization	Transmembrane transport				0.997429	Potassium transporter (KUP1)	AT2G30070	plasma membrane;8	0.9	0.831	3.449	4.288	508.08	0.603	0.556	3.409	0.25	0.307	8.017
VIT_19S0090G01480	Localization	Transport	Establishment of localization	Transmembrane transport				0.997844	Na+/H+ exchanger 4	AT5G55470	plasma membrane;5|vacuolar membrane;4|endoplasmic reticulum;2	1	0.171	0.19	0.334	24.667	0.033	0	0.022	0	0.093	0
VIT_00S0288G00050	Localization	Transport	Establishment of localization	Transmembrane transport				0.997859	V-type H+-transporting ATPase subunit G	AT3G01390	cytosol;4|chloroplast;3|nuclear;3|cytosol/endoplasmic reticulum;2|extracellular;2|mitochondria;2|cytosol/peroxisome;2|cytosol/plasma membrane;2	0.989	0	0	1.764	143.995	0	0	0.481	0	0	0
VIT_00S0301G00020	Localization	Transport	Establishment of localization					0.901334	Unknown protein	AT1G11170	nuclear;9		11.336	9.571	12.078	38.095	8.936	11.475	13.904	7.508	21.477	7.409
VIT_00S0313G00050	Localization	Transport	Establishment of localization					0.997088	RAB GDP dissociation inhibitor 1 ATGD1	AT5G09550	nuclear;7|cytosol;5	1	0.041	0.108	0.116	15.821	0.034	0	0.138	0.139	0.015	0.185
VIT_01S0011G02260	Localization	Transport	Establishment of localization	Transmembrane transport				0.99726	Metal-nicotianamine transporter YSL7	AT1G65730	plasma membrane;8	0.864	1.002	1.046	4.102	55.792	2.236	1.781	4.443	1.428	1.035	2.166
VIT_02S0012G01030	Localization	Transport	Establishment of localization					0.985425	AL-activated malate transporter 1	AT4G17970	plasma membrane;8	0.963	2.274	1.387	0.399	15.053	0.155	0	0.765	0.087	0.322	0.062
VIT_02S0012G01160	Localization	Transport	Establishment of localization	Transmembrane transport				0.995821	Proton-dependent oligopeptide transport (POT) family protein	AT1G32450	plasma membrane;10	1	0.78	0.165	0.112	9.602	0.319	0	0.065	0.023	0	0
VIT_02S0025G03630	Localization	Transport	Establishment of localization	Transmembrane transport				0.99775	Cu2+-exporting ATPase HMA5 (heavy metal ATPase 5)	AT1G63440	plasma membrane;9	0.889	1.663	1.057	2.923	64.685	1.668	0.16	2.703	1.452	0.158	1.379
VIT_03S0038G00790	Localization	Transport	Establishment of localization	Transmembrane transport				0.908816	V-type H+-transporting ATPase 16kDa proteolipid subunit	AT4G34720	vacuolar membrane;13		194.437	231.748	251.096	459.999	220.596	224.273	154.425	215.881	133.679	143.876
VIT_03S0038G02330	Localization	Transport	Establishment of localization					0.994313	CLB1 protein	AT2G20990	cytosol;4|plasma membrane;3|endoplasmic reticulum/plasma membrane;3|endoplasmic reticulum;3	0.972	0	0.063	0.124	27.253	1.104	0	0.821	0	0.363	2.323
VIT_03S0038G03200	Localization	Transport	Establishment of localization	Transmembrane transport				0.914508	MATE efflux family protein	AT4G38380	chloroplast;7		24.23	17.921	17.056	47.23	25.746	22.184	13.278	14.614	13.748	19.254
VIT_04S0008G01130	Localization	Transport	Establishment of localization	Transmembrane transport				0.978963	Solute carrier family 25	AT5G56450	cytosol;8		3.594	3.061	4.652	11.257	3.964	3.639	2.624	2.36	2.726	3.037
VIT_04S0008G04830	Localization	Transport	Establishment of localization	Transmembrane transport				0.992618	ABC transporter g family pleiotropic drug resistance 12 PDR12	AT1G15520	plasma membrane;9	1	0.254	0.26	0	3.817	0.278	0.319	0.056	0.123	0.105	0.015
VIT_04S0008G04990	Localization	Transport	Establishment of localization	Transmembrane transport				0.951658	Potassium channel AKT1	AT2G26650	cytosol;6|plasma membrane;4|cytosol/endoplasmic reticulum;3|cytosol/peroxisome;3|nuclear;3		1.083	1.145	1.905	8.459	2.203	3.029	1.857	0.714	0.341	1.109
VIT_04S0008G05080	Localization	Transport	Establishment of localization	Transmembrane transport				0.997273	Ammonium transporter 2	AT2G38290	plasma membrane;12	1	0.117	0.89	0.745	25.622	0.039	0	0.054	0.14	0	0
VIT_04S0008G05730	Localization	Transport	Establishment of localization					0.997028	Sucrose-phosphate synthase	AT5G11110	nuclear;7	1	0.096	0.245	0.134	8.219	0.202	0.302	0.216	0.056	0.256	0.298
VIT_04S0044G00460	Localization	Transport	Establishment of localization	Transmembrane transport				0.998282	MTN21	AT1G68170	0	0.975	0.246	0.545	4.484	74.432	0.14	0	0.135	0	0.058	0
VIT_04S0044G00480	Localization	Transport	Establishment of localization	Transmembrane transport				0.998383	MTN21	AT1G68170	vacuolar membrane;8	0.9	1.087	2.908	19.256	436.071	0.829	0.419	0.726	0.202	0	0
VIT_05S0020G03970	Localization	Transport	Establishment of localization	Transmembrane transport				0.987894	Sulfate transporter 3.1 (AST12) (AtST1)	AT3G51895	chloroplast;6.5|chloroplast/mitochondria;4		87.656	115.227	14.116	907.595	40.472	1.427	13.181	7.824	0.276	0.326
VIT_06S0004G01300	Localization	Transport	Establishment of localization	Transmembrane transport				0.998015	Proton-dependent oligopeptide transport (POT) family protein	AT5G19640	plasma membrane;10	1	0.029	0.057	0.267	16.404	0.033	0	0.082	0	0	0
VIT_06S0004G02140	Localization	Transport	Establishment of localization	Transmembrane transport				0.997508	MATE efflux family protein	AT1G51340	vacuolar membrane;10		14.658	52.12	36.865	1659.09	9.418	2.622	15.274	4.975	9.021	16.163
VIT_06S0004G06270	Localization	Transport	Establishment of localization	Transmembrane transport				0.998114	GDP-mannose transporter	AT2G13650	cytosol;6|plasma membrane;4	1	0.036	0	0.232	3.232	0.051	0	0	0	0.093	0.103
VIT_07S0005G03290	Localization	Transport	Establishment of localization	Transmembrane transport				0.996569	Inorganic phosphate transporter 1-4	AT2G38940	plasma membrane;6|mitochondria/plasma membrane;3|endoplasmic reticulum/plasma membrane;3|vacuolar membrane;3|cytoskeleton/plasma membrane;3|nuclear/plasma membrane;3		1.661	8.194	5.552	516.393	1.757	23.434	2.897	1.529	6.801	1.003
VIT_07S0031G02980	Localization	Transport	Establishment of localization					0.996311	Oxysterol binding protein	AT4G08180	chloroplast;7|nuclear;5	0.857	1.468	1.882	1.468	27.046	1.406	2.388	1.88	1.313	1.858	1.646
VIT_07S0130G00210	Localization	Transport	Establishment of localization	Transmembrane transport				0.938357	PHD finger transcription factor	AT1G33420	chloroplast;5|nuclear;4|cytosol;3|cytoskeleton/nuclear;2|nuclear/plasma membrane;2|mitochondria;2		7.345	6.611	6.053	24.146	9.505	6.801	10.404	8.905	9.268	11.051
VIT_07S0141G00080	Localization	Transport	Establishment of localization	Transmembrane transport				0.993606	Aquaporin NIP4;1	AT5G37810	extracellular;9	1	0	0	0	6.943	0	0	0	0	0.555	0
VIT_08S0007G01810	Localization	Transport	Establishment of localization	Transmembrane transport				0.963718	ANTR2 (anion transporter 2	AT2G38060	chloroplast;10		0.444	0.61	4.145	26.682	1.334	0.149	2.874	2.75	6.103	4.993
VIT_08S0007G04860	Localization	Transport	Establishment of localization	Transmembrane transport				0.995136	Nodulin family protein	AT2G39210	plasma membrane;11		4.866	9.471	3.553	275.524	0.335	0	12.116	6.683	3.291	0.178
VIT_08S0040G00130	Localization	Transport	Establishment of localization					0.997722	Copper-binding family protein	0	chloroplast;8	0.989	0.273	0	1.031	130.47	0	0	0.381	0	0	0
VIT_08S0058G01210	Localization	Transport	Establishment of localization					0.936165	Non-specific lipid transfer protein LTP1	AT2G38540	extracellular;13		5957.57	5486.41	16507.2	39059.1	3100.88	1939.25	2096.72	6509.76	6385.34	2381.88
VIT_09S0002G04380	Localization	Transport	Establishment of localization	Transmembrane transport				0.997352	Plastidic glucose transporter 2	AT1G79820	plasma membrane;7|endoplasmic reticulum;4	1	0.209	0.281	0.323	23.223	0.035	0	0.206	0.165	0.277	0.09
VIT_09S0002G04780	Localization	Transport	Establishment of localization	Transmembrane transport				0.984782	Sulfate transporter 3.4	AT3G15990	plasma membrane;10		13.141	29.153	12.428	315.66	6.461	52.523	18.794	3.959	0.169	10.314
VIT_09S0018G00410	Localization	Transport	Establishment of localization	Transmembrane transport				0.951882	Cyclic nucleotide gated channel 5	AT5G57940	plasma membrane;10	0.852	1.096	1.006	0.309	5.183	0.917	0.309	0.996	1.058	1.624	0.808
VIT_09S0070G00040	Localization	Transport	Establishment of localization					0.99742	Amino acid permease	AT5G15240	vacuolar membrane;10	1	0	0	0	28.885	0	0	0	0	0	0
VIT_10S0003G00680	Localization	Transport	Establishment of localization	Transmembrane transport				0.992419	Glutamate receptor protein	AT2G29120	vacuolar membrane;4|plasma membrane;3|Golgi apparatus/plasma membrane;2|extracellular;2|mitochondria/plasma membrane;2|endoplasmic reticulum/plasma membrane;2|nuclear/plasma membrane;2|cytosol/plasma membrane;2	0.978	0.946	0.501	0.572	10.69	0.8	1.584	0.322	0.344	0.526	0.381
VIT_10S0003G00760	Localization	Transport	Establishment of localization	Transmembrane transport				0.989616	Glutamate receptor protein	AT2G29100	plasma membrane;8	0.905	2.388	1.429	0.5	24.731	0.551	0	1.92	1.291	1.702	0.055
VIT_10S0003G03870	Localization							0.979869	Ornithine aminotransferase	AT5G46180	chloroplast/mitochondria;5|mitochondria;5|chloroplast;5		16.126	14.2	20.075	79.575	22.669	17.689	15.767	20.829	9.073	21.681
VIT_10S0116G01340	Localization	Transport	Establishment of localization					0.984775	Copper-binding family protein	0	chloroplast;12	0.905	0.479	0.749	5.043	23.736	1.136	0.807	0.963	0.854	0.382	2.926
VIT_11S0016G04170	Localization	Transport	Establishment of localization	Transmembrane transport				0.997672	Sulfate transporter 3.5	AT5G19600	plasma membrane;10	0.878	2.505	5.006	6.723	923.869	1.202	1.149	2.09	0.201	0.281	0
VIT_11S0016G05180	Localization	Transport	Establishment of localization	Transmembrane transport				0.98141	Nitrate transporter	AT2G26690	plasma membrane;11	0.956	0.028	0.056	0.113	12.624	0	0	0.105	1.33	1.471	0.017
VIT_11S0078G00490	Localization	Transport	Establishment of localization	Transmembrane transport				0.974866	Aquaporin NIP4;1	AT5G37810	vacuolar membrane;12	0.972	0	0	0	8.165	0	0	0	0	1.681	0
VIT_12S0055G01140	Localization	Transport	Establishment of localization					0.924984	Lipid transfer protein	AT5G64080	vacuolar membrane;9		33.615	28.809	20.895	113.804	15.768	20.015	52.238	30.168	22.941	22.535
VIT_12S0059G01710	Localization	Transport	Establishment of localization					0.990515	Hydroxyproline-rich glycoprotein family protein	AT4G04980	cytosol;7	0.972	0	0.149	0	29.03	0.08	0.134	0.721	0.123	3.213	0.106
VIT_13S0019G00790	Localization	Transport	Establishment of localization					0.998436	Early-responsive to dehydration	AT3G54510	nuclear;5|plasma membrane;4|chloroplast;4	1	0.035	0.073	0.649	15.289	0.037	0	0.08	0	0.071	0
VIT_13S0019G00820	Localization	Transport	Establishment of localization	Transmembrane transport				0.996264	Early-responsive to dehydration	AT3G54510	chloroplast;9	1	0	0.688	0	18.109	0	0	0	0	0	0
VIT_13S0158G00360	Localization	Transport	Establishment of localization	Transmembrane transport				0.994188	Calcium-transporting ATPase 11 ACA11	AT3G57330	plasma membrane;8|endoplasmic reticulum;5	0.938	0.436	0.931	6.586	49.236	0.146	1.519	1.852	0.958	0.762	0.098
VIT_14S0006G01540	Localization	Transport	Establishment of localization	Transmembrane transport				0.997218	Aquaporin NIP4;1	AT5G37810	plasma membrane;6|cytosol;4|mitochondria/plasma membrane;3|endoplasmic reticulum/plasma membrane;3|Golgi apparatus/plasma membrane;3|vacuolar membrane;3|cytoskeleton/plasma membrane;3	1	0.251	0.148	0	18.337	0	0	0.056	0	0	0.054
VIT_14S0006G02530	Localization	Transport	Establishment of localization					0.988305	Non-specific lipid-transfer protein 2 (LTP 2)	AT3G18280	chloroplast;12		454.869	416.166	127.023	3971.33	10.025	5.814	93.085	15.471	113.184	7.661
VIT_14S0066G01230	Localization	Transport	Establishment of localization	Transmembrane transport				0.991137	Unknown protein	AT3G27930	chloroplast;11		9.208	7.653	15.289	46.812	9.824	9.083	8.813	7.931	9.825	9.611
VIT_14S0066G02020	Localization	Transport	Establishment of localization	Transmembrane transport				0.997194	Proton-dependent oligopeptide transport (POT) family protein	AT3G01350	plasma membrane;8|chloroplast;5	0.967	0.296	0.564	1.279	138.44	0.457	0	1.984	1.49	0.311	0.176
VIT_14S0108G00700	Localization	Transport	Establishment of localization	Transmembrane transport				0.975619	Aquaporin NIP1;2	0	vacuolar membrane;6|plasma membrane;4|endoplasmic reticulum/vacuolar membrane;4		5.147	26.461	4.061	174.63	4.593	27.001	2.361	13.732	0.528	0.73
VIT_15S0045G00040	Localization	Transport	Establishment of localization					0.997619	Copper-binding family protein	AT5G24580	chloroplast;12	1	0	0	0	29.295	0.195	0	0.152	0	0	0
VIT_15S0046G00970	Localization	Transport	Establishment of localization					0.997586	Lipid transfer protein	0	chloroplast;10	1	0	0.937	0	99.068	0.947	0	0	0	0	0
VIT_16S0039G01880	Localization	Transport	Establishment of localization					0.995961	Calmodulin	AT3G03000	nuclear/plasma membrane;6|plasma membrane;5|nuclear;5		5.965	6.527	2.742	101.47	3.857	3.01	5.644	3.354	3.285	4.049
VIT_16S0098G00790	Localization	Transport	Establishment of localization					0.996901	Copper-binding family protein	AT5G24580	chloroplast;4|nuclear;3|cytosol/nuclear;3|cytosol;3		25.135	12.936	76.973	960.658	29.205	16.327	41.234	30.979	6.905	60.013
VIT_17S0000G08060	Localization	Transport	Establishment of localization	Transmembrane transport				0.981826	Cyclic nucleotide-gated ion channel 18	AT5G14870	plasma membrane;9	1	0	0.074	0	4.724	0.057	0	0.215	0.149	0.552	0.616
VIT_18S0001G02140	Localization	Transport	Establishment of localization	Transmembrane transport				0.997675	Metal transporter Nramp1	AT1G80830	plasma membrane;7.5|cytosol/plasma membrane;4.5	0.963	0.196	0.445	2.399	80.501	0.323	1.325	0.42	1.026	0.701	0.206
VIT_18S0001G03280	Localization	Transport	Establishment of localization	Transmembrane transport				0.998077	V-type H+-transporting ATPase subunit G	AT3G01390	cytosol;4|chloroplast;3|nuclear;3|cytosol/endoplasmic reticulum;2|extracellular;2|mitochondria;2|cytosol/peroxisome;2|cytosol/plasma membrane;2	0.978	0.704	1.659	1.764	110.972	0.995	0	0	0	0.171	0
VIT_18S0001G03320	Localization	Transport	Establishment of localization	Transmembrane transport				0.997242	V-type H+-transporting ATPase subunit G	AT3G01390	extracellular;4|cytosol;4|nuclear;3|cytosol/endoplasmic reticulum;2|cytosol/peroxisome;2|cytosol/plasma membrane;2|mitochondria;2	0.989	0.352	1.813	0	168.926	0	0	0.253	0	0	0
VIT_18S0001G03500	Localization	Transport	Establishment of localization	Transmembrane transport				0.997948	V-type H+-transporting ATPase subunit G	AT3G01390	cytosol;4|chloroplast;3|nuclear;3|cytosol/endoplasmic reticulum;2|extracellular;2|mitochondria;2|cytosol/peroxisome;2|cytosol/plasma membrane;2	0.967	0	0.722	3.047	199.982	0.366	1.506	0.481	0	0.357	0
VIT_18S0001G08490	Localization	Transport	Establishment of localization	Transmembrane transport				0.903578	Early-responsive to dehydration	AT1G10090	plasma membrane;6|vacuolar membrane;3|cytoskeleton/plasma membrane;3|nuclear/plasma membrane;3		4.007	6.407	9.361	18.096	3.254	5.793	2.921	1.56	4.433	2.58
VIT_18S0001G14280	Localization	Transport	Establishment of localization					0.988529	ER lumen protein retaining receptor	AT1G75760	plasma membrane;7|Golgi apparatus/plasma membrane;4|endoplasmic reticulum;4	0.952	0.322	0.449	0.378	20.528	0.92	2.549	0.407	0.511	2.28	0.611
VIT_18S0117G00010	Localization	Transport	Establishment of localization	Transmembrane transport				0.998004	V-type H+-transporting ATPase subunit G	AT3G01390	cytosol;4|chloroplast;3|nuclear;3|cytosol/endoplasmic reticulum;2|extracellular;2|mitochondria;2|cytosol/peroxisome;2|cytosol/plasma membrane;2	0.989	0.286	0.175	1.764	145.173	0.6	0	0.253	0	0.171	0
VIT_19S0014G00150	Localization	Transport	Establishment of localization	Transmembrane transport				0.998969	Purine permease 11 PUP11	AT1G44750	plasma membrane;6|vacuolar membrane;4|mitochondria/plasma membrane;3|cytoskeleton/plasma membrane;3|cytosol/plasma membrane;3|nuclear/plasma membrane;3|Golgi apparatus;3		2.048	6.545	15.974	228.298	17.764	6.533	2.121	0.305	0.421	5.414
VIT_19S0015G00940	Localization	Transport	Establishment of localization	Transmembrane transport				0.933359	Glucose-6-phosphate/phosphate-tranlocator	AT5G55950	plasma membrane;7	0.857	1.707	0.666	0.484	26.909	2.851	10.345	0.7	1.176	1.3	0.72
VIT_08S0007G07770					Anther dehiscence	Fruit dehiscence	Dehiscence	0.997326	Polygalacturonase PG1	AT2G41850	extracellular;5|chloroplast;3|nuclear;2|cytosol/nuclear;2|cytosol;2	0.986	1.235	0.205	0.401	35.568	0.049	0.211	0.225	0.049	0.102	0
VIT_08S0007G08330					Anther dehiscence	Fruit dehiscence	Dehiscence	0.997462	Polygalacturonase PG1	AT2G41850	extracellular;6|vacuolar membrane;4	1	0.1	0.121	0.156	7.471	0	0	0.172	0	0.159	0
VIT_13S0064G00750					Anther dehiscence	Fruit dehiscence	Dehiscence	0.996825	Polygalacturonase GH28	AT3G07970	chloroplast;4|plasma membrane;3|cytosol/plasma membrane;3|extracellular;3|cytosol;3	0.889	0.55	1.214	1.554	187.084	6.361	11.279	0.801	0.079	0.115	0.732
VIT_13S0064G00760					Anther dehiscence	Fruit dehiscence	Dehiscence	0.997585	Polygalacturonase GH28	AT3G07970	nuclear;4|chloroplast;4|cytosol/nuclear;4|cytosol;4		5.411	15.775	16.655	3310.05	3.133	3.162	6.37	0.474	1.468	0.042
VIT_13S0064G00780					Anther dehiscence	Fruit dehiscence	Dehiscence	0.997442	Polygalacturonase GH28	AT3G07970	nuclear;7	1	0.048	0.121	0	28.532	0.068	0	0.088	0	0	0

## Sheet: Calyx_BA_GO_enrich
Supplementary table 3. Detail of genes identified within enriched GO categories in WGCNA tissue-related modules
Gene found	2	8	4	6	5
Total GO term	3	261	46	125	87
	GO:0019284	GO:0019748	GO:0000097	GO:0044272	GO:0044550	MM,plum1	Functional Annotation	A.thaliana ID	Site	Tau (if >0.85)	Calyx BA	Calyptra BA	Filament BA	Anther BA	Ovary BA	Stigma BA	Calyx AA	Ovary AA	Stigma AA	Embryo AA
VIT_12S0028G03470	L-methionine salvage from S-adenosylmethionine		Sulfur amino acid biosynthetic process	Sulfur compound biosynthetic process		0.900283	Haloacid dehalogenase hydrolase	AT5G53850	cytoskeleton;5|cytosol;5|cytoskeleton/plasma membrane;3|cytosol/plasma membrane;3|nuclear;3		6.128	4.959	4.823	2.78	8.523	5.122	5.317	4.752	5.134	5.988
VIT_19S0014G02480	L-methionine salvage from S-adenosylmethionine		Sulfur amino acid biosynthetic process	Sulfur compound biosynthetic process		0.930736	Haloacid dehalogenase hydrolase	AT5G53850	cytoskeleton;8.5		64.358	66.604	58.781	50.891	88.333	56.564	56.562	51.203	58.832	65.66
VIT_03S0038G00550		Secondary metabolic process			Secondary metabolite biosynthetic process	0.916343	ferulate 5-hydroxylase	AT4G36220	cytosol;11	0.926	0.623	0.183	0	0.096	7.322	1.874	0.028	0.492	1.294	0.03
VIT_03S0180G00250		Secondary metabolic process			Secondary metabolite biosynthetic process	0.961706	Cinnamyl alcohol dehydrogenase	AT3G19450	cytosol;12		10.877	8.248	11.927	2.598	297.417	18.058	0.208	0	0.099	0.421
VIT_05S0124G00320		Secondary metabolic process			Secondary metabolite biosynthetic process	0.943944	Male sterility 2	AT3G11980	0	1	0.086	0.111	0	0.273	4.674	0.561	0	0	0	0
VIT_09S0002G09200		Secondary metabolic process				0.957414	CYP82M1v3	AT4G31940	chloroplast;12	0.978	0.582	0.649	1.865	0.185	14.999	0	0.07	0	0	0
VIT_09S0002G09250		Secondary metabolic process				0.957645	CYP82A2	AT4G31940	chloroplast;11	0.972	0.423	0.403	1.475	0.109	11.417	0	0.044	0	0.094	0.064
VIT_12S0028G02430		Secondary metabolic process		Sulfur compound biosynthetic process	Secondary metabolite biosynthetic process	0.959476	Desacetoxyvindoline 4-hydroxylase	AT1G06620	cytosol;5|peroxisome;3|cytosol/plasma membrane;3|mitochondria;2|nuclear;2	1	0.052	0.051	0.207	0.03	7.593	0	0.583	0.34	0.05	0.59
VIT_02S0087G00640		Secondary metabolic process				0.94178	Unknown	0	extracellular;3|nuclear;3|chloroplast;2|nuclear/plasma membrane;2|cytosol;2|cytosol/endoplasmic reticulum;1|Golgi apparatus/plasma membrane;1|vacuolar membrane;1|peroxisome;1|Golgi apparatus;1|plasma membrane;1|chloroplast/mitochondria;1		4.707	4.503	3.66	0.979	14.064	0.712	2.876	1.84	1.792	1.283
VIT_03S0038G01460		Secondary metabolic process			Secondary metabolite biosynthetic process	0.959351	Chalcone synthase	AT4G34850	cytosol;10	0.917	1.06	0.651	1.665	0.554	9.547	1.83	0.294	0.593	0.671	0.794
VIT_14S0030G01540			Sulfur amino acid biosynthetic process	Sulfur compound biosynthetic process		0.91856	Cysteine synthase	AT4G14880	chloroplast;5|endoplasmic reticulum;3|plasma membrane;2|cytosol/plasma membrane;2|cytosol;2		14.797	15.677	12.753	5.844	27.161	13.025	12.999	11.838	10.181	17.831
VIT_04S0210G00190			Sulfur amino acid biosynthetic process	Sulfur compound biosynthetic process		0.973916	Serine O-acetyltransferase, cytosolic	AT4G35640	cytoskeleton;10		69.875	40.123	44.274	11.193	183.954	19.794	21.72	11.975	4.364	26.025
VIT_11S0052G01730				Sulfur compound biosynthetic process		0.927162	1-deoxy-D-xylulose-5-phosphate synthase	AT4G15560	chloroplast;11		66.972	52.165	60.333	1.56	199.749	7.7	1.113	2.73	3.686	0.531

## Sheet: Stigma_BA_GO_enrich
Supplementary table 3. Detail of genes identified within enriched GO categories in WGCNA tissue-related modules
Gene found	12	11	16	11	14
Total GO term	66	52	142	59	119
	GO:0022904	GO:0042773	GO:0015980	GO:0006119	GO:0045333	MM,sienna3	Functional Annotation	A.thaliana ID	Site	Tau (if >0.85)	Calyx BA	Calyptra BA	Filament BA	Anther BA	Ovary BA	Stigma BA	Calyx AA	Ovary AA	Stigma AA	Embryo AA
VIT_00S0246G00010	Respiratory electron transport chain	ATP synthesis coupled electron transport	Energy derivation by oxidation of organic compounds	Oxidative phosphorylation	Cellular respiration	0.987482	NADH dehydrogenase subunit 7	0	mitochondria;5|chloroplast;4|nuclear;3|peroxisome;2		6.342	4.141	17.526	4.352	10.243	35.971	6.276	8.565	7.347	5.344
VIT_00S0332G00140	Respiratory electron transport chain	ATP synthesis coupled electron transport	Energy derivation by oxidation of organic compounds	Oxidative phosphorylation	Cellular respiration	0.942897	NADH dehydrogenase (ubiquinone) Fe-S protein 2	0	cytosol;12		33.292	32.789	145.504	33.733	58.036	216.453	48.518	66.072	46.328	27.795
VIT_00S0332G00170	Respiratory electron transport chain	ATP synthesis coupled electron transport	Energy derivation by oxidation of organic compounds	Oxidative phosphorylation	Cellular respiration	0.955698	NADH dehydrogenase subunit 7	ATMG00510	chloroplast;7|peroxisome;4		27.687	14.023	39.463	28.345	50.556	117.845	30.034	31.421	24.79	29.475
VIT_00S0438G00010	Respiratory electron transport chain	ATP synthesis coupled electron transport	Energy derivation by oxidation of organic compounds	Oxidative phosphorylation	Cellular respiration	0.954064	Cytochrome c oxidase subunit 2	ATMG00160	vacuolar membrane;5|endoplasmic reticulum;4|plasma membrane;3		34.909	40.494	145.777	49.958	76.497	224.592	44.839	57.021	54.792	25.36
VIT_03S0110G00190	Respiratory electron transport chain	ATP synthesis coupled electron transport	Energy derivation by oxidation of organic compounds	Oxidative phosphorylation	Cellular respiration	0.958116	Cytochrome oxidase subunit 1	ATMG01360	plasma membrane;7		3.983	5.601	35.16	4.886	13.98	56.499	4.604	9.209	9.659	2.983
VIT_04S0023G02630	Respiratory electron transport chain		Energy derivation by oxidation of organic compounds		Cellular respiration	0.955407	FAD linked oxidase family protein	AT4G36400	chloroplast;8		11.102	10.992	14.391	12.914	14.706	64.075	9.835	13.276	7.824	10.654
VIT_12S0028G02450	Respiratory electron transport chain	ATP synthesis coupled electron transport	Energy derivation by oxidation of organic compounds	Oxidative phosphorylation	Cellular respiration	0.92087	Cytochrome oxidase, subunit I	ATMG01360	chloroplast;5.5|chloroplast/mitochondria;3.5|endoplasmic reticulum;3		18.348	24.346	168.017	17.453	34.077	229.386	22.43	47.148	41.172	9.43
VIT_14S0068G01030	Respiratory electron transport chain	ATP synthesis coupled electron transport	Energy derivation by oxidation of organic compounds	Oxidative phosphorylation	Cellular respiration	0.929971	Ubiquinol-cytochrome C reductase iron-sulfur subunit, mitochondrial	AT5G13440	mitochondria;7|mitochondria/plasma membrane;4|chloroplast;4		104.502	92.63	157.23	113.9	148.779	229.11	91.952	93.871	75.266	84.331
VIT_00S0246G00050	Respiratory electron transport chain	ATP synthesis coupled electron transport		Oxidative phosphorylation	Cellular respiration	0.944287	NADH dehydrogenase I subunit 2	ATMG01320	chloroplast;6		19.712	22.045	210.738	18.902	47.168	323.847	25.797	52.642	56.394	13.4
VIT_00S0505G00030	Respiratory electron transport chain	ATP synthesis coupled electron transport		Oxidative phosphorylation		0.948452	NADH dehydrogenase subunit 2	ATMG01320	nuclear;4|plasma membrane;3|endoplasmic reticulum/plasma membrane;3|endoplasmic reticulum;3		8.432	6.744	65.223	7.151	19.798	99.102	9.824	18.643	15.247	8.622
VIT_00S0629G00020	Respiratory electron transport chain	ATP synthesis coupled electron transport	Energy derivation by oxidation of organic compounds	Oxidative phosphorylation	Cellular respiration	0.969685	NADH dehydrogenase subunit 4	ATMG00580	mitochondria;5|endoplasmic reticulum;2|cytosol/nuclear;2		23.093	26.451	208.292	18.552	67.245	381.855	36.671	64.334	57.638	20.324
VIT_00S0854G00040	Respiratory electron transport chain	ATP synthesis coupled electron transport	Energy derivation by oxidation of organic compounds	Oxidative phosphorylation	Cellular respiration	0.950818	NADH dehydrogenase ND4 subunit	0	chloroplast;10		28.235	37.01	186.033	28.776	66.694	290.855	44.504	67.124	63.69	26.252
VIT_00S0396G00020			Energy derivation by oxidation of organic compounds		Cellular respiration	0.971371	NADH dehydrogenase subunit 1	ATMG01275	chloroplast;10		16.766	18.633	129.067	16.949	46.715	237.845	15.635	35.337	42.435	7.896
VIT_03S0088G00970			Energy derivation by oxidation of organic compounds			0.941326	No hit	0	mitochondria;8	1	0	0	0	0	0	4.263	0	0	0	0

## Sheet: Calyx_AA_GO_enrich
Supplementary table 3. Detail of genes identified within enriched GO categories in WGCNA tissue-related modules
Gene found	18	25	22	22	28
Total GO term	47	206	152	203	454
	GO:0009834	GO:0042546	GO:0009832	GO:0071669	GO:0071554	MM,magenta	Functional Annotation	A.thaliana ID	Site	Tau (if >0.85)	Calyx BA	Calyptra BA	Filament BA	Anther BA	Ovary BA	Stigma BA	Calyx AA	Ovary AA	Stigma AA	Embryo AA
VIT_01S0150G00180	Plant-type secondary cell wall biogenesis	Cell wall biogenesis	Plant-type cell wall biogenesis	Plant-type cell wall organization or biogenesis	Cell wall organization or biogenesis	0.939966	Exostosin	AT5G61840	cytosol;5|endoplasmic reticulum;2|extracellular;2|cytoskeleton;2		22.095	16.11	33.45	12.789	24.771	21.094	82.111	32.413	20.283	36.491
VIT_06S0004G03050	Plant-type secondary cell wall biogenesis	Cell wall biogenesis	Plant-type cell wall biogenesis	Plant-type cell wall organization or biogenesis	Cell wall organization or biogenesis	0.97313	fasciclin arabinogalactan-protein (FLA11)	0	cytosol;6|cytosol/peroxisome;3|chloroplast;3	0.911	2.672	1.02	3.431	0.179	2.248	0.757	129.174	3.166	0.138	0.628
VIT_07S0031G00060	Plant-type secondary cell wall biogenesis	Cell wall biogenesis	Plant-type cell wall biogenesis	Plant-type cell wall organization or biogenesis	Cell wall organization or biogenesis	0.968008	3-beta-glucuronosyltransferase	AT4G36890	chloroplast;7|mitochondria;4		22.395	19.784	22.282	10.28	18.387	14.263	51.24	24.836	22.728	21.31
VIT_07S0031G00110	Plant-type secondary cell wall biogenesis	Cell wall biogenesis	Plant-type cell wall biogenesis	Plant-type cell wall organization or biogenesis	Cell wall organization or biogenesis	0.974387	Unknown protein	AT5G67210	chloroplast/mitochondria;4|mitochondria;4|chloroplast;4|cytosol/mitochondria;2|vacuolar membrane;2|nuclear;2	0.867	4.213	1.763	4.591	0.21	2.32	0	97.111	2.756	6.645	1.502
VIT_08S0040G01970	Plant-type secondary cell wall biogenesis	Cell wall biogenesis	Plant-type cell wall biogenesis	Plant-type cell wall organization or biogenesis	Cell wall organization or biogenesis	0.965016	fasciclin arabinogalactan-protein (FLA11)	AT5G03170	chloroplast;12	0.975	0.858	0.265	0.865	0.051	0.318	3.365	70.78	0.724	0	0.065
VIT_08S0040G02030	Plant-type secondary cell wall biogenesis	Cell wall biogenesis	Plant-type cell wall biogenesis	Plant-type cell wall organization or biogenesis	Cell wall organization or biogenesis	0.968396	fasciclin arabinogalactan-protein (FLA11)	AT5G03170	chloroplast;9	1	0	0	0	0	0	0	7.918	0	0	0
VIT_08S0040G02340	Plant-type secondary cell wall biogenesis	Cell wall biogenesis	Plant-type cell wall biogenesis	Plant-type cell wall organization or biogenesis	Cell wall organization or biogenesis	0.95664	Xylan synthase	AT2G37090	endoplasmic reticulum;3|mitochondria;3|nuclear;3|Golgi apparatus/plasma membrane;1|vacuolar membrane;1|Golgi apparatus;1|chloroplast;1|plasma membrane;1|cytosol/plasma membrane;1|cytosol;1		2.874	4.491	5.224	7.613	1.734	0.484	47.637	7.111	6.799	2.227
VIT_08S0040G02350	Plant-type secondary cell wall biogenesis	Cell wall biogenesis	Plant-type cell wall biogenesis	Plant-type cell wall organization or biogenesis	Cell wall organization or biogenesis	0.906857	Xylan synthase	AT2G37090	nuclear;5.5|cytosol/nuclear;5|cytosol;3.5		6.838	10.444	9.898	24.557	4.403	1.167	76.301	14.295	18.565	6.305
VIT_10S0003G02820	Plant-type secondary cell wall biogenesis	Cell wall biogenesis	Plant-type cell wall biogenesis	Plant-type cell wall organization or biogenesis	Cell wall organization or biogenesis	0.946585	O-acetyltransferase	AT5G46340	extracellular;6|cytosol;3		9.349	10.536	17.871	18.167	10.42	8.549	64.622	20.499	10.295	12.537
VIT_12S0035G01170	Plant-type secondary cell wall biogenesis	Cell wall biogenesis	Plant-type cell wall biogenesis	Plant-type cell wall organization or biogenesis	Cell wall organization or biogenesis	0.976855	Unknown protein	AT1G09610	vacuolar membrane;6|endoplasmic reticulum/vacuolar membrane;3|chloroplast;3	1	0.121	0.071	0	0.079	0.23	0	7.941	0.612	0.211	0.104
VIT_12S0035G01340	Plant-type secondary cell wall biogenesis	Cell wall biogenesis	Plant-type cell wall biogenesis	Plant-type cell wall organization or biogenesis	Cell wall organization or biogenesis	0.975966	Unknown protein	AT1G09610	mitochondria;5|mitochondria/plasma membrane;3|chloroplast;3|vacuolar membrane;2	0.87	1.412	1.352	2.606	0.133	1.29	0.369	22.317	1.469	0.067	1.036
VIT_04S0044G00990	Plant-type secondary cell wall biogenesis	Cell wall biogenesis	Plant-type cell wall biogenesis	Plant-type cell wall organization or biogenesis	Cell wall organization or biogenesis	0.957298	PGSIP1 (Plant glycogenin-like starch initiation protein 1)	AT3G18660	cytosol;7|nuclear;5		1.432	1.213	3.307	0.052	2.654	0.897	14.312	1.354	0.025	1.433
VIT_07S0005G04110	Plant-type secondary cell wall biogenesis	Cell wall biogenesis	Plant-type cell wall biogenesis	Plant-type cell wall organization or biogenesis	Cell wall organization or biogenesis	0.97312	Cellulose synthase CESA4	AT5G44030	plasma membrane;11.5		2.79	3.352	8.08	0.139	4.332	0.08	86.581	3.904	0.089	1.702
VIT_08S0007G04150	Plant-type secondary cell wall biogenesis	Cell wall biogenesis	Plant-type cell wall biogenesis	Plant-type cell wall organization or biogenesis	Cell wall organization or biogenesis	0.962025	RKL1 (Receptor-like kinase 1)	AT2G36570	plasma membrane;10		33.747	8.466	14.735	0.777	13.311	19.899	98.941	40.225	8.369	26.485
VIT_10S0003G01560	Plant-type secondary cell wall biogenesis	Cell wall biogenesis	Plant-type cell wall biogenesis	Plant-type cell wall organization or biogenesis	Cell wall organization or biogenesis	0.973655	Cellulose synthase CESA8	AT4G18780	plasma membrane;10		2.375	2.345	6.78	0.298	3.753	0.285	77.193	3.526	0.4	3.041
VIT_11S0037G00530	Plant-type secondary cell wall biogenesis	Cell wall biogenesis	Plant-type cell wall biogenesis	Plant-type cell wall organization or biogenesis	Cell wall organization or biogenesis	0.974385	Cellulose synthase IRX3	AT5G17420	plasma membrane;11	0.864	2.319	2.338	5.463	0.206	3.585	0	61.674	2.915	0.101	1.519
VIT_14S0083G01150	Plant-type secondary cell wall biogenesis	Cell wall biogenesis	Plant-type cell wall biogenesis	Plant-type cell wall organization or biogenesis	Cell wall organization or biogenesis	0.942635	COBRA protein	AT5G15630	plasma membrane;5.5|Golgi apparatus/plasma membrane;5|vacuolar membrane;4|Golgi apparatus;3.5		3.289	2.268	6.293	0.282	4.73	0.217	20.076	2.352	4.043	1.036
VIT_18S0001G10580	Plant-type secondary cell wall biogenesis	Cell wall biogenesis	Plant-type cell wall biogenesis	Plant-type cell wall organization or biogenesis	Cell wall organization or biogenesis	0.933851	Glycosyl transferase family 8 protein	AT4G33330	cytosol;4|plasma membrane;2|endoplasmic reticulum/plasma membrane;2|vacuolar membrane;2|endoplasmic reticulum;2|endoplasmic reticulum/vacuolar membrane;2|chloroplast;2	0.963	0.45	0.194	0.224	0.016	0.7	0	6.27	0.748	2.201	0.407
VIT_02S0025G01850		Cell wall biogenesis	Plant-type cell wall biogenesis	Plant-type cell wall organization or biogenesis	Cell wall organization or biogenesis	0.978042	Cellulose synthase CSLG3	AT4G23990	plasma membrane;10.5	0.963	2.198	0.455	0.126	0.014	0.407	0.219	6.503	0.992	0.981	0.126
VIT_05S0049G00010		Cell wall biogenesis	Plant-type cell wall biogenesis	Plant-type cell wall organization or biogenesis	Cell wall organization or biogenesis	0.916673	Cellulose synthase CSLG2	AT4G24000	chloroplast;9		5.952	2.14	1.58	0.012	0.105	0	13.2	0.235	3.309	0.013
VIT_17S0000G05060		Cell wall biogenesis	Plant-type cell wall biogenesis	Plant-type cell wall organization or biogenesis	Cell wall organization or biogenesis	0.965289	Phytochelatin synthetase	AT5G15630	plasma membrane;9.5|Golgi apparatus/plasma membrane;6.5	1	0.353	0.034	0	0.716	0.241	0.075	17.92	0.063	0.346	0.074
VIT_03S0088G00650		Cell wall biogenesis			Cell wall organization or biogenesis	0.92038	Xyloglucan:xyloglucosyl transferase	AT2G14620	cytosol;4|plasma membrane;3.5|endoplasmic reticulum/plasma membrane;3.5|cytosol/nuclear;3.5|nuclear;3		4.564	0	0.338	0	3.215	0	9.762	3.956	0.064	0.878
VIT_04S0023G00400		Cell wall biogenesis	Plant-type cell wall biogenesis	Plant-type cell wall organization or biogenesis	Cell wall organization or biogenesis	0.959375	RIC4 (ROP-Interactive crib motif-containing protein 4)	AT5G16490	nuclear;10		6.783	4.502	15.931	0.259	6.079	2.852	78.954	1.985	0.407	2.018
VIT_10S0003G02440		Cell wall biogenesis			Cell wall organization or biogenesis	0.942718	Xyloglucan endotransglucosylase/hydrolase 23	AT3G23730	nuclear;12.5		6.397	0.45	0.666	0	1.818	2.6	77.236	26.747	22.307	6.037
VIT_19S0014G01600		Cell wall biogenesis			Cell wall organization or biogenesis	0.966826	PMR5 (powdery mildew resistant 5)	AT1G73140	vacuolar membrane;9	1	0	0.13	0.553	0.048	0.391	0	5.202	0.293	0.128	0.085
VIT_07S0005G01300					Cell wall organization or biogenesis	0.920551	Auxin-induced beta-glucosidase	AT1G02640	endoplasmic reticulum;5.5|endoplasmic reticulum/plasma membrane;3.5|chloroplast;3	0.873	2.22	0.271	1.534	2.463	0.752	0.186	23.387	0.785	7.745	1.06
VIT_05S0077G01250					Cell wall organization or biogenesis	0.974791	Endochitinase A2 precursor	AT3G16920	plasma membrane;3|endoplasmic reticulum/plasma membrane;3|endoplasmic reticulum;3|extracellular;3|chloroplast;3		13.156	9.551	26.076	1.706	17.936	0	325.155	16.951	9.313	33.899
VIT_14S0066G01060					Cell wall organization or biogenesis	0.962012	Polygalacturonase GH28	AT5G14650	chloroplast;9	0.963	0.243	0.068	0	0.072	0.045	0	20.042	0.278	2.543	0.026
				VIT_06s0004g03050, VIT_ and VIT_08s0040g02030

## Sheet: Embryo_AA_GO_enrich
Supplementary table 3. Detail of genes identified within enriched GO categories in WGCNA tissue-related modules
Gene found	311	235	139	265	116
Total GO term	2776	1667	629	2408	638
	GO:0071840	GO:0006996	GO:0051276	GO:0016043	GO:0007049	MM,midnightblue	Functional Annotation	A.thaliana ID	Site	Tau (if >0.85)	Calyx BA	Calyptra BA	Filament BA	Anther BA	Ovary BA	Stigma BA	Calyx AA	Ovary AA	Stigma AA	Embryo AA
VIT_00S0179G00340	Cellular component organization or biogenesis	Organelle organization	Chromosome organization	Cellular component organization		0.95456	Histone H2A variant 1 HTA11	AT3G54560	cytosol;11		12.943	3.03	6.328	27.791	127.386	0	195.992	120.828	62.315	542.668
VIT_00S0181G00210	Cellular component organization or biogenesis	Organelle organization	Chromosome organization	Cellular component organization	Cell cycle	0.979509	Anaphase promoting complex subunit 4	AT4G21530	nuclear;9		2.599	2.324	2.289	2.035	5.12	2.53	4.999	4.618	4.053	9.36
VIT_00S0184G00040	Cellular component organization or biogenesis	Organelle organization	Chromosome organization	Cellular component organization	Cell cycle	0.965031	Mini-chromosome maintenance protein MCM6	AT5G44635	nuclear;6|cytosol;4		1.169	0.411	0.753	1.701	6.633	0.106	10.413	9.494	4.279	22.517
VIT_00S0199G00210	Cellular component organization or biogenesis	Organelle organization		Cellular component organization	Cell cycle	0.914357	Cyclin delta-2 (CYCD2)	AT2G22490	cytosol;7		0.832	0.105	0.949	0.514	13.183	0.232	5.02	6.936	0.472	15.603
VIT_00S0207G00240	Cellular component organization or biogenesis	Organelle organization	Chromosome organization	Cellular component organization		0.956693	Tetratricopeptide repeat (TPR)-containing	AT4G37210	nuclear;10.5		49.519	39.365	42.419	26.489	67.006	29.049	58.287	56.782	48.536	84.739
VIT_00S0322G00040	Cellular component organization or biogenesis	Organelle organization	Chromosome organization	Cellular component organization		0.976007	RuvB DNA helicase protein	AT5G67630	nuclear;9		48.14	34.075	39.794	37.171	64.294	29.101	65.333	58.594	54.326	96.89
VIT_00S0323G00030	Cellular component organization or biogenesis			Cellular component organization		0.938846	HSP associated protein	AT4G22670	nuclear;13		91.101	88.656	77.417	86.356	110.341	59.951	110.389	116.306	82.734	172.877
VIT_00S0337G00060	Cellular component organization or biogenesis					0.965494	Ribosomal protein S8 (RPS8A) 40S	0	mitochondria;7|chloroplast;4		247.842	162.91	198.344	206.092	329.855	204.829	332.626	321.495	293.53	639.712
VIT_00S0510G00040	Cellular component organization or biogenesis					0.964173	Pre-rRNA processing protein ESF1	AT3G01160	nuclear;13		13.239	8.387	8.062	8.139	16.341	8.073	15.646	14.399	11.498	21.535
VIT_00S0532G00020	Cellular component organization or biogenesis	Organelle organization		Cellular component organization	Cell cycle	0.916617	Kinesin family member C1	AT4G21270	nuclear;7		1.545	0.565	1.057	2.502	4.118	0.48	14.871	13.252	6.229	28.048
VIT_00S0682G00010	Cellular component organization or biogenesis	Organelle organization	Chromosome organization	Cellular component organization		0.956419	RuvB DNA helicase protein	AT5G67630	cytosol;8		33.114	23.671	18.947	24.443	42.758	12.645	49.504	45.327	27.521	72.469
VIT_00S0682G00020	Cellular component organization or biogenesis	Organelle organization	Chromosome organization	Cellular component organization		0.904579	RuvB DNA helicase protein	AT5G67630	cytosol;5|mitochondria;3|plasma membrane;2|nuclear/plasma membrane;2|nuclear;2		70.919	42.234	72.219	32.777	84.655	66.878	101.099	95.363	76.373	122.641
VIT_00S0865G00030	Cellular component organization or biogenesis	Organelle organization	Chromosome organization	Cellular component organization		0.941548	Histone H2A.6 HTA1	0	nuclear;11		142.688	109.285	115.847	66.245	225.611	179.883	203.133	195.391	184.817	407.665
VIT_00S0868G00020	Cellular component organization or biogenesis	Organelle organization	Chromosome organization	Cellular component organization		0.95864	Histone H2A.6 HTA1	AT5G54640	nuclear;11		127.81	92.721	100.36	44.356	198.784	148.142	222.431	182.83	170.943	443.262
VIT_01S0010G02430	Cellular component organization or biogenesis	Organelle organization	Chromosome organization	Cellular component organization	Cell cycle	0.955563	Mitotic spindle checkpoint protein (MAD2)	AT3G25980	chloroplast;10|chloroplast/mitochondria;7		3.899	1.031	1.991	4.075	19.484	3.597	31.518	20.345	12.543	82.404
VIT_01S0010G03310	Cellular component organization or biogenesis	Organelle organization		Cellular component organization		0.954948	Unknown protein	AT1G24310	nuclear;7|nuclear/plasma membrane;5.5|chloroplast;4		25.669	19.918	19.354	18.175	30.067	20.48	27.759	27.932	22.896	35.287
VIT_01S0011G01680	Cellular component organization or biogenesis	Organelle organization		Cellular component organization		0.92442	Chaperonin GroEL	AT5G18820	chloroplast;13		5.566	3.272	3.459	1.414	8.034	2.795	5.365	6.452	4.239	9.714
VIT_01S0011G02180	Cellular component organization or biogenesis			Cellular component organization		0.958069	Nucleolin	0	nuclear;12		130.261	79.295	72.821	42.629	152.842	71.8	173.788	184.274	120.477	264.963
VIT_01S0011G03040	Cellular component organization or biogenesis	Organelle organization		Cellular component organization		0.924643	Unknown protein	AT4G15830	nuclear;9		0.589	0.115	0	1.301	2.381	0	7.61	5.077	3.408	14.087
VIT_01S0011G04480	Cellular component organization or biogenesis	Organelle organization	Chromosome organization	Cellular component organization		0.919568	Histone chaperone ASF1B (Anti-silencing 1b)	AT5G38110	cytosol;8		6.17	4.265	9.575	9.31	10.553	4.832	13.46	12.529	9.179	27.406
VIT_01S0011G05730	Cellular component organization or biogenesis	Organelle organization	Chromosome organization	Cellular component organization		0.932381	Nuclear pore complex protein Nup155 (Nucleoporin 155)	AT1G14850	chloroplast;4|endoplasmic reticulum;3|nuclear;3|cytosol/endoplasmic reticulum;2|endoplasmic reticulum/vacuolar membrane;2|cytosol/nuclear;2|plasma membrane;2|chloroplast/mitochondria;2		9.253	6.96	8.8	4.432	12.266	8.674	15.153	14.036	10.367	17.985
VIT_01S0026G02410	Cellular component organization or biogenesis					0.968183	Ribosomal protein L34 (RPL34A) 60S	AT1G26880	cytosol;10		474.592	333.986	429.921	325.041	640.409	461.823	548.588	566.656	488.225	1007.22
VIT_01S0137G00300	Cellular component organization or biogenesis	Organelle organization		Cellular component organization		0.95791	SDA1	AT1G13160	nuclear;6|cytosol/nuclear;6|cytosol;6		9.997	7.638	8.704	5.719	13.46	8.609	15.066	15.967	10.555	20.257
VIT_01S0137G00610	Cellular component organization or biogenesis			Cellular component organization		0.983744	Sphere organelles protein	AT1G13030	nuclear;12		25.82	18.823	25.056	14.865	35.384	22.132	34.014	29.097	22.319	52.234
VIT_01S0150G00390	Cellular component organization or biogenesis	Organelle organization	Chromosome organization	Cellular component organization	Cell cycle	0.954658	Minichromosome maintenance protein 2	AT1G44900	nuclear;8		2.403	0.623	1.379	2.619	14.987	0.647	31.255	26.305	13.453	62.754
VIT_01S0150G00580	Cellular component organization or biogenesis	Organelle organization		Cellular component organization		0.902217	Ribosomal protein L10 (RPL10B) 60S	AT1G26910	chloroplast;11		53.263	22.519	32.944	59.178	84.582	51.111	76.14	94.618	50.507	130.226
VIT_02S0012G00740	Cellular component organization or biogenesis	Organelle organization		Cellular component organization		0.954806	Dynamin-like protein 2b	AT3G60190	cytosol;11		7.254	8.074	8.854	5.164	19.183	5.11	39.974	29.993	10.789	77.15
VIT_02S0012G01780	Cellular component organization or biogenesis					0.947026	WD-repeat protein 74	AT1G29320	chloroplast;6		13.194	8.951	11.083	5.661	17.594	8.838	14.61	14.408	10.547	21.351
VIT_02S0025G01160	Cellular component organization or biogenesis			Cellular component organization		0.905372	Cell cycle control crn (Crooked neck) protein	AT5G41770	cytosol;11		19.687	16.448	12.627	17.778	24.476	10.302	24.626	22.169	18.525	32.062
VIT_02S0025G01250	Cellular component organization or biogenesis	Organelle organization	Chromosome organization	Cellular component organization	Cell cycle	0.942471	SEH1H (SEH1H)	AT1G64350	cytosol;7|nuclear;5		11.801	8.366	9.501	7.512	14.501	6.602	19.339	15.531	15.745	25.971
VIT_02S0025G03690	Cellular component organization or biogenesis					0.935463	RNA-binding protein NOB1	AT5G41190	nuclear;11		16.804	11.391	14.683	8.545	22.284	12.564	20.234	15.021	13.907	26.549
VIT_02S0025G04720	Cellular component organization or biogenesis	Organelle organization		Cellular component organization		0.90556	Leucoanthocyanidin dioxgenase	AT4G22880	chloroplast;6|mitochondria;4		703.648	116.006	532.62	62.435	1270.95	45.773	1858.07	2284.45	1153.78	2740.1
VIT_02S0025G04960	Cellular component organization or biogenesis	Organelle organization		Cellular component organization	Cell cycle	0.94964	Unknown protein	AT4G22860	nuclear;11		2.393	1.362	2.384	2.18	5.868	4.573	8.749	7.432	4.502	18.115
VIT_02S0033G01170	Cellular component organization or biogenesis	Organelle organization	Chromosome organization	Cellular component organization	Cell cycle	0.936283	Replication protein RPA 70kDa subunit	AT5G45400	nuclear;14		2.377	1.976	2.505	3.091	4.745	2.561	7.769	5.204	4.679	11.026
VIT_03S0038G00300	Cellular component organization or biogenesis	Organelle organization	Chromosome organization	Cellular component organization	Cell cycle	0.926405	Minichromosome maintenance protein 4	AT2G16440	nuclear;7		1.432	0.468	0.5	7.857	9.888	0.391	14.867	13.346	5.996	35.533
VIT_03S0038G02800	Cellular component organization or biogenesis	Organelle organization		Cellular component organization	Cell cycle	0.95163	Cyclin B2;4	AT1G76310	cytosol;9		1.948	0.38	0.708	0.108	6.808	0.185	17.919	13.384	6.942	39.445
VIT_03S0038G03650	Cellular component organization or biogenesis			Cellular component organization		0.965796	Small nuclear ribonucleoprotein D3	0	cytosol;13		68.186	50.054	52.275	33.18	140.732	41.453	92.538	89.785	54.793	191.326
VIT_03S0038G04350	Cellular component organization or biogenesis			Cellular component organization		0.921614	Proteasome 26S AAA-ATPase subunit (RPT4)	AT1G45000	cytosol;10		98.691	85.29	91.722	78.979	118.241	103.078	121.392	129.446	104.491	144.873
VIT_03S0038G04610	Cellular component organization or biogenesis					0.956803	FtsJ-like methyltransferase family	AT4G25730	cytosol;8|nuclear;6		22.998	18.411	17.808	10.185	29.471	14.562	31.441	27.731	25.516	42.756
VIT_03S0038G04720	Cellular component organization or biogenesis	Organelle organization		Cellular component organization		0.941901	Syntaxin 1B/2/3/4	AT2G18260	Golgi apparatus;5|cytosol/nuclear;2.5|cytosol;2.5|chloroplast;2		0.359	0.134	0	0.086	2.931	0	9.071	6.652	3.09	21.445
VIT_03S0063G01800	Cellular component organization or biogenesis			Cellular component organization		0.962197	Clast3	AT3G18940	nuclear;5|chloroplast;4|plasma membrane;2|cytoskeleton/plasma membrane;2|chloroplast/mitochondria;2|cytoskeleton;2		21.947	20.907	28.799	20.205	34.518	27.379	36.856	34.249	27.472	55.701
VIT_03S0091G00530	Cellular component organization or biogenesis	Organelle organization	Chromosome organization	Cellular component organization	Cell cycle	0.926938	N-acetyltransferase ESCO2	AT4G31400	nuclear;9		2.606	1.026	3.749	2.064	5.742	1.433	4.277	3.667	4.038	8.178
VIT_03S0091G00710	Cellular component organization or biogenesis	Organelle organization	Chromosome organization	Cellular component organization	Cell cycle	0.947995	Mitotic checkpoint protein BUB3	AT1G49910	chloroplast;11		14.839	10.525	10.936	11.946	19.321	10.779	32.894	26.796	21.626	57.67
VIT_03S0097G00590	Cellular component organization or biogenesis	Organelle organization		Cellular component organization		0.945633	Import receptor subunit TOM40, Mitochondrial	AT3G20000	nuclear;3|cytosol/nuclear;3|cytosol;3|plasma membrane;2|cytoskeleton/plasma membrane;2|cytoskeleton;2|chloroplast;2		55.259	37.675	45.236	39.011	68.053	55.632	63.147	71.483	40.747	115.465
VIT_04S0008G00530	Cellular component organization or biogenesis	Organelle organization	Chromosome organization	Cellular component organization	Cell cycle	0.930543	Serine/threonine-protein kinase Aurora-1	AT4G32830	cytosol;6|nuclear;4		2.989	0.479	3.738	5.855	15.828	0	55.476	36.542	22.356	107.845
VIT_04S0008G01990	Cellular component organization or biogenesis	Organelle organization		Cellular component organization		0.903681	Myosin-like protein XI-I	AT4G33200	cytosol;11		7.73	9.488	9.983	5.408	12.963	8.917	13.659	11.164	11.283	16.685
VIT_04S0008G02570	Cellular component organization or biogenesis	Organelle organization	Chromosome organization	Cellular component organization	Cell cycle	0.948088	Replicon protein A (ATRPA2/ROR1/RPA2)	AT2G24490	nuclear;9		1.598	0.468	0.595	3.993	10.248	0.668	10.565	12.38	6.929	33.691
VIT_04S0008G02770	Cellular component organization or biogenesis	Organelle organization		Cellular component organization		0.953334	Syntaxin-related protein KNOLLE	AT1G08560	Golgi apparatus;5|Golgi apparatus/plasma membrane;3|cytosol;3		2.81	0.805	1.993	0.127	20.299	0	54.619	32.944	15.415	96.982
VIT_04S0008G04190	Cellular component organization or biogenesis	Organelle organization	Chromosome organization	Cellular component organization		0.940612	Bromo adjacent region	AT5G11470	nuclear;13		4.803	4.402	6.474	3.737	10.151	6.763	8.348	7.39	6.211	13.459
VIT_04S0008G04260	Cellular component organization or biogenesis	Organelle organization		Cellular component organization	Cell cycle	0.912069	Cyclin A2	AT5G11300	mitochondria;6.5|cytosol/mitochondria;4		0.657	0.136	1.495	0.334	3.464	0.792	13.735	10.622	6.518	22.243
VIT_04S0008G06180	Cellular component organization or biogenesis	Organelle organization	Chromosome organization	Cellular component organization		0.906776	Histone-lysine N-methyltransferase ATX1	AT2G31650	nuclear;10		8.767	6.468	9.293	2.308	11.052	7.912	14.298	12.284	9.963	17.35
VIT_04S0023G03620	Cellular component organization or biogenesis			Cellular component organization		0.904409	Proteasome 26S regulatory subunit S5A (RPN10)	AT4G38630	nuclear;3|chloroplast;3|cytosol/nuclear;3|cytosol;3|cytosol/peroxisome;2|mitochondria;2		108.788	96.716	93.815	99.591	117.501	77.356	119.875	111.857	92.88	141.24
VIT_04S0044G00560	Cellular component organization or biogenesis	Organelle organization	Chromosome organization	Cellular component organization		0.972944	Histone H3	AT5G65360	nuclear;11		9.797	1.921	5.192	6.446	88.995	2.174	70.545	94.556	32.254	226.75
VIT_04S0044G01090	Cellular component organization or biogenesis	Organelle organization	Chromosome organization	Cellular component organization		0.961258	Chromatin assembly factor-2 (FASCIATA2) (FAS2)	AT5G64630	nuclear;10		3.959	3.848	5.571	4.982	9.113	5.012	10.809	8.41	7.664	17.13
VIT_04S0069G01070	Cellular component organization or biogenesis	Organelle organization	Chromosome organization	Cellular component organization		0.931767	DNA-binding protein PD3, chloroplast	AT1G11950	nuclear;13		10.78	7.032	6.033	7.027	15.221	10.213	15.364	12.046	10.246	19.222
VIT_05S0020G01160	Cellular component organization or biogenesis	Organelle organization	Chromosome organization	Cellular component organization	Cell cycle	0.904609	Binding	AT4G15890	nuclear;6|endoplasmic reticulum;4		0.211	0.033	0.149	1.563	1.33	0.163	4.18	2.901	1.271	7.923
VIT_05S0020G01180	Cellular component organization or biogenesis			Cellular component organization		0.909382	Proteasome 26S AAA-ATPase subunit (RPT5a)	AT3G05530	cytosol;10		48.223	36.741	61.133	30.007	56.739	37.997	59.558	56.27	33.569	97.33
VIT_05S0020G01270	Cellular component organization or biogenesis	Organelle organization		Cellular component organization		0.942449	Unknown protein	AT4G15830	nuclear;9|nuclear/plasma membrane;6.5		1.674	0.333	1.524	0.251	8.491	0.291	27.024	20.691	10.078	55.787
VIT_05S0020G01410	Cellular component organization or biogenesis	Organelle organization		Cellular component organization		0.968274	Ribosome 60S subunit biogenesis protein	AT4G15770	cytosol;13		20.302	12.229	13.147	11.221	27.423	9.691	21.288	26.426	15.884	49.167
VIT_05S0020G01710	Cellular component organization or biogenesis	Organelle organization		Cellular component organization	Cell cycle	0.987007	Tonneau 2	AT5G18580	cytosol;10		57.05	42.815	49.786	41.566	71.625	53.772	71.266	63.9	52.989	104.036
VIT_05S0020G01730	Cellular component organization or biogenesis	Organelle organization	Chromosome organization	Cellular component organization	Cell cycle	0.940631	Anaphase-promoting complex component APC7	AT2G39090	chloroplast;8		6.062	6.004	6.68	4.834	8.715	4.552	10.059	9.028	9.603	15.569
VIT_05S0020G04170	Cellular component organization or biogenesis	Organelle organization	Chromosome organization	Cellular component organization	Cell cycle	0.965215	RecA/Rad51/DMC1	AT3G22880	cytosol;8	0.861	0.379	0.055	0.211	0.14	2.947	0	2.601	2.042	0.41	9.254
VIT_05S0049G02090	Cellular component organization or biogenesis	Organelle organization		Cellular component organization		0.959394	DNA mismatch repair protein	AT3G24320	cytosol;6|chloroplast;4|cytosol/nuclear;4		2.004	1.391	1.698	0.331	5.383	2.344	4.012	3.144	2.215	7.342
VIT_05S0051G00340	Cellular component organization or biogenesis	Organelle organization		Cellular component organization		0.967664	Chaperonin GroEL	AT3G23990	mitochondria;12		69.724	36.759	43.172	22.486	108.622	42.392	89.728	101.244	31.228	174.715
VIT_05S0062G00120	Cellular component organization or biogenesis					0.958475	Ribosomal protein S8 (RPS8B) 40S	AT5G59240	nuclear;5|chloroplast;5|mitochondria;3|cytosol/nuclear;3		26.659	16.575	20.775	15.342	32.89	14.771	26.896	24.146	20.156	54.486
VIT_05S0062G01170	Cellular component organization or biogenesis	Organelle organization	Chromosome organization	Cellular component organization		0.925933	Ku70	AT1G16970	cytosol;9		5.181	2.948	3.176	0.751	16.229	3.157	9.309	8.646	4.015	17.436
VIT_05S0077G00740	Cellular component organization or biogenesis			Cellular component organization		0.900263	Prefoldin subunit 3	AT5G49510	chloroplast;8		33.118	25.88	37.604	34.494	40.103	33.321	38.795	40.174	40.203	63.223
VIT_05S0077G01080	Cellular component organization or biogenesis	Organelle organization	Chromosome organization	Cellular component organization		0.914201	PAPA-1-like family protein	AT3G06660	nuclear;7		5.804	4.982	5.148	0.624	12.903	4.074	7.567	8.32	4.779	14.65
VIT_05S0077G01960	Cellular component organization or biogenesis	Organelle organization	Chromosome organization	Cellular component organization	Cell cycle	0.917046	Chromosoma associate protein subunit H2	AT3G16730	nuclear;13		0.186	0.047	0.095	0.863	0.987	0	3.839	2.405	1.236	7.872
VIT_05S0094G00440	Cellular component organization or biogenesis					0.9367	Sas10/U3 ribonucleoprotein (Utp)	AT2G43650	cytosol;9		14.762	11.025	4.5	5.615	22.852	6.476	18.503	17.048	11.723	30.099
VIT_05S0094G00870	Cellular component organization or biogenesis	Organelle organization		Cellular component organization		0.929728	Ribosomal protein L5 (RPL5B) 60S	AT5G39740	mitochondria;7.5|chloroplast/mitochondria;6.5|chloroplast;4.5		367.577	238.454	399.421	294.355	543.061	490.082	537.931	648.683	368.099	1052.74
VIT_05S0094G00940	Cellular component organization or biogenesis					0.90009	U6 snRNA-associated Sm-like protein LSm6	AT2G43810	chloroplast;5|cytoskeleton/nuclear;3|cytoskeleton;2.5|nuclear;2.5|cytosol;2		311.075	282.53	339.663	307.724	480.713	261.962	339.437	349.268	321.829	560.444
VIT_06S0004G01690	Cellular component organization or biogenesis	Organelle organization	Chromosome organization	Cellular component organization		0.960608	Histone H3	AT5G65360	nuclear;11		11.884	1.936	4.578	10.828	100.54	1.987	108.583	127.776	60.962	365.934
VIT_06S0004G01710	Cellular component organization or biogenesis	Organelle organization	Chromosome organization	Cellular component organization		0.962665	Histone H3	AT5G65360	nuclear;11		24.833	3.883	8.095	51.875	184.173	0	202.696	233.505	93.372	560.687
VIT_06S0004G02230	Cellular component organization or biogenesis	Organelle organization		Cellular component organization	Cell cycle	0.984143	Unknown protein	0	0		1.346	0.085	0.675	0.229	9.922	1.516	11.038	9.555	1.621	24.969
VIT_06S0004G02910	Cellular component organization or biogenesis	Organelle organization	Chromosome organization	Cellular component organization		0.946105	Ruv DNA-helicase	AT5G22330	cytosol;12		26.613	24.885	21.399	26.023	32.094	21.176	33.729	32.26	29.403	45.438
VIT_06S0004G04240	Cellular component organization or biogenesis	Organelle organization	Chromosome organization	Cellular component organization		0.965236	Histone H2B	AT5G02570	nuclear;13		157.414	120.392	145.105	99.695	226.852	163.158	307.436	264.055	214.467	444.446
VIT_06S0004G04250	Cellular component organization or biogenesis	Organelle organization	Chromosome organization	Cellular component organization		0.96919	Histone H2B	AT5G59910	nuclear;14		332.654	221.866	358.273	211.16	482.286	345.984	599.149	587.704	428.907	1057.86
VIT_06S0004G04270	Cellular component organization or biogenesis	Organelle organization	Chromosome organization	Cellular component organization		0.98245	Histone H2A.4 HTA12	AT5G02560	nuclear;12		125.646	74.177	126.596	46.026	382.457	92.519	423.925	441.97	193.013	1039.14
VIT_06S0004G04300	Cellular component organization or biogenesis	Organelle organization	Chromosome organization	Cellular component organization		0.979676	Histone H2B	AT1G07790	nuclear;14		267.393	187.911	165.672	211.526	644.65	158.587	657.923	666.352	409.249	1460.16
VIT_06S0004G05150	Cellular component organization or biogenesis	Organelle organization		Cellular component organization		0.952578	TOC75 (translocon outer membrane complex 75)	AT3G46740	chloroplast;10		43.969	34.558	28.008	10.592	60.557	23.098	65.317	68.653	28.337	98.983
VIT_06S0004G05870	Cellular component organization or biogenesis	Organelle organization		Cellular component organization	Cell cycle	0.944347	Tubulin beta-3 chain	AT5G62700	nuclear;8|cytosol;5		7.914	1.729	8.959	0.512	46.315	1.148	151.338	99.747	46.183	312.731
VIT_06S0004G05900	Cellular component organization or biogenesis	Organelle organization		Cellular component organization		0.914481	Phosphopyruvate hydratase.	AT2G29560	cytosol;5|cytoskeleton;3.5|cytosol/peroxisome;3|cytoskeleton/nuclear;3|chloroplast;2		18.989	14.998	14.026	11.84	18.254	12.09	17.454	19.878	12.821	28.077
VIT_06S0004G07140	Cellular component organization or biogenesis	Organelle organization		Cellular component organization		0.906763	Maternal effect embryo arrest 67	AT3G10110	chloroplast;6|nuclear;4		22.86	19.03	23.627	15.245	38.513	22.647	27.229	31.235	21.258	41.131
VIT_06S0004G08260	Cellular component organization or biogenesis	Organelle organization		Cellular component organization		0.933602	Ribosomal protein L10 (RPL10B) 60S	AT1G26910	mitochondria;6.5|cytosol/mitochondria;4|nuclear;4		418.97	325.799	342.472	245.237	471.019	373.889	515.813	580.391	465.705	740.556
VIT_06S0004G08420	Cellular component organization or biogenesis	Organelle organization	Chromosome organization	Cellular component organization		0.954419	ATP-dependent DNA helicase recQ	AT1G31360	cytosol;6|nuclear;5		0.383	0.155	0.28	0.4	1.005	0	1.749	1.748	0.48	3.439
VIT_06S0061G00070	Cellular component organization or biogenesis	Organelle organization	Chromosome organization	Cellular component organization	Cell cycle	0.944428	Ubiquitin-conjugating enzyme E2 C	AT1G50490	nuclear;5|chloroplast;5		3.343	0.759	6.052	2.311	20.044	1.491	52.495	37.855	25.354	113.76
VIT_06S0061G01050	Cellular component organization or biogenesis			Cellular component organization		0.907576	Protein kinase SRPK1	AT4G35500	nuclear;11		14.612	12.291	12.16	8.952	14.447	10.671	17.334	18.257	12.357	21.092
VIT_06S0080G00440	Cellular component organization or biogenesis					0.908097	Ribosomal protein S9	AT3G49080	chloroplast;12		24.668	17.381	18.178	25.733	32.871	21.353	28.527	29.961	16.221	50.795
VIT_07S0005G00250	Cellular component organization or biogenesis			Cellular component organization		0.94439	P23 co-chaperone	AT4G02450	cytosol;8		203.904	152.019	115.476	114.923	241.144	83.39	247.527	225.457	169.206	347.008
VIT_07S0005G00270	Cellular component organization or biogenesis					0.910311	Unknown protein	AT1G02870	nuclear;6|chloroplast/mitochondria;3|mitochondria;3|chloroplast;3|cytosol/nuclear;3		32.746	22.451	35.333	35.838	51.887	43.235	46.952	45.858	38.472	72.793
VIT_07S0005G01030	Cellular component organization or biogenesis			Cellular component organization	Cell cycle	0.92856	Cellulose synthase CSLD5	AT1G02730	chloroplast;10.5		2.089	0.649	1.761	0.357	8.443	0.931	31.724	20.379	6.167	47.296
VIT_07S0005G01430	Cellular component organization or biogenesis	Organelle organization	Chromosome organization	Cellular component organization	Cell cycle	0.936104	PROLIFERA protein	AT4G02060	cytosol;8		1.148	0.204	0.205	4.738	7.803	1.044	10.602	10.871	5.581	24.293
VIT_07S0005G03090	Cellular component organization or biogenesis	Organelle organization	Chromosome organization	Cellular component organization	Cell cycle	0.973995	Cyclin-dependent protein kinase CDT1A	AT2G31270	nuclear;9.5|cytosol/nuclear;7.5		1.009	0.884	1.989	0.902	6.436	1.157	5.414	5.037	1.921	15.696
VIT_07S0005G03860	Cellular component organization or biogenesis	Organelle organization		Cellular component organization		0.904949	Transcription termination factor mitochondrial mTERF	AT5G07900	chloroplast;6|mitochondria;3.5|nuclear;3		2.77	2.443	4.461	1.822	4.499	3.031	4.325	3.383	2.726	7.325
VIT_07S0104G00960	Cellular component organization or biogenesis	Organelle organization	Chromosome organization	Cellular component organization		0.95413	Histone H2AXb HTA3	AT1G54690	mitochondria;8		14.528	2.104	10.707	43.59	122.061	2.116	152.245	155.865	79.649	438.093
VIT_07S0104G01060	Cellular component organization or biogenesis					0.959427	SWA1 (slow walker1); nucleotide binding	AT2G47990	nuclear;6|nuclear/plasma membrane;3|chloroplast;3|cytosol;3		14.457	10.246	7.488	5.759	21.165	9.715	18.627	15.518	13.678	28.552
VIT_07S0104G01070	Cellular component organization or biogenesis	Organelle organization	Chromosome organization	Cellular component organization	Cell cycle	0.933956	Cohesin complex subunit SCC3	AT2G47980	nuclear;3.5|endoplasmic reticulum;3|chloroplast;3|endoplasmic reticulum/plasma membrane;2.5|cytoskeleton/nuclear;2.5		11.032	10.808	11.376	7.609	15.291	9.329	17.164	13.351	14.295	20.345
VIT_07S0104G01530	Cellular component organization or biogenesis	Organelle organization		Cellular component organization		0.916251	Transcription termination factor mitochondrial mTERF	AT5G07900	nuclear;10		17.03	12.057	9.442	13.182	28.584	8.913	18.981	22.107	11.968	34.209
VIT_07S0129G00190	Cellular component organization or biogenesis	Organelle organization	Chromosome organization	Cellular component organization	Cell cycle	0.932383	Binding	AT1G64960	nuclear;7		1.106	0.758	2.006	0.862	2.95	1.035	8.639	6.912	1.852	14.408
VIT_07S0129G01020	Cellular component organization or biogenesis	Organelle organization	Chromosome organization	Cellular component organization		0.900533	MRG	AT4G37280	nuclear;9		31.19	22.65	23.644	25.102	32.105	20.958	33.203	37.649	30.105	43.208
VIT_07S0129G01080	Cellular component organization or biogenesis	Organelle organization		Cellular component organization	Cell cycle	0.935769	Microtubule end binding protein 1 (EB1)	AT5G67270	nuclear;10		1.656	0.119	1.671	1.664	8.692	0.565	27.561	22.259	12.193	58.055
VIT_07S0129G01100	Cellular component organization or biogenesis	Organelle organization		Cellular component organization	Cell cycle	0.910741	Cyclin D	AT3G50070	nuclear;14		12.394	1	8.503	0.499	45.966	8.535	35.996	38.529	27.995	53.715
VIT_07S0205G00150	Cellular component organization or biogenesis	Organelle organization	Chromosome organization	Cellular component organization		0.984848	WD40 repeat protein	AT2G13600	cytosol;8		19.678	13.142	17.598	11.061	23.153	12.783	28.137	23.145	17.233	44.085
VIT_08S0007G00190	Cellular component organization or biogenesis					0.984067	H/ACA ribonucleoprotein complex subunit 4	AT3G57150	cytosol;11		56.413	33.691	27.541	29.729	90.055	25.541	88.113	77.615	46.867	142.404
VIT_08S0007G03890	Cellular component organization or biogenesis	Organelle organization		Cellular component organization		0.977951	Brix domain-containing protein	AT3G23620	nuclear;4|cytosol/nuclear;4|cytosol;4|peroxisome;3		28.551	21.478	28.855	19.845	38.696	25.672	34.386	34.003	28.156	50.17
VIT_08S0007G04210	Cellular component organization or biogenesis	Organelle organization		Cellular component organization		0.927117	Ribosomal protein L24 60S	AT3G53020	cytosol;5|chloroplast;4|cytosol/nuclear;4		569.513	430.198	459.253	508.814	714.764	479.236	543.042	640.631	564.315	1002.18
VIT_08S0007G04690	Cellular component organization or biogenesis					0.952187	U3 small nucleolar RNA-associated protein 12	AT3G21540	chloroplast;7|nuclear;4		5.764	4.426	5.738	2.691	8.539	6.745	10.182	9.888	6.298	14.417
VIT_08S0007G05120	Cellular component organization or biogenesis	Organelle organization	Chromosome organization	Cellular component organization		0.9022	DNA gyrase B subunit	AT5G04130	chloroplast;11		10.185	14.025	10.602	9.497	14.591	6.803	16.387	16.612	11.188	23.573
VIT_08S0007G06150	Cellular component organization or biogenesis	Organelle organization		Cellular component organization		0.952778	Ribosomal protein L6 (RPL6A) 60S	AT1G18540	chloroplast;7		191.417	136.532	179.425	198.023	265.912	194.059	263.951	274.557	213.387	490.579
VIT_08S0007G07210	Cellular component organization or biogenesis	Organelle organization		Cellular component organization		0.905665	Ribosomal protein S28 (RPS28C) 40S	AT5G64140	chloroplast;9		85.911	43.621	47.624	40.642	112.277	51.519	69.831	94.547	53.504	139.026
VIT_08S0007G07410	Cellular component organization or biogenesis					0.977319	H/ACA ribonucleoprotein complex subunit 1 protein 1	AT3G03920	cytosol;7		44.289	27.622	39.92	18.436	97.4	37.851	66.873	69.426	45.873	143.801
VIT_08S0007G07490	Cellular component organization or biogenesis			Cellular component organization		0.936732	Binding	AT1G54385	nuclear;5|chloroplast;4|chloroplast/mitochondria;2|Golgi apparatus;2		0.515	0.081	0.489	1.957	3.703	0.263	9.401	5.954	1.942	21.56
VIT_08S0007G08660	Cellular component organization or biogenesis					0.930197	Binding	AT4G23540	cytosol/nuclear;3|nuclear;3|cytosol;3|vacuolar membrane;2|endoplasmic reticulum;2|endoplasmic reticulum/vacuolar membrane;2|chloroplast;2|plasma membrane;2|endoplasmic reticulum/plasma membrane;2		16.555	9.654	8.644	5.049	23.14	10.802	18.883	18.647	19.858	33.046
VIT_08S0040G00930	Cellular component organization or biogenesis	Organelle organization		Cellular component organization	Cell cycle	0.95307	Cyclin B-type	AT5G06150	chloroplast;6.5|cytosol;5|chloroplast/mitochondria;4.5		2.381	0.459	0.743	1.034	13.546	0.785	34.58	17.858	9.617	65.84
VIT_08S0040G03300	Cellular component organization or biogenesis	Organelle organization	Chromosome organization	Cellular component organization		0.950361	Histone H2A.4 HTA12	AT5G02560	nuclear;13		126.324	109.722	89.84	161.463	275.478	97.446	350.441	345.875	248.238	699.914
VIT_08S0056G01320	Cellular component organization or biogenesis					0.920823	Exosome complex exonuclease RRP6	AT5G35910	nuclear;11		28.657	23.947	30.011	28.5	33.906	23.213	35.44	32.16	30.272	40.702
VIT_08S0058G00500	Cellular component organization or biogenesis	Organelle organization	Chromosome organization	Cellular component organization	Cell cycle	0.926436	Breast cancer susceptibility protein 2b	AT5G01630	cytosol;10		1.635	0.862	1.083	1.587	3.693	3.008	4.043	5.203	1.568	9.986
VIT_08S0217G00020	Cellular component organization or biogenesis					0.922329	DNA-binding protein GBP16	AT3G51800	cytoskeleton/plasma membrane;3|cytoskeleton/nuclear;3|cytoskeleton;3|cytosol/nuclear;3|plasma membrane;3|cytosol/plasma membrane;3|nuclear/plasma membrane;3|nuclear;3|cytosol;3		88.058	58.924	68.744	50.851	108.423	76.425	80.789	87.594	77.89	137.493
VIT_09S0002G00840	Cellular component organization or biogenesis	Organelle organization	Chromosome organization	Cellular component organization		0.924198	Nuclear pore complex protein Nup107	AT3G14120	nuclear;7		11.216	10.735	10.006	5.706	13.868	12.64	15.613	15.642	11.111	22.129
VIT_09S0002G02240	Cellular component organization or biogenesis	Organelle organization		Cellular component organization		0.950509	Chaperonin GroEL	AT3G13860	mitochondria;8|chloroplast;6		9.127	4.686	3.705	4.442	13.978	5.342	9.563	10.015	6.346	19.162
VIT_09S0002G02330	Cellular component organization or biogenesis	Organelle organization	Chromosome organization	Cellular component organization		0.969972	Nucleosome/chromatin assembly factor group A	AT2G19480	cytosol;8|nuclear;5		65.692	59.015	58.139	55.806	89.748	39.364	90.799	90.319	71.946	137.918
VIT_09S0002G03930	Cellular component organization or biogenesis	Organelle organization		Cellular component organization		0.925674	Chaperonin GroEL	AT3G13470	chloroplast;14		22.862	25.268	20.073	13.349	37.795	12.546	46.321	65.344	23.087	91.464
VIT_09S0002G05090	Cellular component organization or biogenesis	Organelle organization	Chromosome organization	Cellular component organization	Cell cycle	0.975681	CENP-C	AT1G15660	nuclear;9		2.796	2.442	4.438	2.225	7.842	3.605	10.012	8.953	5.285	16.785
VIT_09S0002G05260	Cellular component organization or biogenesis	Organelle organization		Cellular component organization		0.938138	Microtubule-severing ATPase	AT1G80350	mitochondria;5|cytosol;5|chloroplast/mitochondria;3|nuclear;3		15.416	11.701	16.03	9.54	17.477	9.086	17.773	15.463	12.5	25.549
VIT_09S0054G00010	Cellular component organization or biogenesis					0.923201	Ribosomal protein L7 (RPL7D) 60S	AT3G13580	cytosol;10		145.717	110.398	102.934	104.535	185.999	124.595	133.545	162.734	106.069	261.878
VIT_09S0054G00640	Cellular component organization or biogenesis	Organelle organization	Chromosome organization	Cellular component organization	Cell cycle	0.936556	N-acetyltransferase ESCO1	AT4G31400	nuclear;9		0.313	0.047	0.441	0.597	1.504	0	1.11	1.962	0.524	3.55
VIT_09S0054G01030	Cellular component organization or biogenesis	Organelle organization		Cellular component organization		0.948619	Transcription termination factor mitochondrial mTERF	AT1G78930	chloroplast;11		2.574	1.565	2.163	0.388	5.53	1.178	3.548	3.566	3.172	7.124
VIT_10S0003G00630	Cellular component organization or biogenesis	Organelle organization	Chromosome organization	Cellular component organization		0.928195	Negative regulator of systemic acquired resistance (SNI1)	AT4G18470	chloroplast;6|chloroplast/mitochondria;4|nuclear;4		2.281	2.27	3.741	1.17	5.225	1.617	6.329	5.803	5.766	10.063
VIT_10S0003G01050	Cellular component organization or biogenesis	Organelle organization		Cellular component organization		0.936683	CHUP1 (chloroplast unusual positioning 1)	AT4G18570	chloroplast;10.5		10.549	14.704	9.022	2.52	17.446	0.618	23.994	17.129	5.866	55.646
VIT_10S0003G03080	Cellular component organization or biogenesis	Organelle organization	Chromosome organization	Cellular component organization	Cell cycle	0.932805	Minichromosome maintenance protein 3	AT5G46280	cytoskeleton;5|cytosol/peroxisome;2|peroxisome;2|nuclear;2|cytosol/nuclear;2|cytosol;2		1.518	0.572	1.024	3.429	7.523	1.639	13.415	15.17	6.698	27.595
VIT_10S0003G04280	Cellular component organization or biogenesis	Organelle organization	Chromosome organization	Cellular component organization	Cell cycle	0.960072	Breast cancer susceptibility1	AT4G21070	nuclear;7		0.172	0.1	0.185	0.402	1.88	0.099	3.518	2.864	0.994	7.817
VIT_10S0003G05680	Cellular component organization or biogenesis	Organelle organization		Cellular component organization		0.955202	CHUP1 (chloroplast unusual positioning 1)	AT3G25690	nuclear;11		0.155	0.08	0.079	0.011	2.039	0.196	5.031	2.941	0.833	10.425
VIT_10S0042G01220	Cellular component organization or biogenesis			Cellular component organization		0.961609	Translation initiation factor eIF-2 gamma subunit	AT1G04170	cytosol;5|cytosol/peroxisome;3|mitochondria;3|plasma membrane;2|chloroplast/mitochondria;2|nuclear/plasma membrane;2|nuclear;2		45.478	34.276	43.08	37.545	63.313	46.723	59.165	60.762	36.16	90.883
VIT_10S0071G00750	Cellular component organization or biogenesis	Organelle organization	Chromosome organization	Cellular component organization		0.972885	Protein arginine N-methyltransferase	AT3G20020	nuclear;4|vacuolar membrane;2|chloroplast;2|cytosol;2|Golgi apparatus/plasma membrane;1|cytoskeleton/plasma membrane;1|Golgi apparatus;1|endoplasmic reticulum;1|cytoskeleton;1|cytosol/peroxisome;1|plasma membrane;1|endoplasmic reticulum/plasma membrane;1|chloroplast/mitochondria;1		12.733	9.448	12.978	6.762	19.139	10.276	17.2	15.271	13.401	25.115
VIT_10S0071G00870	Cellular component organization or biogenesis	Organelle organization		Cellular component organization		0.956658	High mobility group B 6	AT5G23420	nuclear;10		3.79	0.919	3.11	6.462	43.295	1.332	38.728	43.579	19.501	149.072
VIT_11S0016G02240	Cellular component organization or biogenesis	Organelle organization		Cellular component organization		0.91405	Transcription termination factor mitochondrial mTERF	AT2G44020	mitochondria;11		10.075	10.14	10.28	9.095	13.728	7.787	11.543	10.762	8.862	15.959
VIT_11S0016G02530	Cellular component organization or biogenesis	Organelle organization	Chromosome organization	Cellular component organization		0.926784	Protein arginine N-methyltransferase	AT4G29510	cytosol;7|cytosol/endoplasmic reticulum;4|chloroplast;4		41.943	27.724	34.353	10.546	65.23	40	56.715	53.148	46.493	82.762
VIT_11S0016G02620	Cellular component organization or biogenesis	Organelle organization	Chromosome organization	Cellular component organization		0.922636	Histone acetyltransferase HAG2	AT5G56740	cytosol;8		20.697	20.164	22.268	13.013	35.075	26.807	28.778	25.947	25.143	47.635
VIT_11S0016G04090	Cellular component organization or biogenesis	Organelle organization	Chromosome organization	Cellular component organization	Cell cycle	0.976206	DNA repair protein MutS	AT3G24495	nuclear;11		1.033	0.217	0.881	0.722	2.591	0.739	3.25	3.408	1.425	6.363
VIT_11S0016G04780	Cellular component organization or biogenesis					0.9505	Ras GTP-binding protein (RAN2)	AT5G20020	chloroplast;10		201.309	136.583	152.08	115.664	212.047	105.153	308.502	270.376	200.828	408.821
VIT_11S0016G05240	Cellular component organization or biogenesis	Organelle organization		Cellular component organization		0.932371	Nuclear pore complex protein Nup205	AT5G51200	plasma membrane;10		8.097	5.856	9.181	4.043	14.005	10.578	14.885	11.97	7.653	19.534
VIT_11S0052G00290	Cellular component organization or biogenesis					0.963399	Ribosomal protein L7 (RPL7D) 60S	AT3G13580	cytosol;10		490.832	310.023	369.819	273.308	737.126	462.521	645.774	777.714	588.96	1206.52
VIT_11S0065G00340	Cellular component organization or biogenesis					0.908966	HUA enhancer 2 (HEN2)	AT2G06990	cytosol;7|cytosol/plasma membrane;4|nuclear;4		16.277	14.641	18.386	9.444	21.955	16.595	21.015	22.682	17.206	27.602
VIT_11S0065G01090	Cellular component organization or biogenesis					0.922126	DEAD box RNA helicase RH10	AT5G60990	cytosol;7|nuclear;5		20.633	18.555	19.635	14.495	22.164	12.844	24.601	23.126	22.895	33.682
VIT_11S0149G00130	Cellular component organization or biogenesis	Organelle organization	Chromosome organization	Cellular component organization	Cell cycle	0.967477	Mini-chromosome maintenance protein MCM5	AT2G07690	cytoskeleton;7		1.529	0.351	0.551	1.202	9.864	0.236	14.286	13.757	6.181	36.653
VIT_12S0028G03330	Cellular component organization or biogenesis	Organelle organization		Cellular component organization	Cell cycle	0.986706	Targeting protein	AT1G03780	nuclear;12		4.93	1.573	2.047	1.088	12.861	1.143	17.66	12.889	7.116	29.676
VIT_12S0028G03360	Cellular component organization or biogenesis	Organelle organization	Chromosome organization	Cellular component organization	Cell cycle	0.935281	Serine/threonine-protein kinase bub1,checkpoint-associated	AT2G20635	nuclear;11		0.325	0.031	0.156	1.13	1.822	0	3.833	3.436	1.689	9.021
VIT_12S0034G00970	Cellular component organization or biogenesis	Organelle organization		Cellular component organization	Cell cycle	0.908736	Peptidase C50, separase	AT4G22970	nuclear;6|plasma membrane;3		6.344	5.299	5.831	4.995	7.414	5.268	9.065	6.169	8.63	13.79
VIT_12S0034G02010	Cellular component organization or biogenesis	Organelle organization	Chromosome organization	Cellular component organization	Cell cycle	0.900729	Kinetochore protein NUF2	AT1G61000	chloroplast;6|cytosol;4		1.872	2.357	1.988	2.617	4.275	1.536	6.433	8.388	4.437	11.741
VIT_12S0035G00400	Cellular component organization or biogenesis	Organelle organization	Chromosome organization	Cellular component organization		0.942959	ATP-requiring DNA helicase RecQ	AT1G10930	plasma membrane;10		2.615	2.275	3.393	3.723	5.146	3.737	6.803	5.69	4.041	10.691
VIT_12S0035G01810	Cellular component organization or biogenesis	Organelle organization	Chromosome organization	Cellular component organization	Cell cycle	0.956366	Mitotic checkpoint MAD1	AT5G49880	nuclear;8		6.175	5.954	4.984	5.786	10.516	8.106	13.03	10.931	6.717	21.293
VIT_12S0059G00450	Cellular component organization or biogenesis	Organelle organization	Chromosome organization	Cellular component organization		0.967242	DNA topoisomerase I	AT5G55310	nuclear;13		15.476	13.66	18.294	8.47	24.223	15.17	25.912	22.437	15.9	34.808
VIT_12S0059G01070	Cellular component organization or biogenesis	Organelle organization	Chromosome organization	Cellular component organization	Cell cycle	0.917742	Chromosome associate protein subunit H	AT2G32590	chloroplast;7		0.931	0.408	0.792	3.987	4.258	1.022	8.419	6.016	3.259	19.497
VIT_12S0059G01970	Cellular component organization or biogenesis			Cellular component organization		0.924265	Nuclear assembly factor 1	0	nuclear;10.5		18.653	11.175	7.753	6.331	31.797	10.776	24.838	19.972	16.753	35.64
VIT_12S0142G00200	Cellular component organization or biogenesis					0.915872	Ribosomal protein L1 60S	AT3G58660	chloroplast;5|cytosol;5|chloroplast/mitochondria;3|nuclear;3		31.755	16.823	9.563	10.464	50.853	10.015	31.359	32.852	25.464	61.387
VIT_12S0142G00280	Cellular component organization or biogenesis	Organelle organization	Chromosome organization	Cellular component organization	Cell cycle	0.914284	Cell division cyle protein 45	AT3G25100	nuclear;8		0.158	0.081	0.111	1.434	1.484	0	3.885	3.802	1.068	9.097
VIT_12S0142G00670	Cellular component organization or biogenesis					0.907163	PMH2 (putative mitochondrial RNA helicase 2)	AT3G22330	chloroplast;8|mitochondria;6		35.738	28.872	20.406	15.733	45.729	16.996	39.885	35.145	28.051	54.153
VIT_13S0019G00850	Cellular component organization or biogenesis					0.921458	U3 small nucleolar ribonucleoprotein protein IMP4	AT1G63780	nuclear;4|chloroplast;4|chloroplast/mitochondria;3|cytosol;3		14.755	13.591	16.769	9.366	17.916	11.056	21.209	21.4	17.328	27.184
VIT_13S0019G03260	Cellular component organization or biogenesis					0.953353	Ribosomal protein L35a (RPL35aC) 60S	AT1G07070	cytosol;7|chloroplast;4		766.43	451.687	525.297	446.707	996.368	695.853	789.935	940.257	634.42	1558.17
VIT_13S0047G00510	Cellular component organization or biogenesis	Organelle organization	Chromosome organization	Cellular component organization		0.968857	DNA gyrase subunit A	AT3G10690	chloroplast;9		13.915	7.383	5.623	2.078	19.621	7.711	18.299	14.885	11.09	30.361
VIT_13S0064G00360	Cellular component organization or biogenesis	Organelle organization		Cellular component organization		0.939034	Notchless-like protein	AT5G52820	nuclear;8		15.829	10.922	10.584	4.019	21.402	10.208	19.698	21.237	15.766	29.219
VIT_13S0064G00560	Cellular component organization or biogenesis	Organelle organization	Chromosome organization	Cellular component organization	Cell cycle	0.938431	DNA topoisomerase, ATP-hydrolyzing	AT3G23890	cytosol;9		1.615	0.324	0.898	0.301	11.919	0.21	44.034	21.341	7.733	81.272
VIT_13S0064G01340	Cellular component organization or biogenesis	Organelle organization	Chromosome organization	Cellular component organization		0.965149	Histone H3	AT5G65360	nuclear;11		22.441	2.662	8.36	22.592	166.502	0	218.35	226.479	93.449	626.298
VIT_13S0067G00570	Cellular component organization or biogenesis	Organelle organization		Cellular component organization		0.923405	En/Spm transposon protein	AT2G40070	nuclear;10		12.901	10.82	12.086	10.702	15.147	9.062	31.957	21.879	13.822	41.743
VIT_13S0067G01420	Cellular component organization or biogenesis	Organelle organization		Cellular component organization	Cell cycle	0.953637	Cyclin 1b (CYC1b)	AT5G06150	cytosol;10		0.643	0.224	0.743	0.091	3.918	0	8.891	5.172	3.717	20.024
VIT_13S0067G01530	Cellular component organization or biogenesis	Organelle organization	Chromosome organization	Cellular component organization	Cell cycle	0.961556	BUB family protein kinase	AT5G05510	nuclear;12	0.889	0.075	0	0	0.293	1.306	0	2.296	1.845	0.672	5.208
VIT_13S0067G02530	Cellular component organization or biogenesis	Organelle organization	Chromosome organization	Cellular component organization	Cell cycle	0.961471	Unknown protein	AT2G40550	cytosol;8		1.743	0.941	0.682	4.275	13.266	0.397	14.248	14.284	6.956	39.971
VIT_13S0084G00080	Cellular component organization or biogenesis	Organelle organization		Cellular component organization		0.907842	MAP65/ASE1; t-snare	AT2G38720	chloroplast;7		0.835	0.536	1.78	4.199	3.972	1.617	11.188	7.144	4.058	21.839
VIT_13S0084G00650	Cellular component organization or biogenesis	Organelle organization	Chromosome organization	Cellular component organization		0.91773	Protein arginine N-methyltransferase 3	AT3G12270	nuclear;10		8.949	6.569	6.05	1.969	9.409	4.964	8.695	9.306	8.216	15.66
VIT_14S0030G00450	Cellular component organization or biogenesis	Organelle organization	Chromosome organization	Cellular component organization		0.946603	Histone H2AXb HTA3	AT1G54690	nuclear;10		59.719	27.079	32.033	61.319	101.169	57.162	91.846	90.737	53.643	173.299
VIT_14S0060G01440	Cellular component organization or biogenesis	Organelle organization	Chromosome organization	Cellular component organization		0.923864	DNA helicase RECQI1	AT3G05740	nuclear;11		1.8	0.989	1.139	1.802	3.814	2.91	3.308	3.386	1.611	6.817
VIT_14S0060G01630	Cellular component organization or biogenesis			Cellular component organization		0.984707	Translation initiation factor eIF-3 subunit 10	AT4G11420	cytosol;8		57.597	45.389	44.715	39.709	74.518	46.384	75.339	71.382	44.295	113.015
VIT_14S0060G02360	Cellular component organization or biogenesis	Organelle organization	Chromosome organization	Cellular component organization		0.903343	Histone H2A.4 HTA12	AT5G02560	nuclear;11		41.645	18.333	22.047	141.333	201.572	72.558	184.615	270.31	159.91	543.206
VIT_14S0060G02420	Cellular component organization or biogenesis	Organelle organization	Chromosome organization	Cellular component organization		0.92984	Transcription factor jumonji (jmjC) domain-containing protein	AT1G09060	nuclear;13		17.512	14.675	15.591	13.199	29.877	16.253	24.445	20.503	16.713	31.386
VIT_14S0066G02600	Cellular component organization or biogenesis	Organelle organization		Cellular component organization		0.927388	Unknown protein	AT3G28700	chloroplast;9		5.044	3.238	2.547	2.638	6.799	5.029	6.321	5.328	2.383	11.891
VIT_14S0068G01640	Cellular component organization or biogenesis					0.932585	Ribosomal protein L7A	AT3G62870	chloroplast;11		89.866	66.953	86.85	74.764	101.533	99.316	121.842	128.087	82.688	214.686
VIT_14S0068G02130	Cellular component organization or biogenesis	Organelle organization		Cellular component organization		0.908641	fidgetin-like 1	AT3G27120	nuclear;7|cytosol;6		4.97	4.405	6.052	7.986	10.894	3.898	15.949	11.544	11.623	21.926
VIT_14S0083G00950	Cellular component organization or biogenesis					0.919895	U3 small nucleolar RNA-associated protein IMP3	AT5G15750	cytosol;10		49.742	41.752	28.485	36.852	72.82	32.497	52.723	50.238	52.211	97.201
VIT_14S0083G00970	Cellular component organization or biogenesis					0.923097	Ribosomal protein L7A (RPL7aB) 60S	AT3G62870	chloroplast;7		177.538	109.489	171.567	143.531	241.612	193.703	197.914	210.529	139.08	382.366
VIT_14S0108G00440	Cellular component organization or biogenesis	Organelle organization		Cellular component organization	Cell cycle	0.937043	Tubulin alpha	AT1G50010	cytosol;7		13.153	2.885	9.92	3.714	71.535	1.652	283.889	169.691	64.515	536.985
VIT_14S0108G00710	Cellular component organization or biogenesis	Organelle organization	Chromosome organization	Cellular component organization	Cell cycle	0.934862	Chromosome condensation protein	AT5G48600	cytosol;10		0.824	0.258	0.336	1.948	4.634	0.307	12.798	10.567	4.484	24.019
VIT_14S0108G00850	Cellular component organization or biogenesis					0.935596	Ribosomal protein L34 (RPL34A) 60S	AT1G26880	cytosol;8		818.463	468.591	593.579	536.619	1309.11	762.025	979.562	1287.34	899.876	1736.35
VIT_14S0108G01630	Cellular component organization or biogenesis	Organelle organization		Cellular component organization	Cell cycle	0.942992	Unknown protein	AT3G01015	nuclear;13		0.941	0.279	0.136	0.377	4.364	0	11.13	9.466	4.923	20.56
VIT_14S0128G00400	Cellular component organization or biogenesis	Organelle organization		Cellular component organization		0.955777	Ras homolog gene family, member T1	AT5G27540	chloroplast;10		32.669	26.182	30.528	18.974	39.382	26.798	40.247	40.769	27.44	52.146
VIT_15S0021G00480	Cellular component organization or biogenesis	Organelle organization		Cellular component organization		0.937913	Dynamin-like protein 2b	AT3G60190	cytosol;11		52.551	46.343	51.083	42.957	54.702	46.868	67.44	55.224	54.324	75.127
VIT_15S0021G01920	Cellular component organization or biogenesis	Organelle organization		Cellular component organization		0.913742	Mitochondrial transcription termination factor mTERF	AT3G60400	chloroplast;8		1.833	1.516	1.913	0.881	3.424	3.043	3.379	3.781	2.049	5.556
VIT_15S0046G01110	Cellular component organization or biogenesis	Organelle organization	Chromosome organization	Cellular component organization	Cell cycle	0.915671	Histone H3.2	AT1G01370	mitochondria;11		1.931	3.122	2.957	3.017	9.27	0.775	4.938	6.719	6.741	17.983
VIT_15S0046G03200	Cellular component organization or biogenesis	Organelle organization		Cellular component organization		0.909819	ATP-dependent RNA helicase DDX6/DHH1	AT4G00660	peroxisome;7		54.721	43.89	60.286	37.949	69.62	65.263	77.337	70.177	53.126	95.695
VIT_15S0048G00380	Cellular component organization or biogenesis	Organelle organization		Cellular component organization	Cell cycle	0.95823	RAD51C DNA repair protein	AT2G45280	nuclear;7|chloroplast;4		3.574	2.593	2.459	1.441	4.943	3.378	5.621	4.11	3.761	11.851
VIT_15S0048G00650	Cellular component organization or biogenesis	Organelle organization		Cellular component organization	Cell cycle	0.944798	Unknown protein	AT3G60660	nuclear;3|cytosol/nuclear;3|cytosol;3|mitochondria/plasma membrane;2|plasma membrane;2|peroxisome;2|mitochondria;2		0.61	0	0.296	0.984	2.197	0	3.157	3.217	2.256	7.854
VIT_16S0013G01960	Cellular component organization or biogenesis	Organelle organization	Chromosome organization	Cellular component organization	Cell cycle	0.931329	Chromosome condensation	AT5G37630	cytosol;7|chloroplast;4|cytosol/nuclear;4		0.673	0.418	1.124	1.249	2.685	0.484	8.856	6.514	2.347	16.342
VIT_16S0022G01800	Cellular component organization or biogenesis					0.901063	RRNA-processing protein EBP2	AT3G22660	nuclear;12		27.306	15.476	11.503	11.169	42.247	10.046	27.187	25.69	18.198	46.484
VIT_16S0022G01820	Cellular component organization or biogenesis	Organelle organization		Cellular component organization	Cell cycle	0.930803	Microtubule associated protein (MAP65/ASE1) pleiade	AT5G51600	nuclear;7		1.668	0.935	2.28	1.183	7.738	1.025	28.557	18.236	8.445	46.63
VIT_16S0039G00430	Cellular component organization or biogenesis	Organelle organization	Chromosome organization	Cellular component organization	Cell cycle	0.910977	Cyclin-dependent protein kinase CDT1A	AT2G31270	chloroplast;5|nuclear;4		0.551	0.253	0	0.993	1.133	0.489	4.922	3.649	1.481	9.373
VIT_16S0039G00480	Cellular component organization or biogenesis	Organelle organization	Chromosome organization	Cellular component organization	Cell cycle	0.911462	No hit	0	cytosol;5|cytosol/endoplasmic reticulum;3|Golgi apparatus;3|chloroplast;3		0.35	0.884	0	2.82	3.785	0	10.794	8.108	3.919	18.014
VIT_16S0039G02110	Cellular component organization or biogenesis	Organelle organization		Cellular component organization		0.948189	AAA-type ATPase	AT3G03060	plasma membrane;7|mitochondria/plasma membrane;4|Golgi apparatus/plasma membrane;4|vacuolar membrane;4		8.888	5.481	6.735	2.499	12.29	4.946	11.487	13.25	9.53	18.12
VIT_16S0050G00280	Cellular component organization or biogenesis	Organelle organization		Cellular component organization	Cell cycle	0.968969	Tubulin beta-8	0	chloroplast;10		13.612	4.361	6.733	4.227	25.758	12.454	36.039	29.36	19.987	55.275
VIT_16S0050G00380	Cellular component organization or biogenesis	Organelle organization		Cellular component organization	Cell cycle	0.905002	Tubulin beta-1	AT5G23860	nuclear;6|cytoskeleton/nuclear;4|cytosol;4		113.888	68.788	144.702	27.382	158.838	114.748	217.125	188.849	94.328	267.666
VIT_16S0050G00880	Cellular component organization or biogenesis	Organelle organization	Chromosome organization	Cellular component organization		0.97394	RRNA 2'-O-methyltransferase fibrillarin	AT5G52470	cytosol;7|peroxisome;5		117.823	52.946	40.79	33.051	165.408	60.171	144.287	135.574	105.209	278.572
VIT_16S0098G01830	Cellular component organization or biogenesis	Organelle organization	Chromosome organization	Cellular component organization		0.911166	Transcription factor jumonji (jmjC) domain-containing protein	AT4G00990	nuclear;13		29.487	24.477	19.768	11.106	46.076	12.326	47.869	36.334	28.542	54.012
VIT_17S0000G00250	Cellular component organization or biogenesis	Organelle organization	Chromosome organization	Cellular component organization	Cell cycle	0.946026	Unknown protein	AT5G50930	nuclear;9		2.081	3.397	6.424	4.172	10.209	0	10.153	10.745	6.536	24.48
VIT_17S0000G02300	Cellular component organization or biogenesis	Organelle organization	Chromosome organization	Cellular component organization		0.952345	POT1 (protection of telomeres 1)	AT2G05210	cytosol;8		3.476	4.188	4.287	1.938	6.793	3.336	5.192	5.984	4.072	12.322
VIT_17S0000G04000	Cellular component organization or biogenesis	Organelle organization	Chromosome organization	Cellular component organization		0.938329	Actin-related protein 4	AT1G18450	cytosol;12		33.303	22.303	30.418	9.549	47.88	15.345	48.995	52.163	31.149	67.35
VIT_17S0000G04010	Cellular component organization or biogenesis	Organelle organization	Chromosome organization	Cellular component organization		0.931653	Actin-related protein 4	AT1G18450	nuclear;8.5|cytosol/nuclear;6		15.654	9.365	13.337	6.336	23.825	16.208	19.786	18.31	18.348	32.195
VIT_17S0000G04170	Cellular component organization or biogenesis	Organelle organization	Chromosome organization	Cellular component organization	Cell cycle	0.940212	DNA mismatch repair protein MSH2 (MSH2)	AT3G18524	nuclear;7|cytosol/nuclear;7|cytosol;7		1.973	1.307	0.588	0.875	4.233	2.108	7.477	6.689	3.77	11.304
VIT_17S0000G04310	Cellular component organization or biogenesis					0.946168	DEAD (Asp-Glu-Ala-Asp) box polypeptide 18	AT3G18600	cytosol;7|nuclear;4		18.805	10.889	16.827	6.889	20.415	16.279	23.667	24.101	19.593	39.532
VIT_17S0000G04330	Cellular component organization or biogenesis	Organelle organization	Chromosome organization	Cellular component organization	Cell cycle	0.946348	Kinesin family member 18/19	AT1G18550	nuclear;7|cytosol;4		0.565	0.169	0.686	0.27	3.851	0.094	11.26	7.385	2.757	18.847
VIT_17S0000G04560	Cellular component organization or biogenesis	Organelle organization	Chromosome organization	Cellular component organization	Cell cycle	0.965589	Kinetochore protein	AT5G35520	nuclear;5|cytosol;4|cytosol/endoplasmic reticulum;2|cytosol/peroxisome;2|cytosol/plasma membrane;2|cytoskeleton;2|chloroplast;2		2.024	1.503	1.56	2.321	7.749	0.763	8.851	6.941	5.742	21.801
VIT_17S0000G04640	Cellular component organization or biogenesis					0.95751	H/ACA ribonucleoprotein complex subunit 2	AT5G08180	cytosol;6|peroxisome;4|chloroplast;4		129.109	84.567	80.381	46.431	180.59	81.696	125.957	138.003	102.092	267.328
VIT_17S0000G06240	Cellular component organization or biogenesis	Organelle organization		Cellular component organization		0.973941	Unknown protein	AT5G62440	cytosol;6		51.681	37.14	32.547	33.003	69.768	30.613	63.034	70.526	53.236	122.808
VIT_17S0000G07440	Cellular component organization or biogenesis	Organelle organization	Chromosome organization	Cellular component organization	Cell cycle	0.964102	Replication protein A 70 kDa DNA-binding subunit	AT5G08020	chloroplast;7		18.791	12.747	12.33	11.421	27.736	14.763	23.292	18.622	19.998	43.15
VIT_17S0000G08890	Cellular component organization or biogenesis	Organelle organization		Cellular component organization	Cell cycle	0.968881	Cell division control protein 48 homolog E	AT5G03340	cytosol;7|nuclear;4		42.234	34.197	37.774	40.798	51.404	38.203	59.948	52.692	41.036	75.889
VIT_17S0000G09320	Cellular component organization or biogenesis	Organelle organization		Cellular component organization	Cell cycle	0.949772	AAA-type ATPase	AT4G24710	cytosol;6|cytosol/endoplasmic reticulum;3|cytosol/plasma membrane;3|nuclear;3|chloroplast;3		0.387	0.039	0.347	1.314	3.982	0.204	5.441	5.578	3.192	15.677
VIT_17S0000G09980	Cellular component organization or biogenesis	Organelle organization	Chromosome organization	Cellular component organization		0.964675	REF6 (relative of early flowering 6)	AT3G48430	nuclear;4|plasma membrane;2|endoplasmic reticulum/plasma membrane;2|cytoskeleton/nuclear;2|endoplasmic reticulum;2|extracellular;2|chloroplast;2		22.759	16.511	21.772	18.875	30.15	15.788	31.352	25.883	21.143	38.221
VIT_18S0001G01940	Cellular component organization or biogenesis			Cellular component organization		0.949578	Ripening regulated protein DDTFR8	AT3G03773	chloroplast;8		109.349	58.519	50.203	26.986	140.818	46.786	119.795	116.386	90.265	196.212
VIT_18S0001G02060	Cellular component organization or biogenesis	Organelle organization		Cellular component organization	Cell cycle	0.945269	Cyclin A1	AT1G44110	chloroplast;9		1.667	0.204	1.12	0.998	7.23	1.352	18.486	13.425	5.826	46.25
VIT_18S0001G03070	Cellular component organization or biogenesis	Organelle organization		Cellular component organization		0.907077	SPla/RYanodine receptor (SPRY) domain-containing protein	AT1G35470	cytosol;9		35.353	29.549	34.518	33.874	40.271	26.113	47.797	42.242	39.9	53.607
VIT_18S0001G07220	Cellular component organization or biogenesis	Organelle organization		Cellular component organization	Cell cycle	0.929759	Cyclin delta-2	AT2G22490	cytosol;5|nuclear;4|cytoskeleton/nuclear;2|chloroplast;2		3.925	0.999	1.825	1.573	15.731	8.796	24.897	7.412	11.034	40.056
VIT_18S0001G07550	Cellular component organization or biogenesis	Organelle organization		Cellular component organization	Cell cycle	0.913382	Kinesin family member 4/7/21/27	AT5G60930	nuclear;12		1.18	0.483	0.914	3.92	4.755	0.392	20.187	12.958	5.746	35.291
VIT_18S0001G07580	Cellular component organization or biogenesis	Organelle organization		Cellular component organization	Cell cycle	0.940577	Unknown	0	nuclear;9		0.344	0.231	0	0.278	2.861	0.347	8.225	5.197	3.255	14.693
VIT_18S0001G09580	Cellular component organization or biogenesis	Organelle organization		Cellular component organization	Cell cycle	0.954578	Cyclin A3;1	AT5G43080	endoplasmic reticulum;4|chloroplast;4|plasma membrane;2|chloroplast/mitochondria;2|nuclear/plasma membrane;2|nuclear;2		2.295	1.497	2.591	2.751	7.009	3.602	9.233	9.222	4.398	23.187
VIT_18S0001G13090	Cellular component organization or biogenesis			Cellular component organization		0.938735	Proteasome 26S AAA-ATPase subunit (RPT4)	AT1G45000	cytosol;8		25.683	17.324	20.631	23.025	29.386	22.162	27.778	27.741	26.157	39.252
VIT_18S0001G14170	Cellular component organization or biogenesis	Organelle organization		Cellular component organization	Cell cycle	0.940611	Cyclin-dependent protein kinase regulator CYCB2_4	AT1G76310	cytosol;6|nuclear;5		3.282	0.476	1.711	0.393	10.669	0.211	31.772	23.123	14.502	56.85
VIT_18S0072G00340	Cellular component organization or biogenesis	Organelle organization		Cellular component organization		0.975708	Ribosomal protein L3 (RPL3B) 60S	AT1G43170	chloroplast;5|cytosol;5|endoplasmic reticulum;2		213.012	129.994	218.208	136.482	306.984	182.072	374.609	388.906	219.238	696.162
VIT_18S0072G00800	Cellular component organization or biogenesis	Organelle organization	Chromosome organization	Cellular component organization		0.968976	Histone H3	AT5G65360	nuclear;11		26.24	6.279	11.082	29.815	229.864	6.335	302.019	258.558	90.59	832.906
VIT_18S0122G00470	Cellular component organization or biogenesis	Organelle organization	Chromosome organization	Cellular component organization	Cell cycle	0.952686	Spindle checkpoint protein Bub1b	AT2G33560	nuclear;6|cytosol;5		2.83	2.278	1.99	2.867	10.437	3.412	19.091	11.887	8.207	42.369
VIT_18S0122G01130	Cellular component organization or biogenesis	Organelle organization	Chromosome organization	Cellular component organization	Cell cycle	0.951316	BRCA1 interacting protein C-terminal helicase 1	AT1G20750	nuclear;10		0.217	0.127	0.167	0.723	1.38	0.063	2.245	1.753	0.548	4.626
VIT_19S0015G00830	Cellular component organization or biogenesis					0.943555	Proliferating cell nuclear protein P120	AT4G26600	nuclear;6.5|cytosol/nuclear;4		27.703	23.007	19.71	14.927	33.767	20.941	36.394	38.345	24.264	47.487
VIT_19S0085G00230	Cellular component organization or biogenesis	Organelle organization		Cellular component organization		0.931079	Transcription termination factor mitochondrial mTERF	AT1G79220	chloroplast;12.5		3.361	2.831	4.233	1.279	5.201	2.772	4.53	3.554	3.644	8.003
VIT_19S0085G00490	Cellular component organization or biogenesis	Organelle organization		Cellular component organization		0.930732	FtsH protease 12	AT1G79560	plasma membrane;9		7.124	4.97	4.412	1.818	9.849	4.78	9.937	12.403	6.674	15.24
VIT_19S0085G00690	Cellular component organization or biogenesis	Organelle organization		Cellular component organization	Cell cycle	0.950631	Cyclin-dependent protein kinase CYCB3	AT1G16330	nuclear;6|chloroplast;5		0.32	0.082	0.141	0.827	3.007	0	6.401	4.147	2.035	15.034
VIT_19S0090G01570	Cellular component organization or biogenesis					0.947913	Ribosomal protein S8 (RPS8A) 40S	AT5G20290	nuclear;6|chloroplast;5		555.047	325.808	457.736	417.397	905.426	564.648	647.676	731.824	569.057	1229.68
VIT_00S0194G00140	Cellular component organization or biogenesis	Organelle organization	Chromosome organization	Cellular component organization		0.919034	Agenet domain-containing protein	AT5G55600	nuclear;6|cytosol/nuclear;6|cytosol;6		4.963	3.985	4.715	1.619	7.757	2.691	8.364	6	5.31	9.524
VIT_00S0704G00040	Cellular component organization or biogenesis	Organelle organization		Cellular component organization	Cell cycle	0.901588	Calmodulin-binding	AT4G21820	nuclear;7		0.333	0.083	0.466	0.175	1.63	0	7.235	6.202	1.265	10.51
VIT_00S0880G00020	Cellular component organization or biogenesis			Cellular component organization		0.980037	Translation initiation factor eIF-3 subunit 7	0	cytosol;7		58.314	37.995	51.256	46.8	70.637	47.017	81.671	75.196	54.38	110.913
VIT_00S0992G00030	Cellular component organization or biogenesis	Organelle organization		Cellular component organization	Cell cycle	0.948296	Calmodulin-binding	AT4G21820	chloroplast;8		0.364	0.525	0	0.988	5.113	0	9.588	9.189	4.86	20.925
VIT_00S1404G00010	Cellular component organization or biogenesis	Organelle organization		Cellular component organization	Cell cycle	0.951172	Calmodulin-binding	AT4G21820	chloroplast;5|mitochondria;4|mitochondria/plasma membrane;2|cytosol/mitochondria;2|nuclear;2|cytosol/nuclear;2|cytosol;2		0.632	0.154	0.276	0.238	3.359	0.162	9.374	6.386	2.446	17.928
VIT_01S0010G01810	Cellular component organization or biogenesis	Organelle organization		Cellular component organization		0.921489	Tetratricopeptide repeat (TPR)-containing	AT3G18420	chloroplast;12		37.535	18.685	21.398	18.564	82.668	14.624	45.233	60.918	20.587	96.914
VIT_01S0011G03320	Cellular component organization or biogenesis	Organelle organization	Chromosome organization	Cellular component organization	Cell cycle	0.974776	Arabidopsis histidine phosphotransfer AHP2	AT1G13330	cytosol/nuclear;6.5|cytosol;6.5|nuclear;5.5		1.11	0.203	0	0.448	3.476	0.853	2.952	2.795	1.971	7.823
VIT_02S0154G00600	Cellular component organization or biogenesis			Cellular component organization		0.943999	Pectinesterase family	AT5G47500	chloroplast;13		1.577	0.371	0.901	0.031	9.503	0.282	26.971	14.196	5.119	64.848
VIT_03S0091G00320	Cellular component organization or biogenesis					0.905782	Ribosomal rna assembly protein mis3	AT5G08420	nuclear;11		33.446	25.77	32.915	19.958	44.238	28.033	34.028	34.758	34.908	51.233
VIT_04S0008G03750	Cellular component organization or biogenesis			Cellular component organization		0.932776	Translation initiation factor eIF-3 subunit 6	AT5G25757	cytosol;12		55.914	38.007	62.434	53.833	63.817	51.537	74.561	68.739	51.16	107.287
VIT_04S0008G07070	Cellular component organization or biogenesis			Cellular component organization		0.943651	Translation initiation factor eIF-3 subunit 9	AT5G27640	chloroplast;4|cytosol;3|cytoskeleton/nuclear;2|peroxisome;2|cytoskeleton;2|nuclear;2		54.23	43.065	37.219	50.016	65.17	31.991	67.488	63.199	43.627	101.475
VIT_04S0023G00980	Cellular component organization or biogenesis	Organelle organization	Chromosome organization	Cellular component organization		0.902024	SET domain protein	AT2G23740	nuclear;14		8.52	7.877	8.946	8.875	11.175	9.283	16.154	13.048	11.97	18.281
VIT_04S0023G01610	Cellular component organization or biogenesis	Organelle organization	Chromosome organization	Cellular component organization		0.926409	DDM1 (decreased DNA methylation 1)	AT5G66750	cytosol;11		0.975	0.192	0.688	1.947	6.93	6.626	12.623	11.351	4.28	29.548
VIT_05S0020G00420	Cellular component organization or biogenesis			Cellular component organization		0.901306	Polygalacturonase GH28	AT1G48100	extracellular;7		2.085	1.894	10.138	0.14	12.715	0.546	181.377	106.973	1.391	321.906
VIT_05S0020G02910	Cellular component organization or biogenesis	Organelle organization		Cellular component organization		0.907033	STE11 protein kinase homolog NPK1	AT3G06030	nuclear;6|nuclear/plasma membrane;3|cytoskeleton;3|cytosol/nuclear;3		0.814	0.233	1.053	2.245	2.567	0.803	9.069	6.908	2.811	14.633
VIT_05S0049G01720	Cellular component organization or biogenesis	Organelle organization		Cellular component organization	Cell cycle	0.947563	Unknown	0	nuclear;12		0.924	0.29	0	0.588	4.847	0	9.869	8.089	4.091	15.824
VIT_05S0049G02220	Cellular component organization or biogenesis	Organelle organization	Chromosome organization	Cellular component organization		0.911943	Histone-lysine N-methyltransferase, H3 lysine-9 specific SUVH9	AT4G13460	nuclear;7|cytosol;5		5.598	6.398	9.148	7.089	9.681	7.201	11.561	9.177	6.261	16.234
VIT_06S0004G01080	Cellular component organization or biogenesis	Organelle organization	Chromosome organization	Cellular component organization	Cell cycle	0.931454	Chromomethylase	AT1G69770	cytosol;6|cytosol/peroxisome;4|nuclear;4		0.654	0.606	0.805	2.439	4.325	0.493	12.161	7.96	3.711	27.358
VIT_06S0004G02090	Cellular component organization or biogenesis					0.96315	Nucleolar GTP-binding protein NOG1	AT1G50920	cytosol;12		42.055	27.315	23.754	19.729	65.769	29.276	65.236	62.07	46.821	91.656
VIT_06S0004G03890	Cellular component organization or biogenesis	Organelle organization	Chromosome organization	Cellular component organization		0.96331	Histone H4	AT5G59970	nuclear;9		278.342	153.348	76.59	156.531	520.989	249.786	495.707	438.891	386.092	976.597
VIT_06S0004G04370	Cellular component organization or biogenesis	Organelle organization	Chromosome organization	Cellular component organization		0.964291	Histone H4	AT5G59970	nuclear;9		44.522	16.75	26.471	62.541	429.404	21.944	547.77	579.372	218.694	1574.55
VIT_06S0009G01200	Cellular component organization or biogenesis	Organelle organization	Chromosome organization	Cellular component organization		0.976205	Argonaute	AT2G27040	nuclear;12		37.659	29.767	36.227	20.893	58.92	35.958	67.81	56.497	46.111	89.786
VIT_06S0009G02520	Cellular component organization or biogenesis	Organelle organization	Chromosome organization	Cellular component organization	Cell cycle	0.934733	Replication factor C subunit 1	AT5G22010	cytosol;5|cytosol/peroxisome;3|nuclear;3|plasma membrane;2.5|endoplasmic reticulum/plasma membrane;2.5		17.397	14.346	14.159	11.905	19.707	11.508	19.858	16.672	17.021	24.189
VIT_07S0005G00620	Cellular component organization or biogenesis					0.921981	U3 small nucleolar RNA-associated protein 14	AT4G02400	nuclear;9		18.794	15.628	14.718	15.21	17.91	14.837	24.579	22.997	19.647	31.417
VIT_07S0005G03990	Cellular component organization or biogenesis	Organelle organization		Cellular component organization	Cell cycle	0.90421	Unknown protein	AT1G04030	nuclear;9		0.901	0.368	0.698	0.023	4.402	0.182	21.175	14.287	6.558	29.273
VIT_07S0005G04190	Cellular component organization or biogenesis	Organelle organization	Chromosome organization	Cellular component organization		0.937729	Histone-lysine N-methyltransferase SUVR4	AT3G04380	chloroplast;8		7.23	6.779	8.144	6.711	9.825	8.404	15.836	11.852	10.248	23.231
VIT_07S0130G00270	Cellular component organization or biogenesis	Organelle organization	Chromosome organization	Cellular component organization		0.906086	Unknown protein	AT5G08450	nuclear;8		26.998	20.659	17.072	19.849	37.137	15.487	34.847	29.807	24.691	40.621
VIT_07S0130G00390	Cellular component organization or biogenesis	Organelle organization	Chromosome organization	Cellular component organization		0.957509	DNA (cytosine-5)-methyltransferase	AT5G49160	chloroplast;6.5|chloroplast/mitochondria;4.5		3.736	2.659	3.359	4.317	8.882	2.682	13.783	11.978	6.388	21.592
VIT_07S0141G00330	Cellular component organization or biogenesis	Organelle organization		Cellular component organization	Cell cycle	0.947969	F-box protein (FBL17)	AT3G54650	chloroplast;12		0.828	0.205	1.024	1.337	4.118	0.414	8.942	8.545	2.595	19.873
VIT_08S0007G00040	Cellular component organization or biogenesis	Organelle organization	Chromosome organization	Cellular component organization		0.956755	Histone H4	AT5G59970	nuclear;9		391.093	247.151	134.003	229.159	832.387	201.232	548.938	453.016	360.96	1355.09
VIT_08S0007G00350	Cellular component organization or biogenesis	Organelle organization		Cellular component organization		0.925586	Import inner membrane translocase subunit Tim9, Mitochondrial	AT3G46560	chloroplast;8		29.517	19.503	25.242	28.76	50.935	35.975	37.132	41.432	30.728	74.339
VIT_08S0007G03130	Cellular component organization or biogenesis			Cellular component organization		0.903897	Small nuclear ribonucleoprotein G	AT2G23930	cytosol;7		541.995	383.489	374.689	365.798	710.707	467.856	607.925	507.837	657.991	947.153
VIT_08S0007G06800	Cellular component organization or biogenesis	Organelle organization	Chromosome organization	Cellular component organization		0.942089	Chromomethylase	AT1G80740	nuclear;5|mitochondria;4|cytosol/mitochondria;2|cytosol;2		0.868	0.381	0.581	1.332	3.397	1.219	6.445	3.905	2.953	15.27
VIT_08S0007G07130	Cellular component organization or biogenesis					0.936961	Pre-rRNA processing protein RRP5	AT3G11964	nuclear;7		7.549	5.762	6.678	2.869	14.014	9.142	13.436	10.76	7.199	17.915
VIT_08S0007G07180	Cellular component organization or biogenesis			Cellular component organization		0.932464	Translation initiation factor eIF-3 subunit 8	AT3G56150	cytosol;7|nuclear;5		63.544	52.699	46.278	52.856	72.778	48.122	84.859	82.575	50.495	103.36
VIT_08S0007G07790	Cellular component organization or biogenesis	Organelle organization		Cellular component organization		0.941742	UVI4 (polychome, UV-B-insensitive 4)	AT2G42260	nuclear;12		0.502	0.159	0.78	2.209	5.907	0	15.586	11.183	5.1	34.093
VIT_08S0040G03290	Cellular component organization or biogenesis	Organelle organization	Chromosome organization	Cellular component organization	Cell cycle	0.907784	Mini-chromosome maintenance protein MCM8	AT3G09660	chloroplast;6|nuclear;3		0.48	0.419	0.403	0.528	0.909	0.335	1.913	2.289	1.225	3.707
VIT_09S0002G00620	Cellular component organization or biogenesis					0.962354	Embryo sac development arrest 25	AT1G72440	nuclear;11		9.893	7.011	8.142	3.416	15.611	6.533	14.326	12.596	9.795	19.732
VIT_10S0003G04610	Cellular component organization or biogenesis					0.943406	RNA, U3 small nucleolar interacting protein 2	AT4G05410	nuclear;6|cytoskeleton/nuclear;4|chloroplast;4		10.952	8.207	7.022	4.021	12.239	6.163	13.766	12.493	9.925	18.356
VIT_10S0116G00160	Cellular component organization or biogenesis	Organelle organization	Chromosome organization	Cellular component organization		0.987905	Bromo-adjacenty (BAH) domain-containing protein	AT4G22140	cytosol;13		26.622	17.602	18.259	13.27	46.472	15.584	43.395	34.096	31.398	74.564
VIT_11S0016G00460	Cellular component organization or biogenesis	Organelle organization		Cellular component organization	Cell cycle	0.952343	Kinesin TETRASPORE (NACK1)	AT3G43210	nuclear;5|chloroplast;4|cytosol;4		0.642	0.166	0.484	0.273	2.153	0.417	5.438	3.397	2.037	9.847
VIT_11S0016G01730	Cellular component organization or biogenesis	Organelle organization	Chromosome organization	Cellular component organization		0.931481	VIP3 (vernalization independence 3)	AT4G29830	cytosol;9		24.903	16.643	30.489	13.145	38.036	27.353	34.865	28.322	22.534	55.488
VIT_11S0016G03020	Cellular component organization or biogenesis			Cellular component organization		0.901826	Pectinesterase family	AT5G19730	chloroplast;12		13.546	2.016	0.189	0.145	7.266	0.212	55.709	15.107	1.221	105.9
VIT_11S0037G00880	Cellular component organization or biogenesis	Organelle organization	Chromosome organization	Cellular component organization		0.908692	Histone-lysine N-methyltransferase ASHR3	AT4G30860	nuclear;6|chloroplast;5		0.114	0.033	0	0.95	1.252	0	3.582	3.636	2.089	8.138
VIT_12S0028G00940	Cellular component organization or biogenesis	Organelle organization		Cellular component organization	Cell cycle	0.92727	Electron transfer flavoprotein alpha-subunit precursor (Alpha-ETF)	AT1G06660	nuclear;12		0.541	0.286	0.461	0.911	2.883	0	12.375	7.27	3.701	26.029
VIT_12S0034G00950	Cellular component organization or biogenesis	Organelle organization	Chromosome organization	Cellular component organization	Cell cycle	0.926948	Kinetochore protein	AT3G54630	chloroplast;6|chloroplast/mitochondria;4|nuclear;4		2.317	1.446	3.284	5.561	7.422	4.579	14.789	10.898	6.652	27.767
VIT_12S0055G00390	Cellular component organization or biogenesis			Cellular component organization		0.960707	COP9 signalosome complex subunit 8	AT4G14110	cytosol;6|nuclear;4		25.738	24.256	26.683	27.674	42.408	29.378	38.388	35.956	31.247	67.195
VIT_13S0019G00760	Cellular component organization or biogenesis	Organelle organization	Chromosome organization	Cellular component organization		0.943669	Histone H4	AT5G59970	nuclear;9		54.987	32.768	24.83	83.437	165.231	61.591	132.447	123.689	59.109	335.522
VIT_13S0019G00780	Cellular component organization or biogenesis	Organelle organization	Chromosome organization	Cellular component organization		0.967028	Histone H4	AT5G59970	nuclear;9		94.651	18.807	34.944	91.902	399.146	130.083	491.911	498.321	249.571	1179.1
VIT_13S0019G00800	Cellular component organization or biogenesis	Organelle organization	Chromosome organization	Cellular component organization		0.957444	Histone H4	AT5G59970	nuclear;9		20.616	2.517	6.963	23.553	130.142	7.211	126.31	185.096	74.577	388.165
VIT_13S0067G03650	Cellular component organization or biogenesis	Organelle organization	Chromosome organization	Cellular component organization		0.969634	Histone H4	AT5G59970	nuclear;9		259.167	170.439	297.818	220.047	667.611	314.856	716.231	640.5	376.851	1752.35
VIT_14S0030G01270	Cellular component organization or biogenesis					0.943486	Nucleolar protein 56	AT3G05060	cytosol;6.5|cytosol/endoplasmic reticulum;4|nuclear;4		79.929	48.691	48.831	31.018	196.079	55.833	130.904	112.729	90.306	224.986
VIT_14S0030G02190	Cellular component organization or biogenesis	Organelle organization		Cellular component organization		0.916781	FtsH protease	AT3G04340	plasma membrane;11		10.063	10.447	6.463	5.892	16.609	6.579	13.863	15.051	8.56	19.835
VIT_14S0036G01120	Cellular component organization or biogenesis	Organelle organization		Cellular component organization	Cell cycle	0.94587	Unknown	0	nuclear;10		0.742	0.127	0	0.108	3.011	0	7.999	6.207	2.084	12.976
VIT_14S0060G00450	Cellular component organization or biogenesis	Organelle organization	Chromosome organization	Cellular component organization	Cell cycle	0.906119	Protein-serine/threonine kinase haspin-related	AT1G09450	nuclear;8		0.639	0.378	0.472	4.68	4.432	0.369	8.342	6.184	3.664	21.548
VIT_14S0060G01150	Cellular component organization or biogenesis	Organelle organization	Chromosome organization	Cellular component organization		0.925405	Serine/threonine protein phosphatase	AT1G56440	chloroplast;5|Golgi apparatus;2|mitochondria;2|nuclear;2		13.326	12.35	14.065	13.303	18.147	16.883	17.472	17.21	16.005	26.933
VIT_14S0068G00410	Cellular component organization or biogenesis					0.950582	Transducin family protein / WD-40 repeat	AT5G15550	cytosol;6|cytosol/endoplasmic reticulum;3|cytosol/peroxisome;3|nuclear;3		15.69	9.521	8.951	5.689	17.447	9.101	16.345	16.142	13.382	25.613
VIT_14S0108G00510	Cellular component organization or biogenesis	Organelle organization	Chromosome organization	Cellular component organization		0.9426	Nucleosome assembly protein (NAP-related) NRP2	AT1G74560	cytosol;8		55.883	46.549	53.991	56.844	76.881	57.266	72.75	65.636	70.469	118.417
VIT_14S0128G00440	Cellular component organization or biogenesis			Cellular component organization	Cell cycle	0.923871	Tangled	AT3G05330	nuclear;7|chloroplast;5		1.789	0.259	0.876	0.211	8.453	0.458	26.941	18.24	9.057	37.245
VIT_15S0021G00210	Cellular component organization or biogenesis	Organelle organization	Chromosome organization	Cellular component organization		0.904005	EMB2411	AT1G08840	plasma membrane;8	0.889	0.334	0.267	0.636	0.772	0.952	0.986	1.92	1.796	0.979	4.113
VIT_16S0013G00300	Cellular component organization or biogenesis	Organelle organization	Chromosome organization	Cellular component organization		0.91254	ATP-dependent DNA helicase	AT4G25120	nuclear;11	0.889	0.181	0.198	0	0.573	0.694	0.064	1.921	1.101	0.865	3.606
VIT_16S0013G00490	Cellular component organization or biogenesis	Organelle organization	Chromosome organization	Cellular component organization		0.917113	MIM (hypersensitive to MMS, irradiation and MMC)	AT5G61460	nuclear;4.5|chloroplast;4|cytoskeleton/nuclear;3|cytosol;2		4.799	3.68	3.312	2.655	6.182	6.174	8.37	6.288	5.73	11.658
VIT_16S0013G00650	Cellular component organization or biogenesis	Organelle organization	Chromosome organization	Cellular component organization		0.935543	Histone-lysine N-methyltransferase, H3 lysine-9 specific SUVH5	AT2G35160	nuclear;11		0.766	1.216	1.302	1.214	1.785	0.866	2.447	1.803	1.148	4.174
VIT_16S0013G00940	Cellular component organization or biogenesis	Organelle organization	Chromosome organization	Cellular component organization	Cell cycle	0.92598	Kinetochore protein NDC80	AT3G54630	nuclear;5|nuclear/plasma membrane;3|chloroplast;3|cytosol;3		5.209	3.411	4.177	3.675	6.818	6.677	10.929	9.628	6.785	15.574
VIT_16S0013G01550	Cellular component organization or biogenesis	Organelle organization	Chromosome organization	Cellular component organization	Cell cycle	0.948304	Multicopy supressor of IRA1 MSI1	AT5G58230	nuclear;7|cytosol;5		59.187	51.587	55.908	37.179	75.271	48.87	67.827	65.547	55.825	87.364
VIT_16S0022G00060	Cellular component organization or biogenesis	Organelle organization	Chromosome organization	Cellular component organization	Cell cycle	0.925691	Structural maintenance of chromosome 2	AT5G62410	endoplasmic reticulum;3|nuclear;3|endoplasmic reticulum/plasma membrane;2|vacuolar membrane;2|nuclear/plasma membrane;2|Golgi apparatus;2|cytosol;2		0.696	0.221	0.584	2.741	4.338	1.244	14.069	10.315	3.581	26.927
VIT_16S0022G00760	Cellular component organization or biogenesis	Organelle organization	Chromosome organization	Cellular component organization		0.937416	Zinc knuckle	AT3G42860	nuclear;13		3.271	2.076	2.051	3.154	6.306	1.866	6.738	5.908	6.145	11.053
VIT_16S0022G01560	Cellular component organization or biogenesis			Cellular component organization		0.945373	Nucleotide-sensitive chloride conductance regulator (ICln)	AT5G62290	nuclear;10		34.023	22.636	24.571	16.178	40.817	26.694	34.914	29.665	31.645	62.892
VIT_16S0022G01810	Cellular component organization or biogenesis	Organelle organization		Cellular component organization		0.917704	AT-hook protein 1	AT4G00200	nuclear;6|cytoskeleton/nuclear;3|plasma membrane;3		15.788	6.728	15.827	7.627	30.131	15.557	25.441	17.479	20.985	36.873
VIT_16S0039G01780	Cellular component organization or biogenesis	Organelle organization	Chromosome organization	Cellular component organization		0.918222	DNA replication complex GINS protein PSF2	AT3G12530	cytoskeleton;6|cytoskeleton/nuclear;4|cytosol;4		2.647	0.558	2.669	2.91	6.961	5.794	6.342	5.814	2.893	16.417
VIT_16S0039G02400	Cellular component organization or biogenesis	Organelle organization		Cellular component organization	Cell cycle	0.915237	Protein kinase FU (FUSED)	AT1G50240	plasma membrane;8		0.804	0.413	0.83	1.098	2.353	0.599	9.626	7.197	3.589	16.086
VIT_16S0039G02470	Cellular component organization or biogenesis	Organelle organization	Chromosome organization	Cellular component organization		0.916811	Chromomethylase CMT2	AT4G19020	nuclear;11		1.092	0.475	1.343	2.115	2.7	2.279	4.359	3.684	1.7	9.85
VIT_16S0098G01510	Cellular component organization or biogenesis	Organelle organization	Chromosome organization	Cellular component organization	Cell cycle	0.927558	Histone-lysine N-methyltransferase ATXR6	AT5G24330	nuclear;10		0.412	0.136	0	0.302	2.584	0	0.885	1.228	0.436	3.666
VIT_16S0098G01820	Cellular component organization or biogenesis	Organelle organization	Chromosome organization	Cellular component organization		0.951242	Unknown protein	AT3G49250	cytosol;8|nuclear;6		22.612	16.182	25.023	18.555	32.537	13.952	31.407	27.66	25.854	43.419
VIT_17S0000G01720	Cellular component organization or biogenesis					0.990876	Nucleolar protein 58	AT1G56110	nuclear;4|chloroplast;4|cytosol/nuclear;4|cytosol;4		59.701	31.69	38.928	24.579	84.772	41.343	78.873	76.086	54.008	141.392
VIT_17S0000G04740	Cellular component organization or biogenesis	Organelle organization	Chromosome organization	Cellular component organization	Cell cycle	0.95261	Transducin family protein / WD-40 repeat	AT3G42660	cytosol;7|chloroplast;4		0.543	0.098	0.285	0.983	2.904	0	4.768	5.177	1.668	10.769
VIT_17S0000G06030	Cellular component organization or biogenesis	Organelle organization	Chromosome organization	Cellular component organization		0.959533	Nucleosome assembly protein (NAP-related) NRP2	AT1G74560	cytosol;11		137.428	87.612	73.127	46.913	198.062	86.947	150.564	136.479	121.529	286.38
VIT_17S0000G08620	Cellular component organization or biogenesis					0.958001	U3 small nucleolar RNA-associated protein MPP10	AT5G66540	nuclear;10		15.078	9.117	7.724	7.414	21.415	7.778	16.778	15.239	12.819	28.518
VIT_00S0226G00070					Cell cycle	0.902026	Protein shoot gravitropism 7	AT4G37650	chloroplast;9	0.861	0.393	0.123	0.572	0	0.662	0.179	5.179	3.187	0	8.127
VIT_01S0010G01670					Cell cycle	0.956097	Zinc knuckle	AT3G02820	nuclear;11		2.76	1.638	3.054	3.647	9.422	5.072	8.938	8.387	6.158	21.768
VIT_07S0031G00470					Cell cycle	0.938239	DNA polymerase alpha	AT5G67100	nuclear;10		0.914	0.3	0.548	2.459	5.472	0.33	11.863	10.771	5.336	23.229
VIT_07S0104G01740					Cell cycle	0.900353	Protein kinase WEE1	AT1G02970	nuclear;5|chloroplast/mitochondria;4|mitochondria;4|chloroplast;4		0.353	0.295	0.898	1.767	1.925	0.41	2.266	3.049	0.796	7.717
VIT_08S0056G00210					Cell cycle	0.938731	Cyclin-dependent kinase B1;2	AT2G38620	cytosol;7|nuclear;4		4.591	1.671	4.228	3.852	20.795	2.375	69.061	47.235	22.685	130.281
VIT_09S0002G06350					Cell cycle	0.943006	Partner of SLD five, PSF1	AT1G80190	nuclear;10.5		5.782	3.606	2.882	6.76	21.598	5.529	17.626	23.893	16.974	43.68
VIT_11S0149G00190					Cell cycle	0.95466	Transducin family protein / WD-40 repeat	AT1G80710	nuclear;11		1.462	0.773	0.417	2.187	6.291	0.78	7.896	9.429	4.026	20.02
VIT_16S0050G02160					Cell cycle	0.946145	Timeless ATIM	AT5G52910	nuclear;6|cytosol;5		0.369	0.107	0.124	1.478	2.888	0.133	3.588	3.662	1.673	7.89
VIT_17S0000G07630					Cell cycle	0.956002	DEL1 (DP-E2F-like 1)	AT3G48160	nuclear;11		0.87	0.245	0.63	1.351	5.362	0.214	7.223	6.756	4.725	19.657
VIT_18S0122G00550					Cell cycle	0.957387	Cyclin-dependent kinase B2;1	AT1G76540	cytosol;9		4.281	1.226	4.119	1.229	30.799	0.52	68.081	44.286	25.414	152.912
VIT_01S0026G02730					Cell cycle	0.921474	Anaphase-promoting complex component APC2	AT2G04660	nuclear;7		8.258	7.095	6.475	6.211	11.437	8.983	9.966	8.487	8.005	13.96
VIT_06S0009G03600					Cell cycle	0.965395	Wall-associated receptor kinase-like 14	AT2G23450	chloroplast;7|nuclear;5		7.614	8.989	6.48	6.781	19.8	8.158	15.878	14.235	10.742	36.439
VIT_07S0104G00520					Cell cycle	0.952237	RANGAP1 (RAN GTPASE activating protein 1)	AT3G63130	chloroplast;12		14.13	8.737	9.872	15.378	23.439	10.331	39.576	31.306	15.57	73.156
VIT_18S0072G00270					Cell cycle	0.951167	Unknown	0	nuclear;11.5		1.111	0.644	0	0.657	7.381	1.539	16.28	11.717	4.905	39.785
VIT_19S0014G02100					Cell cycle	0.95493	Unknown protein	AT3G15150	cytosol;8		7.235	5.208	6.779	5.374	11.404	8.384	10.168	10.604	9.707	20.68
VIT_19S0014G02500					Cell cycle	0.946728	Dynamin family protein	AT1G53140	nuclear;7|chloroplast;5		0.367	0.093	0.422	0.265	2.063	0	6.304	4.036	1.283	11.942

## Sheet: Ovary_AA_GO_enrich
Supplementary table 3. Detail of genes identified within enriched GO categories in WGCNA tissue-related modules
Gene found	7	2	7	2	2
Total GO term	201	7	312	9	14
	GO:0000271	GO:0001172	GO:0016051	GO:0031048	GO:0031507	MM,lightcyan	Functional Annotation	A.thaliana ID	Site	Tau (if >0.85)	Calyx BA	Calyptra BA	Filament BA	Anther BA	Ovary BA	Stigma BA	Calyx AA	Ovary AA	Stigma AA	Embryo AA
VIT_01S0026G02530	Polysaccharide biosynthetic process		Carbohydrate biosynthetic process			0.959981	Beta-1,3-galactosyltransferase	AT1G26810	vacuolar membrane;5|chloroplast;3|Golgi apparatus;2|chloroplast/mitochondria;2		9.652	8.135	8.86	1.953	7.991	6.353	17.607	16.475	11.413	12.713
VIT_13S0064G00890	Polysaccharide biosynthetic process		Carbohydrate biosynthetic process			0.909075	Cellulose synthase CESA3	AT5G05170	plasma membrane;12		79.338	87.111	92.464	30.436	66.232	108.942	184.974	285.942	140.308	167.694
VIT_02S0087G00170	Polysaccharide biosynthetic process		Carbohydrate biosynthetic process			0.90843	Leucine-rich repeat transmembrane protein kinase	AT1G31420	plasma membrane;9		39.209	49.565	33.836	12.049	31.822	40.339	68.98	125.932	70.866	67.663
VIT_05S0102G00710	Polysaccharide biosynthetic process		Carbohydrate biosynthetic process			0.904602	fructokinase-1	AT3G59480	cytosol;9		114.559	71.992	179.518	48.352	102.061	41.197	202.612	378.291	201.292	257.69
VIT_06S0004G01200	Polysaccharide biosynthetic process		Carbohydrate biosynthetic process			0.913765	Beta-1,3-glucan synthase	AT3G07160	plasma membrane;12		23.824	21.121	24.457	15.557	27.676	24.078	36.78	39.624	25.96	38.111
VIT_16S0039G02020	Polysaccharide biosynthetic process		Carbohydrate biosynthetic process			0.90357	Cellulose synthase CSLD3	AT3G03050	plasma membrane;11		59.807	42.784	45.445	12.172	47.594	21.699	92.624	78.26	50.435	88.165
VIT_18S0122G00330	Polysaccharide biosynthetic process		Carbohydrate biosynthetic process			0.95701	Unknown protein	AT2G33570	chloroplast;4|endoplasmic reticulum;3|nuclear;3|vacuolar membrane;1|mitochondria;1|plasma membrane;1|mitochondria/plasma membrane;1|cytosol/plasma membrane;1|cytosol;1		32.855	18.401	25.361	0.659	20.297	11.881	62.125	107.26	40.207	47.697
VIT_04S0008G05430		Transcription, RNA-templated		Heterochromatin assembly by small RNA	Heterochromatin assembly	0.962572	RDR6 (RNA-dependent RNA polymerase 6)	AT3G49500	nuclear;9		11.388	7.808	8.783	3.069	8.21	4.605	14.631	18.394	11.459	10.117
VIT_17S0000G07970		Transcription, RNA-templated		Heterochromatin assembly by small RNA	Heterochromatin assembly	0.957548	RDR2 (RNA-dependent RNA polymerase 2)	AT4G11130	nuclear;8		2.816	2.113	2.113	1.235	3.614	2.032	4.665	5.933	3.707	3.799

## Sheet: Stigma_AA_GO_enrich
Supplementary table 3. Detail of genes identified within enriched GO categories in WGCNA tissue-related modules
Gene found	99	99	19	19	19
Total GO term	1656	2011	128	128	136
	GO:0006468	GO:0016310	GO:0048544	GO:0008037	GO:0009875	MM,brown	Functional Annotation	A.thaliana ID	Site	Tau (if >0.85)	Calyx BA	Calyptra BA	Filament BA	Anther BA	Ovary BA	Stigma BA	Calyx AA	Ovary AA	Stigma AA	Embryo AA
VIT_00S0262G00010	Protein phosphorylation	Phosphorylation				0.958857	Receptor kinase RK20-1	AT4G23180	plasma membrane;9	0.889	0.61	1.316	0.225	0.119	0.109	0	4.463	6.21	21.756	0.618
VIT_00S0262G00120	Protein phosphorylation	Phosphorylation				0.932879	Receptor kinase RK20-1	AT4G23180	plasma membrane;9	0.972	0.56	0.282	0.401	0.856	0	0	1.311	0.283	9.05	0.115
VIT_00S0286G00020	Protein phosphorylation	Phosphorylation	Recognition of pollen	Cell recognition	Pollen-pistil interaction	0.966001	Curculin (mannose-binding) lectin	AT1G65800	chloroplast;8		2.629	1.828	1.479	0.106	0.999	0	5.965	5.906	12.679	0.679
VIT_00S0286G00130	Protein phosphorylation	Phosphorylation	Recognition of pollen	Cell recognition	Pollen-pistil interaction	0.903487	S-locus lectin protein kinase	AT1G11410	nuclear;4.5|cytoskeleton/nuclear;3|endoplasmic reticulum;3|plasma membrane;2|endoplasmic reticulum/vacuolar membrane;2|chloroplast;2		27.282	30.826	6.581	0.774	11.336	2.814	20.64	32.83	66.244	3.139
VIT_00S0353G00060	Protein phosphorylation	Phosphorylation	Recognition of pollen	Cell recognition	Pollen-pistil interaction	0.947709	ARK3 (Arabidopsis Receptor Kinase 3)	AT4G21380	plasma membrane;10.5		8.049	6.356	2.18	0.368	2.307	1.934	17.614	18.772	34.026	4.515
VIT_00S0366G00020	Protein phosphorylation	Phosphorylation				0.977883	CRK10 (cysteine-rich RLK10)	AT4G23180	plasma membrane;7.5|Golgi apparatus/plasma membrane;6	0.857	4.516	1.294	0.639	0.059	0.062	0	14.544	2.045	32.169	0.034
VIT_00S0398G00020	Protein phosphorylation	Phosphorylation				0.907363	S-receptor kinase KIK1 precursor	AT4G23180	vacuolar membrane;6		4.773	6.439	0	0.025	0	0	4.448	3.372	12.717	0.066
VIT_00S0484G00020	Protein phosphorylation	Phosphorylation	Recognition of pollen	Cell recognition	Pollen-pistil interaction	0.904105	Receptor kinase ARK3	0	chloroplast;7		10.251	4.42	0	0.052	0.045	0	9.837	4.564	16.085	0.031
VIT_00S0540G00010	Protein phosphorylation	Phosphorylation				0.972744	ARK3 (Arabidopsis Receptor Kinase 3)	AT4G21380	chloroplast;10	0.889	0.551	0.433	0.75	0.255	0.177	0.415	1.847	1.175	4.502	0.477
VIT_00S0540G00020	Protein phosphorylation	Phosphorylation				0.944405	Chitinase, class V	AT4G19810	plasma membrane;13		2.561	4.316	0.808	3.272	2.444	1.065	5.503	3.903	12.078	2.129
VIT_00S0540G00040	Protein phosphorylation	Phosphorylation				0.977453	ARK3 (Arabidopsis Receptor Kinase 3)	AT4G21380	nuclear;9		6.219	4.92	3.496	1.007	5.605	4.451	12.936	11.438	27.834	6.769
VIT_00S0743G00020	Protein phosphorylation	Phosphorylation	Recognition of pollen	Cell recognition	Pollen-pistil interaction	0.975342	S-locus lectin protein kinase	AT1G11330	chloroplast;4|vacuolar membrane;3|extracellular;2|plasma membrane;2|Golgi apparatus/plasma membrane;1|cytoskeleton/plasma membrane;1|mitochondria;1|cytosol/nuclear;1|endoplasmic reticulum/plasma membrane;1|nuclear;1|cytosol;1		3.588	0.313	0.106	0.46	1.181	0	4.027	2.679	9.81	0.313
VIT_00S1542G00010	Protein phosphorylation	Phosphorylation				0.92795	Receptor protein kinase	AT5G54380	endoplasmic reticulum;4|cytosol/endoplasmic reticulum;3|chloroplast;3|mitochondria;2|endoplasmic reticulum/vacuolar membrane;2|cytosol;2		6.278	7.451	7.157	0.212	4.047	1.779	11.194	14.229	24.912	7.509
VIT_00S2485G00010	Protein phosphorylation	Phosphorylation				0.971429	CRK10 (cysteine-rich RLK10)	0	cytosol;7.5|cytosol/endoplasmic reticulum;4.5	0.921	1.661	1.339	0	0.134	0.113	0	7.46	0.457	24.658	0.079
VIT_00S2745G00010	Protein phosphorylation	Phosphorylation				0.976997	Receptor kinase RK20-1	AT4G38830	extracellular;5|cytosol;4|cytosol/peroxisome;2|cytosol/plasma membrane;2|nuclear;2	0.963	0.478	0.328	0	0	0	0	1.128	0.368	4.807	0.084
VIT_00S2776G00010	Protein phosphorylation	Phosphorylation				0.976315	S-locus lectin protein kinase	AT1G11330	cytosol;8	0.852	5.447	0.34	0.777	0.111	1.52	0	7.12	1.339	18.253	0.156
VIT_00S2847G00010	Protein phosphorylation	Phosphorylation	Recognition of pollen	Cell recognition	Pollen-pistil interaction	0.966889	S-locus lectin protein kinase	AT1G11330	cytosol;4|vacuolar membrane;2|endoplasmic reticulum;2|extracellular;2|endoplasmic reticulum/vacuolar membrane;2|chloroplast;2|cytosol/peroxisome;2|cytosol/plasma membrane;2		6.528	1.234	0.379	0.407	1.796	0.308	8.302	4.218	15.401	0.341
VIT_01S0026G00710	Protein phosphorylation	Phosphorylation				0.927894	Cyclin delta-2	AT1G70210	nuclear;8|cytosol/nuclear;6		7.06	6.846	3.18	0.237	3.603	1.19	18.753	9.462	25.944	10.57
VIT_02S0087G01020	Protein phosphorylation	Phosphorylation				0.942981	CRK10 (cysteine-rich RLK10)	AT4G23180	plasma membrane;6.5|Golgi apparatus/plasma membrane;5.5|Golgi apparatus;3.5		8.969	10.769	4.329	6.61	2.173	1.368	16.819	11.671	28.391	3.892
VIT_02S0236G00130	Protein phosphorylation	Phosphorylation				0.939202	SNF1-related protein kinase SRK2F	AT4G33950	cytosol;8		25.271	20.72	17.824	21.814	31.717	6.13	42.42	49.8	94.781	19.355
VIT_03S0063G02440	Protein phosphorylation	Phosphorylation				0.927228	Proline extensin-like receptor kinase 1 (PERK1)	AT2G18470	nuclear;11.5	1	0	0	0.165	0.343	0	0	0.655	0.172	5.915	0.026
VIT_04S0008G00440	Protein phosphorylation	Phosphorylation				0.965757	Clavata1 receptor kinase (CLV1)	AT5G25930	plasma membrane;13		10.268	4.085	0.866	0.058	0.99	0	13.333	2.551	25.475	2.864
VIT_05S0020G03240	Protein phosphorylation	Phosphorylation	Recognition of pollen	Cell recognition	Pollen-pistil interaction	0.935479	S-receptor kinase	AT5G60900	plasma membrane;9.5|Golgi apparatus/plasma membrane;6.5		11.543	5.895	0.407	3.125	1.613	0	21.19	3.778	30.398	3.054
VIT_05S0020G03270	Protein phosphorylation	Phosphorylation	Recognition of pollen	Cell recognition	Pollen-pistil interaction	0.963752	S-receptor kinase	AT5G60900	plasma membrane;10.5	0.852	5.165	1.95	0	1.591	0.772	0.091	5.579	0.839	17.418	0.29
VIT_05S0020G03290	Protein phosphorylation	Phosphorylation				0.949737	S-receptor kinase	AT5G60900	cytosol;5|chloroplast;4|plasma membrane;2|chloroplast/mitochondria;2|nuclear/plasma membrane;2|nuclear;2		3.296	2.324	0	0.194	0	0.22	3.742	0.082	9.56	0
VIT_05S0020G03300	Protein phosphorylation	Phosphorylation				0.94057	S-receptor kinase	AT5G60900	peroxisome;4|mitochondria;4|chloroplast;3|mitochondria/plasma membrane;2|cytosol/peroxisome;2|cytosol/mitochondria;2|extracellular;2	0.861	3.985	0.765	0.179	0.188	0.047	0	5.6	0.182	9.806	0.061
VIT_06S0009G03150	Protein phosphorylation	Phosphorylation				0.942287	Calcium-dependent protein kinase 17 CPK17	AT5G12180	nuclear;8	1	0	0	0.162	0.178	0	0	0.831	0.031	4.155	0.024
VIT_07S0005G02270	Protein phosphorylation	Phosphorylation				0.931646	Pto kinase interactor 1	AT2G47060	cytosol;4|nuclear;3|nuclear/plasma membrane;2|cytoskeleton;2|chloroplast;2		33.619	35.98	26.622	22.869	25.68	28.75	37.125	31.657	48.984	29.228
VIT_07S0095G00290	Protein phosphorylation	Phosphorylation				0.948132	Serine/threonine kinase BRLK	AT4G21390	chloroplast;8		2.849	5.7	2.226	0.265	0.938	0	5.22	1.266	17.856	0.349
VIT_10S0003G00340	Protein phosphorylation	Phosphorylation				0.965272	ACR4 (Arabidopsis CRINKLY4)	AT5G46080	chloroplast;8	0.963	0.635	0.058	0	0.098	0	0	1.336	0.189	6.435	0.044
VIT_10S0003G01490	Protein phosphorylation	Phosphorylation				0.982315	NIK3 (NSP- interacting kinase 3)	AT5G45780	chloroplast;4|nuclear;3|nuclear/plasma membrane;2|cytosol;2|vacuolar membrane;1|endoplasmic reticulum;1|extracellular;1|mitochondria;1|endoplasmic reticulum/vacuolar membrane;1|mitochondria/plasma membrane;1|cytosol/peroxisome;1|plasma membrane;1|endoplasmic reticulum/plasma membrane;1		19.403	8.725	9.811	0.395	8.133	8.127	23.721	15.208	47.56	6.529
VIT_10S0042G00700	Protein phosphorylation	Phosphorylation				0.956248	Leucine-rich repeat receptor-like protein kinase 1	AT4G08850	plasma membrane;9	1	0.304	0.479	0	0.014	0.043	0	0.563	0.092	3.313	0.012
VIT_10S0071G00440	Protein phosphorylation	Phosphorylation	Recognition of pollen	Cell recognition	Pollen-pistil interaction	0.927997	Serine/threonine-protein kinase receptor ARK3	AT4G21380	nuclear;10	1	0.1	0.274	0.118	0.122	0	0	0.391	0.071	5.006	0.011
VIT_11S0016G02430	Protein phosphorylation	Phosphorylation				0.980795	Dual-specific kinase DSK1	AT3G13690	nuclear;11		16.356	4.725	5.673	0.445	13.466	1.733	26.995	15.853	70.932	16.087
VIT_12S0034G02570	Protein phosphorylation	Phosphorylation				0.906071	Leucine Rich Repeat receptor-like kinase	AT4G08850	plasma membrane;10		10.736	23.045	19.869	0.411	8.884	14.975	16.374	22.533	78.563	0.226
VIT_12S0035G00020	Protein phosphorylation	Phosphorylation				0.951245	Leucine Rich Repeat receptor-like kinase	AT4G08850	cytosol;5|nuclear;4		12.732	1.875	0.546	0.28	0.281	15.044	20.786	22.55	108.487	0.097
VIT_12S0035G00180	Protein phosphorylation	Phosphorylation				0.953454	Leucine-rich repeat protein kinase	AT1G35710	cytosol;9	0.889	2.058	0.547	0.698	0.092	0.277	1.656	2.392	2.438	14.19	0.038
VIT_13S0156G00550	Protein phosphorylation	Phosphorylation				0.989142	S-receptor kinase	AT5G60900	plasma membrane;7		15.118	8.048	0.816	0.252	2.087	2.41	18.678	13.533	55.281	0.614
VIT_13S0156G00570	Protein phosphorylation	Phosphorylation				0.945695	S-receptor kinase	AT5G60900	plasma membrane;7	1	0.266	0	0	0.045	0	0	0.502	0.045	4.197	0.026
VIT_14S0128G00160	Protein phosphorylation	Phosphorylation				0.972923	Protein kinase CDG1	AT1G54820	endoplasmic reticulum;4|chloroplast;4|endoplasmic reticulum/plasma membrane;2.5|chloroplast/mitochondria;2.5|endoplasmic reticulum/vacuolar membrane;2.5|nuclear;2.5		17.586	6.241	5.678	0.127	12.013	4.017	19.519	17.631	43.837	9.823
VIT_16S0050G01880	Protein phosphorylation	Phosphorylation	Recognition of pollen	Cell recognition	Pollen-pistil interaction	0.948397	Receptor kinase homolog LRK10	AT5G24080	plasma membrane;11	0.931	3.24	0.193	0.528	0.123	0.084	0	5.102	0.702	42.425	0.04
VIT_16S0050G01920	Protein phosphorylation	Phosphorylation	Recognition of pollen	Cell recognition	Pollen-pistil interaction	0.971873	Curculin (mannose-binding) lectin	AT5G24080	nuclear;5|chloroplast;4	0.933	1.961	0.531	0.086	0.094	0.053	0.212	3.254	0.694	14.453	0.016
VIT_17S0000G02410	Protein phosphorylation	Phosphorylation				0.963125	Cold-induced wall associated kinase	AT1G16120	plasma membrane;10.5		2.311	1.279	0.572	0.062	0.66	1.289	2.809	3.826	9.3	0.494
VIT_17S0000G04360	Protein phosphorylation	Phosphorylation				0.94577	Wall-associated kinase 2 (WAK2)	AT1G16260	plasma membrane;8.5|Golgi apparatus/plasma membrane;6	1	0.264	0.067	0	0.013	0	0	0.767	0.158	6.705	0.08
VIT_18S0001G01310	Protein phosphorylation	Phosphorylation				0.936735	Wall-associated receptor kinase 5	AT1G21230	chloroplast;4|nuclear;2.5|cytoskeleton/nuclear;2|extracellular;2|plasma membrane;2|chloroplast/mitochondria;2|cytosol/plasma membrane;2|cytosol;2		11.054	6.885	0.343	0.128	1.317	0	15.653	8.305	23.21	1.257
VIT_18S0001G09550	Protein phosphorylation	Phosphorylation				0.948341	Receptor kinase TRKe	AT3G47570	plasma membrane;8	0.917	1.256	1.588	0.188	0.393	0.02	0.081	1.604	0.255	9.778	0.052
VIT_18S0001G09790	Protein phosphorylation	Phosphorylation	Recognition of pollen	Cell recognition	Pollen-pistil interaction	0.979601	S-domain receptor kinase	AT2G19130	chloroplast;7	0.926	0.501	0.097	0	0.016	0	0	2.373	1.687	6.619	0.096
VIT_18S0001G11240	Protein phosphorylation	Phosphorylation				0.936605	MAPKKK5 (Mitogen-activated protein kinase kinase kinase 5)	AT5G66850	chloroplast;5|nuclear;5|cytosol;2		3.534	4.679	3.408	1.423	2.284	2.262	4.192	3.089	9.85	3.793
VIT_18S0072G00170	Protein phosphorylation	Phosphorylation				0.91384	BRI1 (brassinosteroid insensitive 1)	AT5G42440	chloroplast;10		34.132	25.662	16.861	1.944	19.179	10.174	38.446	38.726	60.43	22.384
VIT_19S0014G04060	Protein phosphorylation	Phosphorylation	Recognition of pollen	Cell recognition	Pollen-pistil interaction	0.954641	ARK3 (Arabidopsis Receptor Kinase 3)	AT4G21380	mitochondria;6.5|cytosol/mitochondria;4	1	0.382	0.557	0	0.024	0.033	0.287	0.898	0.04	3.7	0.025
VIT_19S0014G04080	Protein phosphorylation	Phosphorylation	Recognition of pollen	Cell recognition	Pollen-pistil interaction	0.946669	Serine/threonine-protein kinase receptor ARK3	AT4G21380	chloroplast;5|extracellular;4|vacuolar membrane;3	0.963	0.248	0.242	0.082	0.365	0	0	1.073	0.093	5.563	0.03
VIT_19S0014G04190	Protein phosphorylation	Phosphorylation	Recognition of pollen	Cell recognition	Pollen-pistil interaction	0.973295	ARK3 (Arabidopsis Receptor Kinase 3)	AT4G21380	chloroplast;5|plasma membrane;4|cytoskeleton/plasma membrane;2.5|chloroplast/mitochondria;2.5|nuclear;2.5	0.963	0.287	0.279	0.093	0	0	0	2.115	0.341	6.668	0
VIT_19S0014G04240	Protein phosphorylation	Phosphorylation	Recognition of pollen	Cell recognition	Pollen-pistil interaction	0.939726	S-locus protein kinase	AT4G27290	chloroplast;4|nuclear;3.5|cytoskeleton/nuclear;2.5|plasma membrane;2|cytosol/plasma membrane;2|cytosol;2	1	0.026	0.045	0	0	0	0	0.438	0	3.86	0.011
VIT_19S0014G04600	Protein phosphorylation	Phosphorylation	Recognition of pollen	Cell recognition	Pollen-pistil interaction	0.953843	S-locus protein kinase	AT4G27290	plasma membrane;9.5	0.889	1.146	1.242	0.156	0.028	0.022	0.507	1.527	0.183	5.106	0.029
VIT_00S0294G00020	Protein phosphorylation	Phosphorylation				0.918363	Kinase	0	Golgi apparatus/plasma membrane;6|plasma membrane;5.5|Golgi apparatus;5.5		4.158	1.03	0.163	0.023	0.046	0	5.864	1.448	8.067	0.026
VIT_00S0772G00010	Protein phosphorylation	Phosphorylation				0.935578	Protein kinase	AT5G65500	nuclear;8|cytosol;5		2.65	5.952	0.486	0.212	0.625	0	16.468	9.836	24.429	1.132
VIT_01S0011G04280	Protein phosphorylation	Phosphorylation				0.948942	Receptor-like kinase ARK1AS	AT1G66910	chloroplast;5|cytosol;4|cytosol/endoplasmic reticulum;2|cytosol/peroxisome;2|extracellular;2		3.396	3.634	0	0.033	0.065	0.307	4.158	3.803	9.739	0.609
VIT_01S0011G05580	Protein phosphorylation	Phosphorylation				0.96597	Atypical receptor kinase MARK	AT3G17840	chloroplast;5|nuclear;3.5|plasma membrane;3|cytoskeleton/nuclear;2.5		23.163	18.323	6.226	2.731	5.013	3.933	22.606	11.718	52.443	7.842
VIT_03S0097G00070	Protein phosphorylation	Phosphorylation				0.960165	Lectin protein kinase	AT5G10530	chloroplast;12	0.944	0.087	0.092	0	0	0.205	0.459	1.808	0.922	4.305	0
VIT_04S0008G02070	Protein phosphorylation	Phosphorylation				0.968572	Avr9/Cf-9 induced kinase 1	AT2G05940	cytosol;9	0.926	2.097	0.12	0.204	0.521	0	0.177	4.812	0.416	17.155	0
VIT_04S0008G02510	Protein phosphorylation	Phosphorylation				0.972157	Receptor kinase homolog LRK10	AT1G70250	chloroplast;11		27.963	16.922	0.742	0.833	10.1	0.725	24.227	8.822	85.467	4.961
VIT_04S0008G02520	Protein phosphorylation	Phosphorylation				0.963752	ATP binding protein	AT1G34300	endoplasmic reticulum;4|chloroplast;4|extracellular;2|chloroplast/mitochondria;2|vacuolar membrane;1|cytosol/nuclear;1|plasma membrane;1|cytosol/plasma membrane;1|nuclear/plasma membrane;1|nuclear;1|cytosol;1		12.323	9.724	1.653	0.388	8.224	9.188	18.898	26.407	81.406	5.689
VIT_04S0023G01080	Protein phosphorylation	Phosphorylation				0.961315	Lys Motif-Type Receptor-Like Kinase LYK4	AT2G23770	plasma membrane;12		2.35	1.307	0	0.44	0.15	0.451	2.533	1.318	5.362	0.369
VIT_05S0029G00080	Protein phosphorylation	Phosphorylation				0.959333	SERK family receptor-like protein kinase	AT2G32800	cytosol;8|nuclear;5		7.773	2.061	1.696	0.231	1.873	0.884	9.22	1.7	18.589	0.108
VIT_05S0049G01200	Protein phosphorylation	Phosphorylation				0.92406	S-locus lectin protein kinase	AT2G19130	cytosol;5|cytosol/peroxisome;3|cytosol/plasma membrane;3|mitochondria;3|cytosol/nuclear;3	0.972	0.553	1.442	0.226	0.083	0.05	0	0.634	0.153	9.198	0.334
VIT_05S0051G00130	Protein phosphorylation	Phosphorylation				0.955437	Glutathione S-transferase 25 GSTU7	AT2G29420	chloroplast;4|cytosol;3.5|cytosol/endoplasmic reticulum;2.5|mitochondria;2|cytosol/mitochondria;1|Golgi apparatus/plasma membrane;1|Golgi apparatus;1|extracellular;1|plasma membrane;1|nuclear/plasma membrane;1|nuclear;1	0.889	4.004	2.764	0.593	0.228	0.862	0.513	2.445	2.066	18.035	0.075
VIT_06S0009G01810	Protein phosphorylation	Phosphorylation				0.93007	APK2A (protein kinase 2A)	AT1G14370	chloroplast;8|mitochondria;5		6.571	4.623	3.116	0.582	4.141	6.136	6.521	2.768	18.96	3.215
VIT_07S0129G01070	Protein phosphorylation	Phosphorylation				0.933049	Leucine-rich repeat protein kinase	AT2G23300	plasma membrane;10		18.329	4.896	2.791	0.151	7.104	0.896	18.025	19.559	37.274	10.858
VIT_08S0007G06610	Protein phosphorylation	Phosphorylation				0.913445	Lectin protein kinase	AT5G06740	plasma membrane;8.5|Golgi apparatus/plasma membrane;6.5	1	0.024	0.024	0.1	0	0.026	0	0.087	0	4.319	0.019
VIT_08S0040G01570	Protein phosphorylation	Phosphorylation				0.912035	Protein kinase APK1A, chloroplast precursor	AT3G09830	plasma membrane;3|cytosol/plasma membrane;3|chloroplast;3|cytosol;3|endoplasmic reticulum;2|nuclear;2		10.01	10.474	2.381	1.288	3.943	5.111	12.713	7.824	19.339	3.372
VIT_08S0040G01580	Protein phosphorylation	Phosphorylation				0.959802	Protein kinase APK1A, chloroplast precursor	AT3G09830	cytosol;6.5|cytosol/nuclear;5.5|nuclear;3.5		19.027	16.79	7.035	2.164	6.415	11.26	26.859	12.181	46.214	6.968
VIT_08S0058G00280	Protein phosphorylation	Phosphorylation				0.917235	Lectin protein kinase	AT3G55550	0		2.065	1.678	0.756	0.02	0.399	0.192	3.046	3.847	5.888	0.774
VIT_09S0054G01070	Protein phosphorylation	Phosphorylation				0.936442	Receptor-like protein kinase PRK1	AT3G20190	vacuolar membrane;7	1	0	0	0.103	0	0	0	0.721	0.071	6.931	0.02
VIT_09S0070G00140	Protein phosphorylation	Phosphorylation				0.946743	CBL-interacting protein kinase 6 (CIPK6)	AT4G30960	chloroplast;4|plasma membrane;3|endoplasmic reticulum/plasma membrane;3|endoplasmic reticulum;3		27.344	20.569	5.77	0.799	4.399	5.649	41.991	26.249	66.237	0.797
VIT_11S0065G00390	Protein phosphorylation	Phosphorylation				0.931821	Tassel serine threonine kinase 1	AT2G24370	chloroplast;5|nuclear;3.5|cytoskeleton/nuclear;2.5|plasma membrane;2	1	0.038	0	0.112	0.329	0.052	0.097	0.852	0.119	5.594	0.26
VIT_12S0028G01930	Protein phosphorylation	Phosphorylation				0.966574	Receptor kinase TRKe	AT2G26330	mitochondria;4|chloroplast/mitochondria;3|cytosol;3|cytosol/peroxisome;2|cytosol/mitochondria;2|nuclear;2|chloroplast;2		3.273	2.25	1.599	0.114	0	0	2.835	1.77	11.777	0
VIT_12S0142G00780	Protein phosphorylation	Phosphorylation				0.949493	Leucine-rich repeat transmembrane protein kinase	AT4G08850	cytosol;5|cytosol/plasma membrane;3|nuclear;3|chloroplast/mitochondria;2|nuclear/plasma membrane;2|mitochondria;2|chloroplast;2		1.386	1.212	0	0	0	0	1.383	1.715	4.164	0
VIT_13S0067G00440	Protein phosphorylation	Phosphorylation				0.952749	Protein kinase Xa21	AT3G47110	cytoskeleton;10		4.058	4.478	0	0	0	1.064	4.091	2.78	12.904	0.3
VIT_13S0106G00010	Protein phosphorylation	Phosphorylation				0.985665	Brassinosteroid insensitive 1-associated receptor kinase 1	0	cytosol;9	0.917	1.381	0.854	0	0	0.394	0	2.259	1.025	8.615	0
VIT_14S0006G02600	Protein phosphorylation	Phosphorylation				0.926687	Wall-associated kinase 4	AT1G66880	chloroplast;8		10.464	11.953	11.628	3.244	8.383	12.764	16.53	16.037	30.575	11.564
VIT_14S0006G02630	Protein phosphorylation	Phosphorylation				0.93938	Receptor-like kinase ARK1AS	AT4G18250	plasma membrane;6.5|Golgi apparatus/plasma membrane;5.5|Golgi apparatus;3.5	0.852	3.08	1.955	0.662	0.195	0.342	0.558	2.257	0.774	6.652	0.232
VIT_14S0006G02650	Protein phosphorylation	Phosphorylation				0.93739	Receptor-like protein kinase	0	cytosol;9	0.889	0.298	1.148	0	0.23	0.066	0	2.101	0.159	4.032	0.049
VIT_16S0022G02230	Protein phosphorylation	Phosphorylation				0.942084	Leucine-rich repeat receptor protein kinase EXS	AT4G25390	chloroplast;12		21.291	12.879	11.408	11.633	16.357	11.034	27.789	18.175	35.297	12.736
VIT_16S0039G01310	Protein phosphorylation	Phosphorylation				0.918103	Receptor serine/threonine kinase PR5K	AT5G38280	chloroplast;9		29.404	22.925	1.206	0.253	0.059	0.28	35.465	2.79	64.746	0.112
VIT_16S0039G01330	Protein phosphorylation	Phosphorylation				0.981759	Receptor kinase homolog LRK10	AT1G66920	plasma membrane;6.5|Golgi apparatus/plasma membrane;5		9.168	8.292	0.433	0.088	0.095	0	14.084	4.978	36.388	0.055
VIT_16S0050G01690	Protein phosphorylation	Phosphorylation				0.980157	Receptor kinase homolog LRK10	AT1G66920	nuclear;3|chloroplast;3|plasma membrane;2|cytosol/plasma membrane;2|extracellular;2|cytosol;2		16.422	15.613	0.429	0.159	0.322	0.297	25.288	7.113	80.159	0.315
VIT_16S0050G01700	Protein phosphorylation	Phosphorylation				0.960654	Receptor serine/threonine kinase PR5K	0	plasma membrane;7		7.633	7.876	0.437	0.079	0.081	0.363	13.382	9.883	26.006	0.327
VIT_16S0050G01890	Protein phosphorylation	Phosphorylation	Recognition of pollen	Cell recognition	Pollen-pistil interaction	0.967376	Unknown	0	plasma membrane;6|Golgi apparatus/plasma membrane;4|endoplasmic reticulum;4		7.785	2.748	0.837	1.902	0.377	0	14.782	2.431	66.216	0
VIT_16S0050G02120	Protein phosphorylation	Phosphorylation	Recognition of pollen	Cell recognition	Pollen-pistil interaction	0.93065	HcrVf3 protein	AT2G34930	0		1.577	1.813	2.553	0.024	0.073	0.191	3.624	1.706	6.867	0.227
VIT_16S0050G02430	Protein phosphorylation	Phosphorylation				0.902364	Receptor protein kinase	AT4G23740	plasma membrane;14		10.995	8.049	8.235	0.61	7.463	5.487	12.777	6.413	21.43	1.016
VIT_16S0098G00110	Protein phosphorylation	Phosphorylation				0.917921	Receptor kinase LRK10	AT5G38280	plasma membrane;3|vacuolar membrane;3|mitochondria/plasma membrane;2|nuclear/plasma membrane;2|endoplasmic reticulum;2|extracellular;2|chloroplast;2		3.438	1.458	0	0	0	0	5.622	1.377	7.366	0
VIT_16S0098G00190	Protein phosphorylation	Phosphorylation				0.931882	Receptor kinase homolog LRK10	AT1G66920	extracellular;5|vacuolar membrane;3|chloroplast;2		7.249	4.598	3.574	0.635	7.828	2.346	6.949	7.735	16.734	4.62
VIT_16S0098G00200	Protein phosphorylation	Phosphorylation				0.911409	Receptor serine/threonine kinase PR5K	AT5G38260	plasma membrane;9		6.843	4.668	3.491	1.173	7.035	3.924	5.009	6.664	15.254	2.892
VIT_16S0148G00130	Protein phosphorylation	Phosphorylation				0.961344	Receptor serine/threonine kinase	AT1G66910	cytosol;6|chloroplast;4|cytosol/nuclear;4		3.386	3.641	0	0	0.142	0	3.919	1.15	11.983	0.032
VIT_16S0148G00140	Protein phosphorylation	Phosphorylation				0.918359	Ser/Thr receptor-like kinase1	AT5G38280	cytosol;9		3.175	1.292	0	0.03	0	0	6.071	0.8	7.881	0.18
VIT_16S0148G00320	Protein phosphorylation	Phosphorylation				0.988178	Ser/Thr receptor-like kinase1	AT5G38280	extracellular;6		17.894	10.93	0.639	0.156	0.245	0.355	25.367	10.497	80.975	0.242
VIT_16S0148G00330	Protein phosphorylation	Phosphorylation				0.990621	Receptor kinase LRK10	AT5G38280	cytosol;7		14.74	6.61	0.153	0.148	0.062	0.266	29.914	11.656	87.173	0.278
VIT_16S0148G00370	Protein phosphorylation	Phosphorylation				0.965856	Receptor serine/threonine kinase	AT1G66910	chloroplast;4|nuclear;3.5|extracellular;3|cytoskeleton/nuclear;2.5|vacuolar membrane;1|mitochondria;1|cytosol;1	1	0.425	0.223	0	0	0	0	0.818	0.035	4.002	0
VIT_18S0122G01260	Protein phosphorylation	Phosphorylation				0.950803	Protein kinase 1B	AT1G76360	cytosol;6|cytosol/endoplasmic reticulum;3|cytosol/plasma membrane;3|nuclear;3		18.112	7.25	1.416	0.354	0.806	2.939	10.513	6.48	40.544	3.766
