# Supplementary material for: The grapevine (Vitis vinifera L.) floral transcriptome in Pinot noir variety: identification of tissue-related gene networks and whorl-specific markers in pre- and post-anthesis phases
Source: Hortic Res. 2021 Sep 1;8:200. doi: 10.1038/s41438-021-00635-7 (PMC8408131; doi:10.1038/s41438-021-00635-7)
Supplement: Supplementary file 8 — Supplementary Table 4 [file 41438_2021_635_MOESM8_ESM.xlsx]

## Sheet: Foglio1
Supplementary Table 4. List of TF coding genes (with MM > 0.9) identified in tissue-specific modules based on PlantTFDB. Together with Gene ID, the family of appartenence, Functional annotation, grapevine gene name (when available based on previous studies), Module membership (MM) and TPM are reported. The "Analysis" column indicate the approach that led to the identification of gene. Gene writte…
organ	ID	TF family	Grape name	Functional annotation	MM	Analysis	Calyx BA	Cap BA	Filament BA	Anther Ba	Ovary BA	Stigma BA	Calyx AA	Ovary AA	Stigma AA	Embryo AA
Calyx BA	VIT_04s0023g01910	MYB_related	-	Myb family	0.966291	WGCNA	552.164	130.643	12.023	3.438	100.187	80.293	216.957	32.147	16.654	0
	VIT_01s0011g00100	MIKC_MADS	VviAP1	MADS-box APETALA 1	0.939349	WGCNA	390.056	159.397	27.924	5.843	9.644	2.245	152.421	1.755	0.52	0.19
	VIT_14s0060g01180	TALE	VvHB49	KNAT2 (knotted1-like homeobox gene 6)	0.916133	WGCNA	154.818	58.573	52.849	7.072	53.97	1.315	41.544	2.548	0.542	8.413
	VIT_12s0059g01190	TALE	VvHB43	Homeobox protein shoot MERISTEMLESS (STM)	0.926224	WGCNA	93.602	3.322	0.662	1.512	10.645	14.379	60.801	11.206	10.662	2.379
	VIT_05s0124g00240	bHLH	bHLH025	Basic helix-loop-helix (bHLH) family	0.918623	WGCNA	78.956	29.879	8.446	1.003	38.785	22.493	42.338	20.244	32.089	11.626
	VIT_10s0116g00190	TALE	VvHB39	Homeobox protein shoot MERISTEMLESS (STM)	0.973942	WGCNA	78.714	4.178	3.298	0.72	9.788	1.124	32.695	2.09	0.156	0.033
	VIT_03s0063g02670	MYB_related	-	Radialis-like protein 6	0.913979	WGCNA	41.054	12.871	2.282	0.6	10.335	0	3.982	0	1.43	0.37
	VIT_06s0004g04980	GRAS	GRAS30	Scarecrow transcription factor 14 (SCL14)	0.936239	WGCNA	36.451	13.887	13.894	7.517	16.961	3.51	21.124	14.182	18.464	5.519
	VIT_13s0074g00400	Trihelix	-	PTL (PETAL LOSS)	0.945755	WGCNA	33.993	11.913	2.09	0.406	15.208	6.772	19.248	12.456	6.463	0.248
	VIT_10s0003g05740	WRKY	VvWRKY32	WRKY DNA-binding protein 14	0.929331	WGCNA	33.756	5.458	2.568	0.707	3.022	0.272	24.265	2.203	8.619	0.321
	VIT_19s0085g00890	G2-like	-	Myb APL (altered phloem development)	0.950764	WGCNA	22.68	1.305	4.432	0.576	8.483	0.55	14.794	4.87	0	1.366
	VIT_13s0019g03550	AP2	VvAP2-11	APETALA2 (AP2) floral homeotic protein	0.933174	WGCNA	20.798	5.329	7.292	4.192	8.133	0.642	12.043	0.428	2.806	2.611
	VIT_04s0210g00170	SBP	-	Squamosa promoter-binding protein 12 (SPL12)	0.912283	WGCNA	20.569	11.317	4.028	3.087	11.188	5.435	12.261	4.154	5.992	7.66
	VIT_04s0023g01880	ZF-HD	-	Zinc finger homeobox 31	0.976031	WGCNA	17.652	4.101	4.973	1.482	6.648	1.334	7.79	5.908	4.997	1.768
	VIT_08s0007g07580	G2-like	-	MYR1 (MYB-related protein 1)	0.930515	WGCNA	13.465	0.779	4.564	0.875	5.197	0	8.221	4.466	0.05	0.876
	VIT_18s0001g11800	TALE	VvHB66	BEL1-like homeodomain protein 4 (SAWTOOTH 2)	0.946765	WGCNA	9.48	4.604	0.629	0.122	0.94	0	4.668	1.961	0.782	0.081
	VIT_11s0016g04600	G2-like	-	Myb family	0.900283	WGCNA	8.607	1.048	3.385	0.346	4.494	0.201	5.878	3.702	0	0.801
	VIT_14s0083g00150	TCP	-	TCP family transcription factor 1	0.932854	WGCNA/TAU	5.654	2.369	0.292	0.099	0	0	2.556	0	0.055	0.044
	VIT_17s0000g00810	ZF-HD	-	Zinc finger homeobox 33	0.909372	WGCNA/TAU	4.637	0	0	0	0	0.784	1.5	0.997	0.191	0.142
Calyptra BA	VIT_15s0048g02870	HD-ZIP	VvHB54	Homeobox-leucine zipper protein HB-7	0.960395	WGCNA	35.508	100.996	31.794	9.339	11.86	12.633	8.022	6.496	10.885	0.055
	VIT_14s0068g00330	TCP	-	PTF1 (plastid transcription factor 1) TCP13	0.911567	WGCNA	46.158	82.562	1.235	0.34	3.139	0.707	21.384	22.809	23.997	2.645
	VIT_04s0023g01020	TALE	VvHB17	BEL1 homeobox 2 protein (BLH2) (SAWTOOTH 1)	0.90617	WGCNA	11.301	51.093	4.642	10.424	1.39	0.168	9.942	1.701	0.348	0.355
	VIT_07s0031g01710	WRKY	VvWRKY22	WRKY DNA-binding protein 51	0.961122	WGCNA	16.915	39.422	0	0.105	6.738	0	8.348	0.984	6.401	0.201
	VIT_06s0004g03780	WOX	VvHB24	Wuschel-related homeobox 3 pressed flower	0.918707	WGCNA/TAU	8.982	14.345	1.859	0.519	1.182	0	0	0	0	0.157
	VIT_04s0069g00980	WRKY	VvWRKY12	WRKY DNA-binding protein 51	0.956441	WGCNA/TAU	0.637	5.136	0	0	0.435	0	0.353	0	0.867	0
	VIT_06s0004g00230	WRKY	VvWRKY15	WRKY DNA-binding protein 48	0.941019	WGCNA/TAU	1.887	3.757	0.971	0.193	0	0	0	0.553	0.784	0
Filament BA	VIT_09s0002g06750	ERF	VvERF042	ERF/AP2 transcription factor sub B-6 SHINE	0.941521	WGCNA	83.46	137.345	751.852	6.549	256.144	212.668	7.759	107.89	133.226	1.497
	VIT_11s0016g03560	bHLH	-	Ethylene-responsive protein	0.928806	WGCNA	57.462	18.293	177.703	51.598	84.269	1.689	41.953	26.967	0.157	13.066
	VIT_04s0023g01380	GRAS	GRAS25	Scarecrow-like	0.920576	WGCNA	41.62	30.07	111.283	46.179	39.828	17.09	25.854	10.36	10.944	6.004
	VIT_15s0048g01240	MIKC_MADS	-	MADS-box protein AGL20	0.940992	WGCNA	21.76	11.415	82.351	26.076	33.567	12.447	8.114	0	1.278	2.906
	VIT_04s0008g01820	MYB	MYBPA9	TT2 (transparent testa 2)	0.969346	WGCNA/TAU	1.592	6.652	29.407	0.076	2.788	2.787	0.386	0.423	0.127	0.528
	VIT_04s0008g00880	TALE	VvHB12	Homeobox gene 1	0.909056	WGCNA	6.194	11.997	25.78	2.832	5.85	8.413	2.203	1.186	1.473	4.314
	VIT_00s0772g00020	AP2	VvAP2-16	AP2-like AIL6 (AINTEGUMENTA-like 6)	0.971705	WGCNA/TAU	0.508	0.051	16.824	0.171	4.25	1.252	2.008	0.084	0.398	2.755
	VIT_00s1291g00010	AP2	-	AP2-like AIL6 (AINTEGUMENTA-like 6)	0.965448	WGCNA	0.512	0.383	16.186	0.116	4.625	2.882	1.622	0.041	1.181	2.025
	VIT_00s0218g00040	Dof	VviDofL19	Dof zinc finger protein DOF4.7	0.964035	WGCNA/TAU	0.887	2.941	15.426	0.064	0.196	0.491	0.114	0	0	0.195
	VIT_02s0012g01040	NAC	VvNAC13	NAC domain-containing protein 71	0.965735	WGCNA	1.311	1.012	12.121	1.499	4.06	1.022	2.95	0.711	0.1	2.429
	VIT_17s0000g00150	LFY	-	LEAFY protein (Floricaula/leafy protein)	0.989049	WGCNA/TAU	0.044	0.128	4.316	0.178	0.853	0	0.06	0	0	0.033
Anther BA	VIT_05s0077g00500	MYB	MYB108A	Myb domain protein 108	0.996461	WGCNA	8.739	13.396	31.589	307.569	4.304	0.334	5.001	0.31	14.808	0.31
	VIT_00s0313g00070	MIKC_MADS	VviSVP1	MADS-box protein SVP (short vegetative phase)	0.995958	WGCNA	11.908	6.836	13.666	190.968	14.796	11.757	9.194	12.741	19.82	4.88
	VIT_07s0031g01870	C3H		Zinc finger (CCCH-type) family protein	0.997756	WGCNA/TAU	0.269	0.548	1.015	142.244	0.636	0	0.741	0	0.259	0.595
	VIT_12s0028g03050	NAC	VvNAC34	NAC domain-containing protein 73	0.993596	WGCNA	2.691	1.607	3.472	116.537	3.077	0.622	12.37	2.274	1.325	0.497
	VIT_12s0059g02500	CO-like		Constans-like 11	0.997629	WGCNA/TAU	0.347	0.636	0.481	104.589	0.775	0.18	0.308	0.202	0.078	0.71
	VIT_17s0000g05490	LBD	LBDIi5	Lateral organ boundaries domain family protein (LBD27)	0.997694	WGCNA/TAU	0.243	0.195	0.584	96.174	0.425	0.627	0.221	0.081	0.445	0.129
	VIT_14s0030g02200	bZIP	VvbZIP38	BZIP transcription factor BZO2H1	0.958604	WGCNA	12.468	14.758	12.138	95.164	14.516	16.645	12.35	9.422	35.208	11.392
	VIT_12s0055g00420	bZIP	VvbZIP30	BZIP transcription factor	0.954978	WGCNA	19.407	18.69	7.429	85.829	30.238	7.021	21.164	13.623	19.9	17.881
	VIT_18s0001g03010	bZIP	VvbZIP54	BZIP transcription factor	0.991569	WGCNA/TAU	0.116	0.3	0.756	83.539	0	1.111	1.298	0.093	8.891	0
	VIT_13s0067g01630	MYB	MYB161	Myb domain protein 65	0.967636	WGCNA	10.934	9.723	19.837	67.96	17.369	22.109	7.461	6.21	9.186	9.412
	VIT_10s0092g00030	bHLH	-	Basic helix-loop-helix (bHLH) family	0.997374	WGCNA/TAU	0.07	0.501	0	61.825	0.164	0	0.256	0	0	0
	VIT_19s0090g01720	WRKY	VvWRKY56	WRKY DNA-binding protein 34	0.982708	WGCNA	19.192	18.593	15.882	44.931	17.544	16.644	16.969	14.364	14.203	14.027
	VIT_06s0004g02270	NF-YA	-	Nuclear transcription factor Y subunit A-1	0.925324	WGCNA	12.327	6.979	11.774	25.907	11.983	13.275	12.738	10.556	12.91	8.909
	VIT_07s0031g01140	MIKC_MADS	VviMADSD1a	MADS-box agamous-like 66	0.995222	WGCNA/TAU	0	0.169	0.219	24.64	0.062	0	0.157	0	1.65	0
	VIT_08s0007g00500	MYB_related	-	Telomere repeat binding factor like TRFL2	0.989266	WGCNA	7.086	6.061	9.079	21.808	7.31	6.92	7.823	6.224	7.344	7.933
	VIT_07s0197g00040	LBD	LBDIc7	Lateral organ boundaries domain gene 36	0.963862	WGCNA/TAU	0.332	0.136	0.257	19.157	0	0	0.673	3.936	0.194	2.168
	VIT_04s0023g00470	WRKY	VvWRKY13	WRKY DNA-binding protein 2	0.995747	WGCNA/TAU	0.595	0.237	0.404	19.088	0.146	0.332	0.285	0.604	0.895	0.291
	VIT_07s0197g00030	LBD	LBDIc8	Lateral organ boundaries domain gene 36	0.99717	WGCNA/TAU	0	0.173	0	18.06	0	0	0	0	0.168	0
	VIT_06s0004g02340	NAC	VvNAC43	NAC domain containing protein 47	0.997741	WGCNA/TAU	0	0	0	12.94	0.331	0	0	0	0.269	0
	VIT_06s0009g02480	MYB	MYB159	Myb domain protein 65	0.949285	WGCNA	5.341	4.681	4.923	12.529	3.624	2.903	4.946	3.587	4.141	5.603
	VIT_15s0021g02040	MYB	MYB125	Myb duo pollen 1	0.996692	WGCNA/TAU	0.062	0	0	11.91	0	0	0.091	0	0.369	0.047
	VIT_14s0066g02180	MYB	MYB35A	Myb domain protein 35	0.987655	WGCNA/TAU	0.701	0.44	1.828	10.849	1.293	1.787	0.686	0.421	1.863	0.611
	VIT_07s0005g03610	NAC	VvNAC56	NAC domain-containing protein 74	0.994171	WGCNA/TAU	0	0.085	0	10.203	0.09	0	0	0.451	0.174	0.251
	VIT_16s0022g02050	LBD	LBDIc9	Lateral organ boundaries domain gene 36	0.997653	WGCNA/TAU	0	0.067	0	7.592	0.089	0	0	0	0	0
	VIT_18s0001g04500	bZIP	VvbZIP43	Enhanced EM level EEL	0.99742	WGCNA/TAU	0	0	0	4.561	0	0	0	0	0	0
	VIT_07s0197g00020	LBD	LBDIc6	Lateral organ boundaries domain gene 36	0.947631	WGCNA/TAU	0.2	1.146	0	4.125	0.228	0	0.09	0.623	0.328	0
	VIT_00s0211g00180	MIKC_MADS	VviAGL17c	MADS-box agamous-like 21	0.994478	WGCNA/TAU	0	0	0.499	3.848	0	0	0	0	0.095	0.063
	VIT_16s0022g02250	bHLH	bHLH072	Basic helix-loop-helix (bHLH) family	0.997093	WGCNA/TAU	0	0	0	3.65	0	0	0.08	0	0	0
	VIT_18s0001g07460	MIKC_MADS	VviSVP2	MADS-box protein SVP (short vegetative phase)	0.997461	WGCNA/TAU	0	0	0	3.633	0.129	0	0.041	0	0.115	0
	VIT_03s0038g02540	bHLH	bHLH012	Aborted microspores AMS	0.997702	WGCNA/TAU	0	0	0	3.457	0.028	0	0	0	0	0
	VIT_07s0005g05400	B3	VvABI3-1	Abscisic acid-insensitive protein 3 (ABI3)	0.997363	WGCNA/TAU	0	0	0	3.454	0	0	0	0	0.021	0
Ovary BA	VIT_14s0083g01050	MIKC_MADS	VviSEP1	SEPALLATA1	0.92704	WGCNA	423.706	170.982	147.191	153.036	624.354	222.921	148.477	113.456	154.464	230.505
	VIT_01s0011g00140	YABBY	-	CRABS CLAW	0.97141	WGCNA	29.198	8.004	24.613	2.122	262.862	8.724	0.117	0.396	0	0.134
	VIT_05s0077g01860	ERF	VvERF058	ERF (ethylene response factor) sub B-2	0.979554	WGCNA	15.315	3.137	16.829	5.025	107.827	14.827	16.073	7.356	6.958	23.348
	VIT_08s0007g06270	SBP	-	Squamosa promoter-binding protein 9 (SPL9)	0.927119	WGCNA	24.877	10.695	32.528	1.36	66.487	15.357	20.927	18.503	20.54	27.877
	VIT_08s0007g02940	NAC	VvNAC62	NAC domain containing protein 90	0.961949	WGCNA	6.958	2.344	0.322	0.159	52.396	0.866	6.373	4.407	6.331	3.855
	VIT_06s0004g00150	G2-like	-	MYR1 (MYB-related protein 1)	0.941493	WGCNA/TAU	5.359	0	1.822	0.322	39.973	0	10.228	3.039	0	0
	VIT_09s0002g01350	GRF	VvGRF03	Growth-regulating factor 5	0.960712	WGCNA/TAU	1.673	0.917	3.09	0.029	22.305	0.268	2.774	0.252	0	7.371
	VIT_17s0000g02460	WOX	VvHB57	Wuschel related homeobox 1	0.950044	WGCNA/TAU	0.478	0.502	0.427	0.031	20.974	1.149	0.08	2.344	0.212	0.225
	VIT_07s0205g00180	bHLH	bHLH037	Basic helix-loop-helix (bHLH) family	0.948127	WGCNA/TAU	0.26	0.482	0	0	18.724	0.843	0.299	1.899	0.101	0
	VIT_10s0042g00940	Trihelix	-	Hydroxyproline-rich glycoprotein family protein	0.966072	WGCNA/TAU	0.066	0.068	0	0	13.183	0.296	0.271	0	0	1.67
	VIT_17s0053g00740	NAC	VvNAC57	NAC domain containing protein 57	0.920805	WGCNA/TAU	1.739	0.095	0.704	0	7.898	0	2.768	1.625	0	0.552
	VIT_02s0025g03770	NF-YC	-	Nuclear transcription factor Y subunit C-3	0.94862	WGCNA/TAU	0.485	0	0	0	7.541	0	0.715	1.009	0	0
	VIT_11s0016g01250	GRF	VvGRF04	Growth-regulating factor 6	0.971705	WGCNA/TAU	0.537	0.188	0.553	0.08	6.864	0.207	0.371	0.232	0.636	1.014
	VIT_03s0063g01440	B3	VvREM 5	Transcriptional factor B3	0.956137	WGCNA/TAU	0	0	0	0.07	6.023	0	0	0	0	0.06
	VIT_19s0014g03940	NZZ/SPL	-	Sporocyteless	0.909318	WGCNA/TAU	0	0	0	0.149	4.968	1.282	0.173	0.111	0.905	0.528
	VIT_18s0001g11390	G2-like	-	Aberrant testa shape	0.927941	WGCNA/TAU	0.982	0.058	0	0	3.571	0	1.256	0.618	0	0.491
Stigma BA	VIT_01s0011g03720	bHLH	-	BEE1 (BR Enhanced expression 1)	0.944346	WGCNA	2.888	1.31	1.255	1.366	48.238	1334.06	0.879	2.368	10.232	0.061
	VIT_17s0000g05900	bHLH	-	Basic helix-loop-helix (bHLH) family	0.941441	WGCNA	10.83	0.549	4.505	0.345	3.127	1305.77	12.915	2.856	19.604	0
	VIT_12s0142g00360	MIKC_MADS	VviAG1	SHATTERPROOF 2	0.95057	WGCNA	139.228	27.615	496.343	140.18	558.008	1248.56	105.562	271.618	203.352	247.879
	VIT_17s0000g03580	bHLH	-	BEE3 (BR Enhanced expression 3)	0.941232	WGCNA	15.132	11.486	0.694	0.86	24.405	693.768	5.706	13.631	19.252	1.28
	VIT_15s0021g02510	GATA	VvGATA4	GATA transcription factor 2	0.981308	WGCNA	43.614	51.067	97.097	2.39	48.626	502.043	9.212	27.837	12.501	2.64
	VIT_04s0044g01040	bHLH	-	Basic helix-loop-helix (bHLH) family	0.942079	WGCNA	10.111	2.009	1.664	2.359	10.117	463.348	3.041	1.168	16.564	0.155
	VIT_01s0026g02030	bHLH	-	Basic helix-loop-helix (bHLH) family	0.92374	WGCNA	17.728	11.174	4.402	1.301	2.431	224.224	26.405	19.495	11.941	0
	VIT_14s0006g02850	bHLH	-	BEE1 (BR Enhanced expression 1)	0.943508	WGCNA/TAU	7.41	0.343	0.66	0.098	5.26	214.929	3.706	0.561	0.832	0.117
	VIT_16s0039g01900	G2-like	-	Myb KAN2 (KANADI 2)	0.978542	WGCNA	23.298	10.943	48.445	15.732	57.726	207.756	18.751	13.375	29.207	28.533
	VIT_02s0154g00070	YABBY	-	Abnormal floral organs	0.932072	WGCNA	7.188	14.322	6.346	2.701	14.886	176.588	2.602	23.576	16.917	0.902
	VIT_02s0025g03000	B3	VvRAV3	NGA1 (NGATHA1)	0.920915	WGCNA	14.191	13.053	1.039	2.597	17.416	138.551	11.217	4.111	25.766	1.025
	VIT_13s0064g00920	C3H		Zinc finger (CCCH-type) family protein	0.951972	WGCNA	53.558	40.519	71.854	24.278	58.571	116.277	55.757	51.282	45.184	45.436
	VIT_08s0007g04770	C2H2	VviZFP57	Zinc finger (C2H2 type) family	0.917311	WGCNA	3.959	3.46	2.54	11.683	5.509	74.079	6.642	2.444	7.267	1.149
	VIT_09s0002g03940	ERF	-	AP2/EREBP transcription factor	0.901104	WGCNA	1.936	0.479	0	0.123	1.323	59.487	4.825	7.456	11.69	1.386
	VIT_04s0008g05930	C2H2	VviZFP21	Zinc finger protein 3	0.932001	WGCNA/TAU	4.106	2.216	1.634	5.617	1.858	57.884	2.769	0.712	1.097	0.341
	VIT_08s0007g06180	G2-like	-	Myb family	0.950533	WGCNA	4.312	0.424	4.272	3.468	7.718	23.867	1.808	2.306	4.192	3.37
	VIT_09s0002g09120	ERF	VvERF046	Ethylene-responsive transcription factor ERF003	0.930722	WGCNA/TAU	0.642	0	0	0	0	21.312	2.256	0	0	0
	VIT_16s0022g02290	Trihelix	-	Unknown	0.944861	WGCNA/TAU	0.09	0.047	0	0.009	0.554	12.888	0	0	0.016	0
	VIT_02s0033g00380	MYB	MYBA8	Myb VvMYBA1	0.930046	WGCNA/TAU	0	1.154	0	0	0	10.828	0	0	0	0
	VIT_14s0006g01470	bHLH	bHLH057	Basic helix-loop-helix (bHLH) family	0.929434	WGCNA/TAU	1.321	0.159	0	0	0.124	6.875	0	0	0	0
	VIT_06s0004g07200	LBD	LBDId3	Other LOB domain-containing protein ASL5	0.903625	WGCNA/TAU	0	0	0	0.633	0	4.584	0	0.34	0.32	0.133
Calyx AA	VIT_17s0000g01230	MIKC_MADS	VviTM8a	MADS-box protein AGL20	0.957763	WGCNA	73.016	0.097	0	1.948	3.868	1.444	191.749	3.518	1.098	0.203
	VIT_18s0001g10160	WOX	VvHB65	Wuschel homeobox 4	0.946379	WGCNA	31.771	3.907	13.032	0.663	2.349	0.473	63.442	19.222	14.011	6.021
	VIT_00s0291g00020	ERF	-	Unknown protein	0.980094	WGCNA/TAU	5.027	6.001	0	0	2.662	0	45.749	4.446	0.479	0.39
	VIT_18s0001g12610	MYB_related	-	Radialis-like protein 6	0.92816	WGCNA/TAU	22.578	0.434	0	0.513	0.976	0	43.625	1.928	0.42	0
	VIT_14s0006g02450	C3H		Zinc finger (CCCH-type) family protein	0.962717	WGCNA/TAU	3.842	0	8.091	0.599	1.29	0	38.441	1.005	0	1.185
	VIT_18s0001g08380	TALE	VvHB63	Homeobox protein knotted-1 like 1 (KNAT1)	0.917586	WGCNA/TAU	17.409	0.199	0.895	0.028	0.395	0.219	32.265	0.212	0.342	0.464
	VIT_04s0044g01500	NAC	VvNAC47	NAC domain containing protein 104	0.950521	WGCNA/TAU	0.385	2.941	1.53	0.555	0.26	0	19.751	0	0.25	0.092
	VIT_18s0001g06650	bHLH	bHLH080	Basic helix-loop-helix (bHLH) family	0.959716	WGCNA/TAU	1.882	0.065	0	0.036	0.569	0.275	16.609	6.149	3.393	2.042
	VIT_07s0031g01840	WRKY	VvWRKY23	WRKY DNA-binding protein 13	0.923021	WGCNA/TAU	6.463	0.999	0	0.562	0.743	0	11.71	1.325	0	0.2
	VIT_01s0026g02450	ZF-HD	-	Mini zinc finger 1 MIF1	0.950592	WGCNA/TAU	0	0	0	0	0	0	11.029	0	0	2.216
	VIT_11s0052g00840	AP2	VvAP2-09	AP2-like AIL5 (AINTEGUMENTA-like 5)	0.906091	WGCNA	2.206	0.069	0.795	0	2.238	0	8.994	5.343	0.065	2.31
	VIT_01s0011g04260	C3H		Zinc finger (CCCH-type) family protein	0.964571	WGCNA/TAU	0.08	0.089	0.231	0.213	0	0.2	8.994	0.082	0.133	0.376
	VIT_01s0010g00410	MYB	MYB67A	Myb domain protein 67	0.969232	WGCNA/TAU	0	0	0	0	0	0	8.586	0.067	0.103	0
	VIT_06s0004g02110	MYB	MYB185	Myb domain protein 83	0.976175	WGCNA/TAU	0.265	0.475	0.46	0	0.408	0	8.578	0.489	0.225	0.296
	VIT_02s0025g00320	MYB	MYB103	MYB Domain protein 103	0.969548	WGCNA/TAU	0	0	0	0	0	0	6.907	0.063	0	0
	VIT_15s0048g02660	NAC	VvNAC49	NAC Secondary wall thickening promoting factor1	0.970583	WGCNA/TAU	0.145	0.045	0	0.08	0	0	5.839	0.039	0.048	0.251
Ovary AA	VIT_16s0050g02530	MYB_related	-	Myb Triptychon	0.903523	WGCNA	26.817	19.676	8.232	5.679	29.239	2.423	38.748	90.297	21.95	39.02
	VIT_14s0030g01860	Trihelix	-	Transcription factor	0.932519	WGCNA	19.969	24.767	29.311	1.405	34.845	0.526	46.806	77.097	42.225	66.071
	VIT_08s0007g00410	MYB	MYB91A	Myb domain protein 91	0.931862	WGCNA	30.637	26.489	33.037	1.651	37.739	6.879	42.356	76.225	34.095	62.691
	VIT_13s0067g02860	SRS	-	LRP1 (lateral root primordium 1)	0.946389	WGCNA	21.362	13.012	9.398	2.346	11.382	5.251	31.082	31.6	17.61	20.266
	VIT_06s0004g02800	HD-ZIP	-	Homeodomain-leucine zipper protein Revoluta (REV)	0.936309	WGCNA	9.67	4.975	8.617	1.109	12.487	2.738	25.02	25.477	9.123	13.084
	VIT_12s0028g03100	G2-like	-	GPRI1 (GOLDEN2 1)	0.907013	WGCNA	4.127	10.69	4.051	0.934	5.58	1.859	15.205	23.979	6.424	18.355
	VIT_01s0026g01910	MYB	MYB192	Myb domain protein 88	0.907974	WGCNA	9.071	6.579	5.103	1.21	13.165	0.699	14.192	17.7	8.395	16.071
Stigma AA	VIT_12s0028g03270	ERF	-	Ethylene-responsive transcription factor 9	0.951909	WGCNA	480.56	277.859	255.226	15.013	256.947	64.978	376.929	246.062	961.886	209.599
	VIT_18s0001g05250	ERF	-	DREB sub A-6 of ERF/AP2 transcription factor (RAP2.4)	0.938637	WGCNA	386.479	151.808	150.319	29.636	140.842	235.749	392.273	353.219	839.298	331.426
	VIT_01s0026g02710	NAC	VvNAC26	NAC domain-containing protein 29	0.960448	WGCNA	61.249	52.538	6.177	2.164	7.437	4.107	56.883	23.591	360.521	7.941
	VIT_16s0098g01170	HD-ZIP	VvHB56	Homeobox-leucine zipper protein HB-12	0.921145	WGCNA	1.104	1.108	5.379	8.685	0.911	0	19.908	87.863	358.372	0.832
	VIT_04s0008g05760	WRKY	VvWRKY08	WRKY DNA-binding protein 18	0.900133	WGCNA	218.237	109.372	17.588	2.734	62.615	9.64	133.908	33.657	350.256	44.312
	VIT_06s0004g07500	WRKY	VvWRKY16	WRKY DNA-binding protein 33	0.970187	WGCNA	112.309	80.083	37.325	10.755	42.783	61.564	123.382	61.702	270.016	35.923
	VIT_10s0116g01200	WRKY	VvWRKY29	WRKY DNA-binding protein 6	0.932695	WGCNA	36.134	34.619	18.605	21.935	7.18	38.889	51.058	18.367	260.481	4.52
	VIT_01s0011g03070	B3	-	AP2 domain-containing protein RAP2.8	0.90884	WGCNA	70.84	87.113	3.864	0.69	32.173	1.021	125.403	74.575	180.863	3.387
	VIT_01s0026g01050	MYB_related	-	Myb family	0.905455	WGCNA	33.667	38.123	85.148	12.167	44	19.762	98.562	83.314	180.446	33.289
	VIT_10s0003g00140	ERF	VvERF064	Ethylene-responsive transcription factor 9	0.914786	WGCNA	95.244	33.982	69.464	56.558	42.211	52.929	127.152	97.951	178.547	62.534
	VIT_07s0031g00080	WRKY	VvWRKY21	WRKY DNA-binding protein 15	0.986762	WGCNA	63.604	38.125	22.232	14.099	34.622	11.758	90.694	66.737	168.477	43.165
	VIT_01s0010g03930	WRKY	VvWRKY03	WRKY DNA-binding protein 75	0.96599	WGCNA	27.622	9.996	4.092	0.174	5.097	2.011	27.515	10.112	161.061	0.203
	VIT_02s0025g04630	TALE	VvHB08	Homeodomain transcription factor (KNAT7)	0.914377	WGCNA	54.454	63.128	53.569	23.528	79.007	16.049	83.32	62.892	150.918	61.949
	VIT_14s0068g01800	MIKC_MADS	VviFLC2	SEPALLATA3	0.900965	WGCNA	34.008	67.229	0	1.719	10.304	4.848	29.754	11.972	150.303	1.758
	VIT_04s0008g02750	bZIP	VvbZIP09	BZIP transcription factor BZO2H2	0.925752	WGCNA	86.111	25.88	47.95	13.711	41.989	6.636	70.59	43.685	150.048	15.402
	VIT_00s0203g00070	MYB	MYB143	Myb domain protein 102	0.949839	WGCNA	7.915	1.022	0.92	0.39	0.399	0.225	16.984	6.781	143.704	0.273
	VIT_11s0016g03940	HSF	VHSF08	Heat shock transcription factor C1	0.939799	WGCNA	6.875	3.192	1.559	1.284	0.515	0.558	77.146	56.917	139.94	21.538
	VIT_12s0028g00270	WRKY	VvWRKY35	WRKY DNA-binding protein 71	0.950416	WGCNA	8.399	0.499	2.624	0.361	0.477	0	16.744	32.325	138.882	0.326
	VIT_01s0011g00720	WRKY	VvWRKY01	WRKY DNA-binding protein 57	0.921978	WGCNA	34.843	23.186	10.382	2.407	19.594	35.239	47.921	68.969	128.363	8.446
	VIT_08s0007g07640	NAC	VvNAC61	NAC domain-containing protein 87	0.955049	WGCNA	15.894	2.58	0.753	1.712	1.681	0.472	17.34	3.167	121.304	1.466
	VIT_04s0008g01800	MYB	MYBPA7	Myb domain protein 7	0.980225	WGCNA	18.566	1.619	5.945	0.568	10.697	6.436	39.714	13.141	117.716	8.336
	VIT_11s0052g00450	WRKY	VvWRKY34	WRKY DNA-binding protein 11	0.951021	WGCNA	51.113	42.614	25.22	4.851	18.677	12.025	39.167	23.836	117.557	19.819
	VIT_01s0026g01550	HD-ZIP	VvHB04	Homeodomain leucine zipper protein HB-1	0.956913	WGCNA	7.352	16.732	15.443	1.142	9.965	1.888	23.059	24.616	112.905	3.883
	VIT_09s0002g03610	MYB_related	-	MYB divaricata	0.902746	WGCNA	67.374	55.46	54.641	33.86	51.967	16.856	69.462	51.653	105.953	48.805
	VIT_12s0028g00860	NAC	VvNAC36	NAC domain-containing protein 42	0.950666	WGCNA	5.514	9.077	1.26	0.221	0	0	13.51	1.531	93.309	0.151
	VIT_03s0038g00490	GATA	VvGATA3	GATA transcription factor 12	0.911111	WGCNA	53.306	17.09	7.423	2.434	25.452	4.367	40.573	15.946	86.21	2.175
	VIT_15s0046g02190	WRKY	VvWRKY49	WRKY DNA-binding protein 22	0.977709	WGCNA	23.984	22.077	16.11	2.286	9.897	6.091	26.196	25.495	81.606	18.515
	VIT_19s0014g03820	MYB	MYB145	Myb domain protein 102	0.962605	WGCNA	22.998	1.393	0.461	0.2	0.123	0	15.228	5.291	79.598	0.195
	VIT_07s0031g00190	ERF	VvERF007	Ethylene-responsive transcription factor ERF011	0.939479	WGCNA	32.928	16.305	15.113	6.452	10.901	20.866	42.852	33.877	72.844	31.043
	VIT_12s0028g00980	G2-like	-	Myb family	0.939727	WGCNA/TAU	7.839	3.612	0	0	0	0	4.18	2.967	70.166	0
	VIT_03s0038g00690	DBB		Zinc finger (B-box type)	0.918281	WGCNA	24.567	5.718	5.166	5.845	15.121	2.09	54.309	17.61	66.367	13.362
	VIT_08s0058g00690	WRKY	VvWRKY24	WRKY DNA-binding protein 33	0.952753	WGCNA	22.362	12.343	1.746	0.484	4.007	0.568	13.725	3.737	64.47	1.237
	VIT_02s0025g00420	WRKY	VvWRKY04	WRKY DNA-binding protein 27	0.963639	WGCNA	6.501	5.211	1.039	0.25	1.907	3.095	11.828	4.325	61.603	0.169
	VIT_00s1352g00010	MYB	MYB148	Myb domain protein 84	0.94422	WGCNA/TAU	3.411	0.337	0.846	1.6	0	0	6.624	2.695	58.381	0.238
	VIT_08s0007g05030	MYB	MYB150	Myb domain protein 36	0.970392	WGCNA/TAU	7.183	0.649	0.431	0.246	0.141	0.289	12.863	2.341	58.149	0.359
	VIT_15s0046g02260	MYB_related	-	Myb family	0.952615	WGCNA	29.328	29.951	28.325	16.931	27.186	22.219	38.938	34.53	56.127	32.088
	VIT_18s0001g05850	ERF	-	Ethylene-responsive transcription factor ERF021	0.974351	WGCNA	13.642	2.869	2.388	0.411	6.508	0	11.869	13.544	55.531	0.938
	VIT_04s0044g00150	WOX	VvHB20	Wuschel-related homeobox 13	0.97398	WGCNA	18.737	9.033	4.263	1.39	7.463	6.431	27.851	25.075	54.331	10.66
	VIT_01s0137g00050	G2-like	-	Myb family	0.975543	WGCNA	9.314	0.717	1.083	0.121	3.621	0	16.489	1.47	53.846	2.124
	VIT_15s0046g02150	WRKY	VvWRKY48	WRKY DNA-binding protein 24	0.927748	WGCNA	8.818	0.487	0	0.244	11.937	0	7.741	0.555	51.041	0.183
	VIT_13s0067g01350	bHLH	bHLH055	Basic helix-loop-helix (bHLH) family	0.932516	WGCNA	9.255	0.468	0.335	0.646	1.338	0.638	25.646	21.95	43.117	0.66
	VIT_18s0001g04470	bZIP	VvbZIP42	TGACG MOTIF-binding factor 4	0.956639	WGCNA	13.125	15.108	11.937	3.164	11.893	5.866	23.853	22.167	40.468	10.171
	VIT_06s0080g00790	MYB	-	MYB divaricata	0.930382	WGCNA	4.87	7.659	3.191	5.332	2.392	0.432	26.052	9.996	36.045	4.573
	VIT_04s0044g00510	Trihelix	-	GT2-like trihelix DNA-binding protein	0.909944	WGCNA	18.633	15.597	1.743	3.619	6.142	2.225	24.271	13.306	33.801	4.29
	VIT_17s0000g00200	ERF	-	Ethylene-responsive transcription factor ERF114	0.929023	WGCNA/TAU	11.777	0.27	0.336	0.305	0.112	0	4.688	0.086	30.854	0.065
	VIT_00s0125g00290	LBD	LBDId2 LBD4	Lateral organ boundaries domain protein 4 (LBD4)	0.977329	WGCNA	1.723	0.754	0.566	0.62	1.858	0	12.583	4.834	30.643	0.863
	VIT_04s0008g02710	NAC	VvNAC65	NAC domain containing protein 39	0.950578	WGCNA/TAU	3.588	0.117	1.056	0.11	0.216	0	3.571	1.131	30.178	0
	VIT_18s0001g08470	MYB	MYB152	Myb domain protein 84/RAX3	0.946755	WGCNA/TAU	0.507	0	0.217	0.153	0	0	4.217	0.583	27.203	1.594
	VIT_08s0007g03900	HSF	VHSF17	Heat stress transcription factor A3	0.91196	WGCNA	3.978	3.202	0.631	0.144	0.9	0.651	14.615	16.813	27.035	1.223
	VIT_17s0000g03660	NAC	VvNAC06	NAC domain containing protein 58	0.940407	WGCNA/TAU	1.901	0.353	0.296	0.033	0	0.307	2.379	0.461	26.442	0.045
	VIT_05s0020g01100	MYB	MYB146	Myb domain protein 61	0.924425	WGCNA	8.642	0.131	0	0.365	1.15	0	7.422	13.62	25.923	0.15
	VIT_02s0087g00140	Trihelix	-	Transcription factor	0.908947	WGCNA	13.786	12.597	6.57	6.627	10.819	3.782	11.555	11.728	24.815	12.095
	VIT_12s0028g01410	HSF	VHSF11	Heat shock transcription factor A4A	0.901518	WGCNA	11.624	12.676	8.609	4.187	14.078	6.757	17.09	9.793	23.457	9.026
	VIT_16s0013g00900	ERF	VvERF079	Ethylene-responsive transcription factor ERF105	0.936227	WGCNA	11.105	7.341	0.86	0	2.159	0	15.149	8.399	22.68	1.263
	VIT_16s0039g01710	MYB	MYB181	Myb domain protein 9	0.964193	WGCNA/TAU	4.626	0.22	1.208	0.265	0	0	4.53	0.874	21.93	0.127
	VIT_11s0037g00870	AP2	VvAP2-01	AP2-like ethylene-responsive transcription factor	0.946742	WGCNA/TAU	1.483	0	0	0.031	0.3	0.521	2.624	0.545	21.409	0
	VIT_06s0004g07790	LBD	LBDId6 LBD13	Lateral organ boundaries Domain 15	0.903512	WGCNA	6.539	1.647	0.966	4.303	0.332	3.59	7.45	0.362	20.166	0
	VIT_06s0004g03350	LBD	LBDIf13	Lateral organ boundaries protein 1	0.943651	WGCNA/TAU	1.286	0.233	0	0	0	0	1.57	0.572	17.954	0.181
	VIT_03s0038g03710	Nin-like	-	RWP-RK domain-containing protein	0.907786	WGCNA	9.133	9.548	4.058	0.982	4.979	3.274	10.752	6.939	15.875	4.724
	VIT_17s0000g04180	TCP	-	TCP family transcription factor BRC2/TCP12 (branched2)	0.960849	WGCNA/TAU	0.246	0.051	0	0.037	0.221	0	3.053	1.997	15.569	1.093
	VIT_10s0003g01380	G2-like	-	Myb family	0.960413	WGCNA/TAU	0.63	0	0	0	0	0	3.14	0	14.219	0
	VIT_17s0000g03560	MYB	MYB164	(myb domain protein 62	0.925506	WGCNA	7.935	2.613	0	0.076	0.125	0.611	6.908	2.543	14.079	3.727
	VIT_19s0085g00050	MYB	MYB139	Myb domain protein 58	0.954941	WGCNA/TAU	1.727	0.404	0	0.074	0.057	0	1.742	0.538	14.064	0
	VIT_14s0108g00120	WRKY	VvWRKY44	WRKY DNA-binding protein 72	0.928466	WGCNA/TAU	0.292	0.102	0.174	0.019	0	0.786	1.257	0.298	13.747	0.097
	VIT_17s0000g05810	WRKY	VvWRKY53	WRKY DNA-binding protein 72	0.941836	WGCNA/TAU	1.859	0.108	0	0.299	0	0	1.089	0.463	12.99	0.021
	VIT_18s0001g05670	MYB	MYB182	Myb domain protein 93	0.961885	WGCNA/TAU	2.434	0	0	0.068	0	0	2.202	0.131	11.159	0
	VIT_14s0068g01780	SBP	-	Squamosa promoter-binding protein 13 (SPL13)	0.939352	WGCNA/TAU	0.319	0.092	0	0.035	0.389	0.468	2.083	2.614	9.985	2.047
	VIT_19s0085g00940	MYB	MYB67B	Myb domain protein 67	0.946487	WGCNA/TAU	1.557	0.561	1.73	0.073	0.206	0	1.657	0.654	9.915	0.042
	VIT_16s0100g00670	HD-ZIP	VvHB55	Homeodomain GLABROUS1	0.958489	WGCNA	1.735	1.223	0.244	0.175	1.313	0.639	2.353	3.73	8.658	0.745
	VIT_14s0068g01770	WRKY	VvWRKY43	WRKY DNA-binding protein 75	0.907755	WGCNA/TAU	0	0.291	0	0	0.181	0	0	0	8.295	0
	VIT_11s0078g00480	MYB	MYB180	Myb domain protein 93	0.921289	WGCNA/TAU	0	0.059	0	0.017	0	0	0.288	0.048	7.27	0
	VIT_06s0080g00360	bZIP	VvbZIP20	BZIP transcription factor	0.908154	WGCNA	0.484	1.466	0.271	1.221	2.102	0.334	3.499	0.41	7.137	0.988
	VIT_03s0088g01240	bHLH	bHLH015	Basic helix-loop-helix (bHLH) family	0.97054	WGCNA/TAU	0.456	0.055	0	0.031	0	0	2.39	0.136	6.203	0.247
	VIT_19s0027g00910	NAC	VvNAC28	NAC domain-containing protein 42	0.926711	WGCNA/TAU	0.171	0.205	0.261	0.039	0	0	0.341	0.195	6.182	0
	VIT_19s0027g00840	NAC	VvNAC32	NAC domain-containing protein 42	0.967162	WGCNA/TAU	0.396	0.494	0	0	0	0	1.409	0.128	6.062	0
	VIT_14s0006g01280	MYB	MYBA7	Myb domain protein 113	0.944064	WGCNA/TAU	0.499	0.092	0	0	0	0	0.591	1.654	5.738	0
	VIT_02s0012g01650	MYB	MYB178	Myb domain protein 93	0.944421	WGCNA/TAU	0.731	0.057	0	0	0	0	0.44	0.101	4.955	0.154
	VIT_07s0141g00100	MYB	MYB179	Myb domain protein 93	0.944536	WGCNA/TAU	0.147	0	0	0.091	0	0	0.538	0.303	4.876	0
	VIT_11s0016g02070	bHLH	bHLH045	Basic helix-loop-helix (bHLH) family	0.932263	WGCNA/TAU	1.309	0.82	0	0.062	0.164	0	0.561	0	4.559	0.066
	VIT_06s0004g00020	NAC	VvNAC44	NAC domain containing protein 32	0.93403	WGCNA/TAU	2.118	0.2	0	0.049	0.319	0	2.331	0.121	4.443	0.041
	VIT_11s0016g02780	MYB	MYB154	Myb domain protein 68	0.961271	WGCNA/TAU	1.234	0.41	0	0.387	0.494	0	1.479	0.332	3.54	0
	VIT_13s0019g01710	GRAS	GRAS08	Scarecrow transcription factor 14 (SCL14)	0.920435	WGCNA	0.715	1.045	1.314	0.037	0.184	0	1.098	0.841	3.508	0.707
	VIT_01s0026g01730	WRKY	VvWRKY02	WRKY DNA-binding protein 72	0.912206	WGCNA/TAU	1.182	0.328	0	0.031	0	0	2.456	0.176	3.148	0.021
Embryo AA	VIT_18s0001g12530	MYB_related	-		0.926795	WGCNA	57.119	1.044	3.897	7.203	65.837	12.829	101.691	26.547	2.171	282.813
	VIT_06s0061g01240	C2H2	VviZFP42	Histone deacetylase (HD2A)	0.981936	WGCNA	93.476	46.227	61.272	31.162	148.546	78.388	149.814	152.089	110.257	275.551
	VIT_10s0042g00820	MIKC_MADS	VviABS1	Transparent testa16	0.918417	WGCNA	0	0.19	4.342	1.53	73.069	3.436	42.098	0.902	0.182	146.783
	VIT_17s0000g00330	bHLH	bHLH075	Inducer of CBF expression 1 ICE1	0.902837	WGCNA	1.692	0.548	4.062	0.256	11.879	1.006	38.619	4.084	0.569	105.573
	VIT_08s0007g01920	MYB	-	MYB divaricata	0.924993	WGCNA	40.683	20.647	27.406	5.425	44.566	12.672	59.795	61.712	21.156	82.4
	VIT_01s0011g01560	MIKC_MADS	VviABS2	Transparent testa16	0.925161	WGCNA	0	0	0	0.059	33.035	0	20.49	0.543	0.096	78.666
	VIT_18s0089g00900	Whirly		Whirly 2	0.981602	WGCNA	27.072	21.458	20.67	6.635	46.262	22.074	41.904	38.639	30.037	76.246
	VIT_01s0010g02100	C2H2	VviZFP9	Indeterminate(ID)-domain 5	0.963883	WGCNA	3.48	1.219	0	1.27	15.531	0.13	29.109	21.226	0.829	62.372
	VIT_14s0081g00560	WRKY	VvWRKY42	WRKY DNA-binding protein 39	0.915892	WGCNA	2.254	2.558	8.678	0.943	10.955	0.225	37.332	27.37	17.066	57.395
	VIT_09s0002g01400	MYB	MYBPA5	Myb domain protein 7	0.938052	WGCNA	14.186	2.396	6.036	0.205	18.751	0	19.935	6.216	1.225	56.917
	VIT_16s0098g01080	GRF	VvGRF06	Growth-regulating factor 7	0.933441	WGCNA	1.596	0.713	2.338	1.72	16.641	1.52	19.194	16.116	19.741	43.148
	VIT_18s0001g12120	bZIP	VvbZIP46	G-box binding factor 1 (GBF1)	0.950643	WGCNA	15.888	15.113	11.62	12.15	27.672	11.062	26.399	22.603	24.285	41.315
	VIT_16s0098g01420	Dof	VviDofL12	DOF affecting germination 1	0.957065	WGCNA	12.765	1.611	8.581	2.159	21.239	0	27.11	17.983	0.404	40.895
	VIT_07s0031g00780	B3	VvREM 12	Transcriptional factor B3	0.970868	WGCNA	13.251	10.83	11.454	3.694	22.326	12.905	23.916	24.471	17.691	40.8
	VIT_04s0008g03780	MYB	-	Myb-related protein 3R-1 (Plant c-MYB-like protein 1) MYB3R1	0.912629	WGCNA	3.494	1.846	4.53	2.166	7.336	4.906	26.734	18.1	10.03	39.095
	VIT_17s0000g09980	C2H2	VviZFP88	REF6 (relative of early flowering 6)	0.964675	WGCNA	22.759	16.511	21.772	18.875	30.15	15.788	31.352	25.883	21.143	38.221
	VIT_09s0002g01380	MYB	MYBPAL3	ATMYB66/WER/WER1 (WEREWOLF 1)	0.978444	WGCNA	8.407	1.882	2.365	0.206	15.856	0.599	13.687	7.967	7.678	32.293
	VIT_03s0063g00620	B3	VvREM1	Transcriptional factor B3	0.951393	WGCNA	0.849	0.257	0	0.733	5.921	0	12.716	8.098	5.476	30.246
	VIT_08s0007g03760	GRF	VvGRF02	Growth-regulating factor 4 AtGRF4	0.93082	WGCNA	3.057	0.936	2.915	0.031	3.355	0.228	9.572	6.165	2.005	26.91
	VIT_11s0016g02130	C3H		CwfJ protein	0.953909	WGCNA	14.426	13.248	13.732	7.442	20.163	11.613	19.75	16.318	15.704	26.228
	VIT_14s0108g01010	MYB	MYB168	Myb domain protein 105	0.933895	WGCNA	0	0.036	0	0	8.015	0	8.518	0.334	0.072	24.13
	VIT_17s0000g08480	MYB	MYB157	ATMYB66/WER/WER1 (WEREWOLF 1)	0.90473	WGCNA	13.035	5.642	6.893	0.622	15.72	3.181	11.846	15.52	7.306	21.469
	VIT_11s0016g03750	MYB	-	Myb-related protein 3R-1 (Plant c-MYB-like protein 1) MYB3R1	0.918706	WGCNA	1.098	0.454	1.615	0.488	3.59	0.596	11.863	12.116	4.437	21.317
	VIT_19s0014g02100	HD-ZIP	VvHB70	Unknown protein	0.95493	WGCNA	7.235	5.208	6.779	5.374	11.404	8.384	10.168	10.604	9.707	20.68
	VIT_15s0048g02510	bHLH	bHLH068	Basic helix-loop-helix (bHLH) family	0.941191	WGCNA	0.1	0.103	0	0.133	6.913	0	7.034	0.7	0.346	18.927
	VIT_04s0008g00900	MYB_related	-	MYB divaricata	0.910658	WGCNA	3.655	0.107	0.546	0.195	3.111	0.473	10.47	1.637	2.37	18.746
	VIT_14s0060g00240	MYB	MYB55B	Myb domain protein 61	0.91613	WGCNA	1.861	1.531	0.725	0	5.211	0.745	9	0.467	0.079	18.548
	VIT_13s0019g01220	GRAS	GRAS05	Scarecrow transcription factor 3 (SCL3)	0.95609	WGCNA	1.525	1.113	0.941	1.429	7.458	0.192	11.187	6.274	6.11	17.492
	VIT_01s0026g02600	MYB	MYB165	Myb domain protein 105	0.955336	WGCNA	0.777	0.46	0.541	0	6.618	0	7.498	1.456	0.445	16.299
	VIT_04s0008g00620	MYB	MYB153	Myb domain protein 68	0.919219	WGCNA	0.444	0.081	0.698	0.045	8.35	0	5.42	0.163	2.807	14.088
	VIT_14s0060g01520	GATA	VvGATA5	GATA transcription factor 16	0.95888	WGCNA	5.089	1.448	0	0.766	6.413	0	5.839	5.673	2.249	13.051
	VIT_07s0151g00450	bHLH	bHLH034	Basic helix-loop-helix (bHLH) family	0.916438	WGCNA	2.48	0.643	3.802	0.171	6.23	3.414	7.452	3.896	0.123	11.194
	VIT_18s0001g10380	HSF	VHSF03	Heat shock transcription factor B4	0.922654	WGCNA	2.304	0	1.574	0	5.542	0	7.556	1.741	0.052	9.496
	VIT_12s0057g01490	MYB_related	-	Telomere repeat binding protein 1	0.91506	WGCNA	4.425	3.429	3.31	2.488	8.387	2.523	5.79	5.698	4.129	8.596
	VIT_00s0226g00070	GRAS	GRAS42	Protein shoot gravitropism 7	0.902026	WGCNA	0.393	0.123	0.572	0	0.662	0.179	5.179	3.187	0	8.127
	VIT_08s0056g00050	GRAS	GRAS37	Scarecrow transcription factor 23 (SCL23)	0.916584	WGCNA	0.512	0.283	0.805	0.038	5.21	0.585	2.456	1.867	2.555	6.75
	VIT_18s0001g10710	B3	VvREM 17	Transcriptional factor B3	0.940295	WGCNA	0.186	0	0	0.061	1.237	0	3.387	2.324	1.533	5.751
	VIT_06s0004g08270	B3	VvREM 9	Transcriptional factor B3	0.935304	WGCNA	0.25	0.368	0.548	1.387	2.452	0	2.392	2.185	1.435	5.38
	VIT_04s0008g01870	MYB	MYBPAL2	ATMYB66/WER/WER1 (WEREWOLF 1)	0.962497	WGCNA	0.76	0.12	0.936	0	2.033	0	1.903	0.916	0	4.513
	VIT_09s0002g01370	AP2	VvAP2-10	AP2 AINTEGUMENTA	0.926035	WGCNA	0	0	0	0.018	1.559	0	0.962	0.064	0.03	3.818
