# Supplementary material for: The grapevine (Vitis vinifera L.) floral transcriptome in Pinot noir variety: identification of tissue-related gene networks and whorl-specific markers in pre- and post-anthesis phases
Source: Hortic Res. 2021 Sep 1;8:200. doi: 10.1038/s41438-021-00635-7 (PMC8408131; doi:10.1038/s41438-021-00635-7)
Supplement: Supplementary file 9 — Supplementary Table 5 [file 41438_2021_635_MOESM9_ESM.xlsx]

## Sheet: Tau in all tissues
Supplementary Table 5. Tau values of genes in all tissues considered in this study.
Gene ID	tau	Calyx BA	Calyptra BA	Filament BA	Anther BA	Ovary BA	Stigma BA	Calyx AA	Ovary AA	Stigma AA	Embryo AA
VIT_00s0120g00010	0.111	0.099	0.092	0.102	0.106	0.111	0.1	0.096	0.086	0.089	0.106
VIT_00s0120g00020	0.5	0.384	0.201	0.5	0.195	0.42	0.153	0.088	0.098	0.186	0.3
VIT_00s0120g00270	0.852	0	0	0.271	0	0.073	0.852	0	0.115	0.039	0
VIT_00s0125g00020	0.011	0.007	0.007	0.011	0.007	0.009	0.011	0.008	0.008	0.009	0.007
VIT_00s0125g00030	1	0	0	0	0	0	1	0	0	0	0
VIT_00s0125g00050	0.694	0	0.371	0	0	0.694	0.604	0.535	0	0.486	0.025
VIT_00s0125g00060	0.926	0.05	0	0	0.035	0	0.926	0	0	0	0
VIT_00s0125g00070	0	0	0	0	0	0	0	0	0	0	0
VIT_00s0125g00140	0.889	0	0.321	0	0	0	0	0	0	0	0.889
VIT_00s0125g00160	0.556	0.131	0.279	0.556	0	0.167	0.074	0.314	0.33	0.059	0.317
VIT_00s0125g00170	0.267	0.224	0.23	0.267	0.181	0.254	0.255	0.221	0.234	0.213	0.205
VIT_00s0125g00180	0.458	0.326	0.252	0.284	0.458	0.397	0.414	0.236	0.319	0.314	0.196
VIT_00s0125g00190	0.333	0.228	0.256	0.238	0.333	0.299	0.222	0.185	0.095	0.263	0.245
VIT_00s0125g00200	0.289	0.123	0.106	0.163	0.166	0.183	0.063	0.289	0.235	0.206	0.256
VIT_00s0125g00210	0.5	0.374	0.359	0.179	0	0.258	0.5	0.33	0.4	0.427	0.315
VIT_00s0125g00220	0.667	0.262	0.359	0.119	0	0.18	0.667	0.272	0.441	0.371	0.283
VIT_00s0125g00230	0.63	0.433	0.533	0	0	0	0	0.124	0.556	0.63	0.096
VIT_00s0125g00250	0.306	0.216	0.21	0.197	0.306	0.214	0.163	0.225	0.224	0.228	0.228
VIT_00s0125g00260	0.028	0.026	0.025	0.028	0.024	0.025	0.026	0.027	0.027	0.026	0.027
VIT_00s0125g00270	0.074	0.065	0.062	0.06	0.074	0.073	0.065	0.071	0.071	0.069	0.073
VIT_00s0125g00280	0.089	0.082	0.088	0.068	0.024	0.067	0.054	0.083	0.089	0.084	0.074
VIT_00s0125g00290	0.841	0.133	0	0	0	0.148	0	0.621	0.387	0.841	0
VIT_00s0125g00310	0.185	0.152	0.138	0.038	0.126	0.185	0.182	0.132	0.143	0.176	0.181
VIT_00s0125g00320	0.289	0.268	0.239	0.227	0.243	0.242	0.289	0.216	0.081	0.249	0.192
VIT_00s0125g00350	0.444	0.172	0.357	0.31	0.126	0.202	0.061	0.283	0.197	0.444	0.287
VIT_00s0125g00420	0.093	0.089	0.09	0.081	0.078	0.084	0.085	0.089	0.093	0.087	0.083
VIT_00s0125g00430	0.844	0.231	0.015	0	0	0.268	0	0.387	0.844	0.277	0.057
VIT_00s0125g00440	1	0	0	0	0	0	1	0	0	0	0
VIT_00s0131g00010	1	0	0	0	0	0	0	1	0	0	0
VIT_00s0131g00020	0.778	0.778	0	0	0	0	0	0.436	0.293	0	0
VIT_00s0131g00260	1	0	0	0	0	0	0	1	0	0	0
VIT_00s0131g00310	1	0	0	0	0	0	0	1	0	0	0
VIT_00s0131g00340	0.778	0.416	0	0	0	0.473	0	0.778	0.553	0	0
VIT_00s0131g00350	1	0	0	0	0	0	0	1	0	0	0
VIT_00s0131g00360	0.889	0	0.877	0	0	0	0	0	0	0.889	0
VIT_00s0144g00010	0.139	0.125	0.115	0.129	0.111	0.123	0.139	0.128	0.121	0.137	0.126
VIT_00s0144g00040	0.286	0.25	0.286	0.229	0.081	0.255	0.18	0.261	0.272	0.262	0.204
VIT_00s0144g00110	0.852	0.43	0.11	0	0	0	0	0.056	0	0.852	0
VIT_00s0144g00120	0.2	0.195	0.2	0.191	0.108	0.175	0.146	0.172	0.181	0.193	0.146
VIT_00s0144g00170	0.8	0.487	0.418	0	0	0	0	0.403	0.345	0.8	0
VIT_00s0144g00190	0.37	0.352	0.37	0.235	0.112	0.235	0.012	0.248	0.277	0.285	0.13
VIT_00s0144g00210	0.378	0.296	0.25	0.349	0.245	0.306	0.378	0.264	0.21	0.3	0.253
VIT_00s0144g00220	0.472	0.329	0.472	0.208	0.092	0.159	0.107	0.335	0.332	0.397	0.194
VIT_00s0144g00270	0.222	0.193	0.222	0.161	0.151	0.164	0.115	0.188	0.205	0.213	0.133
VIT_00s0153g00050	0.256	0.256	0.189	0.143	0.063	0.232	0.138	0.229	0.189	0.246	0.097
VIT_00s0160g00020	0.333	0.333	0.212	0.25	0.234	0.297	0.298	0.28	0.286	0.254	0.16
VIT_00s0160g00090	0.578	0.57	0.149	0	0	0.378	0.155	0.578	0.567	0.501	0
VIT_00s0160g00100	0.54	0.54	0.243	0	0	0.378	0.178	0.528	0.455	0.478	0.131
VIT_00s0160g00110	0.571	0.571	0.229	0	0	0.366	0.217	0.536	0.448	0.48	0.053
VIT_00s0160g00120	0.267	0.267	0.153	0.125	0.066	0.207	0.182	0.249	0.217	0.241	0.126
VIT_00s0160g00130	0.321	0.321	0.191	0.172	0.169	0.266	0.239	0.278	0.231	0.262	0.168
VIT_00s0160g00140	0.741	0.126	0	0	0	0.575	0.011	0.358	0.465	0	0.741
VIT_00s0160g00150	0.481	0.348	0.251	0.383	0.296	0.375	0.481	0.274	0.286	0.174	0.289
VIT_00s0160g00160	0.306	0.306	0.195	0.225	0.212	0.28	0.242	0.284	0.263	0.261	0.198
VIT_00s0160g00210	0.27	0.245	0.212	0.251	0.224	0.231	0.27	0.203	0.163	0.246	0.186
VIT_00s0160g00220	0.889	0.38	0.889	0	0	0	0	0	0	0.458	0
VIT_00s0160g00280	0.685	0	0.214	0.664	0.096	0.512	0.685	0.262	0	0	0.335
VIT_00s0160g00310	0.651	0.636	0.114	0	0	0.434	0	0.596	0.651	0.438	0
VIT_00s0160g00320	0.667	0.53	0.082	0	0	0.279	0	0.495	0.667	0.525	0
VIT_00s0160g00330	0.444	0.444	0.244	0.185	0.076	0.357	0.253	0.427	0.375	0.335	0.191
VIT_00s0160g00340	0.378	0.378	0.24	0.066	0.22	0.315	0.279	0.356	0.309	0.309	0.197
VIT_00s0163g00030	0.444	0	0	0.311	0	0.059	0	0.084	0.232	0.239	0.444
VIT_00s0163g00060	0.378	0.282	0.287	0.378	0.332	0.241	0.26	0.244	0.241	0.29	0.282
VIT_00s0169g00040	1	0	0	0	0	0	1	0	0	0	0
VIT_00s0169g00060	0.611	0	0.326	0.229	0.611	0.21	0	0.471	0	0.473	0
VIT_00s0169g00070	1	0	0	0	0	0	1	0	0	0	0
VIT_00s0169g00080	0.778	0	0.69	0	0	0	0	0	0.778	0.284	0
VIT_00s0169g00090	1	0	0	0	0	0	1	0	0	0	0
VIT_00s0169g00100	1	0	0	0	0	0	0	1	0	0	0
VIT_00s0173g00030	0.889	0	0	0	0	0.404	0	0	0	0	0.889
VIT_00s0173g00060	1	0	0	0	0	0	0	0	0	1	0
VIT_00s0173g00140	0.667	0.081	0.317	0.667	0	0.417	0.221	0.425	0	0.175	0.232
VIT_00s0173g00170	0.022	0.019	0.02	0.022	0.017	0.021	0.022	0.021	0.021	0.021	0.018
VIT_00s0173g00250	0.815	0	0	0.526	0	0.316	0.815	0	0.444	0	0
VIT_00s0173g00260	0.583	0.226	0.198	0.523	0.006	0.331	0.583	0.209	0.166	0.266	0.137
VIT_00s0173g00270	0.5	0.018	0	0	0.042	0.193	0.5	0.018	0.454	0.5	0.179
VIT_00s0174g00070	1	1	0	0	0	0	0	0	0	0	0
VIT_00s0174g00090	0.267	0.225	0.21	0.203	0.267	0.264	0.18	0.22	0.201	0.183	0.263
VIT_00s0174g00100	0.778	0	0	0.497	0	0.483	0.778	0	0.231	0	0.14
VIT_00s0174g00110	0.37	0.273	0.276	0.37	0.212	0.24	0.299	0.267	0.236	0.264	0.263
VIT_00s0174g00120	0.311	0.256	0.273	0.143	0.225	0.265	0.055	0.27	0.295	0.252	0.311
VIT_00s0174g00130	0.315	0.271	0.262	0.195	0.238	0.315	0.251	0.284	0.272	0.253	0.29
VIT_00s0174g00140	0	0	0	0	0	0	0	0	0	0	0
VIT_00s0174g00150	0.111	0.096	0.098	0.101	0.091	0.097	0.102	0.107	0.111	0.104	0.104
VIT_00s0174g00160	1	0	0	0	0	0	0	0	0	0	1
VIT_00s0174g00170	0.444	0.298	0.229	0.293	0.235	0.28	0.444	0.351	0.287	0.25	0.325
VIT_00s0174g00180	0.528	0.361	0	0.438	0	0.302	0.289	0.528	0.335	0.276	0.298
VIT_00s0174g00190	0.011	0.01	0.009	0.01	0.009	0.011	0.011	0.01	0.01	0.01	0.011
VIT_00s0174g00200	0.069	0.064	0.06	0.061	0.065	0.069	0.067	0.059	0.056	0.058	0.066
VIT_00s0174g00250	0.815	0.301	0	0	0	0	0	0.55	0.815	0.539	0
VIT_00s0174g00260	0.089	0.085	0.078	0.088	0.066	0.089	0.081	0.084	0.087	0.079	0.087
VIT_00s0174g00290	0.333	0.314	0.226	0.259	0.1	0.319	0.211	0.278	0.3	0.221	0.333
VIT_00s0174g00300	0.111	0.049	0.064	0.111	0.079	0.082	0.109	0.064	0.073	0.055	0.075
VIT_00s0174g00310	0.049	0.044	0.045	0.049	0.048	0.044	0.047	0.044	0.043	0.038	0.041
VIT_00s0174g00320	0.074	0.068	0.063	0.058	0.071	0.073	0.063	0.07	0.068	0.074	0.073
VIT_00s0174g00330	0.37	0.286	0.205	0.267	0.004	0.224	0.37	0.322	0.323	0.264	0.253
VIT_00s0179g00010	0.889	0.734	0	0	0	0	0	0.889	0.729	0	0
VIT_00s0179g00030	1	0	0	0	0	0	0	1	0	0	0
VIT_00s0179g00040	0.944	0	0	0	0	0	0	0.944	0.614	0	0
VIT_00s0179g00090	0.292	0.223	0.209	0.292	0.222	0.266	0.265	0.187	0.171	0.215	0.241
VIT_00s0179g00100	0.086	0.086	0.084	0.085	0.085	0.075	0.074	0.081	0.079	0.072	0.074
VIT_00s0179g00110	0.4	0.255	0.263	0.261	0.4	0.277	0.28	0.242	0.275	0.273	0.274
VIT_00s0179g00130	0.556	0.386	0.317	0	0.275	0.368	0.556	0.105	0.047	0.297	0.019
VIT_00s0179g00140	0.222	0.126	0.134	0.222	0.118	0.116	0.179	0.15	0.144	0.061	0.06
VIT_00s0179g00150	0.524	0.383	0.32	0.303	0.285	0.494	0.524	0.238	0.309	0.394	0.194
VIT_00s0179g00160	0.444	0.3	0.209	0.346	0.34	0.296	0.444	0.27	0.21	0.386	0.352
VIT_00s0179g00170	0.889	0	0	0	0	0.889	0	0.436	0.212	0	0
VIT_00s0179g00180	0.194	0.151	0.146	0.161	0.178	0.18	0.194	0.133	0.134	0.143	0.167
VIT_00s0179g00190	0.333	0.264	0.283	0.333	0.309	0.291	0.283	0.278	0.175	0.168	0.289
VIT_00s0179g00200	1	0	0	0	1	0	0	0	0	0	0
VIT_00s0179g00210	0.365	0.228	0.299	0.365	0.245	0.214	0.257	0.348	0.358	0.312	0.251
VIT_00s0179g00220	0.63	0.199	0.127	0	0	0.149	0.057	0.42	0.63	0.418	0.506
VIT_00s0179g00230	0.778	0	0	0	0	0.778	0	0.558	0	0	0.7
VIT_00s0179g00240	0.27	0.249	0.152	0.27	0.258	0.256	0.178	0.194	0.232	0.248	0.243
VIT_00s0179g00250	0.654	0.536	0.311	0	0.143	0.2	0.496	0.375	0.232	0.654	0.047
VIT_00s0179g00260	0.667	0.556	0.301	0	0.188	0.129	0.205	0.443	0.343	0.667	0.063
VIT_00s0179g00270	0.264	0.264	0.216	0.188	0.248	0.26	0.173	0.222	0.219	0.194	0.23
VIT_00s0179g00280	0.944	0	0.503	0	0	0	0	0	0	0.944	0
VIT_00s0179g00290	0.042	0.04		0.038	0.036	0.041	0.041	0.041	0.041	0.04	0.042
VIT_00s0179g00300	0	0	0	0	0	0	0	0	0	0	0
VIT_00s0179g00320	0.136	0.126	0.114	0.12	0.124	0.132	0.096	0.133	0.111	0.107	0.136
VIT_00s0179g00330	1	0	0	0	0	0	0	0	0	0	1
VIT_00s0179g00340	0.367	0.151	0.069	0.107	0.208	0.286	0	0.318	0.286	0.244	0.367
VIT_00s0179g00350	0.241	0.209	0.223	0.183	0.175	0.207	0.197	0.204	0.241	0.197	0.214
VIT_00s0179g00360	0.136	0.099	0.122	0.113	0.081	0.116	0.113	0.136	0.134	0.132	0.127
VIT_00s0179g00370	0.833	0.833	0.534	0	0	0	0	0.488	0	0.225	0
VIT_00s0181g00010	0.311	0.231	0.23	0.159	0.202	0.217	0.113	0.311	0.22	0.3	0.277
VIT_00s0181g00020	0.321	0.296	0.321	0.312	0.214	0.283	0.204	0.262	0.214	0.124	0.198
VIT_00s0181g00030	0.185	0.181	0.162	0.157	0.105	0.156	0.096	0.185	0.141	0.179	0.15
VIT_00s0181g00040	0.365	0.306	0.297	0.333	0.111	0.246	0.136	0.365	0.266	0.328	0.234
VIT_00s0181g00050	0.54	0.321	0.35	0.54	0.479	0.401	0.426	0.23	0.235	0.096	0.119
VIT_00s0181g00060	0.5	0.338	0.463	0.266	0.25	0.414	0.075	0.354	0.359	0.246	0.5
VIT_00s0181g00080	0.167	0.15	0.137	0.11	0.116	0.117	0.073	0.148	0.134	0.167	0.136
VIT_00s0181g00090	0.778	0.435	0.279	0.778	0	0	0.588	0	0	0	0.447
VIT_00s0181g00100	0.167	0.147	0.137	0.167	0.151	0.154	0.132	0.142	0.115	0.154	0.145
VIT_00s0181g00120	0.37	0.209	0.19	0.273	0.055	0.23	0.238	0.245	0.25	0.262	0.37
VIT_00s0181g00130	0.095	0.088	0.089	0.093	0.095	0.089	0.09	0.088	0.078	0.079	0.086
VIT_00s0181g00140	0.296	0.229	0.189	0.288	0.296	0.201	0.166	0.182	0.158	0.166	0.159
VIT_00s0181g00150	0.194	0.166	0.15	0.194	0.156	0.19	0.185	0.152	0.176	0.142	0.178
VIT_00s0181g00160	0.311	0.226	0.219	0.245	0.262	0.255	0.311	0.221	0.201	0.214	0.28
VIT_00s0181g00170	0.278	0.203	0.231	0.201	0.236	0.23	0.226	0.213	0.219	0.187	0.278
VIT_00s0181g00180	0.5	0.341	0.5	0.271	0	0.198	0.098	0.341	0.458	0.396	0.108
VIT_00s0181g00190	0.667	0.184	0	0.156	0	0.18	0	0.359	0.397	0.192	0.667
VIT_00s0181g00200	0.519	0.36	0.519	0.269	0	0.189	0.046	0.375	0.503	0.435	0.09
VIT_00s0181g00210	0.444	0.197	0.181	0.163	0.185	0.323	0.182	0.323	0.312	0.274	0.444
VIT_00s0181g00220	0.259	0.201	0.187	0.16	0.137	0.229	0.144	0.254	0.246	0.235	0.259
VIT_00s0181g00230	0.238	0.196	0.167	0.171	0.193	0.219	0.189	0.215	0.204	0.228	0.238
VIT_00s0181g00240	0.078	0.071	0.068	0.066	0.072	0.074	0.063	0.072	0.072	0.073	0.078
VIT_00s0181g00250	0.204	0.176	0.155	0.167	0.204	0.185	0.188	0.18	0.135	0.196	0.169
VIT_00s0181g00260	0.222	0.191	0.2	0.175	0.171	0.168	0.132	0.222	0.214	0.222	0.188
VIT_00s0183g00010	1	0	0	0	1	0	0	0	0	0	0
VIT_00s0183g00060	0.926	0	0	0	0	0.151	0.926	0	0.066	0	0
VIT_00s0184g00010	0.127	0.123	0.101	0.112	0.084	0.116	0.115	0.121	0.127	0.124	0.113
VIT_00s0184g00020	0.048	0.046	0.047	0.046	0.045	0.046	0.048	0.043	0.046	0.041	0.043
VIT_00s0184g00030	0.095	0.088	0.085	0.086	0.095	0.093	0.082	0.091	0.088	0.084	0.094
VIT_00s0184g00040	0.722	0.037	0	0	0.162	0.434	0	0.548	0.531	0.33	0.722
VIT_00s0184g00050	0.208	0.175	0.155	0.179	0.1	0.174	0.186	0.2	0.208	0.184	0.202
VIT_00s0184g00100	1	0	0	1	0	0	0	0	0	0	0
VIT_00s0184g00110	0.622	0.297	0.159	0.543	0.622	0.273	0.234	0.325	0.442	0	0.181
VIT_00s0184g00120	0.611	0.54	0.215	0	0	0.318	0	0.604	0.611	0.493	0.079
VIT_00s0184g00130	0.944	0.535	0	0	0	0	0	0.944	0	0	0
VIT_00s0184g00140	0.333	0.315	0.178	0.189	0.197	0.314	0.333	0.278	0.287	0.136	0.156
VIT_00s0184g00170	1	0	0	0	0	0	1	0	0	0	0
VIT_00s0184g00180	0.333	0.024	0	0.333	0	0.283	0.236	0.164	0.179	0	0.316
VIT_00s0184g00190	0.611	0.337	0	0.602	0.068	0.611	0	0	0	0.224	0.54
VIT_00s0184g00200	0.778	0.307	0	0	0	0.336	0	0	0.778	0	0
VIT_00s0184g00210	0.236	0.236	0.167	0.173	0.179	0.207	0.189	0.213	0.177	0.22	0.178
VIT_00s0184g00220	1	0	0	0	0	0	0	0	0	1	0
VIT_00s0184g00230	0.778	0.675	0.151	0	0	0.778	0	0.046	0	0	0
VIT_00s0186g00010	0.267	0.199	0.223	0.26	0.217	0.214	0.267	0.184	0.184	0.199	0.213
VIT_00s0186g00020	0	0	0	0	0	0	0	0	0	0	0
VIT_00s0186g00080	0.011	0.011	0.01	0.01	0.01	0.011	0.01	0.01	0.01	0.011	0.011
VIT_00s0186g00090	0.235	0.159	0.148	0.157	0.235	0.21	0.217	0.22	0.208	0.203	0.206
VIT_00s0187g00010	0.704	0.516	0.665	0	0	0	0.248	0.229	0.295	0.704	0
VIT_00s0187g00020	0.815	0.684	0.815	0	0	0	0	0.719	0	0.226	0
VIT_00s0187g00040	0.333	0.241	0.206	0.162	0.285	0.205	0.274	0.272	0.315	0.221	0.333
VIT_00s0187g00050	0.9	0.28	0	0	0.455	0.008	0	0.9	0	0	0
VIT_00s0187g00070	0.889	0	0	0	0	0	0	0.099	0	0	0.889
VIT_00s0187g00110	0.033	0.03	0.028	0.031	0.031	0.03	0.033	0.028	0.029	0.03	0.025
VIT_00s0187g00120	0.611	0.293	0.257	0.018	0.611	0.205	0.323	0.336	0.441	0.589	0.241
VIT_00s0187g00130	0.492	0.311	0.441	0.168	0.492	0.24	0.389	0.285	0.345	0.34	0.22
VIT_00s0187g00150	0.063	0.057	0.055	0.058	0.061	0.057	0.055	0.063	0.061	0.061	0.059
VIT_00s0187g00160	0.764	0.382	0	0.764	0	0.253	0	0.349	0.444	0.279	0.352
VIT_00s0187g00190	0.381	0.266	0.217	0.277	0.265	0.313	0.238	0.342	0.295	0.309	0.381
VIT_00s0187g00200	0.254	0.204	0.204	0.177	0.222	0.243	0.184	0.194	0.206	0.195	0.254
VIT_00s0187g00210	0.478	0.296	0.292	0.195	0.478	0.316	0.227	0.292	0.241	0.297	0.291
VIT_00s0187g00220	0	0	0	0	0	0	0	0	0	0	0
VIT_00s0187g00230	0.944	0	0	0	0	0.373	0	0	0.944	0	0
VIT_00s0187g00240	0.222	0.154	0.139	0.172	0.151	0.18	0.161	0.203	0.182	0.178	0.222
VIT_00s0187g00250	0.278	0.226	0.122	0.278	0.245	0.273	0.261	0.202	0.262	0.137	0.239
VIT_00s0187g00260	0.944	0	0.944	0.267	0	0	0	0	0	0	0
VIT_00s0187g00270	0.556	0	0.288	0.483	0.391	0.336	0.556	0	0	0	0.434
VIT_00s0187g00280	0.222	0.222	0.208	0.184	0.192	0.188	0.202	0.198	0.218	0.198	0.177
VIT_00s0187g00290	0.222	0.196	0.177	0.189	0.133	0.183	0.222	0.218	0.211	0.213	0.2
VIT_00s0187g00300	0.111	0.084	0.078	0.081	0.073	0.09	0.073	0.103	0.1	0.093	0.111
VIT_00s0187g00310	0.099	0.082	0.083	0.083	0.099	0.083	0.09	0.079	0.09	0.076	0.082
VIT_00s0187g00320	0.148	0.148	0.14	0.114	0.148	0.126	0.144	0.124	0.143	0.114	0.107
VIT_00s0187g00330	0.389	0.305	0.257	0.223	0.234	0.312	0	0.389	0.344	0.329	0.378
VIT_00s0187g00340	0.078	0.062	0.058	0.061	0.05	0.064	0.049	0.074	0.071	0.065	0.078
VIT_00s0187g00350	0.099	0.094	0.089	0.085	0.098	0.099	0.084	0.097	0.094	0.096	0.098
VIT_00s0187g00360	0	0	0	0	0	0	0	0	0	0	0
VIT_00s0187g00380	0.159	0.157	0.159	0.126	0.123	0.157	0.14	0.156	0.135	0.146	0.131
VIT_00s0188g00010	1	0	0	0	0	1	0	0	0	0	0
VIT_00s0188g00050	0.852	0	0	0.852	0	0	0.797	0	0.07	0	0
VIT_00s0188g00070	0.089	0.087	0.089	0.081	0.088	0.079	0.082	0.083	0.084	0.071	0.063
VIT_00s0188g00100	0.926	0	0	0	0.926	0.387	0	0	0	0	0.139
VIT_00s0188g00110	1	0	0	0	0	0	0	1	0	0	0
VIT_00s0188g00140	0.605	0.577	0.108	0.45	0.115	0.449	0	0.605	0.499	0	0.275
VIT_00s0188g00160	1	0	1	0	0	0	0	0	0	0	0
VIT_00s0188g00200	0.889	0	0.889	0	0	0.238	0	0	0	0	0
VIT_00s0188g00210	0.389	0.271	0.357	0.389	0.238	0.306	0.234	0.234	0.223	0.194	0.183
VIT_00s0189g00010	0.605	0.414	0.165	0.121	0	0.605	0	0.489	0.332	0.296	0.567
VIT_00s0189g00020	0	0	0	0	0	0	0	0	0	0	0
VIT_00s0189g00030	0.167	0.141	0.144	0.152	0.136	0.137	0.158	0.166	0.165	0.167	0.146
VIT_00s0189g00040	0.722	0	0.058	0.62	0.064	0.093	0.722	0	0	0	0
VIT_00s0189g00050	0.185	0.165	0.153	0.176	0.185	0.158	0.175	0.129	0.155	0.164	0.159
VIT_00s0189g00070	1	0	0	0	0	0	0	0	0	0	1
VIT_00s0189g00080	0.173	0.153	0.149	0.142	0.173	0.149	0.156	0.131	0.135	0.132	0.137
VIT_00s0189g00090	0.315	0.259	0.221	0.273	0.315	0.273	0.258	0.239	0.235	0.241	0.259
VIT_00s0189g00100	1	1	0	0	0	0	0	0	0	0	0
VIT_00s0189g00110	1	0	0	0	1	0	0	0	0	0	0
VIT_00s0192g00120	1	0	0	0	1	0	0	0	0	0	0
VIT_00s0193g00020	1	0	0	0	1	0	0	0	0	0	0
VIT_00s0193g00080	0.722	0.722	0.362	0.4	0	0	0	0.177	0.329	0.426	0
VIT_00s0193g00110	0.413	0.413	0.354	0.273	0	0.27	0.358	0.327	0.372	0.396	0.136
VIT_00s0193g00160	0.519	0.519	0.392	0.283	0	0.157	0.347	0.339	0.409	0.427	0
VIT_00s0194g00010	0.259	0.25	0.227	0.259	0	0.255	0.198	0.231	0.207	0.212	0.195
VIT_00s0194g00020	0.21	0.167	0.158	0.158	0.188	0.205	0.176	0.188	0.169	0.181	0.21
VIT_00s0194g00030	0	0	0	0	0	0	0	0	0	0	0
VIT_00s0194g00050	0.722	0.189	0	0	0.418	0.722	0.691	0.486	0.205	0	0.101
VIT_00s0194g00060	0.722	0.391	0	0	0.562	0	0.722	0	0	0.281	0.268
VIT_00s0194g00070	0.19	0.144	0.134	0.161	0.131	0.144	0.19	0.189	0.188	0.19	0.162
VIT_00s0194g00080	0.506	0.248	0.221	0.415	0.208	0.441	0	0.442	0.325	0.19	0.506
VIT_00s0194g00090	0.148	0.13	0.127	0.13	0.133	0.144	0.098	0.145	0.148	0.134	0.147
VIT_00s0194g00100	0.156	0.128	0.137	0.145	0.117	0.129	0.147	0.151	0.146	0.156	0.13
VIT_00s0194g00110	0.222	0.203	0.194	0.217	0.222	0.189	0.217	0.174	0.144	0.165	0.159
VIT_00s0194g00120	1	0	1	0	0	0	0	0	0	0	0
VIT_00s0194g00130	0.093	0.09	0.086	0.08	0.093	0.088	0.08	0.084	0.084	0.087	0.089
VIT_00s0194g00140	0.333	0.244	0.216	0.232	0.096	0.303	0.145	0.32	0.274	0.246	0.333
VIT_00s0194g00150	0.333	0.24	0.281	0	0	0.331	0	0.121	0.333	0.206	0.315
VIT_00s0194g00160	0.639	0.235	0.639	0.09	0	0.28	0	0.39	0.503	0.358	0.406
VIT_00s0194g00180	0.9	0.399	0.9	0.089	0	0.189	0.071	0	0	0.13	0
VIT_00s0194g00190	0.741	0.378	0.741	0.497	0	0	0	0.37	0.249	0.318	0
VIT_00s0194g00200	0.333	0.28	0.285	0.304	0.076	0.333	0.277	0.246	0.26	0.216	0.267
VIT_00s0194g00210	0.278	0.218	0.276	0.241	0.206	0.152	0.264	0.199	0.274	0.278	0
VIT_00s0194g00220	0.556	0.49	0.51	0.556	0	0.463	0	0.438	0.328	0	0.208
VIT_00s0194g00260	0.514	0.365	0.514	0.392	0.359	0.438	0.353	0.269	0.082	0.107	0.201
VIT_00s0194g00270	0.289	0.24	0.289	0.245	0.074	0.247	0.11	0.255	0.274	0.205	0.281
VIT_00s0194g00310	0.778	0.188	0.778	0	0	0	0	0	0	0	0.047
VIT_00s0194g00320	1	0	1	0	0	0	0	0	0	0	0
VIT_00s0194g00330	0.75	0.525	0.75	0.203	0	0	0	0.246	0.21	0.515	0
VIT_00s0194g00340	0.722	0.427	0.486	0.586	0	0	0	0.249	0.12	0.722	0.236
VIT_00s0198g00010	0.759	0	0	0.759	0.159	0.102	0.682	0.152	0.271	0.237	0.003
VIT_00s0198g00020	0.889	0	0	0.746	0	0	0.889	0	0	0	0
VIT_00s0198g00040	1	0	0	0	0	0	0	0	1	0	0
VIT_00s0198g00060	1	0	0	0	0	0	1	0	0	0	0
VIT_00s0198g00130	0.889	0	0.132	0	0	0	0.889	0	0	0	0
VIT_00s0198g00140	0.611	0.05	0.34	0	0.43	0	0.611	0.066	0	0	0.426
VIT_00s0198g00150	0.254	0.249	0.224	0.251	0.198	0.244	0.176	0.199	0.173	0.231	0.254
VIT_00s0198g00160	0.278	0.13	0.182	0.244	0.201	0.202	0.183	0.271	0.262	0.189	0.278
VIT_00s0198g00170	0.361	0.253	0.225	0.224	0.325	0.289	0.283	0.318	0.288	0.228	0.361
VIT_00s0198g00180	0.349	0.265	0.243	0.237	0.349	0.282	0.247	0.277	0.248	0.296	0.319
VIT_00s0199g00010	0.944	0.462	0	0	0	0	0	0.096	0	0.944	0
VIT_00s0199g00020	0.25	0.225	0.228	0.25	0.234	0.172	0.144	0.208	0.211	0.213	0.192
VIT_00s0199g00030	0.2	0.168	0.156	0.168	0.2	0.163	0.177	0.167	0.166	0.166	0.174
VIT_00s0199g00040	0.778	0	0	0.778	0	0.512	0	0.083	0.491	0.459	0.134
VIT_00s0199g00070	0.528	0.039	0	0.302	0.528	0.229	0	0.507	0.387	0.061	0.479
VIT_00s0199g00080	0.667	0.239	0	0.322	0.102	0.373	0	0.585	0.516	0.211	0.667
VIT_00s0199g00090	0.741	0	0	0.286	0	0.154	0	0.741	0.513	0.016	0.704
VIT_00s0199g00100	0.5	0.133	0	0.469	0	0.068	0	0.468	0.5	0.015	0.469
VIT_00s0199g00110	0.144	0.132	0.144	0.126	0.096	0.141	0.121	0.107	0.124	0.115	0.117
VIT_00s0199g00120	0.511	0.243	0.127	0.44	0.187	0.335	0.131	0.373	0.511	0.251	0.48
VIT_00s0199g00130	0.037	0.035	0.037	0.034	0.036	0.036	0.032	0.036	0.036	0.033	0.036
VIT_00s0199g00140	0.815	0.221	0	0.012	0	0.275	0	0.413	0.142	0	0.815
VIT_00s0199g00150	0.144	0.138	0.144	0.134	0.101	0.139	0.133	0.114	0.125	0.122	0.118
VIT_00s0199g00160	0.519	0.112	0	0.203	0.148	0.329	0.205	0.351	0.406	0.264	0.519
VIT_00s0199g00170	0.097	0.091	0.093	0.074	0.096	0.097	0.066	0.094	0.089	0.085	0.094
VIT_00s0199g00190	0.333	0.242	0.196	0.264	0.235	0.263	0.059	0.279	0.252	0.114	0.333
VIT_00s0199g00210	0.756	0	0	0	0	0.708	0	0.447	0.546	0	0.756
VIT_00s0199g00220	0.133	0.106	0.105	0.103	0.1	0.12	0.115	0.125	0.127	0.112	0.133
VIT_00s0199g00240	0.167	0.141	0.12	0.16	0.128	0.15	0.147	0.156	0.153	0.151	0.167
VIT_00s0199g00250	0.467	0.377	0.286	0.467	0.126	0.36	0.034	0.341	0.384	0.241	0.194
VIT_00s0199g00260	0.315	0.239	0.181	0.306	0.315	0.237	0.179	0.245	0.218	0.245	0.26
VIT_00s0199g00270	0.481	0.379	0.379	0.292	0.055	0.041	0.347	0.351	0.386	0.481	0.259
VIT_00s0199g00300	0.067	0.057	0.054	0.065	0.066	0.064	0.067	0.056	0.055	0.061	0.057
VIT_00s0199g00310	0.926	0.448	0	0	0	0	0	0.284	0	0.926	0
VIT_00s0201g00020	1	0	0	0	0	0	0	0	0	0	1
VIT_00s0201g00030	1	0	0	0	0	0	0	0	0	1	0
VIT_00s0201g00060	0.489	0.161	0.115	0.273	0.202	0.281	0.119	0.394	0.361	0.345	0.489
VIT_00s0201g00070	0.222	0.164	0.172	0.176	0.222	0.213	0.159	0.178	0.158	0.188	0.197
VIT_00s0201g00080	0.667	0.274	0.339	0.209	0.255	0.237	0	0.415	0.667	0.528	0.311
VIT_00s0202g00040	0.426	0.416	0.33	0.234	0	0.219	0.258	0.349	0.383	0.426	0.201
VIT_00s0203g00010	1	0	0	0	0	0	0	0	0	1	0
VIT_00s0203g00020	0.833	0	0.147	0	0.833	0	0	0	0	0.643	0.371
VIT_00s0203g00030	1	0	0	1	0	0	0	0	0	0	0
VIT_00s0203g00040	0.1	0.094	0.087	0.083	0.066	0.092	0.08	0.096	0.098	0.1	0.095
VIT_00s0203g00050	0.648	0.266	0.318	0.155	0	0.098	0.028	0.516	0.471	0.648	0.488
VIT_00s0203g00060	0.389	0.207	0.331	0.162	0.24	0.248	0	0.262	0.379	0.389	0.328
VIT_00s0203g00070	0.844	0.347	0.004	0	0	0	0	0.478	0.324	0.844	0
VIT_00s0203g00080	0.933	0	0	0	0	0	0	0.461	0.168	0.933	0
VIT_00s0203g00100	0.236	0.177	0.181	0.2	0.236	0.176	0.191	0.179	0.187	0.187	0.173
VIT_00s0203g00110	0.185	0.179	0.136	0.133	0.138	0.174	0.142	0.137	0.167	0.124	0.185
VIT_00s0203g00120	0.444	0.444	0.369	0.192	0.213	0.363	0.043	0.3	0.35	0.119	0.366
VIT_00s0203g00130	0.917	0	0	0	0.917	0.723	0	0	0	0	0
VIT_00s0203g00140	0.211	0.16	0.147	0.161	0.142	0.152	0.127	0.197	0.211	0.193	0.176
VIT_00s0203g00150	0.078	0.066	0.058	0.059	0.061	0.065	0.049	0.077	0.078	0.077	0.069
VIT_00s0203g00160	0.704	0.704	0.091	0.114	0	0.623	0.198	0.312	0.393	0.084	0.241
VIT_00s0203g00170	0.733	0.66	0.487	0.311	0	0	0	0.341	0.17	0.733	0
VIT_00s0203g00180	0.185	0.144	0.159	0.163	0.119	0.155	0.138	0.17	0.165	0.185	0.145
VIT_00s0203g00190	0.062	0.058	0.057	0.057	0.054	0.06	0.053	0.062	0.061	0.062	0.059
VIT_00s0203g00200	0.022	0.02	0.019	0.019	0.02	0.02	0.02	0.022	0.021	0.019	0.022
VIT_00s0203g00220	0.833	0.513	0	0	0	0	0	0.666	0.426	0.833	0
VIT_00s0204g00020	0.543	0.288	0.212	0.207	0.543	0.238	0	0.42	0.364	0.405	0.381
VIT_00s0204g00030	0.889	0.889	0	0.535	0	0	0	0	0	0	0
VIT_00s0204g00040	0.139	0.121	0.108	0.121	0.111	0.139	0.13	0.123	0.114	0.105	0.136
VIT_00s0204g00070	0.333	0.305	0.253	0.327	0.138	0.333	0.229	0.288	0.285	0.117	0.267
VIT_00s0204g00080	0.278	0.134	0.103	0.238	0	0.163	0.278	0.217	0.259	0.077	0.233
VIT_00s0204g00110	0.259	0.167	0.143	0.129	0.097	0.206	0.199	0.219	0.208	0.155	0.259
VIT_00s0204g00130	1	0	0	0	0	0	0	1	0	0	0
VIT_00s0204g00150	1	0	0	0	1	0	0	0	0	0	0
VIT_00s0204g00170	0.011	0.011	0.011	0.01	0.008	0.011	0.011	0.009	0.01	0.01	0.009
VIT_00s0204g00220	0.086	0.083	0.086	0.078	0.069	0.084	0.081	0.076	0.08	0.074	0.078
VIT_00s0204g00230	1	0	0	0	0	0	0	0	0	0	1
VIT_00s0207g00010	0.247	0.17	0.219	0.168	0	0.176	0.134	0.218	0.247	0.247	0.214
VIT_00s0207g00020	0.139	0.124	0.119	0.121	0.088	0.135	0.104	0.127	0.101	0.134	0.139
VIT_00s0207g00050	0.292	0.208	0.132	0.225	0.195	0.292	0.249	0.257	0.189	0.252	0.233
VIT_00s0207g00060	0.25	0.213	0.219	0.163	0.186	0.25	0.194	0.196	0.153	0.223	0.23
VIT_00s0207g00070	0.889	0	0.889	0.037	0	0	0	0	0	0	0
VIT_00s0207g00080	0.159	0.159	0.135	0.153	0.104	0.139	0.158	0.137	0.136	0.131	0.134
VIT_00s0207g00090	0.097	0.087	0.088	0.088	0.097	0.092	0.089	0.089	0.085	0.085	0.092
VIT_00s0207g00100	0.311	0.238	0.256	0.264	0.311	0.26	0.275	0.244	0.233	0.157	0.245
VIT_00s0207g00110	0.204	0.172	0.168	0.146	0.161	0.204	0.148	0.171	0.151	0.168	0.203
VIT_00s0207g00120	0.556	0.15	0	0	0	0.554	0.556	0.322	0.34	0.488	0.243
VIT_00s0207g00130	0.411	0.191	0.249	0.283	0	0.237	0.329	0.3	0.411	0.332	0.295
VIT_00s0207g00140	0.778	0	0	0.485	0	0.161	0	0.361	0.699	0	0.778
VIT_00s0207g00150	0.578	0.212	0	0.081	0	0.574	0.578	0.365	0.305	0.497	0.284
VIT_00s0207g00160	0.524	0.172	0.366	0	0	0.256	0.39	0.403	0.524	0.498	0.324
VIT_00s0207g00170	0.767	0.16	0	0.21	0.087	0.431	0.767	0	0.163	0	0
VIT_00s0207g00180	0.704	0.013	0	0.475	0	0.013	0	0.2	0.506	0.251	0.704
VIT_00s0207g00190	0.556	0	0	0	0	0.185	0	0.28	0.131	0.556	0.182
VIT_00s0207g00200	0.156	0.141	0.139	0.156	0.129	0.117	0.15	0.114	0.112	0.143	0.093
VIT_00s0207g00210	0.044	0.041	0.044	0.036	0.021	0.037	0.028	0.038	0.041	0.041	0.032
VIT_00s0207g00220	0.311	0.164	0.11	0.226	0.311	0.203	0.243	0.203	0.211	0.082	0.236
VIT_00s0207g00230	0.302	0.24	0.218	0.218	0.052	0.302	0.217	0.272	0.288	0.262	0.289
VIT_00s0207g00240	0.099	0.086	0.082	0.082	0.077	0.093	0.076	0.091	0.091	0.086	0.099
VIT_00s0207g00250	0.256	0.217	0.256	0.156	0.161	0.231	0.135	0.199	0.209	0.192	0.193
VIT_00s0207g00270	0.198	0.172	0.198	0.154	0.114	0.162	0.136	0.156	0.164	0.171	0.139
VIT_00s0207g00280	0.278	0.255	0.208	0.278	0.255	0.187	0.142	0.227	0.213	0.261	0.138
VIT_00s0208g00050	1	0	0	1	0	0	0	0	0	0	0
VIT_00s0208g00130	0.778	0	0.067	0.778	0	0.1	0	0	0.418	0.018	0
VIT_00s0211g00010	0.296	0.248	0.296	0.214	0.155	0.264	0.246	0.232	0.247	0.226	0.267
VIT_00s0211g00030	0.778	0	0	0	0.218	0.391	0	0	0.778	0	0
VIT_00s0211g00040	0.667	0	0	0	0.43	0.667	0	0.125	0.214	0.122	0.28
VIT_00s0211g00050	0.111	0.104	0.095	0.107	0.09	0.111	0.109	0.09	0.094	0.092	0.103
VIT_00s0211g00060	0.069	0.068	0.06	0.057	0.068	0.063	0.069	0.068	0.066	0.066	0.066
VIT_00s0211g00090	0.944	0.663	0	0	0	0	0	0	0.944	0	0
VIT_00s0211g00100	0.889	0.699	0	0	0	0	0	0	0.889	0	0
VIT_00s0211g00120	0.411	0.254	0.411	0.251	0.045	0.19	0.13	0.25	0.242	0.275	0.107
VIT_00s0211g00130	0.494	0.351	0.275	0.147	0	0.261	0.345	0.309	0.494	0.446	0.329
VIT_00s0211g00170	0.37	0.329	0.353	0.179	0	0.211	0.236	0.26	0.368	0.37	0.286
VIT_00s0211g00180	1	0	0	0	1	0	0	0	0	0	0
VIT_00s0213g00070	1	0	1	0	0	0	0	0	0	0	0
VIT_00s0213g00090	0.956	0	0	0.956	0	0	0	0	0	0.346	0
VIT_00s0213g00100	0.889	0	0	0.813	0	0	0.889	0	0	0	0
VIT_00s0214g00010	0.639	0.558	0.639	0.481	0	0	0	0.408	0.557	0.456	0
VIT_00s0214g00020	0.75	0.522	0.75	0	0	0	0	0.488	0.535	0.349	0
VIT_00s0214g00040	0.611	0	0	0.283	0.611	0.065	0	0.334	0.424	0	0.51
VIT_00s0214g00060	0.181	0.165	0.152	0.16	0.17	0.181	0.134	0.156	0.162	0.161	0.151
VIT_00s0214g00090	0.694	0.172	0.095	0.003	0.694	0.037	0	0.317	0.079	0.565	0.065
VIT_00s0214g00120	0.639	0.106	0	0.257	0.163	0.426	0.639	0.618	0	0.093	0.128
VIT_00s0214g00130	0.578	0.27	0.006	0.248	0.512	0.258	0	0.399	0.372	0.578	0.209
VIT_00s0214g00150	0.511	0.288	0.127	0.225	0.511	0.348	0.182	0.443	0.297	0.493	0.21
VIT_00s0214g00160	0.4	0.288	0.337	0.235	0.294	0.199	0.205	0.343	0.4	0.256	0.275
VIT_00s0215g00010	0.944	0	0.944	0	0	0	0	0	0	0	0.618
VIT_00s0215g00020	0.185	0.15	0.134	0.175	0.124	0.167	0.172	0.133	0.14	0.135	0.185
VIT_00s0215g00030	0.032	0.028	0.029	0.029	0.032	0.028	0.029	0.029	0.03	0.031	0.03
VIT_00s0215g00040	0.222	0.191	0.203	0.195	0.195	0.193	0.169	0.222	0.222	0.18	0.214
VIT_00s0215g00050	0.012	0.012	0.011	0.012	0.012	0.012	0.012	0.012	0.012	0.012	0.012
VIT_00s0215g00070	0.111	0.104	0.096	0.099	0.11	0.11	0.111	0.096	0.092	0.098	0.096
VIT_00s0215g00080	1	0	0	0	0	0	0	0	1	0	0
VIT_00s0215g00090	0.296	0.251	0.235	0.269	0.296	0.25	0.231	0.221	0.22	0.198	0.21
VIT_00s0215g00110	0.111	0.094	0.096	0.102	0.088	0.098	0.091	0.11	0.111	0.096	0.105
VIT_00s0216g00020	0.1	0.09	0.086	0.085	0.086	0.082	0.087	0.093	0.1	0.089	0.087
VIT_00s0216g00030	0.086	0.078	0.072	0.07	0.079	0.078	0.072	0.08	0.081	0.076	0.086
VIT_00s0216g00040	0.099	0.085	0.09	0.094	0.086	0.083	0.099	0.082	0.082	0.095	0.072
VIT_00s0216g00060	0.583	0.428	0.324	0.338	0.191	0.116	0.058	0.369	0.467	0.583	0.26
VIT_00s0216g00070	0.148	0.123	0.123	0.144	0.124	0.115	0.148	0.119	0.142	0.127	0.119
VIT_00s0218g00010	0.694	0.472	0.485	0.409	0.694	0.125	0	0.202	0.255	0.316	0.042
VIT_00s0218g00030	0.222	0.18	0.185	0.185	0.15	0.207	0.178	0.222	0.19	0.206	0.221
VIT_00s0218g00040	0.956	0	0.4	0.956	0	0	0	0	0	0	0
VIT_00s0218g00050	0.556	0.206	0.193	0.238	0.194	0.287	0.131	0.466	0.403	0.234	0.556
VIT_00s0218g00060	0.4	0.286	0.185	0.4	0.263	0.247	0.355	0.315	0.335	0.114	0.26
VIT_00s0218g00070	0.444	0.301	0.284	0.32	0.29	0.335	0.444	0.313	0.314	0.321	0.31
VIT_00s0218g00090	0.181	0.137	0.131	0.154	0.181	0.136	0.167	0.151	0.162	0.151	0.151
VIT_00s0218g00100	0.678	0.678	0.661	0.049	0	0.325	0.109	0.149	0.268	0.342	0
VIT_00s0218g00110	0.587	0.553	0.439	0.115	0	0.587	0.32	0.358	0.326	0.238	0.421
VIT_00s0218g00120	0.778	0	0	0	0	0	0	0.152	0.109	0	0.778
VIT_00s0218g00140	0.778	0.079	0	0.337	0	0.147	0	0.18	0.778	0.615	0
VIT_00s0218g00150	0.778	0.404	0.154	0	0	0	0.44	0.562	0.334	0.778	0
VIT_00s0218g00170	0.593	0.382	0.316	0	0.12	0.028	0.241	0.474	0.427	0.593	0.131
VIT_00s0218g00180	0.889	0.889	0	0	0	0	0	0.625	0	0	0
VIT_00s0218g00190	0.759	0.385	0.34	0.03	0	0	0	0.619	0.606	0.759	0
VIT_00s0218g00200	0.567	0.392	0.297	0.073	0.228	0.064	0.269	0.49	0.387	0.567	0.112
VIT_00s0218g00220	0.694	0.661	0.429	0.357	0	0	0	0.219	0.694	0.529	0
VIT_00s0220g00010	0.175	0.161	0.148	0.12	0.146	0.175	0.134	0.154	0.146	0.149	0.167
VIT_00s0220g00020	0.278	0.224	0.23	0.201	0.241	0.256	0.148	0.257	0.263	0.19	0.278
VIT_00s0220g00030	0	0	0	0	0	0	0	0	0	0	0
VIT_00s0220g00060	0.296	0.213	0.224	0.296	0.211	0.266	0.271	0.235	0.248	0.183	0.292
VIT_00s0220g00070	0.122	0.086	0.089	0.094	0.071	0.079	0.122	0.092	0.087	0.103	0.089
VIT_00s0220g00080	0.139	0.125	0.127	0.125	0.11	0.125	0.114	0.139	0.134	0.137	0.128
VIT_00s0220g00090	0.317	0.273	0.255	0.249	0.317	0.251	0.223	0.268	0.253	0.268	0.24
VIT_00s0220g00100	0.306	0.233	0.275	0.264	0.306	0.206	0.278	0.228	0.269	0.199	0.217
VIT_00s0220g00110	0.296	0.234	0.239	0.252	0.042	0.296	0.188	0.24	0.253	0.195	0.291
VIT_00s0220g00120	0.123	0.113	0.111	0.097	0.072	0.099	0.089	0.119	0.109	0.123	0.086
VIT_00s0220g00130	0.21	0.167	0.147	0.173	0.124	0.191	0.144	0.185	0.182	0.168	0.21
VIT_00s0220g00150	0.889	0	0	0.209	0.889	0	0	0	0	0	0
VIT_00s0220g00160	0.13	0.122	0.13	0.11	0.129	0.118	0.104	0.123	0.127	0.118	0.125
VIT_00s0220g00170	0.178	0.14	0.164	0.177	0.126	0.127	0.171	0.152	0.178	0.135	0.137
VIT_00s0220g00180	0.2	0.144	0.168	0.122	0.2	0.131	0.17	0.136	0.13	0.078	0.133
VIT_00s0222g00010	0.556	0.346	0	0.54	0	0	0.556	0	0.227	0	0.226
VIT_00s0222g00020	1	0	1	0	0	0	0	0	0	0	0
VIT_00s0222g00030	0.173	0.134	0.134	0.158	0.116	0.143	0.173	0.142	0.142	0.144	0.133
VIT_00s0222g00090	0.833	0	0	0	0.751	0.833	0	0	0	0.529	0
VIT_00s0222g00100	0.489	0.318	0.305	0.438	0.175	0.253	0.489	0.273	0.299	0.336	0.213
VIT_00s0225g00010	0.21	0.189	0.21	0.127	0.146	0.19	0.146	0.178	0.164	0.194	0.172
VIT_00s0225g00020	0	0	0	0	0	0	0	0	0	0	0
VIT_00s0225g00030	0.933	0	0	0	0	0	0.933	0	0	0.603	0
VIT_00s0225g00050	0.543	0.508	0.447	0.507	0.543	0.316	0.219	0.137	0	0.077	0
VIT_00s0225g00060	0.639	0.521	0.238	0.513	0	0.639	0	0.032	0.286	0.449	0
VIT_00s0225g00070	0.444	0.291	0.323	0.393	0	0.309	0	0.35	0.435	0.444	0.298
VIT_00s0225g00080	0.733	0.474	0.282	0	0	0	0	0.492	0.61	0.733	0
VIT_00s0225g00090	0.302	0.243	0.212	0.229	0.071	0.223	0.146	0.298	0.29	0.302	0.297
VIT_00s0225g00100	0.444	0	0.444	0	0.246	0	0	0.217	0.389	0.413	0.147
VIT_00s0225g00110	0.093	0.083	0.081	0.086	0.092	0.084	0.073	0.091	0.088	0.088	0.093
VIT_00s0225g00120	0.289	0.277	0.182	0.289	0.109	0.262	0.101	0.266	0.201	0.242	0.211
VIT_00s0225g00130	0.044	0.037	0.044	0.036	0.028	0.035	0.036	0.034	0.032	0.035	0.027
VIT_00s0225g00140	0.37	0.286	0.264	0.285	0.23	0.327	0.37	0.178	0.178	0.165	0.19
VIT_00s0225g00150	0.254	0.207	0.218	0.244	0.172	0.254	0.176	0.211	0.196	0.186	0.239
VIT_00s0225g00160	0.778	0	0	0.472	0	0.103	0.778	0	0	0	0.608
VIT_00s0225g00170	1	0	0	0	0	0	0	0	0	1	0
VIT_00s0225g00200	0.667	0.317	0.261	0.667	0	0.652	0	0	0	0	0
VIT_00s0225g00220	0.012	0.012	0.011	0.011	0.012	0.011	0.012	0.012	0.012	0.011	0.012
VIT_00s0226g00020	0.133	0.109	0.113	0.124	0.133	0.102	0.112	0.128	0.118	0.123	0.106
VIT_00s0226g00030	1	0	0	0	0	0	0	1	0	0	0
VIT_00s0226g00040	0.095	0.09	0.086	0.095	0.095	0.084	0.085	0.083	0.084	0.083	0.087
VIT_00s0226g00060	0.267	0.267	0.233	0.233	0.165	0.244	0.247	0.219	0.176	0.234	0.195
VIT_00s0226g00070	0.861	0	0	0	0	0	0	0.684	0.493	0	0.861
VIT_00s0226g00090	0	0	0	0	0	0	0	0	0	0	0
VIT_00s0226g00100	0.889	0	0	0.18	0	0	0.889	0	0	0.699	0
VIT_00s0226g00110	0.593	0.192	0.435	0.167	0.279	0.379	0.312	0.259	0.141	0.593	0.226
VIT_00s0226g00140	0.519	0.256	0.519	0.383	0.296	0.441	0.153	0.244	0.202	0.437	0.207
VIT_00s0226g00150	0.778	0.3	0.778	0	0	0.248	0	0	0	0.208	0.32
VIT_00s0226g00160	0.311	0.212	0.244	0.303	0.311	0.237	0.311	0.226	0.216	0.191	0.256
VIT_00s0226g00170	0.861	0.084	0.861	0.122	0	0.792	0	0	0	0	0
VIT_00s0227g00010	1	0	0	1	0	0	0	0	0	0	0
VIT_00s0227g00020	0.222	0.2	0.191	0.169	0.172	0.182	0.214	0.202	0.222	0.122	0.222
VIT_00s0227g00030	0.556	0.241	0.275	0.501	0.143	0.257	0.556	0.351	0.361	0.326	0.2
VIT_00s0227g00060	0.143	0.124	0.114	0.117	0.102	0.128	0.133	0.129	0.131	0.124	0.143
VIT_00s0227g00070	0.278	0.233	0.273	0.237	0.176	0.278	0.23	0.275	0.264	0.227	0.259
VIT_00s0227g00080	0.356	0.236	0.288	0.356	0.161	0.271	0.256	0.234	0.252	0.197	0.158
VIT_00s0227g00090	0.75	0.057	0.357	0.75	0.047	0.233	0	0.135	0.412	0.002	0
VIT_00s0227g00110	0.022	0.021	0.022	0.019	0.018	0.022	0.021	0.022	0.021	0.021	0.022
VIT_00s0227g00130	0.583	0.103	0.118	0.234	0.319	0.338	0.033	0.353	0.296	0.252	0.583
VIT_00s0227g00140	0.122	0.097	0.107	0.107	0.096	0.119	0.122	0.111	0.088	0.093	0.12
VIT_00s0227g00150	0.75	0.33	0.58	0.526	0	0.47	0.75	0	0	0.014	0
VIT_00s0227g00160	0.011	0.01	0.01	0.011	0.011	0.011	0.011	0.011	0.011	0.011	0.011
VIT_00s0227g00170	0.111	0.096	0.084	0.105	0.111	0.096	0.099	0.096	0.09	0.103	0.092
VIT_00s0227g00180	0.481	0.366	0.293	0.481	0.366	0.364	0.456	0.161	0.188	0.009	0.238
VIT_00s0227g00190	0.185	0.172	0.165	0.185	0.15	0.163	0.169	0.154	0.142	0.156	0.126
VIT_00s0227g00200	0.178	0.157	0.114	0.147	0.072	0.135	0.178	0.172	0.167	0.156	0.146
VIT_00s0228g00060	1	0	0	0	0	0	1	0	0	0	0
VIT_00s0228g00070	1	0	0	0	0	0	1	0	0	0	0
VIT_00s0229g00010	0.5	0	0.356	0.32	0.295	0.354	0	0.213	0.351	0.5	0.375
VIT_00s0229g00020	0.254	0.21	0.254	0.204	0.183	0.214	0.199	0.182	0.2	0.184	0.19
VIT_00s0229g00030	0.153	0.142	0.137	0.149	0.124	0.133	0.153	0.148	0.146	0.14	0.136
VIT_00s0229g00050	0.167	0.167	0.116	0.146	0.158	0.105	0.044	0.146	0.145	0.159	0.159
VIT_00s0229g00060	0.056	0.049	0.048	0.053	0.049	0.052	0.043	0.053	0.049	0.056	0.054
VIT_00s0229g00070	1	0	0	0	0	0	0	0	0	0	1
VIT_00s0229g00080	0.139	0.124	0.111	0.123	0.114	0.123	0.139	0.116	0.122	0.108	0.129
VIT_00s0229g00090	0.889	0.699	0	0	0	0	0	0	0	0.889	0
VIT_00s0229g00100	0.173	0.136	0.133	0.14	0.118	0.159	0.093	0.149	0.16	0.112	0.173
VIT_00s0229g00110	0.062	0.054	0.055	0.054	0.048	0.057	0.052	0.062	0.06	0.058	0.058
VIT_00s0229g00120	0.651	0.299	0.236	0.311	0	0.371	0.012	0.479	0.227	0.3	0.651
VIT_00s0229g00140	0.361	0.361	0.251	0.148	0.194	0.326	0.279	0.36	0.092	0.287	0.338
VIT_00s0229g00160	0.413	0.287	0.314	0.352	0.413	0.315	0.328	0.218	0.248	0.242	0.206
VIT_00s0229g00170	0	0	0	0	0	0	0	0	0	0	0
VIT_00s0229g00180	0.139	0.123	0.13	0.113	0.065	0.139	0.132	0.11	0.11	0.123	0.127
VIT_00s0229g00190	0.389	0.287	0.317	0.169	0.365	0.363	0.215	0.354	0.261	0.145	0.389
VIT_00s0230g00020	0.944	0.944	0.176	0	0	0	0	0	0	0	0
VIT_00s0230g00030	0.972	0	0	0	0.366	0	0.972	0	0	0	0
VIT_00s0230g00140	1	0	0	0	0	0	0	1	0	0	0
VIT_00s0231g00020	0.278	0.232	0.217	0.143	0.278	0.211	0.222	0.251	0.217	0.271	0.225
VIT_00s0231g00040	0.222	0.206	0.222	0.193	0.148	0.181	0.157	0.188	0.172	0.215	0.13
VIT_00s0231g00050	0.311	0.244	0.271	0.226	0.211	0.245	0.243	0.269	0.274	0.311	0.263
VIT_00s0231g00070	0.178	0.136	0.128	0.178	0.172	0.14	0.175	0.159	0.124	0.095	0.161
VIT_00s0231g00080	0.574	0.536	0	0.574	0.35	0.399	0.346	0.452	0.146	0.035	0.126
VIT_00s0233g00010	0.111	0.102	0.101	0.106	0.111	0.097	0.102	0.077	0.094	0.079	0.072
VIT_00s0233g00020	0.099	0.088	0.095	0.099	0.089	0.088	0.088	0.09	0.094	0.084	0.093
VIT_00s0233g00030	0.694	0.301	0.137	0.279	0.656	0.227	0	0.306	0.114	0.694	0.076
VIT_00s0233g00050	0.5	0.288	0.254	0.314	0.5	0.243	0.266	0.338	0.309	0.252	0.282
VIT_00s0233g00060	0.13	0.112	0.121	0.114	0.13	0.116	0.118	0.116	0.124	0.121	0.121
VIT_00s0233g00100	0.759	0.225	0.352	0.68	0	0.759	0	0.116	0	0	0.646
VIT_00s0233g00180	0.356	0.253	0.347	0.326	0.356	0.221	0.225	0.175	0.275	0.226	0.095
VIT_00s0233g00190	0.556	0.401	0.393	0.331	0.216	0.298	0	0.446	0.394	0.556	0.313
VIT_00s0238g00020	0.605	0.411	0.206	0.221	0	0.251	0	0.585	0.605	0.413	0.131
VIT_00s0238g00040	0.444	0.328	0.248	0.334	0.158	0.288	0.444	0.322	0.383	0.205	0.176
VIT_00s0238g00060	0.244	0.209	0.2	0.244	0.156	0.208	0.209	0.197	0.199	0.215	0.17
VIT_00s0238g00120	1	1	0	0	0	0	0	0	0	0	0
VIT_00s0238g00130	0.356	0.292	0.264	0.292	0.128	0.196	0.356	0.293	0.257	0.271	0.207
VIT_00s0239g00130	0.685	0.406	0.209	0	0.685	0.485	0	0.52	0.39	0.186	0.124
VIT_00s0245g00010	1	1	0	0	0	0	0	0	0	0	0
VIT_00s0245g00040	0.815	0	0	0.226	0	0.409	0	0.539	0.422	0.417	0.815
VIT_00s0245g00050	0.133	0.102	0.121	0.133	0.117	0.112	0.109	0.104	0.109	0.106	0.12
VIT_00s0245g00060	0.185	0.151	0.167	0.18	0.185	0.164	0.171	0.158	0.144	0.171	0.142
VIT_00s0245g00070	0.278	0.26	0.24	0.226	0.278	0.263	0.229	0.23	0.208	0.225	0.23
VIT_00s0246g00010	0.569	0.288	0.228	0.443	0.275	0.355	0.569	0.285	0.338	0.308	0.254
VIT_00s0246g00050	0.256	0.133	0.139	0.239	0.141	0.171	0.256	0.146	0.179	0.18	0.113
VIT_00s0246g00060	0.583	0.29	0.264	0.565	0.2	0.421	0.583	0.225	0.34	0.313	0.111
VIT_00s0246g00070	1	0	0	0	0	0	1	0	0	0	0
VIT_00s0246g00080	0.568	0.28	0.262	0.488	0.3	0.343	0.568	0.305	0.339	0.275	0.218
VIT_00s0246g00090	0.1	0.071	0.065	0.093	0.07	0.074	0.1	0.072	0.077	0.072	0.067
VIT_00s0246g00100	0.889	0	0	0.889	0	0	0.49	0	0	0.093	0
VIT_00s0246g00110	0.044	0.035	0.028	0.038	0.033	0.037	0.044	0.032	0.032	0.034	0.031
VIT_00s0246g00120	0.644	0.115	0.132	0.644	0	0.36	0.593	0.281	0.341	0.218	0.061
VIT_00s0246g00140	0.556	0.138	0.311	0.405	0	0.356	0.556	0.298	0.457	0.278	0
VIT_00s0246g00150	0.426	0.246	0.243	0.368	0.167	0.346	0.426	0.251	0.382	0.252	0.157
VIT_00s0246g00160	0.347	0.262	0.289	0.228	0.153	0.277	0.347	0.257	0.325	0.262	0.137
VIT_00s0246g00170	0.528	0.147	0.346	0.461	0.018	0.312	0.528	0.233	0.374	0.424	0.081
VIT_00s0246g00180	0.444	0.23	0.362	0.405	0.111	0.315	0.444	0.283	0.408	0.347	0.127
VIT_00s0246g00200	0.022	0.019	0.021	0.021	0.016	0.02	0.021	0.02	0.022	0.022	0.016
VIT_00s0246g00210	0.185	0.144	0.113	0.177	0.156	0.171	0.185	0.145	0.145	0.142	0.135
VIT_00s0246g00230	0.333	0.19	0.215	0.316	0.216	0.24	0.333	0.224	0.244	0.218	0.171
VIT_00s0246g00240	0.528	0.198	0.217	0.458	0.257	0.334	0.528	0.292	0.322	0.281	0.148
VIT_00s0250g00010	1	0	0	0	1	0	0	0	0	0	0
VIT_00s0250g00020	0.078	0.073	0.078	0.072	0.06	0.074	0.069	0.058	0.061	0.06	0.057
VIT_00s0250g00030	0.444	0.262	0.269	0.317	0.444	0.25	0.334	0.303	0.298	0.235	0.274
VIT_00s0250g00040	0.381	0.289	0.298	0.317	0.152	0.317	0.196	0.313	0.35	0.272	0.381
VIT_00s0250g00050	1	1	0	0	0	0	0	0	0	0	0
VIT_00s0250g00080	0.944	0	0	0	0	0.428	0	0	0.944	0	0
VIT_00s0250g00090	1	0	1	0	0	0	0	0	0	0	0
VIT_00s0252g00010	0.156	0.144	0.156	0.135	0.144	0.152	0.142	0.141	0.141	0.145	0.153
VIT_00s0252g00020	0.389	0.328	0.37	0.218	0.32	0.389	0.231	0.244	0.309	0.253	0.284
VIT_00s0252g00030	0.123	0.114	0.112	0.122	0.123	0.112	0.116	0.103	0.109	0.102	0.112
VIT_00s0252g00040	0.9	0.522	0	0.11	0.9	0	0	0.128	0	0.172	0
VIT_00s0252g00050	0.111	0.096	0.111	0.091	0.106	0.101	0.078	0.107	0.106	0.109	0.107
VIT_00s0252g00060	0.244	0.206	0.214	0.212	0.2	0.227	0.188	0.244	0.239	0.217	0.229
VIT_00s0252g00070	0	0	0	0	0	0	0	0	0	0	0
VIT_00s0252g00110	0.968	0	0	0	0.968	0	0	0.238	0.224	0	0
VIT_00s0252g00130	0.022	0.021	0.021	0.02	0.017	0.02	0.017	0.021	0.019	0.022	0.02
VIT_00s0253g00010	0.333	0.223	0.333	0.236	0.159	0.196	0.217	0.174	0.241	0.253	0.188
VIT_00s0253g00040	0.778	0.508	0.03	0.076	0	0.2	0	0.778	0.435	0.13	0.341
VIT_00s0253g00050	1	0	0	0	1	0	0	0	0	0	0
VIT_00s0253g00060	0.556	0.411	0.119	0.413	0.114	0.381	0	0.556	0.465	0	0.482
VIT_00s0253g00070	0.086	0.083	0.08	0.086	0.084	0.086	0.085	0.085	0.081	0.083	0.084
VIT_00s0253g00080	0.819	0.127	0	0	0	0.147	0.369	0.591	0.337	0	0.819
VIT_00s0253g00090	0.889	0.889	0	0	0	0	0.08	0.24	0	0.176	0
VIT_00s0253g00100	0.852	0.044	0	0	0	0	0	0.544	0.161	0	0.852
VIT_00s0253g00110	0.722	0.206	0.404	0	0	0	0.722	0.151	0	0.521	0
VIT_00s0253g00140	0.578	0.343	0.197	0	0	0.372	0	0.463	0.578	0.354	0.501
VIT_00s0253g00150	0.819	0.689	0.819	0	0	0	0	0.543	0	0.377	0
VIT_00s0253g00160	1	0	0	0	1	0	0	0	0	0	0
VIT_00s0253g00170	1	0	0	0	1	0	0	0	0	0	0
VIT_00s0253g00180	0.778	0.195	0	0	0.778	0.28	0.488	0.209	0.238	0.355	0.051
VIT_00s0254g00040	1	0	0	0	0	1	0	0	0	0	0
VIT_00s0256g00010	0.889	0.889	0	0	0	0	0	0.153	0	0	0
VIT_00s0258g00010	0.778	0.778	0.425	0	0	0	0	0.759	0	0.369	0
VIT_00s0258g00040	0.926	0	0.732	0	0	0	0	0.926	0	0	0
VIT_00s0258g00050	0.778	0.125	0.778	0	0	0	0	0.713	0	0.157	0
VIT_00s0258g00090	0.844	0.844	0.293	0	0	0	0	0.76	0	0.269	0
VIT_00s0258g00100	0.722	0.611	0.722	0	0	0	0	0.72	0	0.04	0
VIT_00s0258g00130	1	0	0	0	0	0	0	0	0	1	0
VIT_00s0258g00140	1	0	0	0	0	0	0	0	0	1	0
VIT_00s0259g00010	0.944	0	0	0	0	0	0.944	0	0.164	0	0
VIT_00s0259g00050	1	0	0	0	0	0	1	0	0	0	0
VIT_00s0259g00070	0.407	0.389	0.285	0.407	0	0.332	0.128	0.345	0.225	0.064	0.152
VIT_00s0259g00100	0.067	0.067	0.059	0.059	0.045	0.061	0.045	0.064	0.049	0.046	0.049
VIT_00s0259g00110	0.211	0.166	0.195	0.116	0.046	0.211	0.101	0.192	0.19	0.166	0.208
VIT_00s0259g00120	0.289	0.289	0.281	0.232	0	0.229	0.095	0.28	0.249	0.262	0.191
VIT_00s0259g00130	0.264	0.212	0.193	0.264	0.248	0.232	0.238	0.171	0.174	0.19	0.209
VIT_00s0259g00140	0.37	0.37	0.348	0.285	0	0.285	0.043	0.348	0.285	0.34	0.199
VIT_00s0259g00150	0.286	0.239	0.245	0.264	0.286	0.284	0.24	0.224	0.208	0.214	0.24
VIT_00s0259g00160	0.211	0.125	0.157	0.149	0.18	0.163	0.151	0.179	0.184	0.143	0.211
VIT_00s0259g00170	0.778	0.429	0.136	0.115	0	0.288	0	0.778	0.122	0.635	0.02
VIT_00s0259g00190	0.133	0.121	0.128	0.115	0.133	0.114	0.126	0.099	0.102	0.115	0.104
VIT_00s0259g00200	0.278	0.248	0.269	0.155	0.278	0.217	0.179	0.202	0.19	0.195	0.206
VIT_00s0259g00210	0.639	0.259	0	0	0.624	0.507	0.011	0.388	0	0.19	0.639
VIT_00s0260g00060	0	0	0	0	0	0	0	0	0	0	0
VIT_00s0260g00070	0.074	0.065	0.068	0.062	0.062	0.066	0.061	0.068	0.074	0.062	0.072
VIT_00s0260g00080	0	0	0	0	0	0	0	0	0	0	0
VIT_00s0261g00010	0.049	0.044	0.044	0.044	0.049	0.047	0.045	0.044	0.044	0.04	0.047
VIT_00s0261g00020	0.333	0.299	0.243	0.045	0.012	0.289	0	0.285	0.311	0.186	0.333
VIT_00s0261g00040	0.556	0.306	0.017	0.246	0	0.427	0.225	0.434	0.415	0.272	0.556
VIT_00s0262g00010	0.889	0	0.088	0	0	0	0	0.424	0.531	0.889	0
VIT_00s0262g00070	1	0	1	0	0	0	0	0	0	0	0
VIT_00s0262g00090	0.889	0	0.019	0	0	0	0	0.598	0.085	0.889	0
VIT_00s0262g00120	0.972	0	0	0	0	0	0	0.112	0	0.972	0
VIT_00s0264g00010	0.587	0.199	0.191	0.492	0.168	0.395	0.06	0.469	0.23	0.259	0.587
VIT_00s0264g00020	0.156	0.135	0.134	0.124	0.12	0.131	0.119	0.14	0.133	0.156	0.124
VIT_00s0264g00030	0.025	0.023	0.022	0.023	0.021	0.024	0.022	0.023	0.023	0.02	0.025
VIT_00s0264g00040	0.037	0.034	0.032	0.036	0.036	0.034	0.033	0.036	0.036	0.034	0.037
VIT_00s0264g00050	0.078	0.058	0.052	0.06	0.051	0.056	0.065	0.059	0.078	0.065	0.059
VIT_00s0264g00060	0.097	0.085	0.078	0.083	0.097	0.079	0.081	0.089	0.083	0.096	0.08
VIT_00s0264g00090	0.833	0.017	0	0	0	0.137	0	0.833	0	0.394	0
VIT_00s0264g00100	0.247	0.213	0.189	0.163	0.135	0.197	0.133	0.247	0.245	0.221	0.247
VIT_00s0264g00110	1	0	0	0	0	0	0	0	0	0	1
VIT_00s0264g00120	0.042	0.041	0.036	0.039	0.037	0.042	0.039	0.039	0.038	0.04	0.041
VIT_00s0264g00130	0.178	0.161	0.177	0.158	0.136	0.178	0.145	0.156	0.148	0.16	0.172
VIT_00s0265g00010	0.472	0.346	0.472	0.319	0.159	0.331	0.28	0.323	0.362	0.342	0.205
VIT_00s0265g00020	0.19	0.164	0.158	0.171	0.176	0.176	0.186	0.173	0.169	0.162	0.19
VIT_00s0265g00030	0.4	0.291	0.266	0.338	0.4	0.33	0.302	0.213	0.165	0.271	0.292
VIT_00s0265g00040	0.611	0.256	0.271	0	0.183	0.447	0	0.257	0.277	0	0.611
VIT_00s0265g00050	0.206	0.174	0.164	0.195	0.129	0.2	0.156	0.204	0.161	0.142	0.206
VIT_00s0265g00060	0.079	0.079	0.073	0.076	0.072	0.069	0.057	0.079	0.073	0.057	0.072
VIT_00s0265g00070	0.389	0.389	0.356	0.299	0.229	0.276	0.254	0.381	0.25	0.271	0.129
VIT_00s0265g00080	0.069	0.063	0.057	0.064	0.059	0.068	0.063	0.067	0.067	0.055	0.069
VIT_00s0265g00090	0.375	0.375	0.273	0.288	0.223	0.336	0.269	0.22	0.297	0.062	0.318
VIT_00s0265g00100	0.722	0.246	0.722	0	0	0.023	0	0.351	0	0.563	0
VIT_00s0265g00110	0.833	0.497	0.548	0	0	0	0	0	0	0.833	0
VIT_00s0265g00120	0.286	0.211	0.242	0.286	0.283	0.221	0.195	0.251	0.237	0.222	0.215
VIT_00s0265g00130	0.208	0.158	0.191	0.208	0.18	0.141	0.175	0.17	0.186	0.18	0.148
VIT_00s0265g00170	0.704	0.185	0.139	0.408	0	0.704	0	0	0.327	0.376	0
VIT_00s0266g00010	0.759	0.684	0.759	0	0	0	0	0.409	0.098	0.559	0
VIT_00s0266g00040	0.778	0	0.173	0	0	0	0	0.778	0.283	0.519	0
VIT_00s0266g00070	0.889	0	0.889	0	0	0	0	0.524	0	0	0
VIT_00s0267g00030	0.511	0.399	0.511	0.102	0	0.313	0.089	0.24	0.424	0.487	0
VIT_00s0268g00020	0.506	0.275	0.205	0.389	0.385	0.414	0.506	0.277	0.263	0.15	0.284
VIT_00s0269g00010	0.111	0.076	0.095	0.1	0.061	0.104	0.053	0.102	0.111	0.094	0.111
VIT_00s0269g00020	0.173	0.143	0.135	0.173	0.166	0.153	0.142	0.149	0.139	0.126	0.16
VIT_00s0269g00030	0.352	0.314	0.207	0.266	0.352	0.301	0.344	0.214	0.176	0.264	0.32
VIT_00s0269g00040	0.289	0.229	0.207	0.227	0.289	0.281	0.005	0.255	0.23	0.196	0.261
VIT_00s0269g00050	0.778	0	0	0	0	0.778	0.528	0	0.465	0	0
VIT_00s0269g00070	1	0	0	0	0	0	0	1	0	0	0
VIT_00s0269g00080	0.111	0.102	0.094	0.107	0.103	0.101	0.111	0.097	0.082	0.106	0.098
VIT_00s0269g00140	0.467	0.467	0.433	0.246	0	0.227	0.201	0.383	0.454	0.396	0.086
VIT_00s0269g00150	0.407	0.393	0.321	0.364	0	0.216	0.356	0.309	0.348	0.407	0
VIT_00s0270g00010	1	0	0	0	1	0	0	0	0	0	0
VIT_00s0270g00030	0.722	0.722	0	0.652	0.216	0	0.06	0.059	0	0	0.663
VIT_00s0270g00040	0.5	0.189	0.321	0.45	0	0.404	0.5	0.25	0.447	0.245	0.204
VIT_00s0270g00050	0	0	0	0	0	0	0	0	0	0	0
VIT_00s0270g00090	0.833	0	0	0	0	0.126	0	0.461	0.415	0	0.833
VIT_00s0270g00100	0.244	0.204	0.196	0.216	0.173	0.225	0.174	0.226	0.244	0.205	0.24
VIT_00s0270g00110	0.963	0	0.963	0	0	0	0	0.407	0	0	0
VIT_00s0270g00120	0.833	0.331	0.093	0.191	0.045	0.026	0	0.245	0	0.833	0.019
VIT_00s0270g00130	0.644	0.239	0.125	0.322	0	0.279	0.644	0.344	0.336	0.557	0.147
VIT_00s0271g00010	0.8	0.8	0	0	0	0	0	0.748	0.119	0.547	0
VIT_00s0271g00030	0.944	0	0.944	0	0	0	0	0	0	0.228	0
VIT_00s0271g00060	0.736	0.736	0.579	0.16	0	0.32	0.111	0.446	0.104	0.388	0
VIT_00s0271g00070	0.389	0.255	0.183	0.163	0.042	0.281	0.198	0.279	0.265	0.252	0.389
VIT_00s0271g00080	0.413	0.299	0.221	0.234	0.246	0.341	0.243	0.362	0.36	0.263	0.413
VIT_00s0271g00090	0.625	0.313	0.096	0	0	0.357	0.163	0.519	0.518	0.307	0.625
VIT_00s0271g00100	0.292	0.273	0.292	0.225	0.157	0.285	0.148	0.273	0.282	0.262	0.217
VIT_00s0271g00110	0.481	0.408	0.211	0.084	0.113	0.481	0	0.297	0.108	0.471	0.228
VIT_00s0273g00020	0.833	0	0.366	0.833	0.595	0	0	0	0	0	0
VIT_00s0273g00030	0.778	0.354	0	0	0	0.154	0.778	0.007	0	0.615	0.032
VIT_00s0274g00040	0.417	0.292	0.199	0.042	0.272	0.315	0.12	0.337	0.349	0.212	0.417
VIT_00s0274g00050	0.583	0.296	0.147	0	0.124	0.423	0.271	0.501	0.517	0.183	0.583
VIT_00s0274g00060	0.349	0.328	0.349	0.222	0.132	0.339	0.058	0.326	0.307	0.302	0.199
VIT_00s0274g00070	0.644	0.528	0.406	0.644	0.087	0.525	0	0.287	0.26	0	0
VIT_00s0274g00090	0.476	0.357	0.032	0.296	0.15	0.331	0.253	0.472	0.274	0.476	0.33
VIT_00s0275g00010	0.167	0.121	0.154	0.164	0.069	0.129	0.164	0.134	0.153	0.167	0.072
VIT_00s0275g00030	0.467	0.088	0.143	0.193	0.466	0.38	0.467	0.333	0.363	0.3	0.314
VIT_00s0275g00060	0.667	0.386	0.115	0	0	0.098	0.667	0.565	0.394	0	0
VIT_00s0276g00020	0.972	0	0	0	0	0.972	0	0.361	0	0	0
VIT_00s0276g00060	0.556	0.267	0.359	0	0.337	0.408	0.556	0.256	0.436	0.168	0.099
VIT_00s0279g00010	0.667	0	0.24	0.645	0	0	0.667	0.052	0.509	0.384	0.031
VIT_00s0279g00030	0.286	0.274	0.266	0.234	0.274	0.286	0	0.244	0.235	0.228	0.184
VIT_00s0279g00040	0.476	0.299	0.36	0.476	0.261	0.31	0.466	0.274	0.296	0.212	0.134
VIT_00s0279g00050	0.5	0.344	0.424	0.5	0.162	0.322	0.325	0.378	0.379	0.149	0.277
VIT_00s0279g00070	0.889	0	0	0	0	0	0.889	0	0	0.737	0
VIT_00s0279g00100	1	0	0	0	1	0	0	0	0	0	0
VIT_00s0279g00110	0.944	0	0	0.079	0	0	0.944	0	0	0	0
VIT_00s0281g00010	0.5	0.452	0.403	0.274	0.238	0.328	0.5	0.287	0.235	0.175	0.19
VIT_00s0282g00010	0.074	0.067	0.071	0.068	0.059	0.072	0.074	0.065	0.065	0.062	0.066
VIT_00s0282g00020	0.467	0.328	0.467	0.278	0.123	0.245	0.259	0.314	0.405	0.297	0.313
VIT_00s0282g00030	0.444	0.269	0.26	0.311	0.357	0.254	0.444	0.284	0.296	0.227	0.283
VIT_00s0282g00040	0.2	0.135	0.136	0.153	0.123	0.186	0.152	0.187	0.182	0.173	0.2
VIT_00s0283g00010	0.889	0	0	0.462	0	0	0	0	0	0	0.889
VIT_00s0283g00020	0.074	0.069	0.068	0.072	0.072	0.068	0.074	0.071	0.072	0.063	0.072
VIT_00s0283g00030	0.011	0.01	0.01	0.011	0.011	0.01	0.01	0.009	0.01	0.008	0.01
VIT_00s0283g00060	0.033	0.031	0.032	0.029	0.033	0.031	0.031	0.03	0.031	0.032	0.028
VIT_00s0283g00070	0.544	0.347	0.281	0.336	0.544	0.3	0.33	0.201	0.25	0.195	0.259
VIT_00s0285g00020	0.611	0.347	0.238	0.611	0.02	0.337	0.312	0.299	0	0.243	0.13
VIT_00s0285g00050	0.5	0.437	0.324	0	0.361	0.27	0.122	0.336	0.356	0.5	0.411
VIT_00s0285g00060	0.593	0.348	0.428	0.593	0	0.525	0	0.332	0.257	0	0.339
VIT_00s0285g00070	0.736	0.445	0.116	0.736	0.215	0.355	0	0.419	0.245	0	0.446
VIT_00s0286g00010	0.889	0	0	0	0	0	0.843	0.889	0	0	0
VIT_00s0286g00020	0.778	0.301	0.199	0.113	0	0	0	0.543	0.549	0.778	0
VIT_00s0286g00030	0.972	0	0	0	0.972	0	0	0	0	0.349	0
VIT_00s0286g00050	1	0	0	0	0	0	0	0	0	1	0
VIT_00s0286g00080	1	0	0	0	0	0	1	0	0	0	0
VIT_00s0286g00100	1	0	0	0	1	0	0	0	0	0	0
VIT_00s0286g00110	1	0	0	0	0	0	0	0	0	1	0
VIT_00s0286g00130	0.519	0.409	0.425	0.229	0	0.293	0.124	0.375	0.437	0.519	0.14
VIT_00s0286g00140	0.611	0.567	0.43	0	0	0	0	0.522	0.442	0.611	0
VIT_00s0287g00010	0.667	0.35	0	0.667	0.213	0.233	0.3	0.396	0	0.296	0.349
VIT_00s0287g00020	0.593	0.155	0	0.241	0.18	0.398	0.075	0.374	0.465	0.281	0.593
VIT_00s0287g00030	1	0	0	0	0	0	0	0	0	0	1
VIT_00s0287g00040	0.16	0.132	0.135	0.148	0.139	0.16	0.123	0.136	0.121	0.146	0.13
VIT_00s0287g00050	0.111	0.093	0.081	0.111	0.107	0.1	0.092	0.098	0.088	0.098	0.098
VIT_00s0287g00070	0.238	0.163	0.216	0.221	0.193	0.182	0.223	0.199	0.182	0.211	0.238
VIT_00s0287g00080	0.206	0.139	0.186	0.181	0.206	0.155	0.146	0.177	0.166	0.201	0.202
VIT_00s0288g00050	0.989	0	0	0.102	0.989	0	0	0	0	0	0
VIT_00s0288g00060	0.741	0.051	0.164	0.371	0.741	0.242	0.713	0	0.07	0	0.355
VIT_00s0291g00020	0.861	0.363	0.406	0	0	0.21	0	0.861	0.334	0	0
VIT_00s0291g00030	0.944	0	0	0	0	0.006	0.944	0	0	0	0
VIT_00s0291g00050	0.089	0.073	0.08	0.082	0.089	0.066	0.073	0.08	0.063	0.069	0.058
VIT_00s0291g00060	0.296	0.24	0.275	0.233	0.003	0.227	0.179	0.216	0.296	0.245	0.145
VIT_00s0291g00070	0.056	0.049	0.025	0.044	0.043	0.045	0.053	0.049	0.054	0.056	0.044
VIT_00s0291g00080	0.444	0.19	0.299	0.395	0.197	0.219	0.349	0.217	0.444	0.267	0.173
VIT_00s0291g00090	0.143	0.123	0.127	0.142	0.103	0.127	0.128	0.143	0.142	0.132	0.13
VIT_00s0291g00100	0.306	0.245	0.306	0.257	0.195	0.229	0.3	0.241	0.233	0.245	0.222
VIT_00s0294g00010	0.833	0.833	0.563	0	0	0	0	0.521	0	0.128	0
VIT_00s0294g00020	0.806	0.559	0.014	0	0	0	0	0.68	0.145	0.806	0
VIT_00s0294g00040	0.889	0	0.845	0	0	0	0	0.889	0	0	0
VIT_00s0294g00080	0.825	0.684	0.825	0	0	0.09	0	0.255	0	0.337	0
VIT_00s0294g00090	0.889	0.68	0.889	0	0	0	0	0	0	0.035	0
VIT_00s0294g00100	0.889	0.525	0.889	0	0	0	0	0	0	0	0
VIT_00s0299g00030	0.156	0.131	0.132	0.133	0.119	0.129	0.119	0.15	0.153	0.137	0.156
VIT_00s0299g00040	0.311	0.287	0.248	0.222	0.272	0.247	0.229	0.248	0.24	0.311	0.244
VIT_00s0299g00050	0.361	0.261	0.263	0.316	0.282	0.271	0.361	0.27	0.199	0.252	0.205
VIT_00s0299g00060	0.1	0.087	0.087	0.096	0.088	0.089	0.09	0.094	0.092	0.1	0.087
VIT_00s0299g00070	0.306	0.198	0.174	0.258	0.289	0.245	0.306	0.226	0.206	0.194	0.254
VIT_00s0299g00080	0.181	0.125	0.12	0.125	0.152	0.166	0.172	0.16	0.148	0.149	0.181
VIT_00s0299g00100	0.156	0.156	0.141	0.15	0.11	0.145	0.134	0.121	0.123	0.13	0.118
VIT_00s0299g00110	0.489	0.326	0.158	0.373	0.2	0.407	0.159	0.476	0.34	0.099	0.489
VIT_00s0301g00020	0.458	0.29	0.274	0.295	0.458	0.255	0.296	0.315	0.243	0.368	0.234
VIT_00s0301g00030	0.089	0.084	0.084	0.083	0.083	0.084	0.077	0.088	0.083	0.089	0.083
VIT_00s0301g00040	0.056	0.045	0.046	0.049	0.028	0.042	0.056	0.034	0.033	0.039	0.027
VIT_00s0301g00050	0.403	0.314	0.403	0.209	0.267	0.392	0.334	0.253	0.238	0.208	0.252
VIT_00s0301g00060	0.42	0.404	0.334	0.411	0.166	0.42	0.342	0.244	0.009	0.196	0
VIT_00s0301g00070	0.344	0.344	0.263	0.263	0.149	0.308	0.227	0.197	0.105	0.174	0.055
VIT_00s0301g00080	0.122	0.122	0.097	0.119	0.08	0.121	0.085	0.085	0.058	0.088	0.029
VIT_00s0301g00090	0.722	0.603	0.4	0	0.27	0.349	0	0.182	0	0.722	0
VIT_00s0301g00100	0.478	0.255	0.258	0.297	0.478	0.293	0.194	0.248	0.197	0.153	0.175
VIT_00s0301g00110	0.099	0.091	0.092	0.097	0.086	0.093	0.099	0.088	0.087	0.089	0.088
VIT_00s0301g00120	0.944	0	0	0.089	0.944	0	0	0	0	0	0
VIT_00s0301g00170	0.123	0.115	0.116	0.115	0.115	0.123	0.106	0.109	0.109	0.1	0.115
VIT_00s0301g00180	0.111	0.111	0.11	0.094	0.104	0.111	0.077	0.1	0.101	0.104	0.095
VIT_00s0301g00190	0.5	0.35	0.438	0.141	0.121	0.5	0.28	0.328	0.415	0.164	0.408
VIT_00s0302g00010	0.667	0.117	0	0.108	0.204	0.312	0.007	0.627	0.506	0.387	0.667
VIT_00s0302g00020	0.963	0	0.039	0	0	0	0	0	0	0.963	0
VIT_00s0302g00050	0.185	0.168	0.164	0.185	0.183	0.154	0.181	0.159	0.156	0.17	0.154
VIT_00s0302g00060	0.278	0.249	0.184	0.2	0.266	0.278	0.275	0.233	0.231	0.255	0.234
VIT_00s0304g00010	0.178	0.139	0.149	0.159	0.024	0.12	0.178	0.144	0.132	0.12	0.131
VIT_00s0304g00020	0.296	0.212	0.249	0.293	0.124	0.188	0.252	0.27	0.296	0.221	0.282
VIT_00s0304g00030	0.542	0.416	0.329	0.191	0.066	0.115	0.418	0.446	0.42	0.542	0
VIT_00s0304g00040	1	0	0	0	1	0	0	0	0	0	0
VIT_00s0304g00050	0.2	0.166	0.168	0.16	0.185	0.175	0.2	0.155	0.166	0.146	0.174
VIT_00s0304g00060	0.968	0	0	0	0.968	0	0	0	0	0.346	0
VIT_00s0304g00070	0.144	0.064	0.084	0.098	0.092	0.144	0.068	0.119	0.126	0.082	0.127
VIT_00s0304g00080	0.583	0.415	0.172	0	0	0.293	0.433	0.583	0.388	0.3	0.452
VIT_00s0309g00010	0.63	0.161	0.274	0	0.239	0.334	0	0.487	0.457	0.63	0.565
VIT_00s0309g00020	0.306	0.267	0.217	0.207	0.284	0.301	0.229	0.306	0.277	0.27	0.279
VIT_00s0313g00010	0.778	0	0	0	0	0.293	0	0.648	0.497	0.178	0.778
VIT_00s0313g00020	0.2	0.181	0.2	0.179	0.171	0.194	0.166	0.18	0.176	0.146	0.18
VIT_00s0313g00030	0.111	0.088	0.097	0.094	0.079	0.086	0.075	0.102	0.111	0.097	0.096
VIT_00s0313g00040	0.044	0.033	0.037	0.044	0.035	0.033	0.042	0.034	0.038	0.038	0.038
VIT_00s0313g00050	1	0	0	0	1	0	0	0	0	0	0
VIT_00s0313g00070	0.544	0.252	0.198	0.262	0.544	0.268	0.254	0.225	0.262	0.304	0.156
VIT_00s0313g00080	0.159	0.131	0.159	0.134	0.1	0.122	0.126	0.154	0.159	0.134	0.152
VIT_00s0316g00010	0.467	0.439	0.467	0.353	0	0.206	0.459	0.338	0.275	0.352	0
VIT_00s0317g00020	0.667	0.667	0.482	0	0	0	0	0.183	0	0.435	0
VIT_00s0317g00030	0.685	0.685	0.442	0	0	0.471	0	0.433	0.581	0.279	0
VIT_00s0317g00050	0	0	0	0	0	0	0	0	0	0	0
VIT_00s0317g00060	0.417	0.391	0.342	0.335	0.156	0.292	0.147	0.36	0.356	0.417	0.238
VIT_00s0317g00070	0.889	0	0	0	0	0	0	0.403	0.532	0.889	0
VIT_00s0317g00100	0.181	0.161	0.15	0.146	0.136	0.167	0.148	0.179	0.174	0.149	0.181
VIT_00s0317g00110	0.333	0.231	0.314	0.262	0.333	0.181	0.101	0.185	0.069	0.223	0.032
VIT_00s0317g00130	0	0	0	0	0	0	0	0	0	0	0
VIT_00s0317g00140	0.889	0.075	0.297	0	0	0	0	0.257	0	0.889	0
VIT_00s0317g00150	0.667	0.228	0.257	0.37	0.667	0.27	0.409	0.205	0.186	0.168	0.302
VIT_00s0317g00160	0.921	0	0	0	0	0	0	0.694	0	0	0.921
VIT_00s0322g00020	0.486	0.349	0.423	0.486	0.465	0.359	0.244	0.157	0.118	0.15	0.145
VIT_00s0322g00030	0.144	0.11	0.108	0.122	0.099	0.099	0.144	0.1	0.112	0.108	0.083
VIT_00s0322g00040	0.074	0.062	0.057	0.059	0.061	0.067	0.055	0.068	0.066	0.064	0.074
VIT_00s0323g00020	0.272	0.215	0.212	0.247	0.191	0.18	0.272	0.194	0.219	0.163	0.24
VIT_00s0323g00030	0.067	0.059	0.058	0.056	0.06	0.061	0.054	0.062	0.063	0.057	0.067
VIT_00s0323g00040	0.178	0.144	0.178	0.154	0.107	0.132	0.112	0.099	0.12	0.112	0.099
VIT_00s0323g00050	0.556	0.305	0.207	0.242	0	0.229	0.014	0.556	0.478	0.379	0.428
VIT_00s0323g00060	0.746	0.009	0.746	0.009	0.42	0	0	0.537	0	0.465	0.203
VIT_00s0323g00070	0.722	0.616	0	0.004	0.566	0.287	0	0.321	0	0.722	0
VIT_00s0323g00080	0.37	0.265	0.37	0.221	0.102	0.25	0.154	0.27	0.283	0.272	0.237
VIT_00s0323g00100	1	0	0	0	1	0	0	0	0	0	0
VIT_00s0324g00010	0.139	0.133	0.129	0.115	0.085	0.099	0.112	0.133	0.132	0.139	0.107
VIT_00s0324g00020	0.489	0.426	0.489	0.204	0	0.184	0.26	0.39	0.416	0.336	0.273
VIT_00s0324g00030	0.852	0.852	0	0.04	0	0.129	0	0.433	0	0	0
VIT_00s0324g00040	0.125	0.117	0.125	0.108	0.107	0.113	0.097	0.113	0.115	0.111	0.115
VIT_00s0324g00070	0.648	0.533	0.648	0	0	0	0.396	0.409	0.472	0.337	0.12
VIT_00s0324g00080	0.722	0.722	0.572	0	0	0	0	0.483	0.484	0.698	0
VIT_00s0324g00100	1	0	0	1	0	0	0	0	0	0	0
VIT_00s0324g00110	0.574	0.365	0.574	0.475	0.047	0.339	0.251	0.245	0.315	0.367	0.283
VIT_00s0327g00020	1	0	0	1	0	0	0	0	0	0	0
VIT_00s0332g00010	0.3	0.183	0.16	0.265	0.23	0.207	0.3	0.212	0.228	0.207	0.195
VIT_00s0332g00030	0.972	0	0	0	0	0.071	0.972	0	0	0	0
VIT_00s0332g00050	0.704	0	0.292	0.677	0	0.125	0.704	0	0.313	0.136	0
VIT_00s0332g00060	0.16	0.133	0.157	0.15	0.063	0.157	0.13	0.141	0.16	0.145	0.118
VIT_00s0332g00080	0.956	0	0	0	0	0	0.956	0	0	0.111	0.004
VIT_00s0332g00110	0.822	0	0.387	0	0	0	0.822	0	0.645	0.351	0
VIT_00s0332g00130	0.528	0.244	0.242	0.525	0.19	0.354	0.528	0.228	0.306	0.283	0.14
VIT_00s0332g00140	0.167	0.11	0.11	0.156	0.116	0.127	0.167	0.123	0.133	0.12	0.103
VIT_00s0332g00150	0.346	0.209	0.199	0.322	0.204	0.264	0.346	0.203	0.265	0.226	0.181
VIT_00s0332g00160	0.309	0.196	0.194	0.299	0.217	0.236	0.309	0.221	0.243	0.218	0.182
VIT_00s0332g00170	0.289	0.202	0.161	0.222	0.215	0.237	0.289	0.208	0.212	0.195	0.204
VIT_00s0333g00010	0.889	0	0	0.889	0	0	0.836	0	0	0	0
VIT_00s0333g00020	0.194	0.173	0.194	0.123	0.045	0.185	0.193	0.158	0.181	0.163	0.184
VIT_00s0333g00030	0.333	0.271	0.267	0.229	0.25	0.297	0.193	0.268	0.289	0.3	0.333
VIT_00s0333g00040	0.056	0.046	0.03	0.047	0.033	0.056	0.046	0.05	0.052	0.05	0.055
VIT_00s0333g00050	0.311	0.112	0.127	0.113	0.03	0.225	0.07	0.281	0.257	0.151	0.311
VIT_00s0333g00060	0.741	0.264	0	0	0	0.741	0	0.568	0.634	0	0.572
VIT_00s0333g00070	0.175	0.154	0.137	0.161	0.166	0.158	0.172	0.165	0.162	0.153	0.175
VIT_00s0335g00010	0.556	0.528	0.277	0	0	0.338	0.093	0.556	0.517	0.443	0.047
VIT_00s0335g00020	0.689	0.689	0.094	0	0	0.4	0	0.632	0.628	0.536	0
VIT_00s0335g00080	0.37	0.222	0.332	0.324	0	0.174	0.026	0.322	0.37	0.177	0.149
VIT_00s0335g00090	0.37	0.245	0.307	0.37	0.022	0.14	0.082	0.352	0.324	0.22	0.133
VIT_00s0337g00010	0.58	0.316	0.227	0.271	0.58	0.354	0.196	0.364	0.314	0.292	0.4
VIT_00s0337g00040	0.889	0	0	0	0	0	0	0.889	0	0	0.715
VIT_00s0337g00060	0	0	0	0	0	0	0	0	0	0	0
VIT_00s0337g00070	0.389	0.34	0.198	0	0.372	0.389	0.262	0.295	0.312	0.346	0.344
VIT_00s0337g00080	0.185	0.114	0.121	0.15	0.126	0.163	0.185	0.115	0.107	0.141	0.185
VIT_00s0337g00090	0.802	0.285	0.802	0.511	0.365	0.495	0	0.071	0	0	0
VIT_00s0338g00010	0.321	0.233	0.202	0.252	0.321	0.167	0.203	0.267	0.222	0.236	0.281
VIT_00s0338g00020	0.099	0.085	0.099	0.089	0.081	0.085	0.085	0.074	0.08	0.082	0.073
VIT_00s0338g00030	0.278	0.192	0.238	0.166	0.251	0.161	0.197	0.278	0.255	0.234	0.224
VIT_00s0338g00040	0.903	0	0	0.856	0	0	0.903	0	0	0	0
VIT_00s0338g00050	0.133	0.133	0.125	0.112	0.111	0.125	0.111	0.12	0.122	0.115	0.124
VIT_00s0340g00040	0.2	0.142	0.157	0.112	0.2	0.126	0.163	0.129	0.12	0.08	0.128
VIT_00s0340g00050	0.746	0.166	0	0	0.388	0.332	0	0.612	0	0.746	0.56
VIT_00s0340g00060	0.685	0.093	0.028	0	0.314	0.37	0	0.618	0	0.685	0.582
VIT_00s0340g00070	0.167	0.153	0.13	0.12	0.167	0.149	0.158	0.147	0.127	0.152	0.141
VIT_00s0340g00080	0.181	0.155	0.154	0.175	0.165	0.144	0.174	0.175	0.181	0.15	0.17
VIT_00s0340g00090	0.741	0	0.704	0	0	0.551	0	0.378	0	0	0.741
VIT_00s0341g00010	0.089	0.074	0.073	0.076	0.089	0.08	0.075	0.076	0.071	0.073	0.075
VIT_00s0341g00020	0.079	0.076	0.07	0.074	0.068	0.079	0.078	0.076	0.075	0.076	0.072
VIT_00s0341g00030	0.086	0.075	0.075	0.084	0.082	0.079	0.08	0.079	0.08	0.077	0.086
VIT_00s0341g00040	0.651	0.312	0.311	0.203	0.651	0.289	0.471	0.187	0.238	0.352	0.105
VIT_00s0341g00050	0.533	0.267	0.282	0.114	0.533	0.302	0.241	0.362	0.337	0.298	0.471
VIT_00s0341g00060	0.444	0.156	0.238	0.366	0.444	0.175	0.341	0.357	0.431	0.154	0.442
VIT_00s0341g00070	0.704	0.528	0.685	0.365	0	0.704	0.126	0.3	0.141	0	0
VIT_00s0341g00080	1	0	0	0	0	0	0	0	1	0	0
VIT_00s0344g00020	0.704	0.555	0.238	0	0.032	0.233	0.704	0.239	0.164	0	0.197
VIT_00s0345g00010	1	0	0	0	0	0	0	0	1	0	0
VIT_00s0346g00080	0.556	0.172	0.16	0.018	0	0.341	0	0.514	0.556	0.465	0.464
VIT_00s0346g00100	1	0	0	0	1	0	0	0	0	0	0
VIT_00s0346g00110	0.656	0.457	0.171	0.214	0.656	0.459	0.324	0.176	0.071	0.36	0
VIT_00s0347g00030	0.593	0.554	0.233	0.253	0.309	0.413	0.593	0.298	0.365	0	0
VIT_00s0347g00040	0.63	0.121	0	0	0.397	0.63	0.223	0.429	0.307	0.377	0.507
VIT_00s0347g00060	0.511	0.352	0.138	0.129	0.368	0.282	0.188	0.487	0.472	0.511	0.269
VIT_00s0347g00070	0.778	0.103	0	0	0	0.143	0	0.524	0.337	0.778	0
VIT_00s0347g00080	0.778	0.093	0	0	0	0	0	0.618	0	0.778	0
VIT_00s0347g00110	0.444	0.259	0.322	0.295	0	0.299	0.314	0.289	0.444	0.333	0.196
VIT_00s0347g00120	0.5	0.407	0.358	0.072	0	0.5	0.167	0.326	0.328	0.472	0
VIT_00s0349g00020	0.156	0.108	0.121	0.141	0.156	0.117	0.111	0.137	0.109	0.086	0.142
VIT_00s0349g00040	1	0	0	0	0	0	0	1	0	0	0
VIT_00s0349g00050	1	0	0	1	0	0	0	0	0	0	0
VIT_00s0349g00060	0.097	0.084	0.073	0.092	0.09	0.085	0.093	0.093	0.093	0.078	0.097
VIT_00s0353g00020	0.778	0.226	0	0	0	0	0	0.744	0.276	0.778	0
VIT_00s0353g00050	0.378	0.329	0.332	0.009	0.22	0.291	0.229	0.323	0.273	0.378	0.153
VIT_00s0353g00060	0.667	0.392	0.354	0.143	0	0.152	0.119	0.543	0.56	0.667	0.276
VIT_00s0357g00010	0.111	0.107	0.108	0.105	0.065	0.089	0.078	0.095	0.095	0.111	0.058
VIT_00s0357g00020	0.111	0.084	0.093	0.105	0.095	0.098	0.106	0.095	0.096	0.082	0.111
VIT_00s0357g00060	0.556	0.104	0	0.516	0	0	0	0.099	0	0.556	0.277
VIT_00s0357g00080	0.622	0.355	0.177	0.143	0.1	0.502	0.622	0.082	0.29	0.313	0
VIT_00s0357g00090	0.639	0.563	0.406	0.32	0	0.639	0.255	0.404	0.23	0.09	0.348
VIT_00s0357g00100	0	0	0	0	0	0	0	0	0	0	0
VIT_00s0357g00110	0.926	0	0	0	0.926	0	0	0	0	0.495	0
VIT_00s0357g00130	1	1	0	0	0	0	0	0	0	0	0
VIT_00s0358g00010	1	0	0	0	0	0	0	1	0	0	0
VIT_00s0360g00010	0.062	0.052	0.057	0.055	0.037	0.055	0.062	0.057	0.057	0.057	0.054
VIT_00s0360g00020	0.111	0.102	0.105	0.104	0.076	0.11	0.108	0.105	0.102	0.111	0.102
VIT_00s0360g00030	0.4	0.272	0.18	0.367	0.287	0.283	0.4	0.234	0.241	0.291	0.217
VIT_00s0360g00040	0.444	0.308	0.389	0	0.4	0.412	0	0.382	0.238	0.444	0.41
VIT_00s0360g00050	0.123	0.113	0.11	0.122	0.115	0.112	0.123	0.11	0.111	0.107	0.112
VIT_00s0361g00020	1	0	0	0	0	0	1	0	0	0	0
VIT_00s0361g00040	0.111	0.09	0.052	0.072	0.044	0.094	0.05	0.108	0.103	0.098	0.111
VIT_00s0361g00050	0.63	0.121	0	0.137	0.247	0.006	0	0.34	0.357	0.391	0.63
VIT_00s0361g00060	0.833	0.609	0.162	0.833	0	0.342	0	0	0	0	0
VIT_00s0361g00080	0.139	0.113	0.107	0.115	0.139	0.123	0.121	0.126	0.122	0.128	0.118
VIT_00s0361g00090	0.75	0.75	0.485	0.164	0	0.334	0.31	0.2	0.134	0	0
VIT_00s0361g00100	0.2	0.164	0.166	0.15	0.172	0.163	0.176	0.2	0.195	0.172	0.178
VIT_00s0361g00110	0.333	0.253	0.227	0.256	0.276	0.263	0.333	0.267	0.242	0.279	0.264
VIT_00s0362g00010	0.722	0.722	0.656	0	0	0.073	0	0.405	0	0.539	0.296
VIT_00s0366g00020	0.857	0.373	0.07	0	0	0	0	0.659	0.178	0.857	0
VIT_00s0367g00010	0.444	0.272	0.252	0.268	0.444	0.365	0	0.388	0.338	0.241	0.413
VIT_00s0369g00040	1	0	0	0	1	0	0	0	0	0	0
VIT_00s0369g00050	0.111	0.075	0.079	0.008	0.111	0.111	0.083	0.097	0.063	0.046	0.097
VIT_00s0370g00010	0.222	0.217	0.213	0.192	0.177	0.171	0.156	0.189	0.179	0.222	0.133
VIT_00s0370g00020	0.167	0.134	0.12	0.134	0.167	0.128	0.13	0.15	0.148	0.139	0.144
VIT_00s0370g00030	0.167	0.15	0.14	0.125	0.141	0.153	0.157	0.153	0.158	0.167	0.163
VIT_00s0370g00040	0.2	0.166	0.168	0.185	0.125	0.166	0.2	0.191	0.198	0.176	0.18
VIT_00s0370g00050	0.074	0.069	0.065	0.067	0.074	0.068	0.067	0.072	0.071	0.074	0.069
VIT_00s0370g00060	0.292	0.251	0.249	0.242	0.258	0.245	0.292	0.202	0.233	0.202	0.196
VIT_00s0370g00070	0.333	0.333	0.261	0.126	0.269	0.282	0.17	0.274	0.278	0.293	0.193
VIT_00s0370g00090	0.111	0.105	0.101	0.091	0.111	0.106	0.087	0.111	0.109	0.094	0.111
VIT_00s0371g00050	0.704	0.387	0.351	0.021	0	0.106	0.318	0.312	0.415	0.704	0
VIT_00s0371g00100	0.778	0	0.248	0	0	0	0	0.778	0.748	0.118	0
VIT_00s0372g00030	0.889	0	0.889	0	0	0	0	0.241	0	0.406	0
VIT_00s0372g00040	0.756	0.628	0.756	0	0	0	0.073	0.414	0.209	0.425	0
VIT_00s0372g00060	1	0	1	0	0	0	0	0	0	0	0
VIT_00s0372g00070	0.778	0.599	0.778	0	0	0	0	0.406	0.124	0.449	0
VIT_00s0372g00080	0.822	0.822	0.63	0	0	0	0	0.284	0.137	0.446	0
VIT_00s0373g00010	0.256	0.177	0.15	0.181	0.208	0.155	0.175	0.256	0.228	0.167	0.22
VIT_00s0373g00020	0.587	0.521	0.401	0.347	0.007	0.587	0.331	0.306	0.177	0.069	0.277
VIT_00s0373g00030	0.619	0.521	0.389	0.363	0	0.619	0.39	0.386	0.338	0.15	0.38
VIT_00s0373g00040	0.062	0.056	0.058	0.062	0.056	0.058	0.058	0.049	0.048	0.049	0.045
VIT_00s0374g00020	0.944	0.674	0	0	0	0	0	0.944	0	0	0
VIT_00s0374g00030	0.833	0.218	0.833	0	0	0	0	0.165	0	0.351	0
VIT_00s0374g00040	1	0	1	0	0	0	0	0	0	0	0
VIT_00s0374g00050	0.254	0.247	0.227	0.204	0.168	0.254	0.15	0.238	0.228	0.233	0.213
VIT_00s0375g00010	0.233	0.182	0.214	0.223	0.082	0.19	0.221	0.192	0.233	0.164	0.181
VIT_00s0375g00030	0.544	0.378	0.252	0.053	0	0.075	0.544	0.501	0.517	0.416	0.151
VIT_00s0375g00040	0.689	0.029	0.401	0.618	0.689	0.06	0	0.303	0	0.111	0.429
VIT_00s0375g00050	0.189	0.135	0.143	0.162	0.174	0.137	0.189	0.146	0.164	0.144	0.151
VIT_00s0375g00060	0.978	0	0.083	0.045	0.978	0	0	0	0	0	0
VIT_00s0378g00010	0.556	0.315	0.018	0.556	0	0.167	0.442	0.309	0.472	0	0
VIT_00s0378g00040	0.524	0.377	0.261	0	0.194	0.391	0.524	0.416	0.226	0.353	0.402
VIT_00s0379g00010	0.361	0.193	0.242	0.241	0.185	0.198	0.361	0.274	0.322	0.217	0.226
VIT_00s0379g00020	0.317	0.218	0.257	0.271	0.205	0.22	0.275	0.274	0.317	0.203	0.241
VIT_00s0379g00040	0.556	0.343	0.27	0	0	0.307	0.556	0.451	0.409	0.187	0.377
VIT_00s0379g00050	0.778	0.778	0	0	0	0	0.638	0.311	0	0	0
VIT_00s0379g00060	0.111	0.085	0.088	0.078	0.104	0.109	0.08	0.104	0.111	0.106	0.109
VIT_00s0379g00070	0.292	0.186	0.148	0.265	0.179	0.258	0.202	0.255	0.261	0.263	0.292
VIT_00s0385g00010	1	0	0	0	0	0	0	1	0	0	0
VIT_00s0385g00020	0.833	0.535	0.264	0	0	0	0	0.833	0	0.451	0
VIT_00s0386g00020	0	0	0	0	0	0	0	0	0	0	0
VIT_00s0386g00030	0.167	0.152	0.149	0.132	0.167	0.137	0.112	0.151	0.145	0.126	0.128
VIT_00s0386g00040	0.639	0.053	0.45	0.639	0.632	0.271	0.108	0.151	0.136	0	0.474
VIT_00s0386g00050	0.122	0.086	0.117	0.07	0.08	0.055	0.072	0.083	0.1	0.122	0.063
VIT_00s0386g00060	0.444	0	0	0.255	0.36	0.383	0.42	0.156	0.227	0.217	0.444
VIT_00s0388g00010	0.944	0	0.944	0	0	0	0	0.539	0	0	0
VIT_00s0388g00020	0.889	0	0.889	0	0	0	0	0.602	0	0	0
VIT_00s0388g00040	0.852	0	0.486	0	0	0	0	0	0.531	0.852	0
VIT_00s0388g00050	0.889	0.108	0.807	0	0	0	0	0.889	0	0	0
VIT_00s0388g00060	0.778	0.349	0.778	0	0	0	0	0.731	0	0.25	0
VIT_00s0389g00020	0	0	0	0	0	0	0	0	0	0	0
VIT_00s0389g00030	0.528	0.439	0.528	0.333	0	0.249	0.128	0.432	0.436	0.453	0.097
VIT_00s0389g00040	0.667	0.589	0.355	0.326	0	0.385	0	0.667	0.499	0	0.195
VIT_00s0391g00010	0.778	0.778	0.567	0	0	0.045	0	0.069	0.568	0	0
VIT_00s0391g00020	0.583	0.376	0.583	0.369	0.024	0.335	0	0.302	0.382	0.39	0.288
VIT_00s0391g00030	0.778	0	0	0.606	0	0.778	0	0	0.3	0.386	0.137
VIT_00s0391g00040	0.136	0.114	0.105	0.109	0.083	0.136	0.116	0.122	0.114	0.128	0.118
VIT_00s0391g00050	0.422	0.259	0.328	0.183	0.284	0.301	0.393	0.305	0.287	0.307	0.422
VIT_00s0391g00060	0.185	0.177	0.161	0.14	0.177	0.185	0.159	0.16	0.163	0.151	0.181
VIT_00s0391g00070	0.122	0.101	0.08	0.092	0.045	0.11	0.058	0.122	0.121	0.11	0.12
VIT_00s0392g00010	0.095	0.082	0.086	0.089	0.093	0.086	0.092	0.092	0.095	0.091	0.085
VIT_00s0392g00030	0.815	0.645	0.253	0.815	0	0.448	0	0	0	0	0
VIT_00s0392g00050	0.611	0	0	0.422	0	0	0	0.484	0.558	0.235	0.611
VIT_00s0392g00060	0.917	0.188	0.016	0.917	0	0.256	0	0	0	0	0
VIT_00s0394g00010	0.272	0.202	0.138	0.239	0.027	0.26	0.172	0.272	0.234	0.25	0.271
VIT_00s0394g00020	0.333	0.272	0.234	0.174	0.278	0.301	0.19	0.3	0.31	0.262	0.333
VIT_00s0394g00030	0.346	0.282	0.27	0.307	0.169	0.346	0.323	0.21	0.248	0.258	0.171
VIT_00s0394g00040	0.944	0	0.36	0	0.944	0	0.111	0	0	0	0
VIT_00s0396g00010	0.133	0.094	0.127	0.13	0.063	0.113	0.125	0.104	0.127	0.133	0.059
VIT_00s0396g00020	0.333	0.173	0.181	0.297	0.188	0.235	0.333	0.169	0.223	0.231	0.124
VIT_00s0396g00030	0.841	0.155	0	0.704	0	0.071	0.841	0	0	0.227	0.152
VIT_00s0396g00050	0.356	0.174	0.181	0.33	0.203	0.239	0.356	0.227	0.238	0.231	0.142
VIT_00s0396g00060	0.889	0	0	0.6	0	0	0.889	0	0	0	0
VIT_00s0397g00010	0.347	0.337	0.347	0.232	0	0.209	0.281	0.288	0.329	0.339	0.119
VIT_00s0398g00020	0.778	0.482	0.58	0	0	0	0	0.45	0.376	0.778	0
VIT_00s0398g00060	0.778	0.185	0	0	0.778	0	0	0.325	0	0	0
VIT_00s0399g00020	0.211	0.111	0.199	0.082	0.07	0.044	0.103	0.183	0.191	0.211	0.185
VIT_00s0399g00060	0.25	0.221	0.25	0.218	0.227	0.23	0.21	0.173	0.14	0.188	0.152
VIT_00s0400g00020	0.389	0.35	0.389	0.208	0	0.174	0.318	0.316	0.387	0.329	0.126
VIT_00s0400g00030	0.778	0.279	0.778	0.374	0	0.586	0	0.294	0.165	0	0
VIT_00s0404g00010	0.778	0	0.778	0.03	0	0.526	0	0.311	0.671	0	0
VIT_00s0404g00020	0.062	0.058	0.059	0.062	0.059	0.052	0.056	0.055	0.058	0.054	0.051
VIT_00s0404g00040	0.37	0.307	0.319	0.256	0.243	0.283	0.326	0.291	0.22	0.37	0.234
VIT_00s0404g00050	0.689	0.112	0.09	0.229	0	0.236	0	0.468	0.491	0.689	0.398
VIT_00s0404g00060	0.185	0.159	0.152	0.145	0.168	0.162	0.13	0.185	0.181	0.167	0.182
VIT_00s0404g00070	0.033	0.029	0.03	0.032	0.028	0.03	0.033	0.03	0.027	0.031	0.026
VIT_00s0404g00080	0.025	0.022	0.022	0.023	0.022	0.023	0.025	0.023	0.022	0.024	0.02
VIT_00s0404g00100	0.926	0	0	0	0	0	0	0.014	0.075	0.926	0
VIT_00s0406g00010	0.433	0.285	0.328	0.197	0.433	0.271	0.336	0.238	0.234	0.166	0.24
VIT_00s0407g00010	0.556	0.231	0.015	0.393	0.539	0.296	0	0.483	0.432	0.155	0.556
VIT_00s0407g00020	0.111	0.101	0.09	0.098	0.1	0.087	0.097	0.098	0.084	0.111	0.072
VIT_00s0407g00030	0.296	0.216	0.242	0.296	0.293	0.204	0.194	0.253	0.251	0.214	0.25
VIT_00s0407g00040	0.222	0.222	0.217	0.21	0.222	0.177	0.162	0.135	0.166	0.138	0.178
VIT_00s0407g00050	0.822	0.542	0	0	0.046	0	0	0.5	0.214	0.822	0
VIT_00s0407g00060	0.306	0.182	0.277	0.306	0.255	0.242	0.164	0.274	0.263	0.295	0.275
VIT_00s0407g00070	0.37	0.256	0.246	0.286	0.156	0.229	0.208	0.296	0.37	0.213	0.294
VIT_00s0407g00080	0.083	0.074	0.083	0.076	0.063	0.071	0.076	0.082	0.08	0.08	0.083
VIT_00s0409g00020	1	0	0	0	1	0	0	0	0	0	0
VIT_00s0409g00040	0.889	0	0	0	0	0	0	0.889	0	0.308	0
VIT_00s0409g00070	0.778	0.174	0	0	0	0	0	0.231	0	0.778	0
VIT_00s0409g00080	1	0	0	0	0	0	0	0	0	0	1
VIT_00s0410g00030	0.611	0.072	0.336	0.611	0	0	0.335	0.411	0.501	0.074	0.374
VIT_00s0411g00020	1	0	1	0	0	0	0	0	0	0	0
VIT_00s0411g00050	1	0	0	0	0	0	1	0	0	0	0
VIT_00s0413g00010	1	0	0	0	0	0	0	0	0	1	0
VIT_00s0414g00010	0.741	0.489	0.683	0	0.741	0	0	0.177	0	0.622	0
VIT_00s0414g00020	1	0	1	0	0	0	0	0	0	0	0
VIT_00s0414g00030	0.8	0.201	0	0	0	0.422	0.8	0.28	0.096	0.567	0
VIT_00s0414g00050	0.815	0.815	0.631	0	0	0	0	0.382	0	0.212	0
VIT_00s0414g00060	0.889	0	0	0	0	0	0	0	0.444	0.889	0
VIT_00s0415g00020	0.5	0.312	0.5	0	0	0.405	0.114	0.372	0.302	0.056	0.485
VIT_00s0415g00030	0.148	0.128	0.12	0.118	0.129	0.13	0.119	0.131	0.142	0.113	0.148
VIT_00s0415g00040	0.211	0.201	0.211	0.171	0.202	0.184	0.138	0.162	0.167	0.152	0.141
VIT_00s0415g00050	0.044	0.041	0.038	0.035	0.036	0.041	0.037	0.044	0.043	0.043	0.044
VIT_00s0415g00060	0.011	0.01	0.009	0.011	0.008	0.01	0.01	0.011	0.011	0.01	0.011
VIT_00s0415g00070	0.122	0.113	0.076	0.042	0.093	0.101	0.093	0.122	0.111	0.122	0.116
VIT_00s0415g00080	0.317	0.251	0.234	0.199	0.204	0.244	0.274	0.284	0.291	0.182	0.317
VIT_00s0420g00010	0.778	0	0.664	0	0	0	0	0	0.778	0.745	0
VIT_00s0420g00040	0.833	0.833	0	0	0.074	0	0	0.79	0	0.595	0
VIT_00s0421g00040	0.508	0.508	0.506	0.288	0	0.209	0.341	0.36	0.381	0.406	0.122
VIT_00s0424g00010	0.833	0.473	0	0	0	0	0	0.833	0	0.823	0
VIT_00s0424g00020	0.852	0.851	0.37	0	0	0	0	0.852	0	0	0
VIT_00s0429g00010	1	0	0	0	0	0	0	0	0	1	0
VIT_00s0429g00020	0.722	0	0.467	0.722	0	0	0.526	0.086	0	0	0
VIT_00s0429g00030	0.356	0.26	0.257	0.348	0.255	0.249	0.356	0.245	0.245	0.223	0.257
VIT_00s0429g00040	0.533	0.445	0.533	0.038	0.398	0.015	0	0.426	0.181	0.381	0.116
VIT_00s0432g00020	0.254	0.203	0.208	0.254	0.248	0.194	0.235	0.191	0.19	0.183	0.203
VIT_00s0434g00010	0.889	0	0	0	0	0.889	0.085	0	0.303	0	0
VIT_00s0434g00020	0.156	0.13	0.134	0.156	0.146	0.14	0.151	0.127	0.121	0.124	0.129
VIT_00s0434g00060	0.167	0.158	0.162	0.127	0.161	0.156	0.072	0.167	0.151	0.156	0.159
VIT_00s0434g00070	1	0	0	0	1	0	0	0	0	0	0
VIT_00s0434g00080	0.194	0.163	0.155	0.135	0.131	0.17	0.18	0.181	0.19	0.194	0.185
VIT_00s0434g00090	0.42	0.354	0.332	0.162	0.161	0.169	0.144	0.359	0.345	0.42	0.123
VIT_00s0438g00010	0.144	0.096	0.1	0.134	0.11	0.116	0.144	0.103	0.11	0.108	0.086
VIT_00s0438g00020	0	0	0	0	0	0	0	0	0	0	0
VIT_00s0438g00030	0.635	0.292	0	0.566	0.355	0.265	0.635	0.234	0.307	0.186	0.263
VIT_00s0441g00010	0.148	0.112	0.091	0.123	0.066	0.136	0.09	0.129	0.126	0.125	0.148
VIT_00s0445g00010	0.289	0.167	0.149	0.181	0.286	0.148	0.206	0.289	0.28	0.23	0.283
VIT_00s0445g00020	0.173	0.146	0.16	0.156	0.173	0.142	0.143	0.151	0.153	0.148	0.139
VIT_00s0445g00030	0.361	0.21	0.189	0.209	0.139	0.25	0.361	0.305	0.264	0.272	0.357
VIT_00s0445g00040	0.444	0.444	0.303	0.388	0	0.361	0.188	0.32	0.142	0.18	0.204
VIT_00s0445g00060	0.049	0.045	0.042	0.047	0.049	0.047	0.048	0.045	0.044	0.049	0.049
VIT_00s0449g00010	0.148	0.118	0.116	0.134	0.069	0.148	0.131	0.084	0.086	0.114	0.125
VIT_00s0450g00010	0.967	0	0.128	0.189	0.967	0	0	0	0	0	0
VIT_00s0454g00010	0.694	0.363	0.297	0	0	0	0.015	0.591	0.587	0.694	0
VIT_00s0454g00030	0.556	0.001	0.313	0	0	0	0	0.556	0.496	0.391	0
VIT_00s0455g00010	0.2	0.166	0.178	0.19	0.199	0.2	0.164	0.174	0.18	0.195	0.109
VIT_00s0455g00020	0.143	0.124	0.127	0.137	0.126	0.127	0.112	0.143	0.142	0.125	0.133
VIT_00s0455g00030	0.5	0.34	0.235	0.343	0	0.374	0.262	0.333	0.499	0.108	0.5
VIT_00s0455g00040	0.111	0.095	0.089	0.089	0.094	0.09	0.073	0.106	0.111	0.091	0.106
VIT_00s0455g00050	0.278	0.278	0.246	0.189	0	0.149	0.157	0.221	0.215	0.244	0.238
VIT_00s0456g00020	0.63	0.532	0.533	0.168	0	0.046	0	0.487	0.457	0.63	0
VIT_00s0456g00040	0.889	0.889	0	0	0	0	0	0	0	0.673	0
VIT_00s0459g00010	0.222	0.162	0.195	0.176	0.138	0.178	0.156	0.217	0.222	0.185	0.185
VIT_00s0459g00020	1	0	0	0	0	0	0	1	0	0	0
VIT_00s0459g00030	0.21	0.184	0.17	0.18	0.178	0.196	0.205	0.178	0.185	0.14	0.21
VIT_00s0462g00010	0.356	0.296	0.356	0.283	0.271	0.261	0.258	0.309	0.257	0.225	0.24
VIT_00s0463g00010	0.27	0.216	0.223	0.243	0.27	0.229	0.203	0.198	0.186	0.211	0.185
VIT_00s0463g00020	0.284	0.253	0.234	0.209	0.163	0.242	0.195	0.258	0.205	0.284	0.221
VIT_00s0463g00040	0.917	0.917	0	0	0	0	0	0	0.738	0	0
VIT_00s0463g00050	0.833	0	0	0	0	0	0.833	0.054	0.198	0	0.055
VIT_00s0467g00010	0.778	0	0	0.778	0	0	0.118	0.08	0	0	0
VIT_00s0467g00020	1	0	0	0	0	0	1	0	0	0	0
VIT_00s0467g00030	0.222	0.156	0.179	0.157	0	0.114	0.215	0.147	0.222	0.089	0.134
VIT_00s0469g00010	0.667	0.49	0.536	0.218	0.417	0.028	0	0.32	0	0.667	0
VIT_00s0469g00020	0.815	0.794	0.815	0	0	0	0	0.082	0	0.12	0
VIT_00s0469g00040	0.889	0.038	0.889	0	0	0	0	0	0	0	0
VIT_00s0469g00050	0.522	0.293	0.308	0.288	0.179	0.522	0.514	0.175	0.242	0.334	0.001
VIT_00s0471g00010	0.167	0.123	0.128	0.146	0.119	0.157	0.148	0.159	0.167	0.152	0.163
VIT_00s0471g00030	0.222	0.2	0.222	0.217	0.159	0.221	0.19	0.188	0.196	0.195	0.211
VIT_00s0471g00040	0.037	0.032	0.033	0.036	0.036	0.037	0.033	0.036	0.034	0.037	0.033
VIT_00s0471g00050	0.911	0.328	0	0	0	0	0.269	0	0	0.911	0.232
VIT_00s0472g00020	1	0	0	0	0	0	0	0	0	0	1
VIT_00s0475g00010	0.272	0.212	0.214	0.195	0.204	0.187	0.149	0.246	0.272	0.191	0.246
VIT_00s0475g00020	0.417	0.22	0.348	0.417	0.106	0.312	0	0.265	0.33	0.205	0.37
VIT_00s0475g00030	0.153	0.153	0.136	0.145	0.106	0.146	0.139	0.137	0.118	0.132	0.122
VIT_00s0475g00040	0.123	0.119	0.104	0.116	0.123	0.115	0.122	0.11	0.102	0.115	0.111
VIT_00s0475g00050	0.181	0.153	0.145	0.166	0.136	0.175	0.146	0.16	0.143	0.134	0.181
VIT_00s0476g00020	0.622	0.221	0.229	0.5	0.296	0.099	0.622	0.208	0.138	0.142	0.22
VIT_00s0477g00010	0.833	0.442	0	0.548	0	0	0	0.228	0	0.833	0
VIT_00s0477g00030	0.667	0.444	0.608	0.496	0	0	0	0.319	0.403	0.667	0
VIT_00s0477g00040	0.278	0.266	0.278	0.278	0.114	0.258	0.267	0.232	0.187	0.245	0.204
VIT_00s0477g00060	0.963	0	0	0.963	0	0	0	0	0	0	0.167
VIT_00s0477g00070	0.333	0.241	0.273	0.333	0.164	0.239	0.148	0.294	0.294	0.277	0.314
VIT_00s0479g00010	0.2	0.147	0.134	0.171	0.199	0.153	0.119	0.158	0.143	0.2	0.142
VIT_00s0479g00020	0.667	0.369	0.586	0.344	0	0.101	0	0.667	0.338	0.51	0
VIT_00s0480g00010	1	0	0	0	1	0	0	0	0	0	0
VIT_00s0480g00020	1	0	0	0	0	0	0	0	0	1	0
VIT_00s0480g00030	0.3	0.224	0.139	0.124	0.086	0.12	0.134	0.256	0.149	0.3	0.11
VIT_00s0480g00040	0.556	0.4	0.222	0.2	0.041	0.128	0.148	0.48	0.246	0.556	0.116
VIT_00s0480g00060	0.367	0.367	0.183	0.209	0.016	0.342	0.293	0.194	0.355	0.18	0.209
VIT_00s0480g00070	0.611	0.522	0.518	0	0	0	0	0.583	0.594	0.611	0
VIT_00s0480g00090	0.833	0.688	0	0	0	0	0.376	0	0.833	0	0
VIT_00s0480g00100	0.873	0.347	0.396	0	0	0	0	0	0.873	0.435	0
VIT_00s0483g00010	0.222	0.18	0.19	0.216	0.148	0.161	0.222	0.198	0.177	0.155	0.187
VIT_00s0483g00020	0.569	0.321	0.316	0.355	0.254	0.307	0.569	0.374	0.357	0.323	0.372
VIT_00s0483g00030	0.278	0.177	0.244	0.056	0.171	0.155	0.278	0.22	0.241	0.27	0.193
VIT_00s0483g00050	1	0	0	0	1	0	0	0	0	0	0
VIT_00s0484g00020	0.711	0.595	0.39	0	0	0	0	0.586	0.391	0.711	0
VIT_00s0484g00030	0.587	0.496	0.481	0.29	0	0.125	0	0.443	0.422	0.587	0
VIT_00s0485g00010	1	0	1	0	0	0	0	0	0	0	0
VIT_00s0487g00010	0.286	0.286	0.223	0.207	0.098	0.26	0.101	0.267	0.195	0.273	0.252
VIT_00s0487g00030	0.426	0.404	0.317	0.254	0.019	0.337	0.217	0.364	0.323	0.426	0.258
VIT_00s0487g00050	0.222	0.222	0.209	0.203	0.102	0.187	0.114	0.202	0.175	0.214	0.183
VIT_00s0494g00010	0.667	0.143	0	0.513	0	0.408	0	0.368	0.537	0.667	0.355
VIT_00s0494g00020	0.333	0.288	0.333	0.245	0.249	0.262	0.246	0.249	0.248	0.273	0.218
VIT_00s0499g00010	0.333	0.277	0.268	0.213	0.269	0.333	0.236	0.273	0.267	0.233	0.311
VIT_00s0499g00020	0.422	0.195	0.088	0.151	0.04	0.282	0	0.4	0.376	0.329	0.422
VIT_00s0499g00030	0.1	0.091	0.088	0.097	0.087	0.092	0.096	0.086	0.099	0.1	0.082
VIT_00s0499g00040	0.347	0.21	0.187	0.239	0.329	0.264	0.273	0.292	0.289	0.268	0.347
VIT_00s0499g00050	0.403	0.242	0.247	0	0.371	0.33	0.004	0.335	0.361	0.24	0.403
VIT_00s0505g00030	0.444	0.205	0.187	0.402	0.218	0.284	0.444	0.22	0.286	0.263	0.203
VIT_00s0505g00050	0.759	0	0.629	0.759	0	0.363	0	0.241	0.526	0	0
VIT_00s0505g00060	0.056	0.045	0.056	0.042	0.027	0.04	0.045	0.041	0.038	0.049	0.023
VIT_00s0507g00010	0.259	0.18	0.154	0.235	0.143	0.183	0.259	0.143	0.176	0.128	0.233
VIT_00s0507g00020	0.333	0.217	0.218	0.23	0.333	0.261	0.321	0.229	0.235	0.185	0.271
VIT_00s0508g00020	0.13	0.117	0.106	0.127	0.125	0.11	0.117	0.125	0.109	0.13	0.1
VIT_00s0508g00030	0	0	0	0	0	0	0	0	0	0	0
VIT_00s0508g00040	0.759	0	0	0	0.105	0.193	0	0.59	0.606	0.389	0.759
VIT_00s0510g00010	0.148	0.143	0.14	0.143	0.109	0.144	0.144	0.138	0.141	0.125	0.148
VIT_00s0510g00020	0.185	0.159	0.135	0.134	0.182	0.154	0.162	0.154	0.151	0.155	0.185
VIT_00s0510g00030	0.963	0.017	0	0	0	0	0	0.963	0.198	0	0
VIT_00s0510g00040	0.259	0.222	0.185	0.177	0.204	0.235	0.18	0.236	0.232	0.208	0.259
VIT_00s0510g00050	0.367	0.302	0.279	0.188	0.158	0.158	0.217	0.294	0.273	0.367	0.15
VIT_00s0513g00010	1	0	0	0	0	1	0	0	0	0	0
VIT_00s0513g00020	0.056	0.051	0.047	0.044	0.043	0.056	0.047	0.048	0.051	0.052	0.054
VIT_00s0515g00010	0.153	0.14	0.137	0.137	0.142	0.145	0.153	0.131	0.133	0.122	0.134
VIT_00s0515g00020	1	0	0	0	0	0	0	0	0	1	0
VIT_00s0515g00030	0.259	0.229	0.2	0.192	0.21	0.259	0.17	0.209	0.191	0.192	0.225
VIT_00s0515g00040	0.815	0	0.31	0.815	0.244	0	0	0.217	0	0.558	0
VIT_00s0515g00050	0.778	0.778	0	0	0	0.668	0.472	0.312	0.079	0	0
VIT_00s0516g00010	0.778	0.063	0.43	0.204	0.419	0	0.198	0	0.399	0.778	0
VIT_00s0516g00020	0.736	0	0	0	0.236	0.216	0	0.613	0.591	0.403	0.736
VIT_00s0516g00030	0.389	0.309	0.267	0.282	0.389	0.308	0.336	0.26	0.261	0.319	0.217
VIT_00s0522g00020	1	0	0	0	0	0	0	1	0	0	0
VIT_00s0524g00010	0.556	0.375	0.553	0	0.185	0.35	0	0.556	0.397	0.314	0.213
VIT_00s0524g00030	0.16	0.151	0.16	0.145	0.112	0.122	0.132	0.146	0.132	0.148	0.124
VIT_00s0524g00040	0.778	0	0.152	0.778	0	0.124	0	0.038	0	0.133	0
VIT_00s0525g00010	0.238	0.208	0.183	0.227	0.179	0.231	0.229	0.211	0.21	0.232	0.238
VIT_00s0525g00020	0.556	0.188	0.111	0.371	0.419	0.28	0.556	0.412	0.271	0.072	0.521
VIT_00s0525g00030	0.667	0	0	0	0	0.142	0.086	0	0	0.008	0.667
VIT_00s0525g00040	0.333	0.204	0.264	0.24	0.321	0.279	0.207	0.302	0.333	0.21	0.281
VIT_00s0525g00050	0.611	0.434	0.238	0.501	0	0.109	0	0.611	0.323	0	0
VIT_00s0527g00010	0.574	0.377	0.317	0.344	0.006	0.219	0.051	0.574	0.397	0.533	0.307
VIT_00s0527g00020	0.256	0.218	0.218	0.256	0.205	0.21	0.109	0.217	0.191	0.211	0.191
VIT_00s0527g00030	0.833	0.405	0.118	0.18	0	0.22	0	0.833	0.467	0	0.009
VIT_00s0531g00010	0.097	0.089	0.087	0.087	0.072	0.097	0.085	0.097	0.093	0.096	0.095
VIT_00s0531g00020	0.296	0.236	0.218	0.277	0.192	0.296	0.251	0.197	0.286	0.212	0.172
VIT_00s0531g00030	0.208	0.193	0.172	0.162	0.186	0.208	0.171	0.162	0.184	0.174	0.162
VIT_00s0531g00040	0.472	0.205	0.146	0.261	0.472	0.388	0.353	0.243	0.198	0.073	0.348
VIT_00s0531g00050	0.133	0.118	0.133	0.121	0.115	0.121	0.116	0.104	0.098	0.119	0.099
VIT_00s0532g00020	0.698	0.093	0	0.012	0.244	0.289	0	0.569	0.554	0.378	0.698
VIT_00s0532g00030	0.189	0.165	0.189	0.122	0.159	0.128	0.062	0.158	0.158	0.156	0.126
VIT_00s0532g00040	0.583	0.41	0.404	0	0.307	0.108	0	0.583	0.312	0.582	0.421
VIT_00s0532g00050	0.306	0.212	0.245	0.125	0.273	0.203	0.276	0.25	0.252	0.306	0.231
VIT_00s0532g00060	1	0	0	0	0	1	0	0	0	0	0
VIT_00s0532g00070	0.867	0.047	0.123	0	0	0	0.867	0.171	0.011	0.435	0
VIT_00s0533g00010	0.1	0.086	0.082	0.1	0.085	0.075	0.09	0.083	0.075	0.088	0.061
VIT_00s0533g00020	0.444	0.338	0.444	0.304	0.152	0.321	0.335	0.276	0.274	0.349	0.083
VIT_00s0533g00030	1	0	0	0	0	0	0	0	0	1	0
VIT_00s0533g00040	0.111	0.102	0.101	0.1	0.108	0.111	0.099	0.089	0.087	0.07	0.1
VIT_00s0533g00050	0.056	0.051	0.049	0.044	0.03	0.044	0.035	0.053	0.056	0.052	0.048
VIT_00s0540g00010	0.889	0	0	0	0	0	0	0.352	0.099	0.889	0
VIT_00s0540g00020	0.667	0.256	0.402	0	0.391	0.233	0.019	0.452	0.369	0.667	0.202
VIT_00s0540g00040	0.571	0.313	0.279	0.21	0.002	0.288	0.253	0.439	0.421	0.571	0.319
VIT_00s0541g00010	0.711	0.4	0.444	0.377	0	0	0	0.711	0.252	0.578	0.037
VIT_00s0541g00020	0.506	0.342	0.26	0.38	0.034	0.232	0.458	0.347	0.296	0.506	0.18
VIT_00s0551g00010	0	0	0	0	0	0	0	0	0	0	0
VIT_00s0551g00020	0	0	0	0	0	0	0	0	0	0	0
VIT_00s0551g00030	0.044	0.04	0.038	0.043	0.042	0.04	0.044	0.038	0.038	0.042	0.036
VIT_00s0551g00040	0.333	0.206	0.198	0.153	0	0.186	0.072	0.268	0.294	0.278	0.333
VIT_00s0551g00050	1	0	0	0	1	0	0	0	0	0	0
VIT_00s0555g00020	0.944	0.067	0	0	0	0	0	0	0	0.944	0
VIT_00s0555g00050	0.19	0.162	0.155	0.178	0.19	0.183	0.181	0.17	0.177	0.147	0.182
VIT_00s0556g00010	0.917	0	0	0	0.917	0.321	0	0	0	0.561	0
VIT_00s0556g00020	0.889	0.504	0.424	0	0	0.16	0.889	0	0	0	0
VIT_00s0558g00010	0.089	0.084	0.084	0.074	0.077	0.089	0.082	0.084	0.087	0.073	0.087
VIT_00s0558g00020	0.153	0.14	0.137	0.129	0.11	0.132	0.106	0.152	0.153	0.134	0.146
VIT_00s0558g00030	0.222	0.183	0.159	0.15	0.209	0.186	0.197	0.222	0.21	0.211	0.217
VIT_00s0559g00010	0.389	0.221	0.264	0.234	0.389	0.327	0.312	0.286	0.298	0.115	0.375
VIT_00s0561g00010	0.889	0.208	0	0	0	0.889	0	0	0	0	0
VIT_00s0561g00020	0.667	0.181	0.271	0	0.128	0.149	0	0.568	0.406	0.565	0.667
VIT_00s0561g00030	0.143	0.123	0.112	0.123	0.12	0.13	0.127	0.138	0.128	0.126	0.143
VIT_00s0566g00010	0.267	0.257	0.267	0.226	0.184	0.225	0.112	0.203	0.214	0.254	0.153
VIT_00s0566g00020	0.133	0.117	0.133	0.114	0.099	0.107	0.103	0.105	0.101	0.114	0.088
VIT_00s0567g00010	0.264	0.236	0.199	0.229	0.161	0.171	0.219	0.264	0.241	0.249	0.206
VIT_00s0567g00060	0.889	0.365	0	0.047	0	0	0	0.889	0	0	0
VIT_00s0568g00010	0.042	0.039	0.038	0.037	0.042	0.04	0.036	0.038	0.04	0.037	0.04
VIT_00s0568g00030	0.37	0.119	0.37	0.357	0.051	0.317	0.346	0.236	0.311	0.158	0.262
VIT_00s0572g00010	0.815	0.351	0.815	0	0	0	0	0.453	0.227	0.58	0
VIT_00s0572g00020	0.841	0.423	0.841	0	0	0	0	0.361	0.231	0.491	0
VIT_00s0574g00030	0	0	0	0	0	0	0	0	0	0	0
VIT_00s0577g00010	0.667	0	0	0.381	0	0.301	0.029	0.332	0.455	0.329	0.667
VIT_00s0577g00020	0.306	0.223	0.219	0.248	0.306	0.253	0.247	0.23	0.227	0.22	0.253
VIT_00s0577g00040	1	0	0	0	1	0	0	0	0	0	0
VIT_00s0580g00010	0.111	0.103	0.104	0.104	0.106	0.083	0.11	0.098	0.111	0.094	0.086
VIT_00s0580g00020	0.556	0.556	0.416	0	0.455	0.332	0	0.222	0.342	0.29	0.374
VIT_00s0581g00010	0.241	0.226	0.187	0.218	0.131	0.241	0.239	0.188	0.174	0.219	0.214
VIT_00s0582g00010	0.222	0.209	0.2	0.222	0.171	0.177	0.196	0.18	0.179	0.172	0.15
VIT_00s0582g00020	0.467	0.333	0.284	0.451	0.467	0.356	0.432	0.146	0.243	0.132	0.197
VIT_00s0582g00030	0.235	0.18	0.182	0.203	0.235	0.201	0.201	0.198	0.181	0.186	0.189
VIT_00s0583g00010	0.074	0.069	0.061	0.038	0.058	0.071	0.043	0.073	0.07	0.07	0.074
VIT_00s0583g00020	0.722	0.353	0.195	0.291	0.336	0.722	0	0.308	0.387	0	0.479
VIT_00s0583g00030	0.123	0.101	0.093	0.109	0.123	0.097	0.105	0.108	0.117	0.114	0.112
VIT_00s0583g00040	0.21	0.17	0.177	0.178	0.168	0.192	0.111	0.205	0.18	0.193	0.21
VIT_00s0585g00020	0.111	0.104	0.098	0.106	0.098	0.106	0.102	0.111	0.107	0.109	0.107
VIT_00s0585g00030	0.095	0.089	0.085	0.085	0.095	0.089	0.088	0.08	0.082	0.08	0.085
VIT_00s0586g00010	0.206	0.19	0.183	0.158	0.128	0.183	0.158	0.206	0.194	0.205	0.187
VIT_00s0586g00020	0.083	0.078	0.074	0.081	0.083	0.083	0.083	0.074	0.074	0.075	0.073
VIT_00s0586g00030	0.533	0.235	0.291	0.149	0.229	0.163	0	0.487	0.366	0.473	0.533
VIT_00s0587g00010	0.778	0	0.007	0.511	0.013	0.778	0	0	0.139	0	0
VIT_00s0587g00030	0.311	0.196	0.176	0.15	0.224	0.176	0.135	0.303	0.311	0.267	0.285
VIT_00s0587g00040	0.378	0.267	0.3	0.233	0.378	0.296	0.287	0.227	0.234	0.176	0.237
VIT_00s0590g00010	0.481	0.331	0.264	0.324	0.481	0.342	0.228	0.25	0.29	0.209	0.282
VIT_00s0590g00020	0.506	0.3	0.25	0.17	0.506	0.349	0.174	0.352	0.324	0.276	0.37
VIT_00s0591g00010	0.333	0.284	0.298	0.223	0.333	0.256	0.195	0.287	0.288	0.276	0.281
VIT_00s0591g00020	0.296	0.268	0.296	0.24	0.215	0.25	0.258	0.195	0.238	0.176	0.18
VIT_00s0592g00010	0.333	0.262	0.241	0.146	0.271	0.308	0.23	0.24	0.254	0.175	0.333
VIT_00s0592g00020	0.556	0.225	0.042	0.556	0	0.111	0	0	0.064	0	0
VIT_00s0593g00010	0.556	0.372	0	0.47	0.031	0.556	0.237	0.373	0.329	0.236	0.327
VIT_00s0598g00010	0.111	0.111	0.064	0.011	0	0.063	0.016	0.081	0.065	0.038	0.013
VIT_00s0598g00030	0.722	0.017	0.141	0	0	0.453	0.722	0	0	0.081	0.33
VIT_00s0598g00040	0.078	0.071	0.067	0.074	0.078	0.071	0.075	0.073	0.075	0.076	0.071
VIT_00s0601g00010	0.611	0.481	0.539	0	0	0.611	0	0.137	0.44	0.132	0.083
VIT_00s0601g00030	0.1	0.091	0.09	0.092	0.092	0.094	0.085	0.097	0.097	0.091	0.1
VIT_00s0601g00040	0.444	0.346	0	0.184	0.444	0.295	0	0.311	0.231	0	0
VIT_00s0611g00010	1	0	0	0	0	0	0	0	0	0	1
VIT_00s0612g00020	0.099	0.082	0.082	0.089	0.083	0.085	0.099	0.079	0.081	0.077	0.082
VIT_00s0612g00030	0.111	0.019	0	0.017	0.111	0.031	0.083	0.01	0.029	0.05	0.035
VIT_00s0615g00010	0.519	0.373	0.194	0.29	0.519	0.133	0	0.034	0.249	0.514	0.01
VIT_00s0615g00020	0.556	0.523	0.556	0.093	0.5	0	0	0.267	0.335	0.305	0.041
VIT_00s0615g00030	0.3	0.162	0.206	0.117	0.249	0.125	0.128	0.252	0.3	0.233	0.267
VIT_00s0616g00010	1	0	0	0	1	0	0	0	0	0	0
VIT_00s0616g00020	0.067	0.059	0.067	0.059	0.04	0.061	0.053	0.057	0.061	0.055	0.059
VIT_00s0616g00030	0.852	0	0	0	0	0.045	0	0.432	0.399	0	0.852
VIT_00s0620g00010	0.733	0.306	0.227	0	0.182	0	0	0.49	0.502	0.733	0.257
VIT_00s0620g00020	0	0	0	0	0	0	0	0	0	0	0
VIT_00s0623g00010	0.956	0	0.094	0	0	0	0	0.317	0	0.956	0
VIT_00s0625g00020	0.722	0.654	0.706	0.722	0	0.19	0	0.433	0	0	0
VIT_00s0625g00040	0.011	0.011	0.011	0.01	0.011	0.011	0.009	0.01	0.01	0.01	0.011
VIT_00s0629g00010	1	0	0	0	0	0	0	0	0	0	1
VIT_00s0629g00020	0.2	0.107	0.112	0.181	0.107	0.143	0.2	0.123	0.143	0.138	0.1
VIT_00s0630g00010	0.241	0.193	0.217	0.193	0.221	0.173	0.093	0.241	0.232	0.207	0.228
VIT_00s0632g00010	0.611	0.548	0.606	0	0	0.524	0	0.611	0.31	0	0
VIT_00s0634g00030	0.333	0.279	0.329	0.146	0.024	0.333	0.276	0.148	0	0.33	0.106
VIT_00s0639g00010	0.694	0.351	0.276	0.537	0	0.694	0	0.132	0.409	0	0.309
VIT_00s0640g00010	0.778	0.147	0.778	0	0	0	0	0	0	0.582	0
VIT_00s0640g00020	0.321	0.265	0.171	0.215	0.164	0.234	0.157	0.303	0.219	0.321	0.242
VIT_00s0641g00010	0.361	0.299	0.361	0.21	0.251	0.309	0.209	0.272	0.258	0.314	0.253
VIT_00s0646g00010	0.444	0.141	0.145	0.163	0	0.422	0.337	0.347	0.444	0.379	0.282
VIT_00s0646g00030	0.111	0.111	0.106	0.08	0.076	0.089	0.079	0.107	0.101	0.108	0.091
VIT_00s0647g00010	0.2	0.16	0.177	0.183	0.088	0.155	0.146	0.2	0.198	0.184	0.164
VIT_00s0652g00010	0.603	0.325	0.459	0.603	0.342	0.31	0	0.431	0.327	0.095	0.307
VIT_00s0652g00020	0.011	0.011	0.011	0.011	0.011	0.01	0.01	0.01	0.009	0.01	0.01
VIT_00s0652g00030	0.049	0.044	0.041	0.045	0.041	0.043	0.047	0.049	0.048	0.047	0.048
VIT_00s0657g00010	0	0	0	0	0	0	0	0	0	0	0
VIT_00s0658g00010	1	0	0	0	0	0	0	1	0	0	0
VIT_00s0658g00020	0.889	0.225	0	0	0	0	0	0.889	0	0	0
VIT_00s0659g00010	0.125	0.1	0.106	0.096	0.118	0.115	0.124	0.122	0.125	0.113	0.123
VIT_00s0662g00010	0.296	0.241	0.239	0.195	0.28	0.212	0.265	0.219	0.195	0.296	0.188
VIT_00s0662g00020	0.778	0	0	0	0.575	0.032	0	0.537	0.258	0	0.778
VIT_00s0662g00030	0.321	0.172	0.194	0.176	0.245	0.131	0.232	0.321	0.275	0.31	0.283
VIT_00s0662g00040	0.211	0.134	0.143	0.121	0.151	0.12	0.167	0.211	0.18	0.211	0.193
VIT_00s0663g00010	0.889	0	0	0	0	0.889	0	0.003	0.587	0	0
VIT_00s0663g00030	0.704	0.006	0	0	0.168	0.571	0.704	0.176	0.129	0.183	0.165
VIT_00s0665g00010	0.317	0.262	0.222	0.287	0.317	0.236	0.277	0.249	0.231	0.256	0.273
VIT_00s0665g00020	0.8	0	0	0	0.739	0	0	0.027	0.641	0.8	0.266
VIT_00s0665g00030	0.378	0.2	0.137	0.17	0	0.27	0.184	0.346	0.306	0.257	0.378
VIT_00s0665g00040	0.819	0.22	0.206	0.148	0.819	0	0.35	0.123	0.059	0.379	0
VIT_00s0669g00010	0.078	0.075	0.069	0.078	0.066	0.077	0.072	0.078	0.072	0.07	0.073
VIT_00s0670g00010	0.167	0.14	0.128	0.125	0.116	0.144	0.121	0.153	0.153	0.13	0.167
VIT_00s0670g00020	0.444	0.315	0.444	0.295	0.273	0.31	0.133	0.333	0.299	0.231	0.32
VIT_00s0672g00010	0.178	0.157	0.154	0.164	0.173	0.166	0.154	0.167	0.158	0.166	0.178
VIT_00s0674g00010	0.156	0.126	0.129	0.128	0.125	0.138	0.129	0.152	0.145	0.136	0.156
VIT_00s0682g00010	0.21	0.171	0.156	0.143	0.167	0.182	0.126	0.193	0.189	0.162	0.21
VIT_00s0682g00020	0.111	0.098	0.086	0.098	0.084	0.102	0.097	0.108	0.106	0.1	0.111
VIT_00s0682g00030	0.222	0.173	0.151	0.186	0.216	0.222	0.22	0.097	0.161	0.159	0.197
VIT_00s0682g00050	0.861	0.314	0.557	0	0.861	0	0	0.356	0	0	0
VIT_00s0684g00010	0.264	0.174	0.193	0.223	0.264	0.223	0.248	0.208	0.201	0.232	0.253
VIT_00s0684g00020	0.889	0	0	0.27	0	0.889	0	0	0	0	0
VIT_00s0684g00030	0.667	0.372	0.667	0.082	0.097	0.285	0.193	0.377	0.367	0.401	0.157
VIT_00s0684g00040	0.097	0.095	0.097	0.095	0.083	0.095	0.088	0.084	0.092	0.088	0.085
VIT_00s0686g00010	0.302	0.256	0.289	0.302	0.174	0.262	0.2	0.253	0.261	0.245	0.268
VIT_00s0686g00020	0.032	0.028	0.029	0.03	0.03	0.028	0.029	0.03	0.032	0.03	0.03
VIT_00s0691g00010	0.926	0	0	0	0	0	0	0.237	0.304	0.926	0
VIT_00s0698g00010	0.033	0.033	0.033	0.027	0.015	0.025	0.024	0.032	0.031	0.032	0.025
VIT_00s0699g00010	1	0	0	0	0	0	0	0	0	1	0
VIT_00s0701g00010	0.407	0.271	0.407	0.284	0.222	0.342	0.29	0.264	0.269	0.319	0.235
VIT_00s0704g00010	0.056	0.052	0.051	0.051	0.048	0.049	0.052	0.054	0.054	0.049	0.056
VIT_00s0704g00040	0.778	0	0	0	0	0.165	0	0.667	0.624	0.076	0.778
VIT_00s0705g00010	0.568	0.568	0.523	0.425	0.053	0.225	0.043	0.331	0.229	0.324	0.042
VIT_00s0706g00010	1	0	0	0	0	0	0	1	0	0	0
VIT_00s0707g00010	0.378	0.307	0.359	0.278	0.294	0.309	0.279	0.266	0.293	0.378	0.105
VIT_00s0710g00010	0.347	0.28	0.227	0.233	0.057	0.347	0.237	0.319	0.305	0.224	0.347
VIT_00s0710g00020	0.403	0.389	0.403	0.384	0.18	0.33	0.005	0.272	0.269	0.214	0.236
VIT_00s0713g00010	0.975	0	0	0	0	0	0	0.024	0.118	0.975	0
VIT_00s0724g00010	0.778	0	0	0.778	0.506	0.249	0	0	0	0	0
VIT_00s0726g00010	0.296	0.222	0.067	0.207	0.296	0.2	0.237	0.249	0.254	0.211	0.296
VIT_00s0726g00020	0.556	0	0	0.556	0.446	0.028	0	0.346	0.221	0.422	0.329
VIT_00s0732g00010	0.244	0.139	0.119	0.139	0.106	0.156	0.235	0.244	0.213	0.231	0.242
VIT_00s0733g00010	0.144	0.09	0.093	0.142	0.091	0.11	0.144	0.097	0.111	0.102	0.075
VIT_00s0734g00020	0.133	0.124	0.126	0.133	0.13	0.131	0.116	0.117	0.131	0.117	0.124
VIT_00s0734g00030	0.111	0.096	0.096	0.094	0.105	0.083	0.11	0.094	0.111	0.096	0.09
VIT_00s0742g00020	0.111	0.096	0.091	0.094	0.104	0.103	0.102	0.098	0.103	0.094	0.111
VIT_00s0742g00030	0.123	0.111	0.102	0.119	0.098	0.109	0.123	0.116	0.105	0.116	0.114
VIT_00s0742g00040	0.889	0	0	0	0.269	0	0	0	0	0.889	0
VIT_00s0743g00010	0.528	0.327	0	0.145	0.258	0.17	0.389	0.471	0.388	0.528	0.245
VIT_00s0743g00020	0.806	0.455	0	0	0	0.056	0	0.484	0.353	0.806	0
VIT_00s0743g00030	1	0	0	0	0	0	0	0	0	1	0
VIT_00s0753g00010	0.733	0.569	0.733	0.13	0	0	0	0.33	0.337	0.547	0
VIT_00s0753g00020	0.944	0.577	0.944	0	0	0	0	0	0	0	0
VIT_00s0757g00030	0.429	0.314	0.429	0.415	0.174	0.287	0.248	0.327	0.238	0.369	0.198
VIT_00s0759g00010	0.222	0.213	0.211	0.2	0.12	0.193	0.132	0.189	0.222	0.198	0.194
VIT_00s0760g00010	0.778	0	0	0	0	0.745	0.778	0	0	0	0.62
VIT_00s0762g00020	0.889	0	0	0	0	0	0.18	0	0.889	0	0
VIT_00s0762g00030	0.667	0.482	0.307	0	0	0.454	0	0.611	0.112	0.667	0
VIT_00s0762g00040	0.556	0.438	0.397	0.137	0	0.466	0.423	0.381	0.556	0.479	0.24
VIT_00s0768g00010	0.063	0.053	0.056	0.062	0.06	0.057	0.063	0.063	0.062	0.062	0.062
VIT_00s0768g00040	0.578	0.578	0.41	0.33	0.489	0.123	0	0.428	0.244	0.324	0.238
VIT_00s0769g00010	0.011	0.01	0.01	0.01	0.01	0.011	0.009	0.011	0.011	0.01	0.011
VIT_00s0771g00010	0.722	0.198	0	0	0	0.298	0	0.573	0.261	0.108	0.722
VIT_00s0771g00020	0.133	0.108	0.104	0.112	0.115	0.091	0.133	0.099	0.116	0.108	0.092
VIT_00s0772g00010	0.746	0.231	0.423	0	0	0	0	0.655	0.537	0.746	0.027
VIT_00s0772g00020	0.867	0	0	0.867	0	0.434	0.068	0.207	0	0	0.311
VIT_00s0776g00010	0.397	0.244	0.195	0.238	0.397	0.202	0.246	0.341	0.315	0.286	0.363
VIT_00s0776g00020	0.378	0.262	0.267	0.287	0.17	0.275	0.378	0.285	0.263	0.251	0.214
VIT_00s0779g00010	0.2	0.195	0.161	0.158	0.142	0.2	0.197	0.153	0.139	0.148	0.124
VIT_00s0779g00020	0.889	0	0	0	0	0	0	0.688	0.461	0	0.889
VIT_00s0780g00010	0.086	0.065	0.072	0.078	0.082	0.069	0.086	0.081	0.082	0.073	0.081
VIT_00s0780g00020	0.259	0.204	0.187	0.222	0.079	0.208	0.259	0.252	0.245	0.191	0.227
VIT_00s0780g00030	0.756	0.361	0.509	0	0	0	0	0.756	0.472	0.593	0
VIT_00s0780g00040	0.667	0.25	0.354	0	0	0.311	0	0.498	0	0.667	0.264
VIT_00s0783g00010	0.143	0.122	0.121	0.138	0.126	0.114	0.143	0.134	0.142	0.127	0.131
VIT_00s0787g00010	0.333	0.235	0.272	0.333	0.141	0.29	0.204	0.239	0.288	0.231	0.258
VIT_00s0790g00010	0.444	0.213	0.223	0.345	0.337	0.221	0.444	0.195	0.255	0.197	0.264
VIT_00s0790g00020	0.653	0.653	0.652	0.483	0	0.137	0.033	0.435	0.214	0.371	0
VIT_00s0794g00010	0.389	0.295	0.24	0.126	0.202	0.321	0.332	0.367	0.389	0.285	0.348
VIT_00s0797g00010	0.833	0.356	0	0.833	0	0	0.286	0	0.222	0	0
VIT_00s0800g00010	0.444	0.35	0.444	0.334	0.205	0.326	0.068	0.36	0.347	0.307	0.344
VIT_00s0800g00020	0.011	0.011	0.011	0.01	0.009	0.011	0.01	0.011	0.011	0.011	0.011
VIT_00s0801g00010	0.944	0	0	0.298	0	0	0.944	0	0	0	0
VIT_00s0801g00020	0.144	0.135	0.136	0.104	0.136	0.144	0.102	0.135	0.131	0.127	0.135
VIT_00s0802g00010	0.133	0.131	0.095	0.117	0.067	0.104	0.05	0.133	0.115	0.094	0.105
VIT_00s0802g00020	0.395	0.266	0.334	0.349	0.224	0.258	0	0.373	0.395	0.23	0.225
VIT_00s0804g00010	0.148	0.13	0.131	0.133	0.098	0.148	0.108	0.13	0.133	0.134	0.131
VIT_00s0804g00020	0.46	0.316	0.398	0.423	0.112	0.397	0.077	0.367	0.214	0.014	0.46
VIT_00s0805g00010	0.148	0.132	0.116	0.123	0.079	0.113	0.135	0.148	0.139	0.116	0.109
VIT_00s0805g00020	0.444	0.318	0.214	0.353	0.395	0.338	0.444	0.259	0.278	0.268	0.363
VIT_00s0809g00010	1	0	0	0	0	0	0	0	0	1	0
VIT_00s0813g00010	0.1	0.091	0.095	0.097	0.075	0.084	0.099	0.1	0.085	0.082	0.096
VIT_00s0817g00010	0.444	0.271	0.318	0.026	0	0.375	0.269	0.366	0.444	0.342	0.314
VIT_00s0818g00010	0.067	0.066	0.062	0.057	0.061	0.067	0.055	0.064	0.062	0.065	0.066
VIT_00s0820g00010	0.167	0.143	0.129	0.164	0.161	0.154	0.163	0.164	0.152	0.163	0.167
VIT_00s0820g00020	0.542	0.434	0.383	0.542	0	0.334	0.24	0.303	0.48	0.366	0.124
VIT_00s0822g00010	0.667	0.655	0.667	0.636	0	0.257	0	0.451	0	0	0
VIT_00s0823g00010	0.926	0	0	0	0	0	0	0.054	0.926	0	0.053
VIT_00s0824g00010	1	0	0	0	1	0	0	0	0	0	0
VIT_00s0824g00020	0.889	0	0	0	0	0	0	0.889	0.884	0	0
VIT_00s0838g00010	1	0	1	0	0	0	0	0	0	0	0
VIT_00s0838g00020	0.022	0.021	0.022	0.02	0.017	0.021	0.018	0.02	0.021	0.02	0.02
VIT_00s0841g00020	0.635	0.313	0.379	0.322	0.374	0.08	0.635	0.167	0.371	0.15	0.438
VIT_00s0847g00010	0.139	0.107	0.108	0.109	0.132	0.137	0.113	0.139	0.124	0.139	0.116
VIT_00s0847g00020	0.833	0.684	0.833	0	0	0	0	0.374	0	0.416	0
VIT_00s0848g00010	1	0	1	0	0	0	0	0	0	0	0
VIT_00s0850g00010	0.444	0.287	0.37	0.305	0.156	0.367	0.111	0.368	0.444	0.333	0.299
VIT_00s0851g00020	0.593	0.229	0.048	0.39	0.593	0.365	0.259	0.129	0.177	0.108	0.221
VIT_00s0854g00030	1	0	0	0	0	0	1	0	0	0	0
VIT_00s0854g00040	0.167	0.099	0.108	0.155	0.106	0.124	0.167	0.114	0.127	0.123	0.096
VIT_00s0857g00010	0.267	0.267	0.159	0.185	0.249	0.246	0.262	0.19	0.208	0.147	0.15
VIT_00s0862g00010	0.264	0.194	0.222	0.229	0.139	0.224	0.212	0.261	0.264	0.217	0.227
VIT_00s0862g00020	0.167	0.133	0.143	0.152	0.102	0.144	0.158	0.163	0.167	0.145	0.148
VIT_00s0864g00010	0.222	0.186	0.174	0.171	0.172	0.196	0.197	0.211	0.222	0.191	0.216
VIT_00s0865g00020	0.722	0.715	0	0.392	0	0.452	0	0.722	0.348	0	0
VIT_00s0865g00030	0.011	0.009	0.009	0.009	0.008	0.01	0.01	0.01	0.01	0.01	0.011
VIT_00s0868g00010	0.044	0.043	0.04	0.04	0.04	0.042	0.037	0.044	0.044	0.043	0.044
VIT_00s0868g00020	0.033	0.027	0.025	0.025	0.022	0.029	0.027	0.03	0.029	0.029	0.033
VIT_00s0868g00030	1	1	0	0	0	0	0	0	0	0	0
VIT_00s0869g00010	1	0	0	0	1	0	0	0	0	0	0
VIT_00s0872g00010	1	0	0	0	0	0	1	0	0	0	0
VIT_00s0873g00010	0	0	0	0	0	0	0	0	0	0	0
VIT_00s0873g00020	0	0	0	0	0	0	0	0	0	0	0
VIT_00s0875g00010	0.278	0.236	0.255	0.233	0.278	0.266	0.242	0.208	0.217	0.17	0.239
VIT_00s0878g00010	1	0	0	0	1	0	0	0	0	0	0
VIT_00s0878g00020	0.764	0.326	0.764	0	0	0.194	0	0.415	0.562	0.288	0.391
VIT_00s0878g00030	0.012	0.012	0.012	0.012	0.012	0.012	0.012	0.012	0.012	0.012	0.011
VIT_00s0880g00010	0.759	0.293	0.644	0.368	0	0.092	0	0.759	0.361	0.367	0
VIT_00s0880g00020	0.133	0.115	0.103	0.11	0.113	0.12	0.11	0.126	0.123	0.113	0.133
VIT_00s0883g00010	0.722	0.1	0.2	0	0.353	0	0.722	0.406	0	0.382	0.45
VIT_00s0888g00010	0.528	0.225	0.211	0.528	0.284	0.283	0.299	0.342	0.191	0.249	0.201
VIT_00s0895g00010	0.789	0.417	0.096	0	0	0.536	0.789	0	0.269	0.3	0
VIT_00s0897g00010	0.111	0.111	0.105	0.092	0.065	0.082	0.091	0.108	0.101	0.106	0.088
VIT_00s0901g00010	1	0	0	1	0	0	0	0	0	0	0
VIT_00s0904g00010	0.1	0.089	0.1	0.075	0.023	0.074	0.058	0.088	0.094	0.088	0.077
VIT_00s0908g00010	1	0	0	0	1	0	0	0	0	0	0
VIT_00s0912g00010	0.111	0.111	0.092	0.106	0.097	0.1	0.108	0.091	0.097	0.098	0.073
VIT_00s0914g00010	0.2	0.171	0.158	0.165	0.195	0.153	0.096	0.184	0.2	0.159	0.151
VIT_00s0916g00010	0.078	0.066	0.063	0.061	0.063	0.063	0.072	0.072	0.066	0.078	0.064
VIT_00s0918g00010	0.259	0.168	0.197	0.095	0.027	0.243	0.225	0.237	0.259	0.147	0.252
VIT_00s0920g00010	0.238	0.179	0.188	0.192	0.129	0.209	0.221	0.237	0.238	0.194	0.206
VIT_00s0920g00020	0.074	0.069	0.066	0.062	0.057	0.074	0.061	0.074	0.071	0.072	0.074
VIT_00s0921g00020	0.247	0.174	0.192	0.2	0.21	0.206	0.247	0.203	0.205	0.167	0.172
VIT_00s0921g00030	0.356	0.319	0.259	0.26	0.305	0.326	0.356	0.261	0.202	0.272	0.255
VIT_00s0922g00010	0.889	0	0	0.327	0	0	0.889	0	0	0	0.044
VIT_00s0929g00020	0.426	0.426	0.282	0.325	0.337	0.246	0.064	0.31	0.331	0.349	0.257
VIT_00s0934g00010	0.467	0.256	0.344	0.295	0	0.467	0.449	0.417	0.319	0.168	0.173
VIT_00s0936g00010	0.111	0.082	0.086	0.11	0.111	0.095	0.109	0.094	0.093	0.102	0.11
VIT_00s0941g00010	0.889	0	0	0	0	0.889	0	0	0	0	0.632
VIT_00s0941g00020	0.944	0	0	0.238	0	0.944	0	0	0	0	0
VIT_00s0945g00010	0.444	0.35	0.392	0.432	0.107	0.417	0.079	0.361	0.156	0.082	0.444
VIT_00s0956g00010	0.361	0.271	0.228	0.276	0.249	0.361	0.287	0.261	0.277	0.272	0.311
VIT_00s0956g00020	0.667	0	0	0.667	0.022	0.38	0.613	0.199	0.604	0	0.537
VIT_00s0956g00030	0.578	0.267	0.071	0.09	0.461	0.477	0.25	0.374	0.215	0.075	0.578
VIT_00s0958g00020	0.062	0.058	0.055	0.055	0.056	0.062	0.055	0.056	0.058	0.058	0.061
VIT_00s0960g00010	0.049	0.048	0.049	0.041	0.047	0.042	0.044	0.049	0.043	0.048	0.044
VIT_00s0961g00020	0.315	0.25	0.213	0.245	0.257	0.222	0.315	0.277	0.285	0.233	0.25
VIT_00s0965g00010	0.349	0.253	0.349	0.276	0	0.216	0.245	0.313	0.333	0.28	0.263
VIT_00s0975g00010	0.861	0.171	0	0	0	0	0	0.419	0.242	0.861	0.093
VIT_00s0975g00020	0.87	0.118	0.023	0	0	0	0	0.572	0.424	0.87	0
VIT_00s0978g00010	0.444	0.275	0.306	0.339	0.192	0.333	0.444	0.324	0.367	0.263	0.313
VIT_00s0978g00020	0.244	0.19	0.191	0.155	0.244	0.186	0.224	0.173	0.215	0.206	0.178
VIT_00s0981g00010	0	0	0	0	0	0	0	0	0	0	0
VIT_00s0983g00010	0.578	0.509	0.415	0	0	0.135	0.321	0.578	0.487	0.434	0.231
VIT_00s0984g00010	0.16	0.123	0.142	0.16	0.147	0.143	0.131	0.127	0.149	0.131	0.14
VIT_00s0986g00010	0.5	0.18	0.311	0.484	0.265	0.316	0.5	0.232	0.208	0.257	0.257
VIT_00s0988g00010	0.944	0	0	0	0	0	0	0	0	0.944	0.059
VIT_00s0992g00010	0.222	0.184	0.189	0.193	0.187	0.175	0.2	0.18	0.222	0.138	0.195
VIT_00s0992g00020	0.472	0.266	0.187	0.221	0.206	0.413	0.232	0.257	0.246	0.472	0.155
VIT_00s0992g00030	0.741	0	0	0	0	0.392	0	0.558	0.551	0.381	0.741
VIT_00s1003g00010	0.37	0.358	0.364	0.363	0.143	0.278	0.182	0.277	0.295	0.37	0.136
VIT_00s1008g00010	0.194	0.181	0.186	0.105	0.141	0.194	0.127	0.172	0.189	0.143	0.19
VIT_00s1022g00010	1	0	0	0	1	0	0	0	0	0	0
VIT_00s1034g00010	0.078	0.074	0.072	0.07	0.064	0.075	0.056	0.078	0.076	0.068	0.072
VIT_00s1045g00010	0.278	0.207	0.211	0.141	0.069	0.278	0.105	0.16	0.109	0.096	0.194
VIT_00s1045g00020	0.333	0.304	0.264	0.119	0.109	0.333	0.304	0.207	0.227	0.273	0.196
VIT_00s1045g00030	0.648	0.196	0	0.258	0.584	0.223	0.648	0.244	0.148	0.208	0.388
VIT_00s1183g00010	1	0	0	0	1	0	0	0	0	0	0
VIT_00s1188g00010	0.711	0	0	0	0.695	0.293	0	0.501	0.386	0.314	0.711
VIT_00s1190g00010	0.389	0.142	0.18	0.283	0.389	0.214	0.344	0.281	0.169	0.295	0.297
VIT_00s1194g00010	0.315	0.278	0.229	0.271	0.173	0.197	0.24	0.315	0.275	0.307	0.233
VIT_00s1194g00020	0.011	0.01	0.008	0.01	0.011	0.011	0.011	0.01	0.009	0.009	0.011
VIT_00s1203g00010	0.123	0.115	0.109	0.109	0.079	0.123	0.115	0.095	0.109	0.11	0.101
VIT_00s1206g00010	0.522	0.447	0.522	0.022	0.399	0.003	0	0.421	0.173	0.394	0.109
VIT_00s1206g00020	0.123	0.117	0.106	0.113	0.123	0.118	0.122	0.114	0.108	0.112	0.115
VIT_00s1211g00010	0.778	0.008	0	0.416	0	0.362	0.778	0	0	0.395	0
VIT_00s1211g00020	0.306	0.272	0.232	0.201	0.238	0.306	0.208	0.253	0.262	0.252	0.298
VIT_00s1213g00010	0.889	0.889	0	0	0	0	0	0	0	0.886	0
VIT_00s1217g00010	0.272	0.252	0.272	0.222	0.201	0.244	0.219	0.18	0.233	0.194	0.181
VIT_00s1217g00020	0.889	0	0	0	0	0	0	0.889	0	0.688	0
VIT_00s1220g00010	0.222	0.16	0.167	0.193	0.222	0.18	0.207	0.179	0.146	0.197	0.159
VIT_00s1221g00010	0.778	0	0.778	0	0	0.474	0	0	0	0	0.066
VIT_00s1227g00010	0.267	0.169	0.181	0.195	0.267	0.222	0.259	0.201	0.217	0.189	0.209
VIT_00s1231g00010	0.095	0.089	0.093	0.089	0.074	0.093	0.095	0.083	0.087	0.087	0.084
VIT_00s1232g00010	0.238	0.196	0.209	0.207	0.238	0.218	0.223	0.196	0.194	0.205	0.229
VIT_00s1232g00020	0.175	0.153	0.154	0.165	0.161	0.169	0.16	0.167	0.175	0.153	0.172
VIT_00s1232g00030	0.089	0.085	0.083	0.082	0.085	0.089	0.077	0.075	0.072	0.083	0.075
VIT_00s1235g00010	0.722	0	0	0	0	0.185	0	0.703	0.619	0.321	0.722
VIT_00s1235g00030	1	0	0	0	1	0	0	0	0	0	0
VIT_00s1238g00010	0.125	0.107	0.115	0.115	0.112	0.116	0.115	0.125	0.123	0.112	0.108
VIT_00s1239g00010	0.63	0.283	0.52	0	0	0.163	0.63	0.18	0.385	0.055	0.494
VIT_00s1240g00010	0.963	0.21	0	0	0	0	0	0.963	0	0	0
VIT_00s1241g00010	0.852	0.431	0	0.067	0	0.172	0	0.852	0	0.618	0
VIT_00s1247g00010	1	0	0	0	1	0	0	0	0	0	0
VIT_00s1247g00020	0.333	0.252	0.178	0.249	0.29	0.28	0.23	0.277	0.284	0.238	0.333
VIT_00s1251g00010	0.556	0.549	0.516	0	0	0.05	0	0.424	0.441	0.556	0.088
VIT_00s1255g00010	0.278	0.245	0.233	0.188	0.278	0.23	0.238	0.228	0.231	0.233	0.256
VIT_00s1255g00020	0.278	0.207	0.197	0.245	0.278	0.264	0.168	0.185	0.155	0.262	0.191
VIT_00s1256g00010	1	0	0	0	0	0	0	0	0	1	0
VIT_00s1261g00020	0.444	0.319	0.313	0.206	0	0.244	0	0.435	0.444	0.414	0.212
VIT_00s1273g00010	0.333	0.211	0.249	0.318	0.208	0.218	0.333	0.264	0.269	0.259	0.231
VIT_00s1274g00010	0.074	0.068	0.07	0.061	0.074	0.066	0.064	0.067	0.066	0.07	0.066
VIT_00s1278g00010	0.644	0.444	0.112	0	0	0.456	0	0.644	0.446	0.413	0.403
VIT_00s1281g00010	0.222	0.205	0.175	0.208	0	0.216	0.119	0.188	0.158	0.095	0.222
VIT_00s1286g00010	0.062	0.056	0.054	0.06	0.056	0.053	0.053	0.056	0.055	0.05	0.062
VIT_00s1286g00020	0.457	0.326	0.457	0.27	0.137	0.279	0.186	0.339	0.336	0.342	0.29
VIT_00s1287g00010	0.815	0.699	0.355	0	0	0	0	0.464	0	0	0.815
VIT_00s1291g00010	0.844	0	0	0.844	0	0.454	0.315	0.139	0	0.049	0.215
VIT_00s1291g00020	0.222	0.196	0.155	0.171	0.161	0.184	0.222	0.177	0.178	0.188	0.184
VIT_00s1291g00030	0.519	0.519	0.321	0.284	0.483	0.229	0.039	0.356	0.25	0.387	0.364
VIT_00s1306g00010	0.222	0.186	0.202	0.215	0.114	0.173	0.19	0.187	0.222	0.164	0.181
VIT_00s1306g00020	0.194	0.155	0.174	0.194	0.077	0.159	0.177	0.145	0.164	0.143	0.159
VIT_00s1308g00010	0.417	0.344	0.417	0.251	0.272	0.266	0.208	0.256	0.247	0.222	0.159
VIT_00s1308g00020	1	0	0	0	0	0	1	0	0	0	0
VIT_00s1309g00010	0.9	0	0	0.137	0.9	0	0	0.216	0	0.522	0
VIT_00s1311g00010	1	0	0	0	0	0	1	0	0	0	0
VIT_00s1312g00010	0.481	0.333	0.226	0.349	0.124	0.258	0.22	0.447	0.354	0.144	0.481
VIT_00s1313g00010	1	0	0	1	0	0	0	0	0	0	0
VIT_00s1314g00010	0.444	0.405	0.236	0.379	0.151	0.26	0.393	0.304	0.423	0.444	0
VIT_00s1321g00010	1	0	1	0	0	0	0	0	0	0	0
VIT_00s1322g00010	0.222	0.166	0.135	0.16	0.192	0.146	0.139	0.222	0.193	0.142	0.193
VIT_00s1323g00010	0.444	0.095	0.128	0.119	0	0.125	0.087	0.302	0.444	0.217	0.343
VIT_00s1326g00010	0.944	0	0	0	0	0	0	0	0.944	0	0.56
VIT_00s1328g00010	0.198	0.187	0.187	0.158	0.198	0.157	0.18	0.158	0.142	0.155	0.161
VIT_00s1328g00020	0.056	0.056	0.05	0.05	0.048	0.032	0.027	0.04	0.037	0.041	0.028
VIT_00s1331g00010	0.917	0	0.011	0.349	0	0	0.917	0	0	0	0
VIT_00s1331g00020	0.963	0	0	0.963	0	0	0	0	0.027	0	0
VIT_00s1336g00010	0.194	0.146	0.187	0.033	0.184	0.193	0.194	0.192	0.165	0.145	0.162
VIT_00s1336g00020	0.519	0.273	0.347	0.385	0.248	0.26	0.519	0.295	0.419	0.269	0.375
VIT_00s1338g00010	0.667	0.519	0.405	0	0	0.667	0	0.49	0.529	0.623	0.513
VIT_00s1338g00020	0.074	0.074	0.071	0.073	0.074	0.069	0.074	0.074	0.073	0.072	0.071
VIT_00s1339g00010	0.022	0.02	0.021	0.022	0.022	0.021	0.022	0.02	0.019	0.019	0.02
VIT_00s1343g00010	0.333	0.243	0.144	0.333	0.227	0.264	0.271	0.167	0.208	0.163	0.291
VIT_00s1348g00010	0.58	0.297	0.111	0.28	0.246	0.336	0.335	0.474	0.299	0.33	0.58
VIT_00s1349g00010	0.667	0.596	0.633	0	0	0	0	0.29	0.142	0.667	0
VIT_00s1351g00010	0.1	0.094	0.09	0.098	0.096	0.094	0.09	0.091	0.09	0.092	0.1
VIT_00s1351g00020	0.347	0.295	0.215	0.137	0.246	0.347	0.221	0.26	0.261	0.282	0.271
VIT_00s1352g00010	0.901	0.273	0	0	0.138	0	0	0.415	0.221	0.901	0
VIT_00s1353g00010	0.222	0.201	0.189	0.208	0.04	0.191	0.133	0.222	0.219	0.14	0.217
VIT_00s1355g00010	0.167	0.167	0.161	0.135	0.116	0.157	0.143	0.139	0.144	0.137	0.138
VIT_00s1355g00020	1	0	0	0	1	0	0	0	0	0	0
VIT_00s1356g00010	0.667	0.408	0.107	0	0	0.394	0	0.607	0.269	0.233	0.667
VIT_00s1359g00020	0.311	0.265	0.254	0.235	0.106	0.238	0.27	0.311	0.17	0.265	0.238
VIT_00s1360g00010	0.528	0.301	0.265	0	0.124	0.411	0.283	0.354	0.31	0.222	0.528
VIT_00s1361g00010	0.651	0.217	0.195	0.293	0.651	0.371	0.088	0.275	0.32	0.41	0.236
VIT_00s1364g00010	0.208	0.171	0.179	0.12	0.165	0.164	0.208	0.198	0.183	0.185	0.159
VIT_00s1364g00020	1	0	0	0	1	0	0	0	0	0	0
VIT_00s1365g00010	0.389	0.21	0.26	0.33	0.289	0.268	0.389	0.19	0.205	0.122	0.252
VIT_00s1372g00010	0.667	0	0	0	0	0.24	0	0.36	0.657	0	0.667
VIT_00s1372g00020	0	0	0	0	0	0	0	0	0	0	0
VIT_00s1373g00010	0.156	0.122	0.117	0.135	0.133	0.125	0.156	0.13	0.135	0.13	0.134
VIT_00s1373g00020	0.556	0.413	0.477	0.51	0	0.517	0.115	0.425	0.057	0	0.556
VIT_00s1375g00010	0.25	0.224	0.142	0.22	0.205	0.179	0.25	0.226	0.21	0.163	0.151
VIT_00s1380g00010	0.556	0.222	0.248	0	0.456	0.404	0.31	0.329	0.4	0.299	0.556
VIT_00s1380g00030	0.833	0.833	0.388	0	0	0	0	0.351	0	0.362	0
VIT_00s1389g00010	0.704	0.428	0.306	0.473	0.704	0.385	0.285	0	0	0.396	0
VIT_00s1390g00010	1	0	0	0	0	0	0	0	0	0	1
VIT_00s1397g00010	0.278	0.236	0.211	0.2	0.179	0.233	0.278	0.237	0.204	0.239	0.202
VIT_00s1403g00010	0.444	0.257	0.117	0.231	0.12	0.361	0.259	0.398	0.357	0.3	0.444
VIT_00s1404g00010	0.815	0	0	0	0	0.335	0	0.642	0.538	0.244	0.815
VIT_00s1405g00010	0.333	0.29	0.286	0.276	0.18	0.258	0.22	0.322	0.3	0.333	0.258
VIT_00s1405g00020	0.556	0.496	0.546	0	0	0.433	0.556	0.368	0.552	0.467	0.191
VIT_00s1406g00010	0.319	0.259	0.226	0.251	0.199	0.266	0.319	0.244	0.229	0.257	0.218
VIT_00s1427g00010	0.889	0.083	0	0	0	0	0	0.889	0	0	0
VIT_00s1428g00020	0.16	0.132	0.12	0.16	0.139	0.139	0.133	0.143	0.154	0.052	0.151
VIT_00s1429g00010	0.667	0.667	0	0	0	0.356	0	0	0.174	0.564	0
VIT_00s1430g00010	0.204	0.123	0.166	0.188	0.204	0.155	0.175	0.173	0.167	0.162	0.201
VIT_00s1450g00010	0.159	0.141	0.156	0.143	0.129	0.159	0.142	0.131	0.143	0.159	0.134
VIT_00s1455g00010	0.889	0.339	0.325	0.352	0.889	0	0	0	0	0	0
VIT_00s1455g00020	0.333	0.308	0.301	0.172	0.158	0.327	0.333	0.187	0.315	0.145	0.288
VIT_00s1458g00010	0.944	0	0	0	0	0	0	0.944	0	0.113	0
VIT_00s1463g00010	0.143	0.116	0.143	0.12	0.1	0.125	0.083	0.124	0.133	0.135	0.13
VIT_00s1466g00010	0.944	0	0	0.944	0.453	0	0	0	0	0	0
VIT_00s1466g00020	0.292	0.239	0.207	0.224	0.234	0.253	0.292	0.209	0.214	0.191	0.278
VIT_00s1467g00010	0.833	0.504	0.833	0	0	0	0	0.707	0	0.278	0
VIT_00s1488g00010	0.667	0	0	0.667	0	0	0	0.608	0.123	0	0.365
VIT_00s1488g00020	0.333	0.253	0.333	0.166	0.226	0.21	0.201	0.285	0.225	0.271	0.27
VIT_00s1491g00020	0.122	0.117	0.121	0.114	0.076	0.122	0.122	0.097	0.102	0.107	0.093
VIT_00s1501g00010	0.259	0.19	0.207	0.257	0.18	0.192	0.244	0.242	0.259	0.203	0.204
VIT_00s1506g00010	0.025	0.023	0.024	0.024	0.025	0.025	0.021	0.025	0.024	0.025	0.021
VIT_00s1512g00010	0.778	0.293	0	0	0.041	0.465	0	0.152	0	0	0.778
VIT_00s1522g00010	0.233	0.181	0.162	0.192	0.193	0.162	0.233	0.184	0.146	0.171	0.158
VIT_00s1525g00010	0.796	0.241	0.102	0	0.796	0.312	0	0.366	0.224	0.156	0.31
VIT_00s1530g00010	0.778	0.314	0.778	0	0	0.066	0	0.327	0.351	0.207	0.451
VIT_00s1536g00010	0.778	0.02	0	0.778	0.003	0	0.54	0	0.418	0	0
VIT_00s1542g00010	0.603	0.344	0.381	0.364	0	0.253	0.102	0.452	0.504	0.603	0.368
VIT_00s1542g00020	0.556	0.19	0.053	0	0	0.186	0	0.385	0.407	0.556	0.327
VIT_00s1543g00010	0.403	0.299	0.403	0.336	0	0.345	0.141	0.324	0.357	0.301	0.337
VIT_00s1546g00010	0.264	0.195	0.172	0.225	0.264	0.213	0.195	0.178	0.188	0.209	0.206
VIT_00s1547g00010	0.178	0.146	0.178	0.14	0.083	0.172	0.17	0.11	0.132	0.128	0.101
VIT_00s1553g00010	0.778	0.216	0.778	0	0	0	0	0.505	0.551	0.558	0
VIT_00s1557g00020	0.852	0.326	0.852	0	0	0	0	0.42	0	0.59	0
VIT_00s1562g00010	1	0	0	0	0	0	1	0	0	0	0
VIT_00s1569g00010	0	0	0	0	0	0	0	0	0	0	0
VIT_00s1569g00020	0.185	0.151	0.149	0.167	0.185	0.163	0.168	0.149	0.146	0.133	0.173
VIT_00s1600g00010	0.4	0.325	0.3	0	0.314	0.297	0.237	0.301	0.272	0.4	0.228
VIT_00s1603g00010	0.889	0	0.889	0	0	0	0	0.023	0.368	0	0
VIT_00s1608g00010	0.611	0.611	0.214	0.362	0.522	0.56	0	0.394	0.295	0	0.204
VIT_00s1613g00010	0.044	0.039	0.037	0.042	0.044	0.042	0.038	0.042	0.042	0.042	0.041
VIT_00s1616g00010	1	0	0	0	0	0	0	0	0	0	1
VIT_00s1618g00010	0.333	0.157	0.246	0.245	0.106	0.118	0	0.333	0.333	0.124	0.213
VIT_00s1623g00010	0.111	0.103	0.104	0.099	0.1	0.106	0.1	0.107	0.104	0.103	0.111
VIT_00s1644g00010	0.148	0.115	0.086	0.124	0.133	0.144	0.146	0.109	0.141	0.1	0.148
VIT_00s1664g00010	0.278	0.135	0.278	0.14	0.011	0.197	0.172	0.177	0.095	0.139	0.248
VIT_00s1665g00010	0	0	0	0	0	0	0	0	0	0	0
VIT_00s1667g00010	0.111	0.092	0.078	0.094	0.098	0.098	0.108	0.104	0.111	0.1	0.111
VIT_00s1674g00010	0.256	0.205	0.256	0.165	0.119	0.172	0.149	0.163	0.168	0.165	0.142
VIT_00s1675g00010	0.378	0.368	0.026	0.303	0.378	0.332	0	0.267	0.217	0.367	0.349
VIT_00s1677g00010	0.986	0	0	0	0	0	0	0.986	0.185	0	0
VIT_00s1679g00010	0.75	0.251	0.098	0	0.75	0.114	0	0.389	0.3	0.585	0.254
VIT_00s1682g00010	0.344	0.259	0.254	0.193	0.344	0.178	0.213	0.194	0.096	0.259	0.086
VIT_00s1682g00020	0.704	0.291	0.599	0.388	0	0	0	0.704	0	0.248	0.21
VIT_00s1683g00010	0.167	0.143	0.161	0.155	0.167	0.145	0.138	0.143	0.153	0.161	0.125
VIT_00s1684g00010	0.259	0.226	0.169	0.01	0.242	0.259	0.042	0.216	0.132	0.176	0.204
VIT_00s1693g00010	0.694	0	0.406	0.694	0.238	0.593	0.337	0.438	0	0.24	0
VIT_00s1711g00020	0.578	0.285	0.216	0.494	0.216	0.331	0.578	0.278	0.219	0.256	0.134
VIT_00s1715g00010	0.333	0.268	0.248	0.21	0.125	0.333	0.302	0.283	0.184	0.249	0.288
VIT_00s1737g00010	0.063	0.06	0.053	0.061	0.049	0.057	0.063	0.062	0.062	0.061	0.059
VIT_00s1739g00010	0.044	0.035	0.033	0.043	0.034	0.037	0.044	0.037	0.037	0.036	0.034
VIT_00s1754g00010	1	0	0	1	0	0	0	0	0	0	0
VIT_00s1764g00010	0.587	0.432	0.587	0.321	0.28	0.472	0.11	0.36	0.205	0.262	0.304
VIT_00s1764g00020	0.524	0.307	0.188	0.383	0	0.426	0.34	0.451	0.397	0.328	0.524
VIT_00s1818g00020	0.244	0.225	0.244	0.048	0.242	0.199	0.146	0.191	0.203	0.195	0.204
VIT_00s1830g00010	0.889	0	0.889	0	0	0	0	0.229	0	0	0
VIT_00s1847g00010	0.543	0.243	0.245	0.218	0.302	0.542	0.166	0.484	0.23	0.258	0.543
VIT_00s1860g00010	0.278	0.229	0.256	0.251	0.243	0.16	0.139	0.099	0.278	0.231	0.201
VIT_00s1864g00010	0.722	0.128	0.21	0	0	0.427	0	0.304	0.272	0	0.722
VIT_00s1869g00010	1	0	0	0	1	0	0	0	0	0	0
VIT_00s1871g00010	0.741	0.585	0.249	0	0.027	0.045	0.741	0.251	0.173	0	0
VIT_00s1873g00010	0.926	0	0	0.926	0	0	0.558	0	0	0	0
VIT_00s1877g00010	0.889	0	0	0	0	0	0	0.252	0	0.889	0
VIT_00s1881g00010	0.444	0	0	0	0	0.283	0.444	0.056	0.234	0.416	0.066
VIT_00s1897g00010	0.194	0.18	0.124	0.175	0.154	0.193	0.194	0.167	0.174	0.165	0.191
VIT_00s1914g00010	1	0	0	0	0	0	0	0	0	1	0
VIT_00s1916g00010	0.403	0.362	0.371	0.295	0.403	0.327	0.217	0.254	0.24	0.249	0.182
VIT_00s1918g00010	0.778	0.778	0	0.223	0	0	0	0.281	0	0	0
VIT_00s1923g00010	0.556	0.217	0	0.426	0	0	0.366	0.434	0.556	0	0.468
VIT_00s1927g00010	0.222	0.217	0.209	0.21	0.183	0.179	0.17	0.222	0.207	0.147	0.185
VIT_00s1937g00010	0.617	0.423	0.457	0.267	0.617	0.247	0.112	0.275	0.01	0.416	0.084
VIT_00s1945g00010	0.963	0	0	0	0	0	0.963	0	0	0	0.108
VIT_00s1946g00010	1	0	0	0	0	0	1	0	0	0	0
VIT_00s1955g00010	0.37	0.359	0.256	0.171	0.259	0.315	0.228	0.37	0.273	0.326	0.174
VIT_00s1959g00010	0.667	0.217	0.336	0.667	0.231	0	0.198	0.432	0.457	0.419	0
VIT_00s1987g00010	1	0	0	0	0	1	0	0	0	0	0
VIT_00s1995g00010	0.056	0.039	0.044	0.033	0.056	0.038	0.029	0.043	0.035	0.038	0.036
VIT_00s2001g00010	0	0	0	0	0	0	0	0	0	0	0
VIT_00s2006g00010	0.556	0.18	0.153	0.402	0.421	0.304	0.556	0.119	0.119	0.224	0.115
VIT_00s2015g00010	0.667	0.667	0	0.44	0.278	0.315	0	0.562	0.518	0	0.2
VIT_00s2015g00020	0.815	0.356	0	0	0	0.112	0	0.815	0.668	0	0.067
VIT_00s2032g00010	0.79	0	0	0	0	0.421	0	0.625	0.79	0.056	0.51
VIT_00s2034g00010	0.54	0.249	0.118	0.54	0.528	0.455	0	0.35	0.411	0.219	0.315
VIT_00s2037g00010	0.383	0.33	0.327	0	0.29	0.383	0	0.345	0.332	0.331	0.354
VIT_00s2038g00010	0.198	0.162	0.152	0.198	0.122	0.158	0.17	0.154	0.172	0.165	0.172
VIT_00s2044g00010	0.296	0.151	0.296	0.112	0.258	0.22	0.219	0.183	0.203	0.205	0.239
VIT_00s2071g00010	1	0	0	0	0	0	1	0	0	0	0
VIT_00s2077g00020	0.926	0	0.926	0	0	0	0	0	0.633	0	0
VIT_00s2082g00010	0.012	0.012	0.011	0.012	0.012	0.012	0.01	0.012	0.012	0.012	0.012
VIT_00s2085g00010	0.097	0.089	0.086	0.083	0.076	0.079	0.097	0.094	0.09	0.096	0.072
VIT_00s2086g00010	0.278	0.218	0.277	0.278	0.166	0.196	0.058	0.142	0.158	0.056	0.088
VIT_00s2117g00010	0.175	0.161	0.164	0.171	0.129	0.167	0.175	0.136	0.154	0.114	0.141
VIT_00s2125g00010	0.156	0.136	0.118	0.156	0.115	0.123	0.117	0.135	0.132	0.112	0.14
VIT_00s2164g00010	1	0	0	0	1	0	0	0	0	0	0
VIT_00s2171g00010	0.133	0.115	0.111	0.121	0.124	0.129	0.091	0.133	0.121	0.131	0.129
VIT_00s2178g00010	1	0	0	0	1	0	0	0	0	0	0
VIT_00s2182g00020	1	0	0	0	0	0	1	0	0	0	0
VIT_00s2188g00010	0.267	0.21	0.235	0.134	0.267	0.171	0.224	0.207	0.214	0.229	0.169
VIT_00s2197g00010	0.587	0.242	0.179	0.587	0.092	0.462	0.436	0.407	0	0.41	0.33
VIT_00s2201g00010	0.63	0.63	0.124	0.35	0	0.459	0	0.35	0.353	0.045	0
VIT_00s2207g00010	0.167	0.165	0.156	0.123	0.167	0.141	0.146	0.161	0.134	0.132	0.1
VIT_00s2226g00010	0.143	0.134	0.115	0.133	0.131	0.142	0.134	0.125	0.13	0.143	0.132
VIT_00s2240g00010	0.469	0.265	0.28	0.302	0.469	0.28	0.285	0.304	0.287	0.241	0.282
VIT_00s2244g00010	0.741	0.246	0.178	0.741	0	0.097	0.404	0.004	0.05	0	0
VIT_00s2248g00010	0.833	0.609	0.833	0	0	0	0	0.625	0	0.11	0
VIT_00s2249g00010	0.309	0.221	0.23	0.234	0.309	0.238	0.178	0.244	0.265	0.24	0.279
VIT_00s2255g00010	1	1	0	0	0	0	0	0	0	0	0
VIT_00s2262g00010	0.099	0.095	0.088	0.081	0.097	0.097	0.086	0.092	0.095	0.093	0.099
VIT_00s2265g00010	0.704	0.252	0.41	0.551	0	0.064	0.704	0.21	0.141	0.136	0.244
VIT_00s2269g00010	0.178	0.158	0.136	0.105	0.121	0.149	0.139	0.168	0.178	0.167	0.153
VIT_00s2271g00010	1	0	0	0	1	0	0	0	0	0	0
VIT_00s2279g00010	0.181	0.138	0.112	0.153	0.162	0.169	0.144	0.158	0.179	0.169	0.181
VIT_00s2287g00010	0.667	0	0.27	0.63	0	0.396	0.667	0	0	0	0.459
VIT_00s2288g00010	0.235	0.173	0.139	0.229	0.15	0.235	0.214	0.16	0.147	0.178	0.19
VIT_00s2300g00010	0.426	0.413	0.353	0.426	0.072	0.147	0.354	0.377	0.367	0.334	0
VIT_00s2313g00010	0.136	0.108	0.116	0.106	0.104	0.128	0.136	0.116	0.121	0.113	0.115
VIT_00s2317g00010	0.922	0	0.099	0.153	0.922	0.142	0	0.128	0	0	0.072
VIT_00s2326g00010	0.306	0.285	0.238	0.182	0	0.218	0.077	0.306	0.283	0.305	0.273
VIT_00s2341g00010	0.694	0.191	0.173	0.567	0	0	0.467	0.694	0	0.181	0.473
VIT_00s2342g00010	0.222	0.203	0.213	0.222	0.162	0.143	0.17	0.196	0.167	0.198	0.146
VIT_00s2342g00020	1	0	0	0	0	0	0	1	0	0	0
VIT_00s2349g00010	0.056	0.051	0.045	0.051	0.049	0.044	0.048	0.05	0.044	0.056	0.038
VIT_00s2365g00010	0.889	0	0.889	0	0	0	0	0.722	0	0.243	0
VIT_00s2376g00010	0.444	0.421	0.444	0.434	0.27	0.294	0	0.265	0.001	0.235	0
VIT_00s2377g00010	0.5	0.32	0.447	0.436	0.005	0.382	0.5	0.216	0.108	0.208	0.044
VIT_00s2379g00010	1	0	0	0	0	0	0	0	0	0	1
VIT_00s2380g00010	0.833	0.478	0	0	0	0	0	0.619	0.833	0.245	0
VIT_00s2390g00010	0.667	0.331	0.667	0	0	0.065	0	0.402	0.613	0.378	0.117
VIT_00s2393g00010	0.074	0.063	0.065	0.067	0.064	0.074	0.057	0.066	0.059	0.065	0.065
VIT_00s2395g00010	0.194	0.159	0.194	0.13	0.124	0.146	0.187	0.19	0.151	0.189	0.158
VIT_00s2397g00010	0.611	0.383	0.459	0	0	0.289	0.158	0.438	0.611	0.359	0.457
VIT_00s2417g00010	0.556	0.207	0.162	0.556	0.177	0.357	0.284	0.359	0.439	0.018	0.452
VIT_00s2417g00020	0.333	0.276	0.326	0	0.234	0.333	0	0.232	0.292	0.312	0.318
VIT_00s2419g00010	1	0	0	0	0	0	0	1	0	0	0
VIT_00s2422g00010	1	0	0	0	1	0	0	0	0	0	0
VIT_00s2424g00010	0.417	0.266	0.198	0.417	0.007	0.277	0.356	0.351	0.386	0.268	0.357
VIT_00s2430g00010	0.204	0.195	0.18	0.189	0.151	0.158	0.195	0.204	0.198	0.184	0.177
VIT_00s2439g00010	0.347	0.246	0.256	0.347	0.142	0.272	0.292	0.225	0.24	0.252	0.204
VIT_00s2440g00010	0.222	0.222	0.213	0.197	0.178	0.203	0.16	0.181	0.124	0.161	0.171
VIT_00s2466g00010	0.167	0.113	0.046	0.139	0.104	0.143	0.125	0.116	0.167	0.11	0.15
VIT_00s2472g00010	0.153	0.138	0.133	0.153	0.142	0.147	0.137	0.15	0.134	0.142	0.14
VIT_00s2478g00010	0.889	0	0	0	0.24	0.45	0	0	0.889	0	0
VIT_00s2480g00010	0.889	0	0	0	0	0.416	0.889	0	0.087	0	0.231
VIT_00s2481g00010	0.289	0.224	0.214	0.25	0.255	0.264	0.154	0.261	0.259	0.255	0.289
VIT_00s2483g00010	0.511	0.17	0	0.511	0.485	0.393	0.358	0.244	0.113	0.36	0.274
VIT_00s2484g00010	0.833	0.355	0	0.833	0	0.42	0	0.397	0	0	0
VIT_00s2485g00010	0.921	0.144	0.092	0	0	0	0	0.573	0	0.921	0
VIT_00s2499g00010	1	0	0	0	1	0	0	0	0	0	0
VIT_00s2505g00010	1	0	0	1	0	0	0	0	0	0	0
VIT_00s2507g00010	0.722	0.512	0	0.224	0.136	0.193	0	0.722	0.609	0	0.199
VIT_00s2512g00010	0.639	0.377	0.419	0.079	0	0.007	0.026	0.573	0.639	0.521	0.032
VIT_00s2520g00010	1	0	0	0	0	0	0	0	0	1	0
VIT_00s2525g00010	0.289	0.249	0.278	0.171	0.12	0.272	0.261	0.255	0.287	0.289	0.208
VIT_00s2526g00010	0.733	0.01	0	0	0.281	0.387	0	0.664	0	0.733	0.593
VIT_00s2527g00010	0.189	0.172	0.168	0.189	0.182	0.163	0.175	0.118	0.153	0.125	0.11
VIT_00s2531g00010	0.13	0.106	0.1	0.106	0.089	0.105	0.13	0.121	0.12	0.119	0.117
VIT_00s2536g00010	0.756	0.367	0.302	0	0	0	0.491	0.432	0	0.756	0.023
VIT_00s2539g00010	0.611	0.166	0.611	0.277	0	0	0.465	0.508	0.404	0.427	0
VIT_00s2547g00010	0.653	0.497	0.461	0.221	0	0.493	0.051	0.509	0.217	0.653	0
VIT_00s2558g00010	0.778	0.544	0	0	0	0.467	0	0.778	0.42	0	0
VIT_00s2562g00010	0.5	0.449	0.335	0.442	0.5	0.224	0.383	0.209	0.064	0.12	0.177
VIT_00s2562g00020	0.63	0.485	0.427	0	0.63	0.43	0	0.215	0.3	0	0.452
VIT_00s2563g00010	0.244	0.202	0.205	0.198	0.215	0.139	0.218	0.199	0.17	0.244	0.158
VIT_00s2564g00010	0.317	0.193	0.255	0.239	0.317	0.234	0.245	0.239	0.231	0.227	0.202
VIT_00s2569g00010	0.025	0.022	0.022	0.022	0.019	0.025	0.022	0.024	0.021	0.023	0.023
VIT_00s2574g00010	0.074	0.064	0.066	0.071	0.069	0.063	0.074	0.063	0.065	0.069	0.06
VIT_00s2576g00010	0.089	0.064	0.075	0.054	0.089	0.061	0.051	0.071	0.06	0.06	0.059
VIT_00s2579g00010	0.099	0.082	0.079	0.091	0.099	0.079	0.083	0.092	0.096	0.067	0.085
VIT_00s2580g00010	0.19	0.176	0.169	0.157	0.165	0.18	0.158	0.179	0.167	0.159	0.19
VIT_00s2582g00010	0.011	0.011	0.01	0.011	0.009	0.01	0.01	0.011	0.011	0.01	0.011
VIT_00s2588g00010	0.852	0.451	0	0	0	0	0	0.808	0	0.852	0
VIT_00s2594g00010	0.365	0.299	0.246	0.274	0.067	0.21	0.277	0.365	0.301	0.291	0.284
VIT_00s2600g00010	0.256	0.256	0.155	0.171	0.165	0.221	0.19	0.232	0.18	0.202	0.15
VIT_00s2604g00010	0.222	0.182	0.171	0.194	0.201	0.186	0.222	0.169	0.173	0.165	0.175
VIT_00s2607g00010	0.235	0.192	0.169	0.181	0.235	0.183	0.18	0.206	0.214	0.152	0.194
VIT_00s2608g00010	0.278	0.165	0.203	0.268	0.103	0.22	0.278	0.171	0.242	0.228	0.045
VIT_00s2620g00010	0.778	0	0	0	0.094	0.141	0	0.778	0	0.669	0.64
VIT_00s2623g00010	0.722	0.388	0	0	0	0	0.722	0.403	0.415	0.265	0.459
VIT_00s2634g00010	1	0	0	0	0	0	0	0	0	1	0
VIT_00s2642g00010	0.333	0.027	0.156	0	0	0.284	0.222	0.049	0	0.002	0.333
VIT_00s2648g00010	0.397	0.352	0.397	0.332	0.312	0.315	0.172	0.294	0.254	0.336	0.117
VIT_00s2651g00020	1	0	0	0	0	1	0	0	0	0	0
VIT_00s2659g00010	1	1	0	0	0	0	0	0	0	0	0
VIT_00s2668g00010	0.685	0.082	0	0.081	0.358	0.284	0	0.451	0.425	0.364	0.685
VIT_00s2698g00010	0.704	0.446	0.36	0.308	0	0.427	0.704	0	0.003	0	0
VIT_00s2704g00010	0.611	0.03	0.362	0.547	0	0.321	0.611	0.102	0.096	0	0
VIT_00s2705g00010	0.306	0.282	0.306	0.223	0.152	0.264	0.154	0.282	0.283	0.251	0.219
VIT_00s2710g00010	0.19	0.176	0.166	0.179	0.156	0.178	0.159	0.181	0.167	0.19	0.16
VIT_00s2715g00010	0.889	0	0	0.863	0.889	0	0	0	0	0	0
VIT_00s2731g00010	0.956	0	0	0.956	0	0	0	0	0	0.442	0
VIT_00s2733g00010	0.833	0.051	0	0.576	0	0.001	0.833	0	0	0	0
VIT_00s2739g00010	0.383	0.294	0.195	0.246	0.168	0.26	0.214	0.367	0.283	0.143	0.383
VIT_00s2740g00010	1	0	1	0	0	0	0	0	0	0	0
VIT_00s2745g00010	0.963	0	0	0	0	0	0	0.071	0	0.963	0
VIT_00s2750g00010	0.056	0.055	0.052	0.048	0.046	0.056	0.048	0.055	0.049	0.053	0.049
VIT_00s2769g00010	0.123	0.102	0.113	0.104	0.091	0.123	0.12	0.109	0.115	0.118	0.112
VIT_00s2770g00010	0.778	0	0.778	0	0	0.3	0	0	0	0.627	0.248
VIT_00s2776g00010	0.852	0.499	0	0	0	0.122	0	0.572	0.087	0.852	0
VIT_00s2785g00010	1	0	0	1	0	0	0	0	0	0	0
VIT_00s2814g00010	0.847	0.455	0.847	0	0	0.149	0	0.361	0.342	0.341	0.073
VIT_00s2837g00010	0	0	0	0	0	0	0	0	0	0	0
VIT_00s2839g00010	0.395	0.333	0.289	0.202	0.326	0.267	0.278	0.228	0.298	0.395	0.253
VIT_00s2840g00010	0.37	0.211	0.33	0.305	0.37	0.178	0.153	0.351	0.271	0.276	0.276
VIT_00s2844g00010	0.889	0	0	0.532	0	0	0	0	0	0	0.889
VIT_00s2847g00010	0.756	0.519	0.064	0	0	0.159	0	0.583	0.402	0.756	0
VIT_00s2849g00010	0.963	0	0.048	0	0	0	0	0	0	0.963	0
VIT_00s2851g00010	0.086	0.082	0.076	0.073	0.083	0.073	0.073	0.083	0.084	0.067	0.086
VIT_00s2864g00010	0.844	0.676	0	0.844	0	0.464	0	0	0	0.372	0
VIT_00s2871g00010	0	0	0	0	0	0	0	0	0	0	0
VIT_00s2887g00010	0.181	0.149	0.117	0.157	0.181	0.179	0.177	0.154	0.146	0.157	0.151
VIT_01s0010g00020	0.456	0.428	0.444	0.456	0.229	0.241	0.178	0.194	0.252	0.124	0.134
VIT_01s0010g00060	0.235	0.191	0.176	0.193	0.086	0.146	0.196	0.235	0.216	0.227	0.21
VIT_01s0010g00240	0.764	0.346	0.105	0.219	0	0.188	0.167	0.518	0.288	0.764	0.169
VIT_01s0010g00330	0.556	0.372	0	0.05	0	0.467	0	0.556	0.546	0	0.508
VIT_01s0010g00340	0.556	0.115	0.022	0.07	0.433	0.152	0.134	0.447	0.31	0.156	0.556
VIT_01s0010g00370	1	0	0	0	0	0	0	1	0	0	0
VIT_01s0010g00380	0.667	0	0	0.183	0	0.376	0.383	0.52	0.078	0	0.667
VIT_01s0010g00400	0.194	0.173	0.162	0.174	0.165	0.194	0.187	0.145	0.172	0.16	0.18
VIT_01s0010g00410	1	0	0	0	0	0	0	1	0	0	0
VIT_01s0010g00450	0.722	0.127	0	0.277	0.169	0.106	0	0.722	0.215	0	0
VIT_01s0010g00510	0.403	0.31	0.219	0.298	0.332	0.333	0.242	0.298	0.343	0.191	0.403
VIT_01s0010g00520	0.407	0.282	0.314	0.34	0.352	0.304	0.407	0.177	0.21	0.192	0.207
VIT_01s0010g00530	0.506	0.321	0.42	0.444	0.506	0.24	0.378	0.099	0.132	0.099	0
VIT_01s0010g00540	0.032	0.029	0.028	0.032	0.028	0.029	0.03	0.031	0.031	0.03	0.03
VIT_01s0010g00550	0.222	0.175	0.173	0.167	0.182	0.197	0.222	0.171	0.139	0.177	0.183
VIT_01s0010g00560	0.208	0.192	0.178	0.208	0.188	0.206	0.191	0.158	0.173	0.194	0.158
VIT_01s0010g00570	0.333	0.281	0.208	0.206	0.331	0.333	0.292	0.155	0.254	0.199	0.136
VIT_01s0010g00580	0.264	0.237	0.206	0.231	0.169	0.251	0.223	0.226	0.231	0.216	0.264
VIT_01s0010g00590	0.37	0.328	0.37	0.352	0.054	0.272	0.232	0.263	0.365	0.288	0.287
VIT_01s0010g00600	0.25	0.209	0.224	0.182	0.197	0.21	0.133	0.246	0.225	0.203	0.25
VIT_01s0010g00610	1	0	0	0	0	0	0	1	0	0	0
VIT_01s0010g00630	0.407	0.249	0.277	0.324	0	0.318	0.338	0.389	0.407	0.351	0.345
VIT_01s0010g00640	0.524	0.275	0.351	0.211	0.139	0.283	0.24	0.402	0.397	0.524	0.327
VIT_01s0010g00680	0.156	0.147	0.156	0.125	0.094	0.149	0.11	0.134	0.148	0.123	0.14
VIT_01s0010g00690	0.222	0.194	0.156	0.146	0.105	0.222	0.191	0.208	0.214	0.199	0.216
VIT_01s0010g00710	0.75	0.436	0.388	0	0	0	0	0.503	0.613	0.75	0
VIT_01s0010g00720	1	0	0	0	0	0	0	0	0	1	0
VIT_01s0010g00740	0.2	0.199	0.16	0.2	0.161	0.19	0.148	0.173	0.163	0.143	0.177
VIT_01s0010g00750	0.244	0.244	0.241	0.206	0.175	0.219	0.183	0.222	0.218	0.149	0.197
VIT_01s0010g00760	0.642	0.559	0.418	0	0	0.109	0.006	0.537	0.383	0.642	0.272
VIT_01s0010g00790	0.778	0.778	0	0	0	0.352	0	0	0.013	0.486	0.028
VIT_01s0010g00800	0.833	0.567	0	0	0	0	0	0.165	0.323	0.833	0
VIT_01s0010g00820	0.556	0.39	0.395	0.007	0.05	0.451	0	0.328	0.408	0.222	0.556
VIT_01s0010g00850	1	0	1	0	0	0	0	0	0	0	0
VIT_01s0010g00870	0.778	0	0	0	0	0	0	0.778	0.323	0	0.35
VIT_01s0010g00920	0.389	0.29	0.371	0.21	0	0.242	0.322	0.298	0.321	0.389	0.212
VIT_01s0010g00930	1	0	0	0	0	1	0	0	0	0	0
VIT_01s0010g00940	0.389	0.343	0.389	0.333	0	0.292	0.257	0.263	0.243	0.369	0.139
VIT_01s0010g00950	0.1	0.094	0.099	0.082	0.074	0.079	0.075	0.098	0.1	0.091	0.085
VIT_01s0010g00980	0.067	0.066	0.067	0.067	0.045	0.064	0.053	0.066	0.066	0.052	0.056
VIT_01s0010g00990	0.056	0.055	0.054	0.051	0.04	0.053	0.044	0.056	0.053	0.047	0.049
VIT_01s0010g01000	0.54	0.444	0.438	0.461	0.005	0.401	0	0.54	0.359	0	0.434
VIT_01s0010g01010	0.378	0.241	0.171	0.308	0.378	0.289	0.295	0.215	0.227	0.205	0.267
VIT_01s0010g01030	0.167	0.117	0.125	0.136	0.155	0.143	0.161	0.148	0.163	0.158	0.167
VIT_01s0010g01080	0.556	0.22	0.045	0.411	0.463	0.241	0.556	0.267	0.29	0.267	0.299
VIT_01s0010g01090	0.903	0.529	0	0	0	0	0	0.355	0	0.903	0
VIT_01s0010g01100	0.148	0.123	0.106	0.148	0.142	0.129	0.125	0.132	0.131	0.127	0.142
VIT_01s0010g01110	0.143	0.136	0.142	0.143	0.142	0.124	0.138	0.114	0.109	0.117	0.095
VIT_01s0010g01120	0.611	0.419	0.48	0.556	0.346	0.351	0.611	0.214	0.124	0.174	0.051
VIT_01s0010g01130	0.033	0.032	0.032	0.029	0.031	0.029	0.027	0.033	0.033	0.031	0.032
VIT_01s0010g01140	0.528	0.318	0.528	0.249	0.348	0.173	0.166	0.291	0.366	0.448	0.08
VIT_01s0010g01160	0.222	0.2	0.183	0.195	0.158	0.193	0.222	0.174	0.166	0.194	0.168
VIT_01s0010g01170	0.389	0.321	0.389	0.356	0	0.302	0.185	0.281	0.315	0.317	0.261
VIT_01s0010g01180	0.1	0.089	0.085	0.091	0.091	0.089	0.083	0.094	0.091	0.085	0.1
VIT_01s0010g01200	0.044	0.038	0.032	0.04	0.036	0.039	0.042	0.039	0.044	0.031	0.041
VIT_01s0010g01210	0.407	0.234	0.199	0.21	0.295	0.323	0.249	0.346	0.353	0.295	0.407
VIT_01s0010g01220	0.444	0.375	0.444	0.323	0.282	0.367	0.326	0.246	0.215	0.278	0.16
VIT_01s0010g01230	0.241	0.209	0.199	0.241	0.203	0.227	0.202	0.229	0.217	0.201	0.236
VIT_01s0010g01240	0.722	0.395	0.38	0.722	0.331	0.248	0	0.268	0.217	0.33	0.289
VIT_01s0010g01290	0.148	0.148	0.128	0.147	0.137	0.123	0.145	0.131	0.13	0.127	0.137
VIT_01s0010g01310	0.167	0.144	0.138	0.167	0.124	0.128	0.162	0.153	0.164	0.12	0.144
VIT_01s0010g01320	0.389	0.349	0.139	0.154	0.289	0.389	0	0.312	0.03	0.013	0.198
VIT_01s0010g01380	0.178	0.148	0.165	0.172	0.151	0.16	0.178	0.166	0.169	0.178	0.161
VIT_01s0010g01390	0.472	0.346	0.347	0.218	0.13	0.472	0.401	0.354	0.25	0	0.428
VIT_01s0010g01410	0.222	0.202	0.192	0.141	0.209	0.212	0.149	0.205	0.19	0.202	0.222
VIT_01s0010g01430	0.302	0.291	0.302	0.267	0.227	0.234	0.218	0.264	0.241	0.293	0.171
VIT_01s0010g01440	0.148	0.13	0.121	0.132	0.122	0.138	0.148	0.141	0.134	0.136	0.142
VIT_01s0010g01450	0.267	0.202	0.196	0.264	0.267	0.208	0.228	0.217	0.239	0.213	0.214
VIT_01s0010g01460	0.296	0.223	0.199	0.175	0.221	0.266	0.216	0.252	0.241	0.215	0.296
VIT_01s0010g01480	0.178	0.134	0.14	0.164	0.117	0.135	0.168	0.155	0.178	0.144	0.132
VIT_01s0010g01590	0.083	0.082	0.079	0.082	0.064	0.083	0.078	0.081	0.073	0.072	0.075
VIT_01s0010g01610	0.278	0.215	0.19	0.225	0.212	0.23	0.229	0.247	0.236	0.254	0.278
VIT_01s0010g01660	0.46	0.35	0.218	0.393	0.12	0.319	0.46	0.32	0.42	0.261	0.364
VIT_01s0010g01670	0.519	0.176	0.092	0.185	0.27	0.373	0.276	0.372	0.365	0.303	0.519
VIT_01s0010g01680	0.208	0.158	0.173	0.208	0.208	0.195	0.175	0.144	0.138	0.158	0.136
VIT_01s0010g01710	0.311	0.261	0.247	0.311	0.248	0.215	0.23	0.234	0.241	0.311	0.152
VIT_01s0010g01720	0.236	0.197	0.201	0.193	0.169	0.17	0.2	0.203	0.2	0.236	0.161
VIT_01s0010g01730	0.194	0.168	0.173	0.148	0.141	0.154	0.137	0.173	0.18	0.194	0.155
VIT_01s0010g01740	0.25	0.203	0.187	0.191	0.25	0.212	0.167	0.204	0.195	0.174	0.212
VIT_01s0010g01760	0.352	0.252	0.208	0.249	0.207	0.302	0.231	0.296	0.309	0.228	0.352
VIT_01s0010g01770	0.056	0.052	0.048	0.048	0.048	0.052	0.045	0.055	0.056	0.053	0.053
VIT_01s0010g01780	0.333	0.163	0.098	0.102	0.004	0.263	0.174	0.297	0.333	0.178	0.313
VIT_01s0010g01800	0.244	0.2	0.168	0.244	0.155	0.204	0.204	0.198	0.209	0.202	0.219
VIT_01s0010g01810	0.21	0.166	0.135	0.138	0.144	0.201	0.124	0.176	0.19	0.138	0.21
VIT_01s0010g01830	0.667	0.032	0	0.099	0	0.197	0	0.48	0.667	0	0.061
VIT_01s0010g01840	0.458	0.413	0.39	0.239	0.417	0.26	0.085	0.331	0.289	0.458	0.168
VIT_01s0010g01850	0.556	0.366	0	0.269	0	0.556	0	0.469	0.451	0	0.209
VIT_01s0010g01870	0.133	0.082	0.098	0.104	0.039	0.092	0.133	0.076	0.075	0.089	0.06
VIT_01s0010g01890	0.167	0.081	0.036	0.081	0.108	0.142	0.102	0.123	0.103	0.136	0.167
VIT_01s0010g01900	0.481	0.376	0.465	0.122	0	0.217	0	0.428	0.481	0.433	0.329
VIT_01s0010g01990	1	0	0	0	1	0	0	0	0	0	0
VIT_01s0010g02030	0.089	0.089	0.064	0.088	0.067	0.088	0.074	0.073	0.063	0.014	0.06
VIT_01s0010g02050	0.125	0.106	0.1	0.107	0.12	0.112	0.112	0.118	0.12	0.113	0.125
VIT_01s0010g02070	0.833	0.833	0	0.734	0	0.574	0	0	0	0	0
VIT_01s0010g02080	0.175	0.175	0.152	0.148	0.153	0.171	0.165	0.165	0.154	0.161	0.156
VIT_01s0010g02090	0.519	0.312	0.379	0.16	0.268	0.429	0	0.473	0.519	0.106	0.483
VIT_01s0010g02100	0.728	0.22	0.038	0	0.053	0.473	0	0.596	0.543	0	0.728
VIT_01s0010g02140	0.178	0.155	0.178	0.137	0.142	0.142	0.15	0.16	0.151	0.162	0.165
VIT_01s0010g02150	0.578	0.199	0.11	0.21	0.578	0.285	0.447	0.297	0.312	0.266	0.4
VIT_01s0010g02160	0.389	0.299	0.303	0.319	0.301	0.333	0.389	0.26	0.255	0.277	0.234
VIT_01s0010g02170	0.413	0.317	0.382	0.274	0.162	0.323	0.413	0.265	0.243	0.266	0.215
VIT_01s0010g02180	0.204	0.179	0.195	0.182	0.196	0.173	0.204	0.191	0.187	0.18	0.155
VIT_01s0010g02190	0.963	0	0	0	0.963	0	0	0	0	0.091	0
VIT_01s0010g02200	0.244	0.176	0.243	0.229	0.174	0.206	0.16	0.192	0.17	0.244	0.19
VIT_01s0010g02210	0.309	0.291	0.207	0.271	0.17	0.309	0.122	0.228	0.197	0.189	0.208
VIT_01s0010g02220	0.397	0.312	0.313	0.341	0.245	0.348	0.096	0.34	0.312	0.397	0.267
VIT_01s0010g02230	0.444	0.372	0.259	0.211	0	0.444	0	0.334	0.253	0.391	0.158
VIT_01s0010g02240	0.759	0	0	0	0	0.293	0	0.641	0.562	0.27	0.759
VIT_01s0010g02250	1	0	0	0	0	1	0	0	0	0	0
VIT_01s0010g02260	0.42	0.288	0.288	0.295	0.331	0.285	0.42	0.235	0.194	0.253	0.21
VIT_01s0010g02270	0.852	0.077	0	0	0.073	0	0	0	0.105	0.852	0.362
VIT_01s0010g02280	0.178	0.156	0.178	0.151	0.12	0.15	0.124	0.139	0.143	0.156	0.135
VIT_01s0010g02290	0.403	0.311	0.403	0.201	0.34	0.266	0.289	0.227	0.255	0.269	0.19
VIT_01s0010g02310	0.133	0.104	0.103	0.098	0.078	0.113	0.096	0.124	0.133	0.106	0.118
VIT_01s0010g02320	0.989	0	0	0	0	0.054	0.989	0	0	0	0
VIT_01s0010g02340	1	0	0	0	0	0	0	1	0	0	0
VIT_01s0010g02350	0.185	0.175	0.178	0.177	0.151	0.155	0.178	0.175	0.18	0.185	0.158
VIT_01s0010g02360	0.389	0.224	0.247	0.297	0.101	0.307	0.174	0.342	0.352	0.308	0.389
VIT_01s0010g02370	0.247	0.19	0.173	0.189	0.247	0.196	0.182	0.202	0.197	0.179	0.212
VIT_01s0010g02380	0.264	0.204	0.21	0.168	0.264	0.21	0.154	0.235	0.231	0.228	0.222
VIT_01s0010g02390	0.049	0.047	0.049	0.045	0.036	0.046	0.038	0.045	0.046	0.046	0.048
VIT_01s0010g02400	0.903	0	0	0	0.575	0	0	0.411	0	0.903	0
VIT_01s0010g02410	0.204	0.181	0.198	0.176	0.142	0.204	0.149	0.143	0.167	0.18	0.172
VIT_01s0010g02420	0.175	0.151	0.163	0.147	0.175	0.16	0.126	0.166	0.161	0.168	0.151
VIT_01s0010g02430	0.593	0.183	0.005	0.088	0.227	0.391	0.166	0.464	0.407	0.337	0.593
VIT_01s0010g02440	0.833	0.833	0.287	0	0	0.814	0	0	0	0	0.502
VIT_01s0010g02450	0.907	0.379	0.009	0	0.294	0	0	0	0	0.907	0
VIT_01s0010g02460	0.383	0.218	0.312	0.261	0.223	0.144	0.125	0.383	0.231	0.286	0.357
VIT_01s0010g02470	0.167	0.06	0.115	0.037	0.101	0.134	0.061	0.132	0.109	0.109	0.167
VIT_01s0010g02480	0.472	0.227	0.269	0.296	0.157	0.24	0.244	0.373	0.472	0.331	0.403
VIT_01s0010g02490	0.978	0	0.093	0.129	0.978	0	0	0	0	0	0
VIT_01s0010g02500	1	0	0	0	0	1	0	0	0	0	0
VIT_01s0010g02520	0.847	0	0	0	0	0.847	0	0.499	0	0	0.793
VIT_01s0010g02530	0.278	0.243	0.278	0.217	0.271	0.238	0.25	0.195	0.19	0.2	0.205
VIT_01s0010g02540	0.417	0.249	0.225	0.39	0.231	0.316	0.417	0.375	0	0.298	0.052
VIT_01s0010g02550	0.025	0.024	0.023	0.024	0.021	0.024	0.023	0.025	0.024	0.024	0.023
VIT_01s0010g02560	0.806	0.335	0.088	0.361	0	0.806	0	0.047	0	0	0.208
VIT_01s0010g02570	0.267	0.217	0.22	0.236	0.21	0.261	0.267	0.187	0.201	0.201	0.238
VIT_01s0010g02580	0.333	0.256	0.233	0.248	0.333	0.216	0.217	0.268	0.261	0.263	0.267
VIT_01s0010g02590	0.611	0.084	0	0	0.288	0.343	0.323	0.444	0.423	0.36	0.611
VIT_01s0010g02600	0.2	0.184	0.181	0.184	0.2	0.18	0.172	0.183	0.178	0.175	0.185
VIT_01s0010g02610	0.127	0.109	0.11	0.118	0.088	0.107	0.127	0.117	0.122	0.106	0.11
VIT_01s0010g02620	0.153	0.132	0.115	0.101	0.153	0.135	0.108	0.14	0.143	0.142	0.15
VIT_01s0010g02630	1	0	0	0	0	0	1	0	0	0	0
VIT_01s0010g02640	1	0	0	0	1	0	0	0	0	0	0
VIT_01s0010g02660	1	0	0	0	1	0	0	0	0	0	0
VIT_01s0010g02670	0.089	0.08	0.086	0.089	0.089	0.081	0.08	0.071	0.078	0.077	0.076
VIT_01s0010g02680	0.556	0	0.226	0.556	0.356	0	0.236	0.377	0.4	0.472	0.128
VIT_01s0010g02690	0.694	0	0	0	0.209	0.302	0.044	0.478	0.49	0.145	0.694
VIT_01s0010g02700	1	0	0	1	0	0	0	0	0	0	0
VIT_01s0010g02740	0.528	0.109	0.326	0.289	0.24	0.306	0.076	0.349	0.423	0.356	0.528
VIT_01s0010g02750	0.383	0.335	0.383	0.22	0.007	0.254	0.144	0.291	0.216	0.168	0.329
VIT_01s0010g02760	0.181	0.166	0.167	0.181	0.161	0.174	0.166	0.151	0.149	0.142	0.149
VIT_01s0010g02770	0.194	0.145	0.115	0.168	0.159	0.153	0.151	0.166	0.158	0.194	0.18
VIT_01s0010g02780	0.148	0.109	0.105	0.105	0.088	0.136	0.118	0.126	0.124	0.127	0.148
VIT_01s0010g02790	0.467	0.467	0.396	0.31	0.249	0.232	0	0.312	0.289	0.39	0.351
VIT_01s0010g02810	0.333	0.247	0.277	0.165	0.289	0.229	0.237	0.327	0.333	0.275	0.249
VIT_01s0010g02820	0.222	0.222	0.184	0.158	0.197	0.209	0.213	0.213	0.196	0.16	0.206
VIT_01s0010g02840	0.889	0.345	0	0	0	0.889	0	0	0	0	0
VIT_01s0010g02870	0.5	0.5	0.28	0.288	0.171	0.227	0.28	0.417	0.3	0.29	0.292
VIT_01s0010g02890	0.222	0.184	0.165	0.167	0.185	0.155	0.172	0.222	0.22	0.202	0.161
VIT_01s0010g02900	0	0	0	0	0	0	0	0	0	0	0
VIT_01s0010g02910	0.667	0.262	0.311	0.277	0	0.251	0.667	0.398	0.324	0.337	0.288
VIT_01s0010g02920	0.139	0.129	0.127	0.12	0.127	0.132	0.132	0.139	0.133	0.134	0.135
VIT_01s0010g02930	0.578	0.495	0.371	0.076	0	0.434	0	0.442	0.22	0.578	0.218
VIT_01s0010g02940	0.691	0.559	0.275	0	0	0.439	0	0.497	0.059	0.691	0.322
VIT_01s0010g02950	0.746	0.487	0.383	0	0	0.398	0	0.541	0.126	0.746	0
VIT_01s0010g02960	0.944	0	0	0	0	0	0	0.129	0	0.944	0
VIT_01s0010g02970	0.857	0.327	0.036	0	0	0.05	0	0.528	0.123	0.857	0
VIT_01s0010g02980	0.944	0	0	0	0	0	0	0.21	0	0.944	0
VIT_01s0010g03000	1	0	0	0	0	0	0	0	0	1	0
VIT_01s0010g03010	0.722	0.692	0.28	0	0	0	0	0.6	0	0.722	0
VIT_01s0010g03020	0.711	0.616	0.438	0	0	0.152	0	0.563	0.013	0.711	0
VIT_01s0010g03040	0.714	0.643	0.433	0	0	0.3	0	0.639	0	0.714	0
VIT_01s0010g03050	0.1	0.091	0.09	0.1	0.091	0.095	0.097	0.092	0.087	0.09	0.098
VIT_01s0010g03060	0.685	0.165	0	0.406	0.544	0.47	0	0.685	0.281	0	0.491
VIT_01s0010g03100	1	0	0	0	0	0	0	1	0	0	0
VIT_01s0010g03120	1	0	0	0	1	0	0	0	0	0	0
VIT_01s0010g03170	0.417	0.272	0.279	0.375	0.417	0.36	0.277	0.175	0.291	0.354	0.278
VIT_01s0010g03190	0.833	0	0	0.833	0.056	0	0	0	0.408	0	0.179
VIT_01s0010g03210	0.778	0	0.245	0	0	0	0	0.139	0	0.778	0
VIT_01s0010g03230	1	0	0	0	0	0	0	0	0	1	0
VIT_01s0010g03290	0.254	0.217	0.208	0.254	0.252	0.187	0.246	0.203	0.247	0.238	0.196
VIT_01s0010g03300	0.27	0.233	0.228	0.232	0.247	0.242	0.27	0.226	0.226	0.204	0.23
VIT_01s0010g03310	0.167	0.152	0.141	0.138	0.147	0.157	0.144	0.157	0.158	0.147	0.167
VIT_01s0010g03320	0.296	0.155	0.18	0.231	0.296	0.183	0.266	0.202	0.208	0.266	0.17
VIT_01s0010g03330	0.289	0.161	0.21	0.24	0.289	0.183	0.275	0.22	0.213	0.275	0.159
VIT_01s0010g03350	0.089	0.072	0.083	0.085	0.083	0.089	0.084	0.077	0.083	0.057	0.089
VIT_01s0010g03360	0.122	0.102	0.1	0.112	0.122	0.108	0.121	0.104	0.098	0.112	0.099
VIT_01s0010g03370	0.022	0.02	0.017	0.019	0.018	0.02	0.021	0.02	0.02	0.019	0.022
VIT_01s0010g03380	0.011	0.009	0.008	0.01	0.009	0.01	0.011	0.01	0.01	0.01	0.011
VIT_01s0010g03390	0.489	0.263	0.306	0.281	0.247	0.252	0.489	0.222	0.219	0.205	0.25
VIT_01s0010g03400	0.389	0.275	0.31	0.353	0.313	0.241	0.389	0.241	0.277	0.232	0.214
VIT_01s0010g03410	0.778	0	0	0	0	0	0	0.038	0.055	0	0.778
VIT_01s0010g03470	0.975	0	0	0	0.975	0	0	0	0	0	0.26
VIT_01s0010g03490	0.972	0	0.14	0	0.972	0	0	0	0	0	0
VIT_01s0010g03510	0.963	0	0	0	0.963	0	0	0	0	0	0.062
VIT_01s0010g03530	0.481	0.405	0.091	0.379	0.455	0.417	0.27	0.38	0.303	0	0.481
VIT_01s0010g03540	0.778	0.357	0.111	0.436	0.206	0.371	0	0.778	0.33	0.023	0.334
VIT_01s0010g03550	0.722	0	0	0	0.248	0.299	0.035	0.465	0.562	0.262	0.722
VIT_01s0010g03560	0.833	0.454	0	0	0	0	0	0.82	0.833	0	0
VIT_01s0010g03570	0.278	0.223	0.211	0.226	0.171	0.246	0.207	0.257	0.238	0.23	0.278
VIT_01s0010g03600	0.011	0.01	0.011	0.01	0.009	0.01	0.008	0.011	0.011	0.011	0.01
VIT_01s0010g03610	0	0	0	0	0	0	0	0	0	0	0
VIT_01s0010g03620	0.133	0.116	0.133	0.083	0.03	0.083	0.061	0.115	0.124	0.124	0.09
VIT_01s0010g03630	0.222	0.222	0.181	0.208	0.188	0.204	0.212	0.202	0.161	0.173	0.186
VIT_01s0010g03640	0.111	0.104	0.111	0.1	0.091	0.089	0.088	0.09	0.089	0.088	0.069
VIT_01s0010g03650	0.111	0.101	0.091	0.102	0.088	0.108	0.09	0.107	0.111	0.084	0.111
VIT_01s0010g03660	0.236	0.205	0.236	0.191	0.18	0.212	0.181	0.181	0.201	0.186	0.179
VIT_01s0010g03680	0.611	0.164	0.271	0.264	0.611	0.201	0.541	0.274	0.287	0.511	0.111
VIT_01s0010g03690	0.311	0.187	0.194	0.207	0.311	0.24	0.214	0.263	0.26	0.23	0.285
VIT_01s0010g03700	0	0	0	0	0	0	0	0	0	0	0
VIT_01s0010g03710	0.333	0.188	0.188	0.257	0.021	0.245	0.159	0.317	0.333	0.326	0.328
VIT_01s0010g03720	0.889	0	0	0	0	0.889	0	0	0	0	0.455
VIT_01s0010g03730	0.153	0.114	0.118	0.124	0.142	0.114	0.117	0.144	0.136	0.153	0.124
VIT_01s0010g03740	0.222	0.197	0.222	0.194	0.167	0.193	0.207	0.202	0.202	0.195	0.187
VIT_01s0010g03750	0	0	0	0	0	0	0	0	0	0	0
VIT_01s0010g03760	0.156	0.138	0.145	0.152	0.151	0.148	0.156	0.155	0.152	0.146	0.144
VIT_01s0010g03770	0.206	0.158	0.173	0.192	0.173	0.168	0.206	0.149	0.147	0.193	0.116
VIT_01s0010g03780	0.185	0.169	0.175	0.176	0.121	0.152	0.142	0.185	0.175	0.185	0.159
VIT_01s0010g03790	0	0	0	0	0	0	0	0	0	0	0
VIT_01s0010g03800	0.444	0.256	0.344	0.4	0.444	0.219	0.359	0.234	0.255	0.316	0.212
VIT_01s0010g03810	0.741	0.513	0	0.741	0	0	0	0.3	0	0.395	0.63
VIT_01s0010g03830	0	0	0	0	0	0	0	0	0	0	0
VIT_01s0010g03840	1	1	0	0	0	0	0	0	0	0	0
VIT_01s0010g03850	0.222	0.203	0.203	0.183	0.128	0.2	0.13	0.21	0.205	0.213	0.222
VIT_01s0010g03860	0.044	0.044	0.035	0.036	0.043	0.041	0.043	0.042	0.037	0.042	0.037
VIT_01s0010g03870	0.58	0.2	0.201	0.238	0.297	0.37	0.191	0.58	0.266	0.258	0.393
VIT_01s0010g03880	0.078	0.073	0.072	0.06	0.078	0.066	0.059	0.07	0.064	0.066	0.058
VIT_01s0010g03890	0.156	0.144	0.156	0.105	0.074	0.124	0.067	0.152	0.152	0.154	0.14
VIT_01s0010g03900	0	0	0	0	0	0	0	0	0	0	0
VIT_01s0010g03910	0.432	0.387	0.432	0.301	0	0.338	0.175	0.322	0.321	0.411	0.145
VIT_01s0010g03920	0.056	0.052	0.049	0.056	0.052	0.052	0.05	0.05	0.05	0.052	0.053
VIT_01s0010g03930	0.689	0.445	0.312	0.185	0	0.211	0.089	0.446	0.312	0.689	0
VIT_01s0010g03940	0.143	0.116	0.13	0.132	0.112	0.143	0.097	0.116	0.118	0.138	0.122
VIT_01s0010g03950	0.111	0.095	0.106	0.065	0.095	0.092	0.061	0.094	0.111	0.083	0.098
VIT_01s0010g03960	1	0	0	0	0	0	1	0	0	0	0
VIT_01s0010g03980	0.222	0.171	0.136	0.188	0.177	0.203	0.101	0.222	0.182	0.183	0.209
VIT_01s0010g03990	0.963	0	0	0	0.963	0	0.341	0	0	0	0
VIT_01s0010g04010	0.963	0	0	0	0.963	0	0.263	0	0	0	0
VIT_01s0011g00010	0.889	0	0	0	0	0.889	0.047	0	0	0	0
VIT_01s0011g00030	0.685	0.685	0.485	0.244	0.24	0.435	0.107	0.14	0.286	0.337	0
VIT_01s0011g00050	0.222	0.191	0.189	0.191	0.179	0.191	0.164	0.208	0.207	0.222	0.197
VIT_01s0011g00060	0.322	0.273	0.226	0.226	0.216	0.256	0	0.322	0.302	0.262	0.256
VIT_01s0011g00070	0.19	0.168	0.156	0.15	0.133	0.179	0.129	0.18	0.189	0.159	0.19
VIT_01s0011g00080	0.467	0.434	0.35	0.311	0	0.433	0	0.411	0.467	0.382	0.245
VIT_01s0011g00100	0.589	0.589	0.496	0.319	0.199	0.214	0.074	0.498	0.055	0	0
VIT_01s0011g00110	0.311	0.291	0.156	0.272	0.164	0.311	0.129	0.268	0.221	0.172	0.185
VIT_01s0011g00120	0.556	0.556	0.51	0.323	0	0.315	0	0.535	0.289	0.333	0.011
VIT_01s0011g00130	0.54	0.52	0.489	0	0	0.54	0.051	0.497	0.22	0.527	0
VIT_01s0011g00140	0.733	0.445	0.277	0.417	0.125	0.733	0.287	0	0	0	0
VIT_01s0011g00150	0.778	0	0	0	0	0.045	0	0.267	0.1	0.217	0.778
VIT_01s0011g00160	0.089	0.074	0.068	0.077	0.06	0.069	0.089	0.074	0.079	0.073	0.072
VIT_01s0011g00190	1	0	0	0	0	0	1	0	0	0	0
VIT_01s0011g00210	0.078	0.068	0.064	0.075	0.078	0.07	0.078	0.066	0.068	0.067	0.071
VIT_01s0011g00220	0.296	0.246	0.244	0.238	0.132	0.218	0.257	0.247	0.258	0.296	0.188
VIT_01s0011g00230	0.111	0.104	0.09	0.082	0.079	0.111	0.092	0.09	0.094	0.058	0.098
VIT_01s0011g00240	0.4	0.297	0.286	0.23	0.151	0.39	0.208	0.327	0.321	0.294	0.4
VIT_01s0011g00250	0.173	0.138	0.127	0.149	0.121	0.134	0.153	0.159	0.155	0.168	0.173
VIT_01s0011g00270	0.125	0.104	0.121	0.115	0.113	0.124	0.098	0.112	0.118	0.109	0.125
VIT_01s0011g00280	1	0	0	0	0	0	0	1	0	0	0
VIT_01s0011g00290	0.403	0.27	0.26	0.276	0.182	0.403	0.273	0.275	0.276	0.299	0.351
VIT_01s0011g00300	0	0	0	0	0	0	0	0	0	0	0
VIT_01s0011g00350	0.889	0.83	0	0	0	0	0	0.889	0	0	0
VIT_01s0011g00370	0	0	0	0	0	0	0	0	0	0	0
VIT_01s0011g00380	0.759	0.459	0.553	0	0	0.02	0	0.5	0.151	0.759	0.196
VIT_01s0011g00390	0.25	0.241	0.204	0.225	0.182	0.25	0.213	0.186	0.17	0.199	0.22
VIT_01s0011g00400	0.153	0.141	0.112	0.128	0.122	0.135	0.133	0.137	0.13	0.111	0.153
VIT_01s0011g00410	0.319	0.274	0.271	0.181	0.242	0.253	0.095	0.315	0.27	0.256	0.319
[truncated: 20,095 more rows]

## Sheet: Calyx_BA
Gene ID	tau	functional annotation	Arabidopsis ID	localization
VIT_05s0029g00050	0.889	BHLH transcription factor FMA (FAMA)	AT3G24140	nuclear;10
VIT_13s0064g01060	1	No transmitting tract	AT3G57670	nuclear;14
VIT_14s0081g00730	1	Ethylene response factor ERF1	AT3G23240	nuclear;12.5
VIT_08s0058g00240	1	Myb family	AT2G38300	nuclear;10
VIT_19s0027g01120	1	Lateral organ boundaries protein 4	AT1G31320	chloroplast;11
VIT_17s0000g09010	0.956	Lateral organ boundaries 3	AT5G63090	chloroplast;7|nuclear;6
VIT_18s0041g02140	0.852	MADS-box agamous-like 12	AT1G71692	nuclear;8
VIT_02s0033g00450	0.869	Myb VvMYBA3 [Vitis vinifera]	AT1G66380	nuclear;10
VIT_14s0083g00150	0.852	TCP family transcription factor 1	0	nuclear;13
VIT_04s0008g05750	1	WRKY DNA-binding protein 18	AT4G31800	nuclear;12
VIT_13s0067g03130	1	WRKY DNA-binding protein 55	AT2G40740	nuclear;14
VIT_17s0000g00810	0.963	Zinc finger homeobox 33	AT1G75240	nuclear;6|chloroplast;5|cytoskeleton/nuclear;3|nuclear/plasma membrane;3|mitochondria;3|cytosol/nuclear;3
VIT_00s0174g00070	1	Ankyrin repeat protein	0	plasma membrane;12
VIT_00s0189g00100	1	No hit	0	0
VIT_00s0238g00120	1	No hit	0	nuclear;5.5|cytosol/nuclear;5.5|cytosol;4.5|chloroplast;3
VIT_00s0245g00010	1	Integral membrane protein	AT4G27870	cytoskeleton;6|vacuolar membrane;3.5|cytoskeleton/plasma membrane;3|cytoskeleton/nuclear;3|endoplasmic reticulum/vacuolar membrane;3|cytosol;3
VIT_00s0250g00050	1	ARF GTPase activator, ARF-GAP Domain 6	AT3G53710	chloroplast;10
VIT_00s0357g00130	1	Annexin ANN6	0	cytosol;5|nuclear;4|cytoskeleton/nuclear;2|chloroplast/mitochondria;2|mitochondria;2|chloroplast;2
VIT_00s0868g00030	1	Unknown protein	AT4G21310	vacuolar membrane;8
VIT_00s2255g00010	1	Tobamovirus multiplication 1	0	chloroplast;6|cytosol;3
VIT_00s2659g00010	1	CRK10 (cysteine-rich RLK10)	0	chloroplast;9
VIT_01s0010g03840	1	No hit	0	0
VIT_01s0011g02580	1	No hit	0	0
VIT_01s0011g03000	1	No hit	0	nuclear;5|mitochondria;2|chloroplast;2|chloroplast/mitochondria;2
VIT_01s0026g01180	1	No hit	0	nuclear;6.5|cytosol/nuclear;5.5
VIT_01s0026g02330	1	Phytochrome kinase substrate	AT2G02950	nuclear;14
VIT_01s0146g00210	1	Auxin responsive SAUR protein	0	nuclear;7|cytosol;4
VIT_01s0182g00140	1	PHO1-like protein	AT1G14040	plasma membrane;12
VIT_02s0154g00380	1	Unknown	0	extracellular;4|chloroplast;4|endoplasmic reticulum;2|vacuolar membrane;1|mitochondria;1|cytosol/nuclear;1|endoplasmic reticulum/plasma membrane;1|nuclear;1|cytosol;1
VIT_02s0234g00030	1	No hit	0	chloroplast;7|nuclear;4
VIT_03s0038g03390	1	Unknown protein	AT2G17080	nuclear;8
VIT_03s0063g02070	1	No hit	0	cytosol;6|chloroplast;4|cytosol/endoplasmic reticulum;3|cytosol/peroxisome;3|cytosol/plasma membrane;3|nuclear;3
VIT_03s0063g02350	1	Organ-specific protein S2	0	extracellular;9
VIT_03s0088g00690	1	Pathogenesis-related protein 1 precursor (PRP 1)	AT1G50060	chloroplast;6|cytosol;4
VIT_03s0167g00220	1	MEK1	AT4G26070	nuclear;7|chloroplast;5
VIT_04s0008g04510	1	Potassium channel K+ rectifying channel 1	AT4G32650	plasma membrane;3|cytosol/plasma membrane;3|nuclear/plasma membrane;3|nuclear;3|cytosol/nuclear;3|cytosol;3
VIT_04s0023g00500	1	Auxin-induced protein 15A	0	mitochondria;6|cytosol/mitochondria;3|nuclear;3
VIT_05s0020g01760	1	Glutaredoxin-like protein	AT3G21460	chloroplast;5|mitochondria;4|vacuolar membrane;3
VIT_05s0020g03220	1	S-receptor kinase	AT5G60900	cytosol;11
VIT_05s0020g04850	1	H1flk	AT1G04280	chloroplast;12
VIT_05s0062g00700	1	UDP-glucose:flavonoid 7-O-glucosyltransferase	AT4G15550	chloroplast;11
VIT_05s0165g00160	1	Ankyrin repeat	AT4G03500	plasma membrane;5|cytosol/plasma membrane;4|nuclear;4
VIT_06s0004g03930	1	Leucine-rich repeat protein kinase	AT3G46280	plasma membrane;11
VIT_06s0004g06430	1	Receptor ser/thr protein kinase	AT3G09010	chloroplast;5|chloroplast/mitochondria;3|endoplasmic reticulum;3|cytosol/endoplasmic reticulum;2|plasma membrane;2|nuclear/plasma membrane;2|nuclear;2
VIT_06s0009g01870	1	No hit	0	0
VIT_06s0080g01130	1	No hit	0	0
VIT_07s0031g01720	1	Ras-related protein Rab-7A	AT4G09720	chloroplast;13
VIT_07s0129g00710	1	CYP81E1 Isoflavone 2'-hydroxylase	AT4G37360	chloroplast;11
VIT_07s0130g00100	1	Auxin responsive SAUR protein	0	chloroplast;8
VIT_08s0040g01930	1	Unknown protein	AT1G16670	nuclear;5.5|cytosol;5|nuclear/plasma membrane;3.5
VIT_09s0070g00540	1	Oxidoreductase, zinc-binding dehydrogenase family	0	nuclear;7
VIT_09s0070g00620	1	Leucine-rich repeat family protein	AT5G19820	nuclear;7|cytoskeleton/nuclear;4|cytosol;4
VIT_10s0523g00050	1	Extracellular ligand-gated ion channel	AT3G20300	plasma membrane;6|mitochondria/plasma membrane;3|cytoskeleton/plasma membrane;3|endoplasmic reticulum;3
VIT_11s0016g01610	1	Unknown	0	cytosol;7|nuclear;6|nuclear/plasma membrane;4.5
VIT_11s0037g01350	1	Ankyrin	AT3G18670	vacuolar membrane;6|plasma membrane;3|endoplasmic reticulum/plasma membrane;3|endoplasmic reticulum;3
VIT_11s0052g01360	1	No hit	0	chloroplast;9
VIT_11s0065g01130	1	Sucrose synthase 2	0	0
VIT_12s0055g01030	1	Peroxidase	AT5G64120	chloroplast;12
VIT_12s0055g01290	1	No hit	0	0
VIT_12s0134g00020	1	Isoprene synthase	AT3G25830	chloroplast;7|mitochondria;4
VIT_13s0067g02050	1	Unknown protein	AT2G40390	chloroplast;8|nuclear;5
VIT_13s0175g00110	1	Unknown	0	chloroplast;8|mitochondria;5
VIT_14s0006g03180	1	CXE carboxylesterase CXE17	AT5G16080	cytosol;9
VIT_14s0108g00300	1	Leucine Rich Repeat receptor-like kinase	AT4G08850	plasma membrane;10
VIT_15s0024g01830	1	CYP706A12	AT5G36110	chloroplast;8
VIT_15s0046g00850	1	Unknown	0	nuclear;4|chloroplast;4|chloroplast/mitochondria;2|nuclear/plasma membrane;2|extracellular;2|cytosol;2
VIT_15s0046g01150	1	Leucoanthocyanidin reductase	0	nuclear;6|cytosol/nuclear;6|cytosol;6
VIT_15s0046g02360	1	Unknown	0	cytosol;10
VIT_16s0022g02470	1	Cationic peroxidase	AT5G51890	chloroplast;6|extracellular;5
VIT_16s0098g00030	1	Receptor kinase LRK10	AT5G38280	cytosol;9
VIT_16s0098g00740	1	Ovate family protein 10 OFP10	0	chloroplast;9
VIT_17s0000g06780	1	Dimethylaniline monooxygenase	AT5G07800	chloroplast;7
VIT_18s0001g01960	1	RKF3 (receptor-like kinase IN in flowers 3)	AT1G11050	plasma membrane;9.5
VIT_18s0001g06320	1	Cupin, RmlC-type	AT1G18490	nuclear;7|cytosol;6
VIT_18s0001g06940	1	Purine permease 1 (PUP1)	AT1G28230	cytosol;5|peroxisome;4|cytosol/plasma membrane;4
VIT_18s0001g08900	1	No hit	0	0
VIT_18s0001g10640	1	No hit	0	mitochondria;5|nuclear;4|cytosol;2
VIT_18s0001g13720	1	BPC6/BBR/BPC6/BPC6	AT5G42520	plasma membrane;4|Golgi apparatus/plasma membrane;3|cytosol/plasma membrane;3|extracellular;3
VIT_18s0041g01340	1	R protein L6	AT5G17680	nuclear;10
VIT_18s0072g00140	1	CRK1 protein	AT1G54610	cytosol;7
VIT_18s0075g00280	1	Branched-chain amino acid aminotransferase	0	chloroplast;8
VIT_18s0075g00800	1	TIR-NBS disease resistance	AT5G46450	nuclear;7
VIT_18s0089g01150	1	Wall-associated kinase 2 (WAK2)	AT1G16260	vacuolar membrane;6|nuclear;3
VIT_19s0014g00820	1	No hit	0	nuclear;4.5|chloroplast/mitochondria;4|mitochondria;4|chloroplast;4
VIT_19s0015g00290	1	No hit	0	chloroplast;9
VIT_19s0015g00800	1	EMB2734 (embryo defective 2734) lyase	AT5G19820	chloroplast;5|nuclear;4|cytosol/nuclear;4|cytosol;4
VIT_19s0093g00320	1	Glutathione S-transferase 25 GSTU25	AT1G17180	cytosol;11
VIT_13s0106g00350	0.988	Lipase GDSL	AT5G03610	cytosol;5|endoplasmic reticulum/plasma membrane;3.5|endoplasmic reticulum;3.5|cytosol/peroxisome;2.5|plasma membrane;2.5
VIT_09s0018g00300	0.978	N-acetyltransferase hookless1 HLS1	AT4G37580	cytosol;10
VIT_14s0066g01960	0.978	Metalloendoproteinase 1 precursor	AT3G01360	extracellular;4|chloroplast;4|cytosol;2|vacuolar membrane;1|endoplasmic reticulum;1|mitochondria;1|endoplasmic reticulum/vacuolar membrane;1|cytosol/peroxisome;1|cytosol/plasma membrane;1|nuclear;1
VIT_18s0001g03170	0.975	Nodulin MtN21 family	AT4G08290	chloroplast;9
VIT_07s0005g00480	0.972	Pectinesterase inhibitor	AT3G62820	extracellular;8
VIT_01s0011g02620	0.963	No hit	0	chloroplast;7
VIT_03s0038g03090	0.963	Catechol O-methyltransferase	AT4G35160	cytosol;10
VIT_03s0063g02400	0.963	No hit	0	chloroplast;5|plasma membrane;3.5|chloroplast/mitochondria;3.5|endoplasmic reticulum/plasma membrane;3|mitochondria;2
VIT_04s0008g07220	0.963	Chloroplast nucleoid DNA binding protein	AT5G10770	nuclear;9.5
VIT_13s0064g00940	0.963	ferric reductase defective 3	AT3G08040	plasma membrane;9
VIT_15s0046g00520	0.963	Wax synthase	AT5G53390	cytosol;10
VIT_07s0005g03140	0.956	Aspartyl protease	AT2G03200	chloroplast;10
VIT_18s0001g03160	0.951	Nodulin MtN21 family	AT1G21890	chloroplast;6.5|plasma membrane;4|chloroplast/mitochondria;4
VIT_00s0230g00020	0.944	No hit	0	0
VIT_01s0011g02520	0.944	EXS family protein / ERD1/XPR1/SYG1	AT1G68740	plasma membrane;8
VIT_01s0146g00090	0.944	11-beta-hydroxysteroid dehydrogenase	AT5G50700	cytosol;6|vacuolar membrane;4
VIT_02s0025g04290	0.944	Thaumatin	0	chloroplast;10
VIT_02s0025g04440	0.944	DREB sub A-4 of ERF/AP2 transcription factor	AT1G12630	nuclear;6|mitochondria;4|cytosol/nuclear;4
VIT_04s0008g00120	0.944	Chitinase precursor	AT3G12500	chloroplast;10
VIT_04s0008g00420	0.944	Clavata1 receptor kinase (CLV1)	AT5G25930	plasma membrane;12
VIT_05s0020g01750	0.944	Glutaredoxin	AT5G18600	cytosol;13
VIT_06s0004g08320	0.944	No hit	0	0
VIT_09s0002g03020	0.944	FRK1 (FLG22-induced receptor-like kinase 1)	AT4G29990	chloroplast;10
VIT_09s0070g00640	0.944	Disease resistance protein	AT1G74190	nuclear;8
VIT_10s0003g03400	0.944	No hit	0	chloroplast;10
VIT_12s0055g01010	0.944	Peroxidase	AT5G64120	chloroplast;14
VIT_15s0048g01960	0.944	CYP87A3	AT1G12740	cytosol;10
VIT_18s0041g01270	0.937	Amino acid permease 2	AT5G09220	plasma membrane;6|endoplasmic reticulum;5
VIT_03s0091g00510	0.926	Unknown	0	mitochondria;5|cytosol;5|chloroplast;3|cytosol/nuclear;3
VIT_07s0005g01550	0.926	Polygalacturonase PG1	AT3G26610	extracellular;4|chloroplast;4|nuclear;3|endoplasmic reticulum;1|mitochondria;1|plasma membrane;1|mitochondria/plasma membrane;1|endoplasmic reticulum/plasma membrane;1
VIT_09s0070g00020	0.926	Binding	AT4G31880	nuclear;5.5|chloroplast;5|cytosol/nuclear;3.5
VIT_09s0096g00960	0.926	Binding	AT4G31880	chloroplast;5|extracellular;3|cytosol;3
VIT_19s0014g00800	0.926	No hit	0	0
VIT_00s0463g00040	0.917	No hit	0	0
VIT_03s0063g02370	0.917	Unknown	0	vacuolar membrane;5|endoplasmic reticulum/vacuolar membrane;3|chloroplast;3|chloroplast/mitochondria;2|extracellular;2
VIT_04s0008g07130	0.917	Chloroplast nucleoid DNA binding protein	AT5G10770	nuclear;11.5
VIT_13s0047g00020	0.917	ZIF1 (zinc induced facilitator 1); carbohydrate transporter	AT5G13740	chloroplast;5|plasma membrane;3|mitochondria;2|nuclear;2|cytosol/nuclear;2|cytosol;2
VIT_15s0048g01950	0.917	CYP87A3	AT1G12740	chloroplast;6.5|chloroplast/mitochondria;6|mitochondria;4.5
VIT_01s0011g05090	0.911	Major latex-like protein 34	0	extracellular;4|cytoskeleton/nuclear;2|cytoskeleton;2|nuclear;2|chloroplast;2|cytosol/nuclear;2|cytosol;2
VIT_09s0002g03710	0.911	Unknown protein	AT5G25840	nuclear;7|chloroplast;4|cytosol/nuclear;4
VIT_08s0058g00800	0.907	Wound-induced protein WI12	AT5G01740	cytosol;11
VIT_03s0038g01260	0.905	Auxin responsive SAUR protein	AT4G38840	chloroplast;12
VIT_00s0204g00030	0.889	Cationic amino acid transporter 6	AT5G04770	plasma membrane;11
VIT_00s0218g00180	0.889	Geranylgeranyl transferase type-2 beta subunit.	0	cytosol;9
VIT_00s0253g00090	0.889	Methyl jasmonate esterase	AT3G50440	chloroplast;5|nuclear;4|chloroplast/mitochondria;3|cytosol;3
VIT_00s0256g00010	0.889	Unknown	0	plasma membrane;6|vacuolar membrane;4|mitochondria/plasma membrane;3|cytoskeleton/plasma membrane;3|cytosol/plasma membrane;3|nuclear/plasma membrane;3|endoplasmic reticulum;3
VIT_00s0456g00040	0.889	S-locus protein kinase	AT4G21380	chloroplast/mitochondria;3|endoplasmic reticulum;3|mitochondria;3|nuclear;3|chloroplast;3
VIT_00s1213g00010	0.889	Cellulose synthase CSLE1	0	endoplasmic reticulum;4|cytosol/endoplasmic reticulum;3|chloroplast;3|endoplasmic reticulum/plasma membrane;2.5|endoplasmic reticulum/vacuolar membrane;2.5|nuclear;2.5
VIT_01s0011g02660	0.889	No hit	0	plasma membrane;5|mitochondria/plasma membrane;3|Golgi apparatus/plasma membrane;3|chloroplast;3
VIT_01s0011g03960	0.889	Protein kinase	0	plasma membrane;6|mitochondria/plasma membrane;3|Golgi apparatus/plasma membrane;3|cytoskeleton/plasma membrane;3|nuclear;3|cytosol/nuclear;3|cytosol;3
VIT_01s0026g00080	0.889	Metal-dependent phosphohydrolase HD domain-containing protein	AT5G40270	nuclear;8
VIT_01s0146g00050	0.889	Unknown	0	nuclear;14
VIT_02s0012g00830	0.889	Expansin-like B1	AT4G17030	chloroplast;13
VIT_02s0025g01630	0.889	SOS3 (salt overly sensitive 3)	AT5G24270	nuclear;8
VIT_02s0025g01840	0.889	Cellulose synthase CSLG3	AT4G23990	nuclear;7|cytosol/nuclear;5
VIT_02s0025g03740	0.889	Translation initiation factor eIF-2B alpha subunit	AT1G53900	nuclear;7|cytoskeleton/nuclear;4|chloroplast;4
VIT_02s0087g00150	0.889	No hit	0	chloroplast;5|nuclear;4|cytosol;3|cytoskeleton/nuclear;2|nuclear/plasma membrane;2|extracellular;2
VIT_02s0087g00930	0.889	9-cis-epoxycarotenoid dioxygenase	AT4G19170	chloroplast;10
VIT_03s0017g02200	0.889	Protease inhibitor/seed storage/lipid transfer protein (LTP)	AT3G22142	chloroplast;6|chloroplast/mitochondria;3|extracellular;3
VIT_03s0038g00140	0.889	Unknown protein	AT4G33590	mitochondria;5|nuclear;3|chloroplast;3|plasma membrane;2
VIT_03s0038g03030	0.889	Mechanosensitive ion channel	AT1G78610	plasma membrane;11
VIT_03s0063g02320	0.889	BURP domain containing protein	AT1G49320	extracellular;5|chloroplast;3|nuclear;2|cytosol/nuclear;2|cytosol;2
VIT_03s0063g02340	0.889	Dehydration-responsive protein (RD22)	AT1G49320	nuclear;5|nuclear/plasma membrane;3|chloroplast;3|cytosol;3
VIT_03s0088g00700	0.889	Pathogenesis related protein 1 precursor (pr1 gene)	AT1G50060	chloroplast;7
VIT_03s0132g00380	0.889	Wall-associated kinase 1 (WAK1)	AT1G16120	nuclear;10
VIT_04s0008g00370	0.889	Clavata1 receptor kinase (CLV1)	AT5G25930	nuclear;3.5|chloroplast;3|cytoskeleton/nuclear;2.5|plasma membrane;2|endoplasmic reticulum/plasma membrane;2|chloroplast/mitochondria;2|endoplasmic reticulum;2
VIT_04s0008g00890	0.889	Abscisic acid receptor PYL2 RCAR14	AT2G26040	cytoskeleton;8
VIT_05s0062g01010	0.889	Aldo/keto reductase AKR	AT1G60680	cytoskeleton;11
VIT_05s0124g00690	0.889	Ankyrin repeat	AT1G03670	cytosol;7|nuclear;5.5|nuclear/plasma membrane;4
VIT_06s0009g00450	0.889	Aluminium-tolerance ALMT1	AT1G08440	plasma membrane;10
VIT_07s0005g03260	0.889	Transcription factor TSRF1	AT3G23240	nuclear;14
VIT_07s0005g03950	0.889	Ankyrin	AT3G54070	cytosol;6
VIT_07s0031g00040	0.889	Unknown protein	AT3G50120	cytosol;5|nuclear;4
VIT_07s0104g00100	0.889	AL-activated malate transporter 1	AT4G17970	plasma membrane;9
VIT_07s0129g00820	0.889	CYP81E1 Isoflavone 2'-hydroxylase	AT4G37370	chloroplast;10
VIT_07s0129g01010	0.889	Unknown	0	chloroplast;7|extracellular;4
VIT_08s0007g01090	0.889	DC1 domain-containing protein	AT2G37800	nuclear;13
VIT_08s0007g02480	0.889	Lysine decarboxylase-like protein	AT5G06300	cytosol;8
VIT_08s0007g03660	0.889	CYP94C9	AT2G27690	chloroplast;4|nuclear;3.5|extracellular;3|cytoskeleton/nuclear;2.5|chloroplast/mitochondria;2|cytosol;2
VIT_08s0007g08040	0.889	No hit	0	mitochondria;7|mitochondria/plasma membrane;4|chloroplast;4
VIT_08s0032g00200	0.889	No hit	0	0
VIT_09s0002g01790	0.889	No hit	0	nuclear;8
VIT_09s0002g02990	0.889	FRK1 (FLG22-induced receptor-like kinase 1)	AT4G29990	nuclear;5|plasma membrane;4|cytosol/plasma membrane;4|cytosol;4
VIT_09s0054g01010	0.889	Subtilase family protein	AT5G67090	chloroplast;4|cytosol;4|cytoskeleton;3|cytosol/nuclear;3
VIT_09s0070g00260	0.889	No hit	0	chloroplast;11
VIT_10s0003g01740	0.889	Unknown protein	AT1G17030	nuclear;4|cytosol/nuclear;4|cytosol;4|cytosol/peroxisome;3|mitochondria;3
VIT_10s0003g05510	0.889	Leucine-rich repeat transmembrane protein kinase	0	extracellular;4|nuclear;4|chloroplast;3|cytosol/nuclear;3
VIT_10s0003g05760	0.889	Pentatricopeptide repeat-containing protein	0	0
VIT_11s0052g00280	0.889	Accelerated cell death 11 (ACD11)	AT2G34690	chloroplast;8
VIT_11s0052g00350	0.889	Receptor kinase TRKe	AT3G47580	chloroplast;9
VIT_11s0052g01280	0.889	Xyloglucan endotransglucosylase/hydrolase 23	AT4G25810	nuclear;3|vacuolar membrane;2|Golgi apparatus;2|extracellular;2|chloroplast;2|endoplasmic reticulum/plasma membrane;2|cytoskeleton/nuclear;1.5|endoplasmic reticulum;1.5|cytosol/nuclear;1.5|plasma membrane;1.5
VIT_11s0052g01340	0.889	Xyloglucan endo-transglycosylase, C-terminal	0	extracellular;9
VIT_11s0118g00140	0.889	No hit	0	0
VIT_12s0028g00340	0.889	Protein kinase	AT1G78530	chloroplast;10
VIT_12s0055g01020	0.889	Peroxidase	AT5G39580	chloroplast;12
VIT_12s0057g00800	0.889	Receptor Like Protein 27	AT1G47890	plasma membrane;9
VIT_12s0178g00140	0.889	Diacylglycerol kinase 1	AT2G20900	nuclear;8
VIT_13s0019g04880	0.889	No hit	0	chloroplast;4|extracellular;3|cytosol/endoplasmic reticulum;2|chloroplast/mitochondria;2|endoplasmic reticulum;2|cytosol;2
VIT_13s0047g00050	0.889	ZIFL1 (Zinc induced facilitator 1)	AT5G13750	chloroplast;4|chloroplast/mitochondria;2.5|nuclear;2.5|vacuolar membrane;2|cytoskeleton/nuclear;2|extracellular;2|cytosol;2
VIT_14s0036g00440	0.889	Unknown protein	AT3G55240	0
VIT_14s0060g01240	0.889	Unknown protein	AT2G24100	cytosol;11
VIT_14s0081g00050	0.889	PATHOgenesIS-related 4	AT3G04720	chloroplast;10
VIT_15s0045g00750	0.889	Rpp4 candidate 3	0	mitochondria;7|chloroplast/mitochondria;4.83333|cytosol/mitochondria;4.33333
VIT_16s0013g01090	0.889	Ethylene-responsive transcription factor ERF105	AT5G61600	nuclear;8
VIT_16s0050g01830	0.889	AAA-type ATPase	AT5G52882	vacuolar membrane;5|plasma membrane;3|cytosol/endoplasmic reticulum;2|endoplasmic reticulum;2|nuclear;2|cytosol/nuclear;2|cytosol;2
VIT_16s0098g00390	0.889	Receptor kinase homolog LRK10	AT1G66920	plasma membrane;3|cytosol/plasma membrane;3|chloroplast;3|cytosol;3|nuclear;2.5
VIT_16s0100g00580	0.889	Glutamine synthetase B1 GLB1	AT4G01900	chloroplast;7
VIT_17s0000g04980	0.889	Universal stress protein (USP) family protein	AT5G17390	chloroplast;10
VIT_17s0000g09700	0.889	Unknown protein	AT3G01680	nuclear;5|cytoskeleton/nuclear;3|mitochondria;3|plasma membrane;2|chloroplast/mitochondria;2|cytosol/plasma membrane;2|cytosol;2
VIT_18s0001g08200	0.889	MATE efflux family protein ZF14	AT1G58340	plasma membrane;7
VIT_18s0001g15070	0.889	No hit	0	nuclear;7.5|cytosol/nuclear;4.5
VIT_18s0041g00390	0.889	Cysteine protease inhibitor	0	nuclear;5.5|cytosol/nuclear;5.5|cytosol;4.5|plasma membrane;3
VIT_19s0014g04810	0.889	Vetispiradiene synthase	AT5G23960	cytosol;8|chloroplast;6
VIT_05s0077g02280	0.878	Unknown protein	AT3G16660	extracellular;10
VIT_01s0011g01790	0.873	Galactose-binding like	AT4G19840	cytosol;6|nuclear;4
VIT_12s0059g00470	0.867	Unknown protein	0	extracellular;13
VIT_13s0067g03070	0.867	ARR17 typeA	AT3G56380	chloroplast;5|cytosol;5|nuclear;3
VIT_18s0001g10630	0.864	No hit	0	mitochondria;6|nuclear;6
VIT_10s0003g00100	0.861	No hit	0	0
VIT_10s0003g00400	0.861	No hit	0	cytosol;9
VIT_12s0059g00970	0.861	Cellulose synthase CSLB04	AT2G32540	nuclear;10
VIT_17s0000g09160	0.861	ferric reduction oxidase 8 FRO8	AT5G50160	plasma membrane;9
VIT_15s0046g03500	0.857	Metal ion binding	0	chloroplast;6|cytosol;5
VIT_00s0324g00030	0.852	Unknown	0	endoplasmic reticulum;4.5|endoplasmic reticulum/plasma membrane;3.5|extracellular;2|mitochondria;2|nuclear;2|cytosol/nuclear;2|cytosol;2
VIT_09s0002g09020	0.852	No hit	0	chloroplast;8
VIT_13s0019g02850	0.852	Heat shock protein 17.6 kDa class I	AT5G59720	cytosol;14
VIT_18s0001g11790	0.852	Inositol polyphosphate 5-phosphatase	AT1G47510	cytosol;11
VIT_18s0041g00370	0.852	Double strand break repair protein (XRCC4)	AT3G23100	nuclear;5.5|cytosol/nuclear;5|cytosol;3.5|mitochondria;3
VIT_18s0041g02200	0.852	No hit	0	0
VIT_00s0424g00020	0.851	Receptor serine/threonine kinase	AT1G66910	endoplasmic reticulum;3|chloroplast;3|endoplasmic reticulum/plasma membrane;2|chloroplast/mitochondria;2|endoplasmic reticulum/vacuolar membrane;2|nuclear;2|cytosol/nuclear;2|cytosol;2

## Sheet: Calyptra_BA
Gene ID	Tau	Functional annotation	Arabidopsis ID	Localization
VIT_00s0188g00160	1	Calmodulin-binding protein	AT2G43040	cytosol/nuclear;5|nuclear;4.5|cytosol;4.5|chloroplast;2
VIT_00s0194g00120	1	Serine acetyltransferase	AT1G55920	chloroplast;4|chloroplast/mitochondria;3|nuclear;3|cytosol/nuclear;3|cytosol;3
VIT_00s0194g00320	1	No hit	0	0
VIT_00s0213g00070	1	No hit	0	mitochondria;5|nuclear;5
VIT_00s0222g00020	1	No hit	0	0
VIT_00s0250g00090	1	Oxidoreductase, 2OG-Fe(II) oxygenase	AT2G36690	nuclear;11
VIT_00s0262g00070	1	No hit	0	0
VIT_00s0372g00060	1	Linalool synthase	AT1G61680	chloroplast;5|chloroplast/mitochondria;3|cytosol;3|cytosol/plasma membrane;2|endoplasmic reticulum;2|nuclear;2
VIT_00s0374g00040	1	S-locus lectin protein kinase	AT1G11410	chloroplast;4|chloroplast/mitochondria;3|cytosol;3|cytosol/endoplasmic reticulum;2|cytosol/plasma membrane;2|mitochondria;2|nuclear;2
VIT_00s0411g00020	1	Ankyrin repeat protein	0	chloroplast;8
VIT_00s0414g00020	1	Cellulose synthase CSLE1	AT1G55850	plasma membrane;9
VIT_00s0485g00010	1	Receptor kinase homolog LRK14	AT1G66980	cytosol;9
VIT_00s0838g00010	1	Transcriptional corepressor LEUNIG	AT4G32551	cytosol;10
VIT_00s0848g00010	1	Protein serine/threonine kinase	0	chloroplast;5|extracellular;4|cytosol;2
VIT_00s1321g00010	1	Unknown	0	plasma membrane;4|nuclear/plasma membrane;4|nuclear;4|cytosol;3
VIT_00s2740g00010	1	Membrane protein-related	0	0
VIT_01s0010g00850	1	Menaquinone biosynthesis protein	AT1G68890	cytosol;10
VIT_01s0011g01200	1	Myb family transcription factor	0	nuclear;12
VIT_01s0011g02680	1	Myb-related protein 3R-1 (Plant c-MYB-like protein 1) MYB3R1	0	extracellular;9
VIT_01s0011g05210	1	Phosphoglucomutase	AT1G70820	chloroplast;9
VIT_02s0033g01320	1	Amino acid permease	AT1G31830	vacuolar membrane;6|plasma membrane;3|Golgi apparatus/plasma membrane;3|Golgi apparatus;3
VIT_03s0017g00780	1	Disease resistance protein (TIR-NBS-LRR class)	AT5G17680	chloroplast;6|nuclear;3
VIT_03s0038g03780	1	Auxin-induced SAUR	AT1G29450	mitochondria;4.5|nuclear;4.5|cytosol/mitochondria;3|cytosol/nuclear;3|chloroplast;2
VIT_03s0038g04730	1	Polyphenol oxidase	0	cytosol;7
VIT_03s0110g00020	1	Unknown	0	nuclear;7|cytosol/nuclear;6.5
VIT_03s0110g00030	1	Unknown	0	mitochondria;6|chloroplast;4
VIT_04s0008g00130	1	Avr9/Cf-9 rapidly elicited protein 146	AT1G52140	chloroplast;7|cytosol;4
VIT_04s0008g00380	1	No hit	0	nuclear;5|cytosol;3.5|cytosol/endoplasmic reticulum;2.5|extracellular;2
VIT_04s0008g04810	1	Unknown	ATCG00480	nuclear;6
VIT_04s0023g00540	1	Auxin-induced protein 6B	0	mitochondria;7
VIT_04s0023g00990	1	Unknown protein	AT2G23755	vacuolar membrane;5|plasma membrane;3|Golgi apparatus/plasma membrane;2|cytosol/plasma membrane;2|endoplasmic reticulum;2|extracellular;2
VIT_04s0044g01530	1	UDP-glucuronic acid:anthocyanin glucuronosyltransferase	AT5G65550	chloroplast;10
VIT_04s0069g00540	1	Glutamate receptor protein	AT2G29120	plasma membrane;12
VIT_04s0069g00740	1	Glutamate receptor 2.8	AT2G29110	plasma membrane;8
VIT_04s0069g00980	1	WRKY DNA-binding protein 51	AT5G64810	0
VIT_04s0069g01050	1	NBS1 (nijmegen breakage syndrome 1)	AT3G02680	cytosol;7.5|cytosol/endoplasmic reticulum;4.5
VIT_05s0029g01450	1	No hit	0	0
VIT_05s0062g00670	1	No hit	0	chloroplast;8
VIT_05s0062g01160	1	Pectinesterase family	AT3G59010	mitochondria;5|mitochondria/plasma membrane;3|vacuolar membrane;3|chloroplast;3
VIT_05s0077g02190	1	Chalcone reductase	AT1G59960	cytosol;8
VIT_05s0094g01030	1	UDP-glucose:salicylic acid glucosyltransferase	AT1G05680	chloroplast;5.5|cytosol;4|chloroplast/mitochondria;3.5|nuclear;3
VIT_06s0004g00640	1	Accelerated cell death 1 ACD1	AT4G25650	nuclear;9.5
VIT_07s0005g00370	1	Glycosyl hydrolase family 1 protein	AT1G02850	cytosol;6|cytosol/endoplasmic reticulum;3|peroxisome;3|cytosol/plasma membrane;3|nuclear;3
VIT_07s0005g04680	1	ABC transporter C member 9	AT1G04120	cytosol/nuclear;5|nuclear;3.5|cytosol;3.5|chloroplast;2
VIT_07s0031g01010	1	L-ascorbate oxidase	AT4G39830	cytosol;6|cytosol/peroxisome;4|nuclear;4
VIT_07s0104g00610	1	Glutamine synthetase	AT5G35630	chloroplast;9
VIT_07s0104g01210	1	No hit	0	nuclear;4.5|extracellular;4|cytosol/nuclear;3.5|chloroplast;3|cytosol;1.5
VIT_07s0141g00550	1	No hit	0	cytosol;7|chloroplast;4|cytosol/nuclear;4
VIT_07s0141g00890	1	CYP94A1	AT5G63450	chloroplast;12
VIT_08s0007g01120	1	No hit	0	extracellular;10
VIT_08s0007g06930	1	Dirigent pDIR3	AT1G65870	extracellular;7
VIT_09s0002g03720	1	Unknown protein	AT2G25780	nuclear;8
VIT_09s0054g01340	1	Beta-amyrin synthase	AT1G78955	cytosol;9
VIT_09s0054g01410	1	Beta-amyrin synthase	AT1G78950	chloroplast;4|chloroplast/mitochondria;2.5|nuclear;2.5|plasma membrane;2|endoplasmic reticulum/plasma membrane;2|cytoskeleton/nuclear;2|endoplasmic reticulum;2
VIT_09s0054g01520	1	Beta-amyrin synthase	AT1G78950	cytosol;6|cytosol/endoplasmic reticulum;3|cytosol/peroxisome;3|chloroplast;3
VIT_09s0070g00600	1	Peroxisomal biogenesis factor 11 (PEX11)	0	chloroplast;5|nuclear;4|cytoskeleton/nuclear;2|nuclear/plasma membrane;2|Golgi apparatus;2|extracellular;2
VIT_10s0003g02010	1	RKF1 (receptor-like kinase in flowers 1)	AT1G29740	plasma membrane;4|mitochondria;3|cytoskeleton/plasma membrane;2|cytosol/plasma membrane;2|chloroplast;2
VIT_10s0003g03650	1	Beta-amyrin synthase	AT1G78955	nuclear;5|peroxisome;4|mitochondria;4
VIT_10s0116g00170	1	S-locus lectin protein kinase	AT4G23180	cytosol;4|plasma membrane;3|chloroplast;3|cytosol/nuclear;3
VIT_10s0116g01290	1	F-box family protein	AT4G22030	chloroplast;13
VIT_10s0116g01360	1	F-box family protein	AT4G22030	chloroplast;14
VIT_11s0118g00040	1	Receptor Like Protein 9	0	chloroplast;7
VIT_11s0149g00180	1	No hit	0	chloroplast;6|cytosol;5
VIT_12s0028g03710	1	No hit	0	extracellular;3|vacuolar membrane;2|chloroplast;2|cytosol;2|cytoskeleton/plasma membrane;1|cytoskeleton/nuclear;1|endoplasmic reticulum;1|mitochondria;1|cytoskeleton;1|mitochondria/plasma membrane;1|cytosol/peroxisome;1|plasma membrane;1|endoplasmic reticulum/plasma membrane;1|nuclear/plasma membrane;1|nuclear;1
VIT_12s0059g02770	1	Shoot gravitropism 7	AT3G49950	chloroplast;10
VIT_12s0121g00060	1	R protein MLA10	AT3G14470	nuclear;11
VIT_12s0142g00690	1	No hit	0	nuclear;8.5
VIT_13s0019g00380	1	R protein MLA10	AT3G14470	nuclear;6|cytosol/nuclear;6|cytosol;6
VIT_13s0019g00450	1	R protein MLA10	AT3G14470	0
VIT_13s0047g00040	1	ZIFL1 (Zinc induced facilitator 1)	AT5G13750	plasma membrane;7
VIT_13s0047g00450	1	BHLH038/ORG2 (OBP3-responsive gene 2)	AT3G56970	nuclear;10
VIT_13s0073g00180	1	Rieske [2Fe-2S] domain	AT1G71500	cytosol;9
VIT_13s0101g00250	1	Cinnamyl alcohol dehydrogenase	AT5G19440	cytosol;8
VIT_14s0036g00960	1	No hit	0	nuclear;5|nuclear/plasma membrane;3|cytosol;3|cytosol/plasma membrane;2|chloroplast;2
VIT_15s0024g01030	1	GLT1 (NADH-dependent glutamate synthase 1 gene)	0	chloroplast;5|cytosol;4|cytosol/endoplasmic reticulum;2|cytosol/peroxisome;2|cytosol/plasma membrane;2|mitochondria;2|nuclear;2
VIT_15s0048g00910	1	Unknown protein	AT3G60810	mitochondria;6|chloroplast/mitochondria;4|nuclear;4
VIT_15s0048g01710	1	Alcohol dehydrogenase	AT1G23740	chloroplast;6|plasma membrane;3|chloroplast/mitochondria;3
VIT_15s0048g02600	1	Starch synthase	AT1G32900	chloroplast;13
VIT_16s0022g01330	1	R protein PRF disease resistance protein	AT1G50180	chloroplast;4|chloroplast/mitochondria;3|nuclear;3|cytosol/nuclear;3|cytosol;3
VIT_16s0022g01640	1	Receptor serine/threonine kinase	AT1G66910	cytosol;10
VIT_16s0039g02890	1	No hit	0	0
VIT_16s0050g00110	1	Unknown protein	AT5G52290	nuclear;10
VIT_16s0098g00950	1	Subtilase	AT1G32940	chloroplast;6|extracellular;3
VIT_17s0000g01750	1	Auxin-independent growth promoter	AT5G63390	plasma membrane;9
VIT_17s0000g04220	1	CHUP1 (chloroplast unusual positioning 1)	AT3G25690	nuclear;13
VIT_18s0001g01430	1	Oxidoreductase N-terminal domain-containing	AT4G09670	cytosol;9
VIT_18s0001g13770	1	Cytochrome P450, family 83, subfamily B, polypeptide 1	AT4G31500	chloroplast;11
VIT_18s0001g14800	1	Lipase 3 (EXL3) family II extracellular	AT1G75900	cytosol;3|endoplasmic reticulum/plasma membrane;2.5|endoplasmic reticulum;2.5|Golgi apparatus;2|cytosol/nuclear;2|cytosol/peroxisome;1.5|plasma membrane;1.5
VIT_18s0122g01470	1	CYP87A2	AT1G12740	cytosol/endoplasmic reticulum;3|endoplasmic reticulum;3|cytosol;3|peroxisome;2|endoplasmic reticulum/vacuolar membrane;2|endoplasmic reticulum/plasma membrane;2|cytosol/plasma membrane;2|nuclear;2
VIT_18s0122g01480	1	CYP87A2	AT1G12740	chloroplast;4|cytosol;3|cytosol/endoplasmic reticulum;2|cytosol/plasma membrane;2|extracellular;2|cytosol/nuclear;2
VIT_19s0014g01340	1	No hit	0	cytosol;11
VIT_19s0014g03710	1	Dynein light chain LC8-type	AT4G27360	nuclear;8
VIT_19s0014g04620	1	S-locus receptor kinase	AT4G27290	vacuolar membrane;4|extracellular;4|Golgi apparatus;3|plasma membrane;1|nuclear/plasma membrane;1|nuclear;1|chloroplast;1
VIT_19s0015g01720	1	fructose-bisphosphate aldolase, cytoplasmic isozyme 1	AT4G26530	cytosol;5|chloroplast;4|peroxisome;2
VIT_19s0027g01620	1	Disease resistance protein (NBS-LRR class)	AT5G63020	0
VIT_19s0090g00080	1	Ubiquitin-conjugating enzyme E2 variant	AT4G27030	extracellular;7
VIT_19s0090g01620	1	CYP89H3	AT1G64940	extracellular;6|chloroplast;6
VIT_19s0090g01630	1	CYP89H3	AT1G64940	cytosol;9
VIT_19s0140g00240	1	Unknown	0	nuclear;6|chloroplast;4
VIT_18s0001g08840	0.984	Serine carboxypeptidase S10	AT1G73300	vacuolar membrane;7
VIT_01s0011g06470	0.972	Galacturonic acid reductase	AT1G59950	cytosol;11
VIT_18s0001g10330	0.972	Subtilisin protease	AT5G67090	chloroplast;10
VIT_08s0007g01270	0.968	Dynein light chain LC6, flagellar outer arm	AT1G52250	cytosol;6|chloroplast;5
VIT_00s0270g00110	0.963	No hit	0	chloroplast;8
VIT_12s0028g03510	0.963	S-locus lectin protein kinase	AT2G19130	chloroplast;8
VIT_12s0034g00140	0.963	UDP-glucose glucosyltransferase	AT3G21760	cytosol;10
VIT_13s0019g03530	0.963	No hit	0	nuclear;10
VIT_16s0098g00090	0.963	Zinc finger (C3HC4-type ring finger)	AT5G53110	vacuolar membrane;5|extracellular;4|chloroplast;3
VIT_19s0014g04130	0.963	Serine/threonine-protein kinase receptor ARK3	AT4G21380	chloroplast;6
VIT_08s0007g04580	0.956	UGT73C2 (UDP-glucosyl transferase 73C2)	AT2G36780	extracellular;5|nuclear;4|cytosol/nuclear;4|cytosol;4
VIT_17s0000g07020	0.956	Cis-zeatin O-beta-D-glucosyltransferase	AT3G02100	cytoskeleton;9
VIT_00s0187g00260	0.944	Alcohol O-fatty-acyltransferase long-chain-	0	cytosol;5|vacuolar membrane;4.5|cytosol/peroxisome;3|plasma membrane;3|endoplasmic reticulum/vacuolar membrane;3
VIT_00s0215g00010	0.944	Lateral organ boundaries Domain 6	AT1G65620	chloroplast;8|nuclear;6
VIT_00s0271g00030	0.944	Myrcene synthase	AT1G61680	chloroplast;5|extracellular;2|mitochondria;2
VIT_00s0388g00010	0.944	Serine/threonine kinase	0	chloroplast;5|chloroplast/mitochondria;3|extracellular;3|nuclear;2
VIT_00s0753g00020	0.944	Histone H2A.4 HTA12	AT5G02560	nuclear;5|cytosol/nuclear;5|cytosol;5
VIT_02s0012g02810	0.944	CYP76C4	AT2G45550	endoplasmic reticulum;4|cytosol/endoplasmic reticulum;3|plasma membrane;3|chloroplast;3
VIT_04s0008g04180	0.944	Arsenite transport protein (ArsB)	AT1G02260	plasma membrane;6|cytosol;4
VIT_05s0062g00640	0.944	UDP-glucose:flavonoid 7-O-glucosyltransferase	AT4G15550	chloroplast;14
VIT_05s0102g01070	0.944	No hit	0	cytosol;9
VIT_06s0004g00230	0.944	WRKY DNA-binding protein 48	0	extracellular;3|nuclear;3|chloroplast;3|chloroplast/mitochondria;2|cytosol;2
VIT_07s0005g00390	0.944	Beta Glucosidase 11	AT1G02850	plasma membrane;7
VIT_08s0040g00790	0.944	FK506-binding protein 4/5	AT5G48570	cytosol;13
VIT_09s0002g03730	0.944	Unknown protein	AT2G25780	nuclear;10.5
VIT_10s0071g00250	0.944	Strictosidine synthase	AT3G57030	vacuolar membrane;5|chloroplast;4
VIT_10s0116g00150	0.944	Receptor kinase RK20-1	AT4G23180	extracellular;3|chloroplast;3|nuclear;2.5|vacuolar membrane;2|cytoskeleton/nuclear;2|Golgi apparatus;2
VIT_10s0116g01860	0.944	MATE efflux family protein	AT3G21690	plasma membrane;7|endoplasmic reticulum/plasma membrane;4|vacuolar membrane;4
VIT_11s0016g01000	0.944	flavonoid 3-monooxygenase	0	chloroplast/mitochondria;5|mitochondria;5|chloroplast;5
VIT_12s0028g04030	0.944	Ankyrin repeat	AT4G03500	plasma membrane;8.5
VIT_12s0035g00300	0.944	Carbohydrate transmembrane transporter SFP1	AT2G45350	cytosol;7
VIT_12s0059g02670	0.944	Beta-amylase	AT2G32290	cytosol;7.5|chloroplast;5|cytosol/endoplasmic reticulum;4.5
VIT_14s0081g00420	0.944	Ankyrin repeat	AT4G03500	cytosol;5|Golgi apparatus;2|endoplasmic reticulum;2|nuclear;2
VIT_14s0171g00050	0.944	Cf-2 gene	AT4G20140	extracellular;5|chloroplast;4|chloroplast/mitochondria;2|cytosol;2
VIT_16s0100g01030	0.944	Stilbene synthase [Vitis quinquangularis]	AT5G13930	cytosol;7
VIT_17s0000g00270	0.944	GT2-like trihelix DNA-binding protein	AT2G33550	nuclear;13
VIT_17s0000g07060	0.944	UDP-glucosyltransferase HRA25	AT3G02100	cytoskeleton;12
VIT_18s0001g06060	0.944	UDP-glycosyltransferase 85A1	AT1G22360	chloroplast;13
VIT_18s0001g13300	0.944	Unknown	0	plasma membrane;9
VIT_19s0014g04150	0.944	S-receptor protein kinase	AT3G16030	cytosol/endoplasmic reticulum;4|endoplasmic reticulum;4|cytosol;4|nuclear;3
VIT_19s0014g04530	0.944	S-locus receptor kinase	AT4G27290	plasma membrane;10.5
VIT_19s0014g04590	0.944	S-locus protein kinase	AT4G27300	nuclear;8
VIT_10s0003g03530	0.937	Lupeol synthase	AT1G78955	peroxisome;5|mitochondria;5|chloroplast/mitochondria;3|nuclear;3
VIT_14s0068g01160	0.937	Cytokinin-repressed protein CR9	AT3G26740	chloroplast;14
VIT_19s0085g00610	0.933	No hit	0	cytosol;7|nuclear;5
VIT_00s2077g00020	0.926	Alkaline alpha galactosidase II	AT3G57520	chloroplast;12.5
VIT_02s0025g00980	0.926	ABC transporter C member 15	AT3G59140	plasma membrane;6|mitochondria/plasma membrane;4|chloroplast;4
VIT_03s0038g02550	0.926	Blue copper-binding protein	AT2G31050	plasma membrane;4|vacuolar membrane;4|mitochondria/plasma membrane;2|cytoskeleton/plasma membrane;2|extracellular;2
VIT_05s0062g00300	0.926	UDP-glucoronosyl/UDP-glucosyl transferase UGT75C1	AT4G15550	endoplasmic reticulum;3|endoplasmic reticulum/vacuolar membrane;2.5|endoplasmic reticulum/plasma membrane;2.5|nuclear;2.5|cytosol/endoplasmic reticulum;2|vacuolar membrane;2|cytoskeleton/nuclear;2|chloroplast;2|plasma membrane;2
VIT_12s0034g01120	0.926	UDP-glycosyltransferase 71A13	AT3G21760	cytoskeleton;8
VIT_15s0048g02460	0.926	Quercetin 3-O-methyltransferase 1	AT5G54160	cytosol;7|nuclear;6
VIT_17s0000g09570	0.926	CYP71A26	AT3G48270	plasma membrane;6|mitochondria/plasma membrane;3|Golgi apparatus/plasma membrane;3|cytoskeleton/plasma membrane;3|nuclear/plasma membrane;3|endoplasmic reticulum;3
VIT_13s0158g00070	0.917	Serine carboxypeptidase	AT3G63470	chloroplast;6|extracellular;5
VIT_18s0001g01630	0.914	Calcium-binding protein CML	AT1G21550	nuclear;7.5|chloroplast;5|cytosol/nuclear;4.5
VIT_03s0038g01280	0.911	Auxin responsive SAUR protein	AT4G38840	chloroplast;8|mitochondria;5
VIT_16s0148g00110	0.911	Receptor kinase homolog LRK10	AT1G66920	nuclear;3.5|chloroplast;3|cytoskeleton/nuclear;2.5|plasma membrane;2|chloroplast/mitochondria;2|extracellular;2
VIT_13s0074g00700	0.907	ABC transporter G member 22	AT1G66950	plasma membrane;11
VIT_14s0030g01550	0.907	Cysteine synthase 7, cytosolic	AT4G14880	cytosol;5|cytosol/peroxisome;4|chloroplast;4
VIT_17s0000g06130	0.905	Glutathione S-transferase 9 GSTU9	AT5G62480	cytosol;8.5|cytosol/endoplasmic reticulum;5.5
VIT_18s0001g15650	0.903	Pathogenesis related protein	AT1G78780	cytosol;5|cytosol/endoplasmic reticulum;3|mitochondria;3|cytosol/nuclear;3
VIT_01s0127g00470	0.901	Galactinol synthase	AT1G60470	cytosol;9
VIT_00s0194g00180	0.9	Unknown protein	AT5G55620	mitochondria;5|nuclear;4|cytoskeleton/nuclear;2|nuclear/plasma membrane;2|chloroplast;2|cytosol;2
VIT_00s0160g00220	0.889	Unknown protein	0	nuclear;12
VIT_00s0188g00200	0.889	No hit	0	nuclear;9
VIT_00s0207g00070	0.889	HAD-superfamily hydrolase, subfamily IIA	AT5G36700	nuclear;11
VIT_00s0266g00070	0.889	Linalool synthase	AT1G61680	chloroplast;4|vacuolar membrane;2|extracellular;2|cytosol;2|cytoskeleton/nuclear;1.5|cytosol/plasma membrane;1.5|nuclear;1.5
VIT_00s0294g00090	0.889	Ser/Thr receptor-like kinase1	AT5G38280	chloroplast;7
VIT_00s0294g00100	0.889	Brassinosteroid insensitive 1-associated receptor kinase 1	0	cytosol;7
VIT_00s0372g00030	0.889	1,8-cineole synthase, chloroplast	0	cytosol;5|chloroplast;3|chloroplast/mitochondria;2|peroxisome;2|nuclear;2
VIT_00s0388g00020	0.889	Receptor serine/threonine kinase PR5K	AT5G38280	cytosol;7|cytosol/endoplasmic reticulum;4|chloroplast;4|cytosol/nuclear;4
VIT_00s0469g00040	0.889	Cellulose synthase CSLE1	AT1G55850	nuclear;13
VIT_00s1603g00010	0.889	RAB GTPase RAB1A	0	nuclear;5|cytosol/nuclear;5|cytosol;5
VIT_00s1830g00010	0.889	Ser/Thr receptor-like kinase1	AT5G38280	cytosol;8
VIT_00s2365g00010	0.889	Kinase	0	nuclear;4|extracellular;3|cytosol;3|nuclear/plasma membrane;2|chloroplast;2
VIT_01s0011g02540	0.889	No hit	0	extracellular;8
VIT_01s0011g03270	0.889	CXE carboxylesterase	AT1G68620	cytosol;13
VIT_01s0011g03870	0.889	Delta7 sterol C-5 desaturase	AT3G02580	chloroplast;5|extracellular;2|cytosol;2
VIT_01s0011g05820	0.889	Unknown protein	AT2G01755	chloroplast;8|mitochondria;5
VIT_01s0113g00180	0.889	No hit	0	nuclear;7|chloroplast;6
VIT_01s0137g00540	0.889	CYP71E1	AT3G26300	chloroplast;6|chloroplast/mitochondria;3|extracellular;3
VIT_01s0137g00550	0.889	CYP71B34	AT3G26300	chloroplast;7
VIT_01s0137g00560	0.889	CYP71B34	AT3G26300	chloroplast;6
VIT_02s0012g03170	0.889	No hit	0	chloroplast/mitochondria;4|mitochondria;4|chloroplast;4|cytosol;4
VIT_02s0025g04980	0.889	1-aminocyclopropane-1-carboxylate synthase	AT1G62960	nuclear;7|cytosol;6
VIT_03s0038g00340	0.889	Salt tolerance homolog2	AT1G75540	nuclear;13
VIT_03s0038g01080	0.889	Auxin responsive SAUR protein	AT5G18080	chloroplast;7
VIT_03s0038g01220	0.889	Auxin-induced protein 15A	AT4G34800	chloroplast;13
VIT_03s0038g03740	0.889	Pentatricopeptide (PPR) repeat-containing	AT2G17210	chloroplast;7
VIT_03s0038g03770	0.889	Auxin-induced SAUR	AT1G29450	chloroplast;7|mitochondria;6
VIT_03s0063g00430	0.889	Alpha-amylase / 1,4-alpha-D-glucan glucanohydrolase	AT4G25000	cytosol;8
VIT_04s0023g00560	0.889	Auxin responsive SAUR protein	AT4G38840	mitochondria;7|chloroplast/mitochondria;4.5|nuclear;4.5
VIT_04s0023g02260	0.889	S-adenosyl-L-methionine:salicylic acid carboxyl methyltransferase	AT3G11480	chloroplast;7
VIT_04s0210g00050	0.889	Strictosidine synthase	AT3G51430	chloroplast;9
VIT_05s0029g01410	0.889	No hit	0	mitochondria;6|nuclear;4|chloroplast;4
VIT_05s0051g00370	0.889	No hit	0	0
VIT_05s0077g00430	0.889	Galactinol synthase	AT2G47180	cytosol;9
VIT_05s0165g00220	0.889	Protein binding protein	0	plasma membrane;9
VIT_06s0004g02060	0.889	Aldehyde dehydrogenase 3B1	AT4G36250	cytosol;10
VIT_06s0061g00120	0.889	Beta-1,3-glucanase [Vitis riparia]	AT3G57240	chloroplast;8
VIT_06s0061g00360	0.889	UDP-glucoronosyl and UDP-glucosyl transferase	AT2G36970	chloroplast;12
VIT_06s0080g00330	0.889	Esterase/lipase/thioesterase family protein	AT1G08310	vacuolar membrane;6
VIT_07s0005g00380	0.889	Glycosyl hydrolase family 1 protein	AT1G45191	nuclear;6|cytosol/nuclear;6|cytosol;6
VIT_07s0031g01040	0.889	L-ascorbate oxidase	AT4G39830	vacuolar membrane;6
VIT_07s0095g00680	0.889	Serine/threonine kinase BRLK	AT4G21390	0
VIT_07s0129g00920	0.889	Receptor-like protein kinase	0	cytosol;6|cytosol/endoplasmic reticulum;3|cytosol/peroxisome;3|chloroplast;3
VIT_08s0007g01110	0.889	No hit	0	chloroplast;8
VIT_08s0040g01220	0.889	Auxin efflux carrier protein 10	AT1G73590	plasma membrane;9
VIT_10s0042g01160	0.889	Elongation factor EF-2	0	chloroplast;13
VIT_12s0028g01370	0.889	PMR5 (powdery mildew resistant 5)	AT2G30900	vacuolar membrane;4|extracellular;4|endoplasmic reticulum;2|chloroplast;1|cytosol/nuclear;1|plasma membrane;1|cytosol/plasma membrane;1|nuclear/plasma membrane;1|nuclear;1|cytosol;1
VIT_12s0034g00030	0.889	Anthocyanidin 3-O-glucosyltransferase	AT3G21760	nuclear;10
VIT_12s0034g00060	0.889	UDP-glucose glucosyltransferase	AT3G21760	cytosol;7
VIT_12s0134g00390	0.889	S-locus lectin protein kinase family	AT4G03230	extracellular;5|vacuolar membrane;2|Golgi apparatus;2|chloroplast;2
VIT_13s0019g02450	0.889	BEL1-like homeodomain protein 9 LSN (LARSON)	AT5G02030	nuclear;13
VIT_13s0139g00100	0.889	Disease resistance protein (CC-NBS-LRR class)	0	cytosol;8
VIT_14s0060g02000	0.889	ATPP2-B14	AT1G56240	nuclear;10
VIT_15s0048g01530	0.889	Geraniol 10-hydroxylase	AT2G45560	chloroplast;10
VIT_16s0039g01200	0.889	Receptor serine/threonine kinase	AT1G66910	chloroplast;3|nuclear;2.5|cytoskeleton/nuclear;2|endoplasmic reticulum;2|extracellular;2|chloroplast/mitochondria;2|vacuolar membrane;1|mitochondria;1|mitochondria/plasma membrane;1|plasma membrane;1|cytosol/plasma membrane;1|cytosol;1
VIT_16s0050g01400	0.889	C2 domain-containing protein	AT3G16510	chloroplast;4|nuclear;3.5|cytosol/nuclear;3|plasma membrane;2|chloroplast/mitochondria;2|extracellular;2
VIT_16s0098g01640	0.889	No hit	0	extracellular;12
VIT_16s0100g00840	0.889	Stilbene synthase 4	AT5G13930	cytosol;9
VIT_16s0148g00060	0.889	Receptor kinase homolog LRK10	AT1G66920	extracellular;3|nuclear;2.5|cytoskeleton/nuclear;2|endoplasmic reticulum;2|chloroplast;2|vacuolar membrane;1|mitochondria;1|plasma membrane;1|mitochondria/plasma membrane;1|cytosol/plasma membrane;1|cytosol;1
VIT_18s0001g13350	0.889	Proton-dependent oligopeptide transport (POT) family protein	AT1G72120	plasma membrane;12
VIT_18s0041g00010	0.889	Wall-associated receptor kinase 2	AT1G21270	plasma membrane;8
VIT_18s0041g00740	0.889	UDP-glucose: anthocyanidin 5,3-O-glucosyltransferase	AT3G16520	chloroplast;9
VIT_18s0122g00040	0.889	No hit	0	nuclear;6.5|mitochondria;4|cytosol/nuclear;4
VIT_19s0014g04140	0.889	S-locus protein kinase	AT4G27300	cytosol;5|cytosol/peroxisome;2.5|plasma membrane;2.5|endoplasmic reticulum/plasma membrane;2.5|cytosol/nuclear;2.5
VIT_03s0038g01260	0.878	Auxin responsive SAUR protein	AT4G38840	chloroplast;12
VIT_00s0131g00360	0.877	No hit	0	nuclear;5.5|mitochondria;4|cytosol/nuclear;4|chloroplast;3
VIT_08s0056g00680	0.877	No hit	0	cytosol;11
VIT_16s0050g02720	0.875	Receptor kinase homolog LRK10	AT1G66920	nuclear;3.5|chloroplast;3|cytoskeleton/nuclear;2.5|plasma membrane;2|chloroplast/mitochondria;2|extracellular;2
VIT_03s0017g01390	0.873	No hit	0	mitochondria;5|chloroplast/mitochondria;4|nuclear;4
VIT_03s0038g04210	0.873	Phototropin-2	AT5G58140	nuclear;9|cytosol/nuclear;6.5
VIT_07s0151g01000	0.873	Photosystem I reaction center subunit II (PSAD)	AT1G03130	chloroplast;14
VIT_12s0035g00900	0.873	Jasmonate ZIM domain-containing protein 12	0	nuclear;10.5
VIT_12s0059g01000	0.87	Cellulose synthase CSLB04	AT2G32540	chloroplast;8
VIT_18s0157g00170	0.87	Alliin lyase precursor	AT1G34040	chloroplast;10
VIT_06s0004g03780	0.867	Wuschel-related homeobox 3 pressed flower	AT2G28610	nuclear;7|cytosol/nuclear;7
VIT_06s0080g01020	0.867	Secoisolariciresinol dehydrogenase	AT3G51680	cytosol;8
VIT_14s0066g01490	0.867	UDP-glucoronosyl and UDP-glucosyl transferase	AT2G16890	chloroplast;10
VIT_16s0100g00480	0.867	Dihydrodipicolinate reductase	AT5G52100	chloroplast;12.5
VIT_06s0004g01450	0.864	Lipoxygenase (LOX2)	AT3G45140	cytosol/endoplasmic reticulum;3|extracellular;3|endoplasmic reticulum;2.5|cytosol;2.5|vacuolar membrane;1|cytoskeleton/plasma membrane;1|cytoskeleton/nuclear;1|peroxisome;1|cytoskeleton;1|chloroplast;1|plasma membrane;1|nuclear/plasma membrane;1|nuclear;1
VIT_00s0226g00170	0.861	No hit	0	nuclear;6|cytosol;5
VIT_09s0002g02700	0.861	Basic helix-loop-helix (bHLH) family	AT3G21330	nuclear;14
VIT_09s0002g03550	0.861	ABC transporter G member 21	AT1G59870	plasma membrane;8
VIT_13s0019g00470	0.861	No hit	0	mitochondria;6
VIT_14s0068g02190	0.861	Chloride channel protein B	AT3G27170	plasma membrane;10
VIT_16s0148g00240	0.861	Receptor kinase homolog LRK14	AT1G66980	extracellular;4|vacuolar membrane;2|endoplasmic reticulum;2|mitochondria;2|endoplasmic reticulum/vacuolar membrane;2|cytosol/mitochondria;1|Golgi apparatus;1|chloroplast;1|cytosol/nuclear;1|mitochondria/plasma membrane;1|endoplasmic reticulum/plasma membrane;1|nuclear;1|cytosol;1
VIT_17s0000g08760	0.861	Receptor kinase TRKa	AT4G20140	plasma membrane;9
VIT_16s0148g00280	0.857	Receptor kinase homolog LRK10	AT5G38280	chloroplast;7
VIT_00s1557g00020	0.852	Lectin-receptor like protein kinase 3	AT4G04960	vacuolar membrane;8
VIT_03s0038g03480	0.852	Auxin-induced SAUR	AT1G29420	chloroplast;7|mitochondria;5
VIT_04s0008g00140	0.852	Chitinase [Vitis vinifera]	AT3G12500	extracellular;11
VIT_13s0067g01830	0.852	Steroid 5alpha-reductase	AT5G16010	chloroplast;8
VIT_16s0148g00070	0.852	Receptor-like protein kinase	0	mitochondria;5|chloroplast/mitochondria;4|nuclear;4

## Sheet: Filament_BA
Gene ID	Tau	Functional annotation	Arabidopsis ID	Localization
VIT_00s0772g00020	0.867	AP2-like AIL6 (AINTEGUMENTA-like 6)	AT5G10510	nuclear;13
VIT_00s0218g00040	0.956	Dof zinc finger protein DOF4.7	AT5G60200	nuclear;12
VIT_15s0048g00830	0.889	LOB domain-containing 18 (Asymmetric leaves 2-like protein 20)	AT2G45420	nuclear;7|chloroplast;5
VIT_17s0000g00150	1	LEAFY protein (Floricaula/leafy protein)	AT5G61850	mitochondria;8
VIT_01s0127g00730	1	ATMYB66/WER/WER1 (WEREWOLF 1)	AT5G14750	nuclear;8
VIT_13s0064g00960	0.889	Myb domain protein 46	AT3G08500	nuclear;10
VIT_04s0008g01820	0.873	TT2 (transparent testa 2)	AT5G35550	nuclear;12
VIT_18s0122g00800	1	No apical meristem cup-shaped cotyledon3	AT1G76420	nuclear;11
VIT_19s0014g02200	0.889	No apical meristem cup-shaped cotyledon2	AT5G53950	nuclear;11
VIT_04s0023g03310	0.889	Wuschel protein	AT2G17950	nuclear;13
VIT_00s0184g00100	1	Pyruvate kinase	0	extracellular;5|chloroplast;4|cytosol;3
VIT_00s0203g00030	1	No hit	0	cytosol;4|plasma membrane;3.5|nuclear/plasma membrane;3.5|mitochondria;3|nuclear;2.5
VIT_00s0208g00050	1	Multidrug resistance-associated protein 3	0	nuclear;6
VIT_00s0227g00010	1	Unknown	0	0
VIT_00s0324g00100	1	UDP-glycosyltransferase 85A1	AT1G22370	chloroplast;10
VIT_00s0327g00020	1	Glutamate carboxypeptidase (AMP1)	0	chloroplast;8
VIT_00s0349g00050	1	Protein FD (BZIP transcription factor 14)	AT4G35900	nuclear;14
VIT_00s0901g00010	1	Ankyrin repeat protein	0	chloroplast;6|cytosol;5|plasma membrane;3|chloroplast/mitochondria;3
VIT_00s1313g00010	1	Deacetoxyvindoline 4-hydroxylase	AT1G06620	mitochondria;5.5|nuclear;5|cytosol/mitochondria;3.5
VIT_00s1754g00010	1	Beta-galactosidase	0	0
VIT_00s2505g00010	1	THO complex subunit 2	0	chloroplast;6|nuclear;4|cytosol/nuclear;4|cytosol;4
VIT_00s2785g00010	1	Calmodulin-binding protein	0	cytosol;9
VIT_01s0010g02700	1	Lysine histidine transporter 1	AT5G40780	plasma membrane;10
VIT_01s0026g01800	1	No hit	0	cytosol;5|extracellular;4|vacuolar membrane;2|chloroplast;2
VIT_01s0113g00300	1	No hit	0	nuclear;6|cytoskeleton;4|nuclear/plasma membrane;3|extracellular;3
VIT_01s0127g00920	1	ADP-ribosylation factor A1B	AT5G14670	chloroplast/mitochondria;6|mitochondria;6|chloroplast;6
VIT_02s0012g03090	1	AAA-type ATPase	AT1G04730	nuclear;7|nuclear/plasma membrane;4|chloroplast;4|cytosol/nuclear;4
VIT_02s0025g05040	1	Nuclear pore complex component	AT4G22830	0
VIT_02s0033g01070	1	Anthraniloyal-CoA: methanol anthraniloyal transferase	AT5G17540	cytosol;8
VIT_02s0236g00050	1	Unknown	0	extracellular;13
VIT_03s0088g00170	1	Brassinosteroid insensitive 1-associated receptor kinase 1	0	0
VIT_03s0110g00570	1	No hit	0	nuclear;12
VIT_04s0069g00280	1	Glutamate receptor 2.1	AT5G27100	cytosol;13
VIT_04s0079g00050	1	No hit	0	chloroplast;5|vacuolar membrane;3.5|chloroplast/mitochondria;3.5|endoplasmic reticulum/vacuolar membrane;3|extracellular;2|mitochondria;2
VIT_05s0020g02060	1	No hit	0	nuclear;6|mitochondria;4|cytoskeleton/nuclear;3|nuclear/plasma membrane;3|chloroplast;3
VIT_05s0029g01040	1	Aspartate aminotransferase	0	nuclear;6|cytosol;5
VIT_05s0029g01160	1	Elongation factor 1-alpha 1	0	cytosol;8.5|cytosol/nuclear;7
VIT_05s0049g00170	1	No hit	0	cytosol;10
VIT_05s0049g01570	1	Unknown protein	0	nuclear;11
VIT_05s0051g00980	1	No hit	0	nuclear;6|chloroplast;5
VIT_05s0062g00950	1	Aldo/keto reductase AKR	AT1G60710	cytosol;5|chloroplast;4|cytosol/nuclear;4
VIT_05s0077g00680	1	No hit	0	0
VIT_05s0102g00640	1	WD-repeat protein	AT4G33260	nuclear;7|cytosol;5
VIT_05s0136g00100	1	Maturase	0	nuclear;5|cytosol/nuclear;5|cytosol;5
VIT_06s0004g05690	1	Glutathione S-transferase GSTU7	0	chloroplast;7
VIT_06s0004g07590	1	Galacturonosyltransferase 1	0	chloroplast;6.5|chloroplast/mitochondria;5|nuclear;3.5
VIT_06s0004g08030	1	Alanyl-tRNA synthetase	0	0
VIT_06s0009g02160	1	NADH dehydrogenase (ubiquinone) flavoprotein 2	0	chloroplast;13
VIT_07s0005g00540	1	Ribosomal protein S12 (RPS12C) 40S	0	cytosol;8.5
VIT_07s0005g04820	1	PAPA-1	0	nuclear;14
VIT_07s0005g06460	1	Basic blue protein (Cusacyanin)	AT2G02850	chloroplast;7|extracellular;5
VIT_07s0031g00150	1	Disease resistance	0	nuclear;6|cytosol/nuclear;6|cytosol;6
VIT_07s0141g01000	1	No hit	0	0
VIT_07s0151g00980	1	No hit	0	chloroplast;6|plasma membrane;3|chloroplast/mitochondria;3
VIT_08s0007g01410	1	Glutathione S-transferase 8 GSTU8	AT3G09270	cytosol;9
VIT_08s0040g01790	1	Laccase (diphenol oxidase)-like protein	AT5G03260	extracellular;6
VIT_09s0018g02140	1	No hit	0	chloroplast;8
VIT_09s0054g00070	1	Ribosomal protein L7 (RPL7D) 60S	AT3G13580	mitochondria;6|mitochondria/plasma membrane;3|cytosol/mitochondria;3|nuclear;3
VIT_09s0054g01660	1	No hit	0	0
VIT_09s0054g01790	1	No hit	0	0
VIT_10s0003g02520	1	THO complex subunit 2	AT1G24706	chloroplast;6|nuclear;4|cytosol/nuclear;4|cytosol;4
VIT_10s0042g00980	1	Protein kinase	0	0
VIT_10s0071g00360	1	GRAM domain-containing protein / ABA-responsive	AT5G08350	chloroplast;6|nuclear;4|chloroplast/mitochondria;3|cytosol;3
VIT_10s0116g01470	1	No hit	0	0
VIT_11s0016g02140	1	Dehydration responsive element binding protein	AT4G25480	nuclear;10
VIT_11s0052g01610	1	flavonol 4'-sulfotransferase	AT1G74090	cytosol;7|chloroplast;4
VIT_11s0052g01690	1	No hit	0	chloroplast;11
VIT_11s0118g00020	1	Exostosin-like	AT3G42180	cytosol;10
VIT_12s0034g00400	1	Kinetochore protein	AT3G54630	nuclear;4.5|nuclear/plasma membrane;4|chloroplast;3|cytosol;3|plasma membrane;2.5
VIT_12s0055g01240	1	P-glycoprotein 11	0	cytosol;5|nuclear;4|plasma membrane;2|cytoskeleton/nuclear;2|chloroplast;2
VIT_12s0121g00250	1	No hit	0	nuclear;10.5
VIT_12s0134g00180	1	Unknown	0	chloroplast;8|mitochondria;6
VIT_12s0134g00320	1	S-locus lectin protein kinase family	AT4G03230	chloroplast;9
VIT_13s0019g01940	1	Laccase	AT5G60020	vacuolar membrane;5|endoplasmic reticulum/vacuolar membrane;4|chloroplast;4
VIT_13s0047g00730	1	R protein MLA10	0	0
VIT_13s0067g00290	1	Pinene synthase	AT3G25830	chloroplast;5|nuclear;4|vacuolar membrane;2|cytoskeleton/nuclear;2|nuclear/plasma membrane;2
VIT_13s0067g03700	1	Pinene synthase	AT3G25830	chloroplast;4|peroxisome;3|mitochondria;3|cytosol/peroxisome;2|nuclear;2
VIT_13s0067g03770	1	(-)-a-terpineol synthase	AT3G25830	cytosol;4.5|cytosol/nuclear;3.5|endoplasmic reticulum;3|chloroplast;2|plasma membrane;2|endoplasmic reticulum/vacuolar membrane;1.5|mitochondria/plasma membrane;1.5|chloroplast/mitochondria;1.5|nuclear;1.5
VIT_13s0101g00050	1	Nuclear fusion defective 5 NFD5	0	cytosol;12
VIT_13s0106g00400	1	Vesicle associated protein VAP	0	cytosol;7
VIT_13s0156g00530	1	No hit	0	chloroplast;5|vacuolar membrane;3|cytosol/endoplasmic reticulum;2|endoplasmic reticulum;2|cytosol;2
VIT_13s0175g00170	1	No hit	0	chloroplast;5|cytosol;4|nuclear;3|cytosol/endoplasmic reticulum;2|cytosol/peroxisome;2|cytosol/plasma membrane;2|extracellular;2
VIT_14s0006g03210	1	Unknown	0	nuclear;8
VIT_14s0030g01920	1	No hit	0	0
VIT_14s0083g00680	1	No hit	0	0
VIT_14s0171g00350	1	No hit	0	0
VIT_15s0021g01510	1	Phospholipase A1	AT2G44810	chloroplast;13
VIT_15s0024g00190	1	No hit	0	cytosol;7|nuclear;5
VIT_15s0024g01100	1	Calmodulin-binding protein MPCBP	AT2G43040	cytosol;9
VIT_15s0045g00270	1	Serine/threonine-protein phosphatase BSL3	0	chloroplast;9
VIT_15s0045g01360	1	No hit	0	cytosol/nuclear;7.5|cytosol;7
VIT_15s0046g03540	1	No hit	0	0
VIT_16s0013g01600	1	LOB domain-containing protein 4	0	0
VIT_16s0013g01900	1	SET domain-containing protein 2	0	mitochondria;7.5|chloroplast/mitochondria;6.5|chloroplast;4.5
VIT_16s0039g00790	1	No hit	0	cytosol;8.5|cytosol/nuclear;6
VIT_16s0039g01970	1	No hit	0	0
VIT_16s0039g02370	1	EIX receptor 2	AT2G34930	0
VIT_16s0098g00130	1	No hit	0	0
VIT_17s0053g01020	1	Armadillo/beta-catenin repeat	AT1G77460	chloroplast/mitochondria;5|mitochondria;5|chloroplast;5
VIT_18s0001g14290	1	Invertase-like protein	AT4G34860	chloroplast;4|nuclear;3.5|cytoskeleton/nuclear;2.5|plasma membrane;2|endoplasmic reticulum/plasma membrane;2|endoplasmic reticulum;2
VIT_18s0075g00300	1	No hit	0	0
VIT_18s0075g00860	1	Unknown	0	nuclear;14
VIT_18s0089g00540	1	Ethylene overproducer 1 (ETO1)	0	cytosol;5|extracellular;4|chloroplast;3|cytosol/nuclear;3
VIT_19s0014g02940	1	No hit	0	vacuolar membrane;8
VIT_19s0014g03900	1	Ubiquitin-specific protease 14	AT3G20630	nuclear;3.5|mitochondria;3|cytosol/nuclear;3|mitochondria/plasma membrane;2|extracellular;2|chloroplast;2
VIT_19s0014g04270	1	S-locus protein kinase	AT4G27290	plasma membrane;8.5|Golgi apparatus/plasma membrane;6.5
VIT_19s0014g04350	1	No hit	0	0
VIT_19s0027g00050	1	No hit	0	0
VIT_19s0027g01480	1	Phenylalanyl-tRNA synthetase class IIc	AT3G58140	extracellular;4|chloroplast;4|nuclear;3|Golgi apparatus;1|cytoskeleton;1|cytosol;1
VIT_19s0090g00320	1	No hit	0	chloroplast;9
VIT_19s0090g01560	1	No hit	0	chloroplast;10.5
VIT_19s0093g00230	1	No hit	0	cytosol/nuclear;7|cytosol;6.5|nuclear;4.5
VIT_19s0138g00070	1	Unknown	0	nuclear;6|chloroplast;4|cytosol/nuclear;4
VIT_02s0025g03810	0.978	Potassium channel AKT5	0	nuclear;4|cytoskeleton/nuclear;2.5|nuclear/plasma membrane;2.5|cytosol;2.5|cytosol/endoplasmic reticulum;2|extracellular;2|chloroplast;2
VIT_04s0008g04390	0.978	No hit	0	chloroplast;4.5|chloroplast/mitochondria;3.5|vacuolar membrane;2|extracellular;2|nuclear;2|cytosol/nuclear;2|cytosol;2
VIT_09s0054g00290	0.972	No hit	0	chloroplast;9
VIT_00s0477g00060	0.963	Unknown protein	AT2G22460	nuclear;6|chloroplast;5
VIT_00s1331g00020	0.963	Unknown	0	mitochondria;7|cytosol;5
VIT_06s0009g02150	0.963	RNA binding / nucleic acid binding	AT3G12640	cytosol;8
VIT_08s0105g00610	0.963	Phosphoethanolamine N-methyltransferase 1	0	chloroplast;10
VIT_10s0003g04930	0.963	No hit	0	0
VIT_10s0116g01520	0.963	DNA helicase SNF2 domain-containing protein	AT1G02670	chloroplast;12
VIT_14s0006g01510	0.963	No hit	0	chloroplast;8|mitochondria;5
VIT_19s0014g00630	0.963	No hit	0	0
VIT_19s0015g02370	0.963	GDP-mannose 3,5-epimerase 1	0	cytosol/peroxisome;4|peroxisome;4|cytosol;4|nuclear;3
VIT_00s0213g00090	0.956	CTV.22	0	cytosol/nuclear;4.5|cytosol;4|nuclear;3|plasma membrane;2
VIT_00s2731g00010	0.956	Acyl-(acyl carrier protein) thioesterase	0	nuclear;9|cytosol/nuclear;6.5
VIT_02s0012g03110	0.956	CTV.22	0	cytosol/nuclear;6|cytosol;5|nuclear;3
VIT_13s0067g01620	0.956	Dual-specific kinase DSK1	AT5G56790	nuclear;12
VIT_00s1466g00010	0.944	No hit	0	cytosol;10
VIT_02s0012g00110	0.944	Chromatin remodeling 31	AT1G05490	nuclear;6|cytosol/nuclear;6|cytosol;6
VIT_03s0063g01400	0.944	Cell division cycle associated 7 CDCA7	AT2G23530	nuclear;11
VIT_04s0008g05370	0.944	Serine hydrolase [Vitis vinifera]	AT5G16080	cytosol;8
VIT_07s0005g01970	0.944	Galactinol synthase	AT2G47180	cytosol;8
VIT_08s0007g04720	0.944	No hit	0	0
VIT_09s0002g08340	0.944	Photosystem I P700 chlorophyll a apoprotein A1	ATCG00350	cytosol/nuclear;6.5|cytosol;6.5|nuclear;3.5
VIT_09s0054g00420	0.944	Translocon-associated protein beta TRAP complex	0	chloroplast;5.5|chloroplast/mitochondria;4|nuclear;3
VIT_10s0116g01530	0.944	DNA helicase SNF2 domain-containing protein	AT1G02670	nuclear;9
VIT_11s0016g03790	0.944	No hit	0	0
VIT_13s0019g02870	0.944	No hit	0	extracellular;5|cytosol;5|chloroplast;2
VIT_13s0064g00470	0.944	Disease resistance protein (NBS-LRR class) RGH1	AT3G14470	nuclear;8.5|cytosol/nuclear;6
VIT_13s0064g01820	0.944	AP2-associated kinase	0	chloroplast;9
VIT_13s0101g00300	0.944	R protein MLA10	AT3G14470	nuclear;8
VIT_15s0046g00410	0.944	Seven in absentia SINA1p	AT3G61790	cytosol;9
VIT_15s0046g03230	0.944	Disease resistance protein RGA4	AT1G50180	0
VIT_16s0039g00130	0.944	CTV.22	0	cytosol;5|mitochondria;2|plasma membrane;2|mitochondria/plasma membrane;2
VIT_11s0016g01000	0.931	flavonoid 3-monooxygenase	0	chloroplast/mitochondria;5|mitochondria;5|chloroplast;5
VIT_00s1873g00010	0.926	No hit	0	0
VIT_03s0063g01600	0.926	No hit	0	cytosol;7|chloroplast;6
VIT_08s0007g03740	0.926	DEAD box RNA helicase (PRH75)	AT4G12650	chloroplast;7|mitochondria;4
VIT_11s0118g00690	0.926	No hit	0	0
VIT_13s0106g00520	0.926	No hit	0	0
VIT_15s0048g01860	0.926	No hit	0	cytosol/nuclear;6.5|nuclear;5.5|cytosol;4.5
VIT_17s0000g08190	0.926	No hit	0	0
VIT_19s0014g04920	0.926	(-)-germacrene D synthase	AT5G23960	cytosol;12
VIT_07s0031g01060	0.921	Unknown	0	mitochondria;6|chloroplast/mitochondria;4|cytosol;4
VIT_12s0134g00640	0.921	Anthocyanidin 3-O-glucoside-6''-O-malonyltransferase	AT1G03495	cytoskeleton;5|cytoskeleton/nuclear;4|cytosol;4
VIT_00s0392g00060	0.917	(E,E)-alpha-farnesene synthase	0	cytosol;5|endoplasmic reticulum;3|cytosol/nuclear;3|Golgi apparatus;2|endoplasmic reticulum/vacuolar membrane;2
VIT_04s0044g00960	0.917	No hit	0	cytosol;8
VIT_00s0246g00100	0.889	NADH dehydrogenase subunit 7	ATMG00510	chloroplast;8
VIT_00s0333g00010	0.889	fimbrin 1	AT5G48460	cytosol/nuclear;5.83333|cytosol;4|nuclear;3.5|cytoskeleton/nuclear;2.83333|cytosol/plasma membrane;2.83333
VIT_02s0025g04690	0.889	Unknown protein	AT4G22900	plasma membrane;9
VIT_03s0063g01550	0.889	CYP82C1p	AT4G31970	cytosol;13
VIT_03s0091g00770	0.889	No hit	0	chloroplast;5|nuclear;4|cytosol/nuclear;4|cytosol;4
VIT_03s0097g00250	0.889	No hit	0	cytosol;6|cytosol/endoplasmic reticulum;3|cytosol/peroxisome;3|nuclear;3
VIT_04s0008g00280	0.889	Amino acid permease 1	AT1G58360	plasma membrane;10
VIT_04s0008g06650	0.889	No hit	0	mitochondria;9
VIT_04s0069g00410	0.889	Vacuolar protein-sorting-associated protein 4	0	cytosol;11
VIT_05s0029g01030	0.889	Aspartate aminotransferase	AT2G22250	chloroplast;9.5|chloroplast/mitochondria;6.5
VIT_06s0004g06930	0.889	Zinc finger (C3HC4-type ring finger)	0	0
VIT_06s0009g01980	0.889	No hit	0	0
VIT_07s0005g03080	0.889	Nodulin MtN21 family	AT2G39510	plasma membrane;5|mitochondria/plasma membrane;3|Golgi apparatus/plasma membrane;3|vacuolar membrane;3|cytosol/plasma membrane;3
VIT_07s0005g05740	0.889	Lipoamide dehydrogenase	AT2G25600	chloroplast;10
VIT_07s0031g00270	0.889	Anthranilate N-hydroxycinnamoyl/benzoyltransferase	AT5G67150	cytosol;8
VIT_09s0002g06170	0.889	No hit	0	0
VIT_09s0002g08230	0.889	PTAC17 (plastid transcriptionally active17)	AT1G80480	cytosol;7|nuclear;6
VIT_09s0002g09030	0.889	Patellin-5	AT1G72160	cytosol;6|cytosol/peroxisome;3|cytosol/plasma membrane;3|nuclear;3|chloroplast;3
VIT_10s0003g01670	0.889	High affinity phosphate transporter	0	plasma membrane;4|cytosol;3.5|vacuolar membrane;3|cytosol/endoplasmic reticulum;2.5|Golgi apparatus/plasma membrane;2|chloroplast;2|mitochondria/plasma membrane;2|nuclear/plasma membrane;2
VIT_10s0071g00590	0.889	GRAM domain-containing protein / ABA-responsive	AT5G08350	nuclear;6.5|cytosol/nuclear;5
VIT_10s0523g00040	0.889	Alternative oxidase 4, chloroplastic/chromoplastic	0	chloroplast;8
VIT_12s0035g02100	0.889	Glutathione S-transferase Z1 GSTZ1	AT2G02390	nuclear;11.5
VIT_13s0047g00700	0.889	Cinnamyl alcohol dehydrogenase	AT5G19440	cytosol;8
VIT_13s0067g03570	0.889	R protein MLA10	AT3G14470	cytosol;6|nuclear;4
VIT_13s0139g00180	0.889	Disease resistance protein (NBS class)	AT3G14460	nuclear;9
VIT_14s0006g01700	0.889	Isopentenyl diphosphate isomerase 2	0	mitochondria;9
VIT_14s0030g00720	0.889	FRL2 (FRIGIDA like 2)	0	nuclear;6|cytosol;5
VIT_14s0066g02300	0.889	P-glycoprotein 17	AT3G28345	cytosol;10
VIT_14s0083g00250	0.889	No hit	0	extracellular;8
VIT_15s0021g02430	0.889	Enoyl-CoA-hydratase	0	nuclear;7|cytosol;4.5
VIT_16s0050g00060	0.889	Vesicle trafficking protein	AT5G52270	nuclear;6|cytosol;3
VIT_16s0050g01030	0.889	No hit	0	0
VIT_16s0050g01040	0.889	No hit	0	nuclear;14
VIT_16s0050g01800	0.889	Major Facilitator Superfamily MFS	ATMG01330	0
VIT_17s0000g04940	0.889	Brassinosteroid sulfotransferase ST4A	0	mitochondria;5|cytosol;4|cytosol/endoplasmic reticulum;2|cytosol/peroxisome;2|cytosol/plasma membrane;2|extracellular;2|nuclear;2
VIT_17s0000g08030	0.889	Spermidine synthase 2	AT1G23820	extracellular;4|chloroplast;4|chloroplast/mitochondria;2|cytosol;2|cytosol/endoplasmic reticulum;1|vacuolar membrane;1|cytoskeleton/plasma membrane;1|cytoskeleton/nuclear;1|cytoskeleton;1|cytosol/peroxisome;1|plasma membrane;1|nuclear/plasma membrane;1|nuclear;1
VIT_17s0053g01070	0.889	DNA excision repair protein ERCC-6	0	0
VIT_18s0001g01250	0.889	Senescence-inducible chloroplast stay-green protein 2	AT1G44000	cytosol;6|cytosol/endoplasmic reticulum;3|cytosol/peroxisome;3|cytosol/plasma membrane;3|extracellular;3
VIT_18s0001g02400	0.889	Laccase	AT5G48100	plasma membrane;9.5
VIT_18s0001g14140	0.889	No hit	0	nuclear;9.5
VIT_18s0075g00460	0.889	TIR-NBS-LRR disease resistance	AT5G17680	nuclear;10
VIT_18s0122g00360	0.889	DC1 domain-containing protein	AT1G20990	nuclear;8
VIT_19s0015g01710	0.889	Kinesin family member 22	AT5G02370	chloroplast;6|nuclear;5
VIT_11s0052g01340	0.871	Xyloglucan endo-transglycosylase, C-terminal	0	extracellular;9
VIT_11s0052g01060	0.867	Transferase	AT5G57500	0
VIT_16s0115g00130	0.867	Clathrin, heavy polypeptide	AT3G11130	nuclear;7|mitochondria;4|cytosol/nuclear;4
VIT_13s0047g00360	0.864	6-hydroxyisobutyryl-coenzyme A hydrolase	AT5G65940	chloroplast;6|chloroplast/mitochondria;3.5|nuclear;3.5|cytosol/nuclear;3
VIT_00s2715g00010	0.863	ATP binding	0	cytosol;6|cytosol/endoplasmic reticulum;3|cytosol/peroxisome;3|Golgi apparatus;3
VIT_16s0022g01660	0.863	Receptor kinase homolog LRK10	AT1G66920	plasma membrane;6|mitochondria/plasma membrane;3|vacuolar membrane;3|cytoskeleton/plasma membrane;3|cytosol/plasma membrane;3|nuclear/plasma membrane;3|Golgi apparatus;3
VIT_04s0023g01690	0.861	No hit	0	0
VIT_10s0003g02490	0.861	SRG1 (senescence-related gene 1) oxidoreductase	AT1G17020	nuclear;8
VIT_14s0068g00170	0.861	No hit	0	chloroplast;7
VIT_19s0138g00110	0.861	1,3-beta-glucan synthase	AT3G14570	nuclear;5|cytosol;4|cytosol/endoplasmic reticulum;2|peroxisome;2
VIT_04s0023g02170	0.857	S-adenosyl-L-methionine:carboxyl methyltransferase	AT4G36470	cytosol;6
VIT_05s0049g00330	0.857	E8 protein	AT1G06620	cytoskeleton;6|cytoskeleton/nuclear;4|cytosol;4
VIT_00s0338g00040	0.856	No hit	0	0
VIT_00s0188g00050	0.852	Aminopeptidase	0	cytosol;9
VIT_03s0091g01220	0.852	Enhancer of mRNA-decapping protein 4	AT3G13300	cytosol/nuclear;5.5|cytosol;5.5|nuclear;4.5
VIT_05s0049g00340	0.852	Deacetoxyvindoline 4-hydroxylase	AT1G06620	cytosol;6|cytosol/peroxisome;3|cytosol/plasma membrane;3|cytoskeleton;3
VIT_08s0040g00710	0.852	3'-5' exonuclease domain-containing protein	0	cytosol;13
VIT_15s0048g02290	0.852	No apical meristem cup-shaped cotyledon2	AT4G35580	nuclear;7|cytosol;4
VIT_16s0098g00160	0.852	Receptor serine/threonine kinase	AT1G66910	chloroplast;4|nuclear;3.5|cytoskeleton/nuclear;2.5|plasma membrane;2|endoplasmic reticulum/plasma membrane;1|Golgi apparatus/plasma membrane;1|vacuolar membrane;1|extracellular;1|mitochondria;1|cytosol;1
VIT_18s0001g03510	0.852	Flavonol synthase	AT5G08640	cytosol;7

## Sheet: Anther_BA
Supplementary Table 3: Highly Specific Genes (HSG; tau > 0.85) detected in Anther BA
Gene ID	Tau	Functional annotation	Arabidopsis ID	Localization
VIT_07s0005g05400	1	Abscisic acid-insensitive protein 3 (ABI3)	AT3G24650	nuclear;14
VIT_03s0063g01450	0.889	VRN1 (reduced vernalization response 1)	AT3G18990	nuclear;10
VIT_03s0038g02540	1	Aborted microspores AMS	AT2G16910	chloroplast;9
VIT_10s0092g00030	1	Basic helix-loop-helix (bHLH) family	AT1G30670	nuclear;12
VIT_16s0022g02250	1	Basic helix-loop-helix (bHLH) family	0	nuclear;11
VIT_16s0022g02240	0.889	Basic helix-loop-helix (bHLH) family	AT4G25400	nuclear;6|cytosol/nuclear;6|cytosol;6
VIT_18s0001g10300	0.889	Basic helix-loop-helix (bHLH) family	AT1G49770	nuclear;14
VIT_18s0001g04500	1	Enhanced EM level EEL	AT2G41070	nuclear;12.5
VIT_18s0001g03010	0.926	BZIP transcription factor	AT1G58110	nuclear;5|chloroplast;5
VIT_07s0031g01870	0.989	Zinc finger (CCCH-type) family protein	0	0
VIT_12s0059g02500	1	Constans-like 11	AT4G15250	nuclear;10
VIT_06s0061g01400	0.889	CBF transcription factor [Vitis vinifera]	AT4G25490	nuclear;14
VIT_18s0076g00200	1	DELLA protein RGL2 (RGA-like protein 2)	AT3G03450	0
VIT_00s1247g00010	1	Lateral organ boundaries domain gene 36	AT5G66870	nuclear;7|chloroplast;5
VIT_07s0197g00030	1	Lateral organ boundaries domain gene 36	AT5G66870	nuclear;9
VIT_14s0066g02460	1	Lateral organ boundaries domain family protein (LBD27)	0	peroxisome;6|nuclear;4
VIT_16s0022g02050	1	Lateral organ boundaries domain gene 36	AT5G66870	mitochondria;9
VIT_17s0000g05490	1	Lateral organ boundaries domain family protein (LBD27)	AT3G47870	nuclear;11.5
VIT_07s0197g00020	0.963	Lateral organ boundaries domain gene 36	AT5G66870	nuclear;8|chloroplast;5
VIT_07s0197g00040	0.952	Lateral organ boundaries domain gene 36	AT5G66870	chloroplast;7|nuclear;6
VIT_00s0211g00180	1	MADS-box agamous-like 21	0	nuclear;12
VIT_18s0001g07460	1	MADS-box protein SVP (short vegetative phase)	AT2G22540	nuclear;12.5
VIT_07s0031g01140	0.984	MADS-box agamous-like 66	AT1G77980	nuclear;13
VIT_02s0033g00370	1	Myb domain protein 113	AT1G66380	cytosol;8
VIT_11s0016g05690	1	Myb domain protein 82	AT5G52600	nuclear;13
VIT_15s0021g02040	1	Myb duo pollen 1	AT3G60460	nuclear;14
VIT_18s0117g00210	1	Myb domain protein 4	AT4G38620	nuclear;11
VIT_14s0066g02180	0.911	Myb domain protein 35	AT3G28470	nuclear;12.5
VIT_06s0004g02340	1	NAC domain containing protein 47	AT3G04070	nuclear;12
VIT_07s0005g03610	1	NAC domain-containing protein 74	AT4G28530	nuclear;8
VIT_16s0098g01730	1	RWP-RK domain-containing protein	AT5G53040	chloroplast;5|mitochondria;3.5|cytosol;3|cytosol/mitochondria;2.5|nuclear;2
VIT_04s0023g00470	1	WRKY DNA-binding protein 2	AT5G56270	nuclear;14
VIT_00s0179g00200	1	Coated vesicle membrane protein	AT3G22845	chloroplast;12
VIT_00s0183g00010	1	Actin 7 (ACT7) / actin 2	0	chloroplast;12
VIT_00s0189g00110	1	CYP82C4	0	mitochondria;4|cytosol;4|nuclear;3|plasma membrane;1|Golgi apparatus/plasma membrane;1|Golgi apparatus;1|chloroplast;1
VIT_00s0192g00120	1	FtsH protease 4 ftsh4	0	cytosol;10
VIT_00s0193g00020	1	No hit	0	mitochondria;6|mitochondria/plasma membrane;3|cytosol/mitochondria;3|cytosol;3
VIT_00s0204g00150	1	Glutamate dehydrogenase 2	AT5G07440	chloroplast;7|chloroplast/mitochondria;4|cytosol;4
VIT_00s0250g00010	1	Prolylcarboxypeptidase	AT5G22860	chloroplast;11
VIT_00s0253g00050	1	Monocopper oxidase SKS15 (SKU5 Similar 15)	AT4G37160	chloroplast;5|extracellular;2|plasma membrane;2
VIT_00s0253g00160	1	Methyl jasmonate esterase	AT3G50440	chloroplast;5|vacuolar membrane;2|endoplasmic reticulum;2|extracellular;2|endoplasmic reticulum/vacuolar membrane;2
VIT_00s0253g00170	1	Methyl jasmonate esterase	AT2G23610	chloroplast;6
VIT_00s0270g00010	1	No hit	0	0
VIT_00s0279g00100	1	No hit	0	mitochondria;7|nuclear;5
VIT_00s0286g00100	1	S-locus protein kinase	AT4G27300	cytosol;13
VIT_00s0304g00040	1	Succinate dehydrogenase iron-sulfur protein, Mitochondrial	AT5G65165	nuclear;4|chloroplast;4|mitochondria;3.5|cytosol/mitochondria;2.5|nuclear/plasma membrane;2.5
VIT_00s0313g00050	1	RAB GDP dissociation inhibitor 1 ATGD1	AT5G09550	nuclear;7|cytosol;5
VIT_00s0323g00100	1	Vacuolar processing enzyme beta	AT1G62710	chloroplast;10
VIT_00s0346g00100	1	Sinapyl alcohol dehydrogenase	AT4G37990	cytosol;7
VIT_00s0369g00040	1	Polygalacturonase GH28	AT3G59850	extracellular;10
VIT_00s0409g00020	1	Receptor protein kinase RK20-1	AT3G22060	plasma membrane;8.5|Golgi apparatus/plasma membrane;5.5
VIT_00s0434g00070	1	Unknown	0	nuclear;12
VIT_00s0480g00010	1	Hydroxyproline-rich glycoprotein family protein	AT1G61080	chloroplast;7|nuclear;5
VIT_00s0483g00050	1	EMB1674 (embryo defective 1674) kinase interacting family protein	AT2G22560	nuclear;7|chloroplast;5
VIT_00s0551g00050	1	MSH4 (MUTS-like protein 4)	AT4G17380	chloroplast;10
VIT_00s0577g00040	1	Cation/hydrogen exchanger 28 (CHX28)	AT3G52080	chloroplast;9
VIT_00s0616g00010	1	Glycerol-3-phosphate permease	AT4G17550	plasma membrane;9
VIT_00s0824g00010	1	Hexokinase-like protein	AT4G37840	chloroplast;10
VIT_00s0869g00010	1	Unknown	0	chloroplast;9
VIT_00s0878g00010	1	Subtilase	AT5G59810	nuclear;9
VIT_00s0908g00010	1	Unknown	0	chloroplast;8|nuclear;6
VIT_00s1022g00010	1	No hit	0	0
VIT_00s1183g00010	1	Subtilase	AT5G59810	extracellular;8|vacuolar membrane;5
VIT_00s1235g00030	1	Unknown protein	AT2G17080	nuclear;5|mitochondria;4.5|cytosol/mitochondria;3|chloroplast;3
VIT_00s1355g00020	1	Expansin-like B1	0	extracellular;12
VIT_00s1364g00020	1	EMB1674 (embryo defective 1674) kinase interacting family protein	AT1G09720	cytosol;8|nuclear;5
VIT_00s1869g00010	1	Polyprotein	0	nuclear;5|vacuolar membrane;3|nuclear/plasma membrane;3|endoplasmic reticulum/vacuolar membrane;2|cytosol;2
VIT_00s2164g00010	1	Serine/threonine-protein phosphatase BSL3	0	nuclear;7|mitochondria;5
VIT_00s2178g00010	1	R protein PRF disease resistance protein	AT3G46710	cytosol;6|cytosol/endoplasmic reticulum;3|cytosol/peroxisome;3|cytosol/plasma membrane;3|chloroplast;3
VIT_00s2271g00010	1	Pinene synthase	0	nuclear;4|cytosol/nuclear;4|cytosol;4|cytosol/endoplasmic reticulum;2|cytoskeleton/nuclear;2|chloroplast/mitochondria;2|mitochondria;2|chloroplast;2
VIT_00s2422g00010	1	Hexokinase-2	0	cytosol;13
VIT_00s2499g00010	1	No hit	0	nuclear;10
VIT_01s0010g01990	1	D8-sphingolipid desaturase	0	chloroplast;10
VIT_01s0010g02640	1	Lysine histidine transporter 2	AT1G24400	plasma membrane;9
VIT_01s0010g02660	1	Lysine histidine transporter 1	AT5G40780	plasma membrane;10
VIT_01s0010g03120	1	No hit	0	mitochondria;8
VIT_01s0011g00510	1	Unknown protein	AT1G26750	nuclear;11
VIT_01s0011g00740	1	Processing peptidase beta subunit, mitochondrial	AT3G02090	chloroplast;12
VIT_01s0011g00800	1	Beta-D-glucosidase	AT5G20950	endoplasmic reticulum;6|extracellular;5
VIT_01s0011g01580	1	F-box family protein	0	nuclear;8
VIT_01s0011g02380	1	Unknown	0	chloroplast;7|nuclear;5
VIT_01s0011g03240	1	PGPS/D12	AT1G58320	extracellular;9
VIT_01s0011g03250	1	Fw2.2 ORFX	AT1G49030	nuclear;5|cytosol;4|cytosol/endoplasmic reticulum;2|cytosol/peroxisome;2|mitochondria;2
VIT_01s0011g04430	1	MATE efflux family protein	AT1G15170	plasma membrane;8
VIT_01s0011g06040	1	Cyclin SDS (solo dancers)	AT1G14750	chloroplast/mitochondria;5.5|chloroplast;5.5|mitochondria;4.5|nuclear;3
VIT_01s0011g06180	1	Blight-associated protein p12 precursor	AT4G30380	chloroplast;7|mitochondria;4
VIT_01s0011g06370	1	Clathrin assembly protein 13	AT1G25240	chloroplast;10.5
VIT_01s0026g00830	1	Peroxidase 65	AT5G47000	extracellular;7|chloroplast;4
VIT_01s0026g01230	1	Exo84 subunit/exocyst complex component	AT1G10385	chloroplast;8|nuclear;5
VIT_01s0026g01740	1	CBS	AT1G69800	plasma membrane;9
VIT_01s0026g02180	1	Unknown protein	AT4G15830	cytosol;3.5|mitochondria;3|cytosol/endoplasmic reticulum;2.5|plasma membrane;2|chloroplast/mitochondria;2|nuclear/plasma membrane;2|nuclear;2
VIT_01s0127g00690	1	MAP4K alpha1	AT5G14720	cytosol;9
VIT_01s0150g00070	1	SUVH4 (SU(VAR)3-9 homolog 4)	AT5G13960	cytosol;5|nuclear;4|nuclear/plasma membrane;2|cytoskeleton;2|chloroplast;2
VIT_01s0182g00060	1	PHO1-like protein	AT1G14040	plasma membrane;10
VIT_01s0182g00160	1	Xyloglucan fucosyltransferase	AT2G03220	vacuolar membrane;6|endoplasmic reticulum/vacuolar membrane;3|chloroplast;3
VIT_02s0012g00430	1	Oxidoreductase, 2OG-Fe(II) oxygenase	0	mitochondria;7
VIT_02s0012g00440	1	Norcoclaurine synthase	AT4G25310	chloroplast;6|extracellular;5
VIT_02s0012g00940	1	Late embryogenesis abundant group 1	0	mitochondria;7|mitochondria/plasma membrane;4|chloroplast/mitochondria;4|nuclear;4
VIT_02s0012g01160	1	Proton-dependent oligopeptide transport (POT) family protein	AT1G32450	plasma membrane;10
VIT_02s0012g01610	1	Beta-1,3-glucanase precursor	AT5G20390	extracellular;5|vacuolar membrane;2|chloroplast/mitochondria;2|mitochondria;2|chloroplast;2|cytosol;2
VIT_02s0012g01690	1	No hit	0	chloroplast;5|cytosol;5|mitochondria;2
VIT_02s0025g00680	1	Tiny root hair 1	AT4G23640	plasma membrane;11
VIT_02s0025g01100	1	Protein kinase	AT1G64300	nuclear;8
VIT_02s0025g01390	1	Protein phosphatase 2C DBP	AT5G59220	chloroplast;5|nuclear;4|cytosol/nuclear;4|cytosol;4
VIT_02s0025g02570	1	CYP78A8	AT3G61880	chloroplast;9
VIT_02s0025g03910	1	VIP3 (vernalization independence 3); nucleotide binding	AT4G29830	cytosol;4|extracellular;3|chloroplast;3|cytosol/nuclear;3
VIT_02s0025g03980	1	LIM domain containing protein	AT3G61230	nuclear;12
VIT_02s0087g00050	1	Alpha-glucosidase	AT3G23640	cytosol;7
VIT_03s0038g00510	1	Unknown protein	AT2G16460	mitochondria;6
VIT_03s0038g02360	1	D-galactoside/L-rhamnose binding SUEL lectin	AT2G16730	extracellular;5|chloroplast;5|vacuolar membrane;2
VIT_03s0038g03700	1	Zinc finger (C2H2 type) family	AT4G35280	nuclear;13
VIT_03s0038g03850	1	PGPS/NH21	0	nuclear;6|mitochondria;4
VIT_03s0038g04020	1	Polygalacturonase GH28	AT4G18180	extracellular;6|chloroplast;3
VIT_03s0038g04060	1	Expansin EXPA20	AT4G38210	chloroplast;8|extracellular;5
VIT_03s0038g04530	1	S-adenosyl-L-methionine:salicylic acid carboxyl methyltransferase	AT1G19640	chloroplast/mitochondria;5|mitochondria;5|chloroplast;5
VIT_03s0038g04660	1	Isoflavone reductase 5 [Vitis vinifera]	AT1G75300	nuclear;10
VIT_03s0063g00510	1	Leucine-rich repeat	AT3G19230	nuclear;6|cytosol;4|cytoskeleton/nuclear;3|nuclear/plasma membrane;3|chloroplast;3
VIT_03s0063g00870	1	Serine carboxypeptidase	AT3G63470	vacuolar membrane;4|chloroplast;4|chloroplast/mitochondria;2|Golgi apparatus;2|extracellular;2|endoplasmic reticulum/vacuolar membrane;2
VIT_03s0063g01040	1	Peroxidase	AT1G49570	extracellular;6|chloroplast;5
VIT_03s0063g01070	1	SWIB complex BAF60b domain-containing protein	AT1G49520	cytosol/nuclear;6|nuclear;5.5|cytosol;5.5
VIT_03s0091g00150	1	NtPRp27 secretory protein	0	chloroplast;8
VIT_03s0091g00630	1	YGGT family protein	AT4G27990	chloroplast;12
VIT_03s0091g01170	1	Meprin and TRAF homology domain-containing protein	AT3G17380	cytosol;7|nuclear;5
VIT_04s0008g00110	1	Jasmonate ZIM domain-containing protein 8	0	nuclear;9
VIT_04s0008g01150	1	Beta-fructosidase (BFRUCT1)	AT3G13790	nuclear;6|cytosol/nuclear;6|cytosol;6
VIT_04s0008g02190	1	Glutathione synthase S6 modification	0	nuclear;12.5
VIT_04s0008g02660	1	Calmodulin-binding protein	AT2G43040	cytosol;6
VIT_04s0008g03510	1	Lignostilbene-alpha,beta-dioxygenase and related enzymes	AT3G63520	endoplasmic reticulum;4|cytosol/endoplasmic reticulum;3|endoplasmic reticulum/plasma membrane;3|chloroplast;3
VIT_04s0008g04820	1	ABC transporter g family pleiotropic drug resistance 12 PDR12	AT1G15520	plasma membrane;11
VIT_04s0008g04830	1	ABC transporter g family pleiotropic drug resistance 12 PDR12	AT1G15520	plasma membrane;9
VIT_04s0008g04840	1	ABC transporter g family pleiotropic drug resistance 12 PDR12	AT4G00980	plasma membrane;9
VIT_04s0008g05080	1	Ammonium transporter 2	AT2G38290	plasma membrane;12
VIT_04s0008g05730	1	Sucrose-phosphate synthase	AT5G11110	nuclear;7
VIT_04s0008g05790	1	No hit	0	0
VIT_04s0023g00450	1	Auxin efflux carrier protein 8	AT5G16530	vacuolar membrane;5|cytosol;5|cytosol/endoplasmic reticulum;3|plasma membrane;3|endoplasmic reticulum/vacuolar membrane;3
VIT_04s0023g01510	1	DUF620	AT1G75160	nuclear;6
VIT_04s0023g01670	1	Unknown protein	AT5G66780	nuclear;7|chloroplast;6
VIT_04s0023g02510	1	Glycosyl transferase family 1 protein	AT1G75420	cytosol;10
VIT_04s0023g03460	1	No hit	0	endoplasmic reticulum;3|cytosol/endoplasmic reticulum;2|extracellular;2|endoplasmic reticulum/vacuolar membrane;2|chloroplast;2|plasma membrane;2|nuclear/plasma membrane;2|nuclear;2
VIT_04s0023g03660	1	Alpha-mannosidase precursor lysosomal	AT5G66150	cytosol;8
VIT_04s0044g00370	1	MTN21	AT1G68170	0
VIT_04s0044g00390	1	Nodulin MtN21 family	AT1G25270	0
VIT_04s0044g00410	1	MTN21	AT1G68170	0
VIT_04s0044g01030	1	Pectinesterase family	AT5G09760	chloroplast;12
VIT_04s0044g01470	1	Cation/hydrogen exchanger (CHX15)	AT2G13620	plasma membrane;9
VIT_04s0069g00830	1	DTDP-D-glucose 4,6-dehydratase	AT1G78570	peroxisome;5|chloroplast;5
VIT_05s0020g00060	1	Unknown	0	cytosol;9
VIT_05s0020g02170	1	Sugar transporter ERD6-like 16	AT5G18840	plasma membrane;6|cytosol;4|mitochondria/plasma membrane;3|Golgi apparatus/plasma membrane;3|cytoskeleton/plasma membrane;3|nuclear/plasma membrane;3|endoplasmic reticulum;3
VIT_05s0020g03100	1	Sugar transport protein 8 (STP8)	AT5G26250	plasma membrane;5|vacuolar membrane;4|endoplasmic reticulum;2
VIT_05s0020g03530	1	Late embryogenesis abundant protein D-34 (LEA D-34)	AT3G22490	chloroplast;9
VIT_05s0049g01140	1	Chromosome condensation regulator protein	AT3G23270	nuclear;13
VIT_05s0051g00670	1	9-cis-epoxycarotenoid dioxygenase 4	AT3G24220	chloroplast;4|cytosol;4|nuclear;3|mitochondria/plasma membrane;1|vacuolar membrane;1|endoplasmic reticulum;1|endoplasmic reticulum/vacuolar membrane;1
VIT_05s0062g00810	1	Lipoprotein	AT1G05510	cytosol;6|nuclear;4|cytosol/endoplasmic reticulum;3|cytosol/peroxisome;3|extracellular;3
VIT_05s0062g00920	1	No hit	0	cytosol;13
VIT_05s0062g01390	1	F-box family protein	0	0
VIT_05s0062g01440	1	Receptor kinase RHG4	AT3G23750	nuclear;5.5|chloroplast;4|cytoskeleton/nuclear;3.5
VIT_05s0077g00970	1	feronia receptor-like kinase	AT3G04690	plasma membrane;7
VIT_05s0094g01130	1	Allyl alcohol dehydrogenase	AT5G16990	cytosol;8
VIT_05s0102g00940	1	R protein PRF disease resistance protein	AT3G46710	cytosol;7|cytosol/peroxisome;4|nuclear;4
VIT_06s0004g01300	1	Proton-dependent oligopeptide transport (POT) family protein	AT5G19640	plasma membrane;10
VIT_06s0004g01430	1	ABA glucosidase	AT5G42260	cytosol/endoplasmic reticulum;3|endoplasmic reticulum;3|nuclear;3|cytosol/nuclear;3|cytosol;3
VIT_06s0004g02490	1	ABC transporter G member 1	AT5G60740	plasma membrane;8
VIT_06s0004g03680	1	fringe-related protein	AT4G23490	nuclear;7|cytosol;4
VIT_06s0004g04900	1	Exostosin (Xyloglucan galactosyltransferase KATAMARI 1)	AT2G20370	0
VIT_06s0004g06270	1	GDP-mannose transporter	AT2G13650	cytosol;6|plasma membrane;4
VIT_06s0004g06800	1	PHD finger transcription factor	AT5G58610	nuclear;7|cytoskeleton/nuclear;4|nuclear/plasma membrane;4|chloroplast;4
VIT_06s0004g07190	1	Unknown protein	AT1G07060	Golgi apparatus;3|nuclear;3|chloroplast;3|plasma membrane;2|endoplasmic reticulum/plasma membrane;2|endoplasmic reticulum;2
VIT_06s0004g07400	1	Cation/hydrogen exchanger 24 (CHX24)	AT5G37060	plasma membrane;7|cytosol;5
VIT_06s0004g07470	1	Cation/hydrogen exchanger (CHX15)	AT2G13620	0
VIT_06s0004g07480	1	Cation/hydrogen exchanger (CHX14)	AT1G06970	cytoskeleton;4|plasma membrane;3|cytoskeleton/nuclear;3|cytosol/plasma membrane;3|cytosol;3
VIT_06s0009g01400	1	Unknown protein	AT5G21050	chloroplast;5|nuclear;2.5|cytoskeleton/nuclear;2|Golgi apparatus;2
VIT_06s0009g01820	1	Invertase, neutral/alkaline	AT4G09510	nuclear;7|cytosol;5
VIT_06s0009g03280	1	No hit	0	0
VIT_06s0061g00530	1	Serine carboxypeptidase precursor	AT3G45010	chloroplast;6|extracellular;4|vacuolar membrane;3|chloroplast/mitochondria;3
VIT_06s0061g01270	1	DEMETER protein	AT5G04560	nuclear;11
VIT_06s0080g00180	1	No hit	0	0
VIT_07s0005g04800	1	SUPER1/YUCCA5 (suppressor of ER1)	AT4G28720	cytosol;7|endoplasmic reticulum;5
VIT_07s0031g02380	1	No hit	0	nuclear;14
VIT_07s0104g00360	1	Early-responsive to dehydration	AT4G02900	chloroplast;6|plasma membrane;4|endoplasmic reticulum/plasma membrane;4|endoplasmic reticulum;4
VIT_07s0104g00780	1	Endomembrane protein 70	AT5G35160	plasma membrane;10
VIT_07s0104g01770	1	RNA recognition motif (RRM)-containing	0	cytosol;7|nuclear;5
VIT_07s0130g00200	1	Lipase GDSL	AT1G71250	cytosol;4|endoplasmic reticulum/plasma membrane;3.5|endoplasmic reticulum;3.5|cytosol/nuclear;3.5|nuclear;3
VIT_07s0141g00080	1	Aquaporin NIP4;1	AT5G37810	extracellular;9
VIT_07s0141g00510	1	RNA polymerase Rpb7 N-terminal domain-containing	0	cytosol/nuclear;6|cytosol;5.5|chloroplast;5|nuclear;3.5
VIT_07s0141g00760	1	Unknown protein	AT2G30630	chloroplast/mitochondria;4|mitochondria;4|chloroplast;4|cytosol;3
VIT_07s0151g01120	1	Plastocyanin domain-containing protein	AT5G26330	extracellular;6|plasma membrane;4|vacuolar membrane;4
VIT_08s0007g00790	1	Cyclin-D7-1	0	nuclear;7|cytosol;5
VIT_08s0007g01060	1	Delta 1-pyrroline-5-carboxylate synthetase (P5CS)	AT2G39800	endoplasmic reticulum;4|chloroplast;4|chloroplast/mitochondria;2|nuclear;2|vacuolar membrane;1|cytoskeleton/nuclear;1|extracellular;1|plasma membrane;1|cytosol/plasma membrane;1|cytosol;1
VIT_08s0007g02740	1	IAA-amino acid hydrolase 1 (ILR1)	AT3G02875	cytosol;8.5
VIT_08s0007g02830	1	Unknown protein	AT3G11570	cytosol;4|nuclear;3|cytosol/endoplasmic reticulum;2|cytosol/peroxisome;2|vacuolar membrane;2|nuclear/plasma membrane;2|chloroplast;2
VIT_08s0007g03060	1	Beta-fructofuranosidase	AT3G52600	plasma membrane;3|vacuolar membrane;3|cytosol/plasma membrane;3|cytosol;3|Golgi apparatus/plasma membrane;2|mitochondria;2|nuclear;2
VIT_08s0007g03290	1	Pentatricopeptide repeat-containing protein	0	chloroplast;5|nuclear;3|cytosol/nuclear;3|cytosol;3
VIT_08s0007g04050	1	No hit	0	cytosol;6.5|cytosol/endoplasmic reticulum;4
VIT_08s0007g04110	1	Transposon protein, CACTA, En/Spm sub-class	0	nuclear;13
VIT_08s0007g04240	1	Late embryogenesis abundant protein	AT2G36640	mitochondria;6|nuclear;5|mitochondria/plasma membrane;3|cytosol/mitochondria;3|chloroplast/mitochondria;3|cytosol;3
VIT_08s0007g04440	1	Pelota (PEL1)	AT4G27650	cytosol;6|chloroplast;5
VIT_08s0007g04650	1	Thaumatin	AT1G20030	chloroplast;8
VIT_08s0007g06030	1	Beta 1-3 glucanase [Vitis vinifera]	AT3G57270	chloroplast;6
VIT_08s0007g06430	1	No hit	0	mitochondria;9
VIT_08s0007g06440	1	No hit	0	nuclear;12
VIT_08s0007g07040	1	No hit	0	0
VIT_08s0007g07260	1	Tubulin alpha	AT5G19780	cytosol;8
VIT_08s0007g08320	1	Pentatricopeptide (PPR) repeat-containing	AT4G21065	chloroplast;7
VIT_08s0007g08330	1	Polygalacturonase PG1	AT2G41850	extracellular;6|vacuolar membrane;4
VIT_08s0032g00380	1	Myosin-like protein XIC	AT1G08730	chloroplast;7|chloroplast/mitochondria;4|cytosol;4
VIT_08s0032g00590	1	Universal stress protein (USP) family protein	AT3G11930	cytosol;4|extracellular;3|nuclear;3|cytosol/endoplasmic reticulum;2|cytosol/peroxisome;2|cytosol/plasma membrane;2|chloroplast;2
VIT_08s0040g02150	1	No hit	0	cytosol;6|nuclear;4
VIT_08s0056g01350	1	Unknown protein	AT2G21720	plasma membrane;12
VIT_08s0056g01680	1	Lipoxygenase, LH2	AT4G39730	extracellular;6|chloroplast;3
VIT_08s0058g01200	1	Alpha-expansin 2	AT2G40610	chloroplast;13
VIT_09s0002g00160	1	Histone H2A.4 HTA12	0	nuclear;7.5|nuclear/plasma membrane;5
VIT_09s0002g00900	1	Receptor-like protein kinase 3	AT3G42880	plasma membrane;5|cytosol;4
VIT_09s0002g02020	1	F-box family protein	0	nuclear;10
VIT_09s0002g02260	1	H(+)-ATPase 9 AHA9	AT1G80660	plasma membrane;13
VIT_09s0002g03160	1	PAB6 (poly(A) binding protein 6)	AT3G16380	nuclear;10
VIT_09s0002g03700	1	No hit	0	Golgi apparatus;4|cytosol;4|nuclear;3|endoplasmic reticulum;1|extracellular;1|mitochondria;1
VIT_09s0002g03950	1	Unknown protein	AT1G52155	cytosol;10
VIT_09s0002g04140	1	Isochorismatase protein rutB	AT3G16190	cytosol;8
VIT_09s0002g04380	1	Plastidic glucose transporter 2	AT1G79820	plasma membrane;7|endoplasmic reticulum;4
VIT_09s0002g04390	1	DNA binding	0	chloroplast;9
VIT_09s0002g05010	1	Kelch repeat-containing F-box family protein	AT1G80440	chloroplast;8
VIT_09s0002g05370	1	ABC transporter g family pleiotropic drug resistance 12 PDR12	AT1G15520	plasma membrane;12
VIT_09s0002g06430	1	Lactoylglutathione lyase	AT1G80160	cytosol;4|nuclear;3|cytosol/endoplasmic reticulum;2.5|mitochondria/plasma membrane;2.5|mitochondria;2.5|plasma membrane;1.5|cytoskeleton/nuclear;1.5
VIT_09s0002g08560	1	Unknown protein	AT2G12400	plasma membrane;9
VIT_09s0018g00900	1	ABC transporter g family pleiotropic drug resistance 12 PDR12	0	chloroplast;14
VIT_09s0018g01230	1	Zinc finger (C3HC4-type ring finger)	AT3G53690	chloroplast;7
VIT_09s0018g01330	1	fasciclin arabinogalactan-protein (FLA14)	AT3G12660	vacuolar membrane;5|extracellular;4|mitochondria;2
VIT_09s0018g01490	1	Anthraniloyal-CoA: methanol anthraniloyal transferase	AT5G17540	chloroplast;10
VIT_09s0018g02080	1	Coatomer beta subunit	AT4G31480	nuclear;4|nuclear/plasma membrane;3|endoplasmic reticulum;3|cytosol/nuclear;3
VIT_09s0054g01060	1	Tassel serine threonine kinase 1	AT2G24370	nuclear;8
VIT_09s0054g01230	1	Beta-amyrin synthase	AT1G78950	cytosol;7|nuclear;5
VIT_09s0054g01720	1	Unknown protein	AT3G13000	chloroplast;5|nuclear;4|chloroplast/mitochondria;3|cytosol;3
VIT_09s0070g00040	1	Amino acid permease	AT5G15240	vacuolar membrane;10
VIT_09s0096g00680	1	C2-HC type zinc finger protein C.e-MyT1	AT1G78990	chloroplast;11
VIT_09s0096g00720	1	C2-HC type zinc finger protein C.e-MyT1	0	cytosol;7|cytosol/plasma membrane;4|chloroplast;4
VIT_10s0003g00020	1	Unknown	0	chloroplast;10
VIT_10s0003g03040	1	Unknown	0	cytosol;10
VIT_10s0003g04550	1	Cationic amino acid transporter 1	AT4G21120	plasma membrane;9
VIT_10s0003g05830	1	Leucine Rich Repeat receptor-like kinase	AT4G20790	vacuolar membrane;5|extracellular;3|endoplasmic reticulum/vacuolar membrane;3|plasma membrane;2|Golgi apparatus/plasma membrane;2|Golgi apparatus;2
VIT_10s0042g01090	1	Iron regulated transporter	AT4G19690	plasma membrane;10
VIT_10s0116g00620	1	Phytochelatin synthetase	AT3G20580	Golgi apparatus;3|plasma membrane;2|vacuolar membrane;2|cytosol/plasma membrane;2|chloroplast;2|cytosol;2
VIT_10s0116g01240	1	SLAH1 (SLAC1 homologue 1)	AT1G62280	chloroplast;8
VIT_10s0116g01350	1	Heat shock protein binding	AT4G12780	mitochondria;8|nuclear;5
VIT_10s0116g01370	1	Heat shock protein binding	AT4G12780	cytosol;9
VIT_11s0016g00430	1	Lipase GDSL 5	AT1G53920	cytosol;11
VIT_11s0016g00680	1	Beta-galactosidase	AT5G20710	vacuolar membrane;7|Golgi apparatus;4|endoplasmic reticulum/vacuolar membrane;4
VIT_11s0016g00800	1	Unknown protein	AT1G23070	mitochondria;5.5|chloroplast;4|cytosol/mitochondria;3.5
VIT_11s0016g02190	1	Unknown protein	AT3G60310	0
VIT_11s0016g02610	1	Caffeoyl-CoA O-methyltransferase	AT4G26220	vacuolar membrane;3|endoplasmic reticulum;3|endoplasmic reticulum/vacuolar membrane;3|endoplasmic reticulum/plasma membrane;2|extracellular;2|chloroplast;2
VIT_11s0016g04880	1	Salt-inducible protein kinase	AT5G57610	nuclear;7
VIT_11s0016g05880	1	Ubiquitin-specific protease 12 UBP12	AT2G25320	nuclear;6|nuclear/plasma membrane;3|chloroplast;3
VIT_11s0037g00690	1	CF5	AT1G35710	plasma membrane;11
VIT_12s0028g00460	1	Tobamovirus multiplication 1 homolog 2	AT4G21790	nuclear;6|plasma membrane;3|cytoskeleton/nuclear;3|cytosol/plasma membrane;3|cytosol;3
VIT_12s0028g02600	1	Cysteine proteinase	AT1G06260	chloroplast;11
VIT_12s0028g02700	1	Isoflavone methyltransferase/ Orcinol O-methyltransferase 1 oomt1	AT4G35160	cytosol;8
VIT_12s0034g00110	1	ABA-responsive element-binding protein 3 (AREB3)	0	nuclear;8
VIT_12s0034g01330	1	Unknown protein	AT5G24690	chloroplast;6
VIT_12s0034g01650	1	Glutathione S-transferase Z2 GSTZ2	0	chloroplast;6|extracellular;5
VIT_12s0035g00550	1	Unknown protein	AT4G33590	chloroplast;6|cytosol;5
VIT_12s0035g00630	1	Phytochelatin synthetase	AT1G09790	nuclear;5|plasma membrane;3.5|endoplasmic reticulum/plasma membrane;3.5|cytoskeleton/nuclear;2.5|endoplasmic reticulum;2.5
VIT_12s0057g01120	1	No hit	0	cytosol;10
VIT_12s0059g00430	1	EF hand	AT2G44310	cytosol;12
VIT_12s0059g00560	1	Fimbrin 2	AT5G35700	nuclear;6|cytosol;5
VIT_12s0059g00900	1	Pentatricopeptide repeat	AT1G10330	chloroplast;11.5
VIT_12s0059g01020	1	Rcd1-like cell differentiation protein	AT3G20800	chloroplast;9.5|chloroplast/mitochondria;6.5
VIT_12s0059g01330	1	Clathrin assembly protein 5	AT1G05020	cytosol;6|nuclear;4
VIT_12s0059g02100	1	Unknown protein	AT2G20815	nuclear;11
VIT_12s0121g00080	1	Copine BON3 (BONZAI 3)	AT1G08860	cytosol;6|nuclear;4
VIT_12s0134g00220	1	F-box family protein	AT4G03220	nuclear;9
VIT_12s0142g00710	1	Dihydroflavonol-4-reductase	AT2G33590	cytosol;12
VIT_12s0178g00120	1	No hit	0	chloroplast;11.5
VIT_12s0178g00190	1	Unknown	0	cytosol;11
VIT_13s0019g00620	1	Dimethylaniline monooxygenase, N-oxide-forming	AT1G12200	cytosol;12
VIT_13s0019g00790	1	Early-responsive to dehydration	AT3G54510	nuclear;5|plasma membrane;4|chloroplast;4
VIT_13s0019g00820	1	Early-responsive to dehydration	AT3G54510	chloroplast;9
VIT_13s0019g01190	1	Alpha galactosidase	AT1G29050	chloroplast;7
VIT_13s0019g01250	1	Metallophosphoesterase	AT5G50400	plasma membrane;7.5|Golgi apparatus/plasma membrane;5.5
VIT_13s0019g02760	1	Heat shock protein 17.6 kDa class I	AT5G59720	cytosol;14
VIT_13s0019g03310	1	Transposon protein	AT5G05800	nuclear;8.5
VIT_13s0019g04250	1	Unknown protein	AT5G14990	cytosol;8
VIT_13s0019g04970	1	Nodulin	AT2G28120	plasma membrane;10
VIT_13s0047g00770	1	Cinnamyl alcohol dehydrogenase	AT5G19440	chloroplast;4|chloroplast/mitochondria;3|cytosol;3|mitochondria;2|plasma membrane;2|mitochondria/plasma membrane;2|nuclear/plasma membrane;2|nuclear;2
VIT_13s0064g00780	1	Polygalacturonase GH28	AT3G07970	nuclear;7
VIT_13s0067g00250	1	(-)-a-terpineol synthase	AT4G16740	mitochondria;4.5|chloroplast;4|cytosol/mitochondria;3|cytosol;3|plasma membrane;2
VIT_13s0067g00690	1	Cinnamyl alcohol dehydrogenase	AT5G19440	cytosol;6|cytosol/peroxisome;3|cytosol/plasma membrane;3|chloroplast;3
VIT_13s0067g00760	1	R protein PRF disease resistance protein	AT1G53350	chloroplast;4|vacuolar membrane;2|extracellular;2|cytoskeleton/nuclear;1.5|endoplasmic reticulum/vacuolar membrane;1.5|nuclear;1.5|cytosol/endoplasmic reticulum;1|endoplasmic reticulum;1|mitochondria;1|mitochondria/plasma membrane;1|plasma membrane;1|endoplasmic reticulum/plasma membrane;1|cytosol/plasma membrane;1|cytosol;1
VIT_13s0067g01250	1	Em protein GEA6 (EM6)	AT2G40170	nuclear;6|cytosol;4
VIT_13s0067g01360	1	Myb domain protein 77	AT4G37260	nuclear;13
VIT_13s0067g02200	1	CTV.22	AT1G15780	mitochondria;7|chloroplast;6
VIT_13s0074g00050	1	DNA binding	0	cytosol/nuclear;7|nuclear;6.5|cytosol;6.5
VIT_13s0084g00550	1	Aminotransferase	0	0
VIT_13s0084g00560	1	CF2	AT4G08850	plasma membrane;12
VIT_13s0106g00120	1	ATP-dependent Clp protease proteolytic subunit (ClpP)	AT1G11750	mitochondria;7|nuclear;6
VIT_14s0006g01460	1	CHAT (acetyl coa:(z)-3-hexen-1-ol acetyltransferase)	AT3G03480	cytosol;8
VIT_14s0006g01540	1	Aquaporin NIP4;1	AT5G37810	plasma membrane;6|cytosol;4|mitochondria/plasma membrane;3|endoplasmic reticulum/plasma membrane;3|Golgi apparatus/plasma membrane;3|vacuolar membrane;3|cytoskeleton/plasma membrane;3
VIT_14s0006g02050	1	Unknown	0	0
VIT_14s0006g02060	1	Unknown	0	chloroplast;6|vacuolar membrane;3
VIT_14s0006g03270	1	Histone acetyltransferase HAC5	AT3G12980	nuclear;7|cytosol;4
VIT_14s0030g00550	1	Copine BON3 (BONZAI 3)	AT1G08860	cytosol;10
VIT_14s0030g00760	1	No hit	0	0
VIT_14s0030g00770	1	Unknown protein	AT4G08630	mitochondria;9
VIT_14s0030g00780	1	Unknown protein	AT3G48860	0
VIT_14s0030g00800	1	Unknown protein	AT3G48860	extracellular;6|chloroplast;6
VIT_14s0030g01150	1	No hit	0	chloroplast;5|extracellular;2|cytosol/nuclear;2|plasma membrane;2|nuclear/plasma membrane;2|cytosol/plasma membrane;2|nuclear;2|cytosol;2
VIT_14s0030g02060	1	Aldo/keto reductase AKR	AT1G60690	cytosol;10
VIT_14s0030g02140	1	Cellulose synthase CSLD1	AT2G33100	plasma membrane;9
VIT_14s0060g00040	1	Retrotransposon	0	nuclear;12
VIT_14s0060g00750	1	No hit	0	cytosol/nuclear;6|mitochondria;5|nuclear;3.5|cytosol;3.5
VIT_14s0060g01670	1	Xyloglucan:xyloglucosyl transferase	AT4G13090	cytosol;10
VIT_14s0066g00430	1	Unknown protein	AT5G55960	plasma membrane;7
VIT_14s0066g00700	1	Oleosin H-isoform	AT3G01570	vacuolar membrane;10
VIT_14s0066g00710	1	Oleosin H-isoform	AT3G01570	chloroplast;10
VIT_14s0066g01260	1	Lipase GDSL	AT3G27950	chloroplast;6|nuclear;3
VIT_14s0066g01680	1	No hit	0	0
VIT_14s0066g02480	1	Unknown protein	AT3G28630	cytosol;5|nuclear;4|chloroplast;4
VIT_14s0066g02490	1	Unknown	0	nuclear;12
VIT_14s0066g02500	1	Ubiquitin thiolesterase	0	cytosol;7|nuclear;6
VIT_14s0068g02240	1	HcrVf1 protein	AT2G34930	cytosol;5|Golgi apparatus;3|plasma membrane;2|nuclear/plasma membrane;2|nuclear;2
VIT_14s0081g00670	1	DNA-binding protein	AT3G04570	nuclear;8.5
VIT_14s0108g00620	1	Amino acid permease	AT3G28960	plasma membrane;6|vacuolar membrane;5
VIT_14s0128g00040	1	No hit	0	nuclear;7|cytosol;5
VIT_15s0024g00480	1	ATPP2-A2	0	chloroplast;10
VIT_15s0045g00040	1	Copper-binding family protein	AT5G24580	chloroplast;12
VIT_15s0045g00110	1	Ribosomal protein L4e RPL4D	0	cytosol;10
VIT_15s0046g00680	1	Wax synthase	AT3G49200	nuclear;5.5|cytosol/nuclear;4.5|chloroplast;3.5|chloroplast/mitochondria;2.5|cytosol;2.5
VIT_15s0046g00970	1	Lipid transfer protein	0	chloroplast;10
VIT_15s0046g01040	1	Lipase class 3	AT3G61680	chloroplast;5|nuclear;4|vacuolar membrane;2|nuclear/plasma membrane;2|mitochondria;2|cytosol/nuclear;2
VIT_15s0046g01160	1	NADPH HC toxin reductase	AT1G61720	chloroplast;7|mitochondria;5.5
VIT_15s0046g02800	1	R protein PRF disease resistance protein	AT1G50180	nuclear;6|cytosol/nuclear;6|cytosol;6
VIT_15s0046g03610	1	No hit	0	nuclear;9
VIT_15s0048g02130	1	No hit	0	cytoskeleton;5|nuclear;4|extracellular;2
VIT_15s0107g00370	1	Unknown	0	chloroplast;5|mitochondria;4|nuclear;3
VIT_16s0013g00140	1	Pectinesterase family	AT5G61680	chloroplast;6|extracellular;4
VIT_16s0013g00190	1	Pectinesterase PPME1	AT1G69940	mitochondria;4|chloroplast;3|mitochondria/plasma membrane;2|cytosol/mitochondria;2|endoplasmic reticulum;2
VIT_16s0013g02080	1	MIM (hypersensitive to MMS, irradiation and MMC)	AT5G61460	nuclear;6|chloroplast;5
VIT_16s0022g00430	1	SRG1 (senescence-related gene 1) oxidoreductase	AT1G17020	chloroplast;4|nuclear;3|vacuolar membrane;2|cytosol;2|cytosol/endoplasmic reticulum;1|peroxisome;1|Golgi apparatus;1|endoplasmic reticulum/vacuolar membrane;1|mitochondria/plasma membrane;1
VIT_16s0022g00720	1	Endo-1,4-beta-glucanase	AT1G70710	cytosol/nuclear;4.5|cytosol;4.5|nuclear;3.5|chloroplast;3|mitochondria;2
VIT_16s0022g01070	1	Chalcone synthase [Vitis vinifera]	AT5G13930	cytosol;10.5
VIT_16s0022g01240	1	IRE (incomplete root hair elongation)	AT5G62310	nuclear;9
VIT_16s0022g02300	1	CXE carboxylesterase CXE20	AT5G62180	cytosol;10
VIT_16s0022g02430	1	Carboxyesterase 20 CXE20	0	cytosol;14
VIT_16s0039g00260	1	Pectate lyase	0	cytosol;7
VIT_16s0039g00860	1	CYP89A28	AT5G61320	chloroplast;7
VIT_16s0050g00120	1	B57	AT5G52300	nuclear;11
VIT_16s0050g00180	1	HcrVf1 protein	AT2G34930	cytosol/nuclear;4|nuclear;4|cytosol;4|vacuolar membrane;1|cytoskeleton/plasma membrane;1|extracellular;1|mitochondria;1|cytoskeleton;1|chloroplast;1|mitochondria/plasma membrane;1|plasma membrane;1|chloroplast/mitochondria;1
VIT_16s0050g01130	1	Serine/threonine-protein kinase	AT1G01540	chloroplast;4|cytosol;4|cytosol/endoplasmic reticulum;2|chloroplast/mitochondria;2|cytosol/plasma membrane;2|nuclear;2
VIT_16s0050g01790	1	BTI3 (VIRB2- interacting protein 3)	AT2G46170	plasma membrane;7
VIT_16s0050g02650	1	Unknown protein	AT5G24130	plasma membrane;6.5|cytosol/plasma membrane;4
VIT_16s0100g00550	1	S-N-methylcoclaurine 3'-hydroxylase	AT2G45570	chloroplast;4|cytosol;3|vacuolar membrane;2|chloroplast/mitochondria;2|cytosol/plasma membrane;2|extracellular;2|nuclear;2
VIT_16s0100g00630	1	Lipid transfer protein	AT5G62065	chloroplast;5|nuclear;4|cytoskeleton/nuclear;2|nuclear/plasma membrane;2|extracellular;2
VIT_17s0000g00310	1	ARF GTPase-activating domain	AT5G61980	nuclear;10
VIT_17s0000g00690	1	Pyruvate dehydrogenase E1 beta subunit isoform 2	AT5G50850	mitochondria;9
VIT_17s0000g02390	1	Leucine Rich Repeat receptor-like kinase	AT4G08850	plasma membrane;11
VIT_17s0000g03000	1	MATE efflux family protein	AT5G52450	plasma membrane;7|vacuolar membrane;5
VIT_17s0000g05420	1	AAA-type ATPase family	AT3G28510	cytosol;9
VIT_17s0000g05660	1	Polygalacturonase GH28	AT1G23460	chloroplast;5|mitochondria;4|extracellular;3|mitochondria/plasma membrane;2|cytosol/mitochondria;2|nuclear;2
VIT_17s0000g06620	1	Protein kinase pto	AT5G61350	nuclear;4.5|chloroplast;4|plasma membrane;3|cytoskeleton/nuclear;3
VIT_17s0000g07430	1	Unknown	0	nuclear;13
VIT_17s0000g08060	1	Cyclic nucleotide-gated ion channel 18	AT5G14870	plasma membrane;9
VIT_17s0000g08130	1	Nodulin MtN3	AT3G28007	vacuolar membrane;10
VIT_18s0001g00410	1	Alcohol dehydrogenase	AT5G42250	cytosol;10
VIT_18s0001g00740	1	Ornithine decarboxylase	0	chloroplast;11
VIT_18s0001g02230	1	Beta-galactosidase / lactase	AT1G77410	nuclear;4|chloroplast;2|plasma membrane;2|cytosol/plasma membrane;2|cytosol;2|Golgi apparatus/plasma membrane;1|vacuolar membrane;1|endoplasmic reticulum;1|mitochondria;1|endoplasmic reticulum/vacuolar membrane;1|cytoskeleton;1|cytosol/peroxisome;1
VIT_18s0001g02890	1	No hit	0	0
VIT_18s0001g04480	1	Germacrene-D synthase	0	cytoskeleton;7|cytosol;5
VIT_18s0001g05430	1	(+)-delta-cadinene synthase isozyme XC14	AT5G23960	mitochondria;6|chloroplast;5
VIT_18s0001g05500	1	PUMILIO 7 (APUM7)	AT1G78160	nuclear;8
VIT_18s0001g05600	1	Synaptonemal complex protein 1 (ZYP1A)	AT1G22260	cytosol;8|nuclear;6
VIT_18s0001g07610	1	EMB1674 (embryo defective 1674) kinase interacting family protein	AT1G09720	nuclear;7|chloroplast;5
VIT_18s0001g08440	1	DNA binding	0	nuclear;5|cytosol;4
VIT_18s0001g08450	1	Branched-chain-amino-acid transaminase ATBCAT-2	AT1G10070	chloroplast;8|mitochondria;6
VIT_18s0001g09600	1	HOS15 (High expression of osmotically responsive genes 15)	AT5G67320	endoplasmic reticulum;4|cytosol/endoplasmic reticulum;3|endoplasmic reticulum/plasma membrane;3|chloroplast;3
VIT_18s0001g10110	1	Betanidin-5-O-glucosyltransferase	AT4G34135	cytosol;5|cytoskeleton;4|cytoskeleton/plasma membrane;2|nuclear;2|chloroplast;2
VIT_18s0001g12050	1	Peroxisomal biogenesis factor 11 (PEX11)	AT1G47750	cytosol;7|nuclear/plasma membrane;4
VIT_18s0001g14740	1	Protein binding	0	nuclear;6|cytosol/nuclear;6|cytosol;6
VIT_18s0041g01050	1	No hit	0	cytosol;10.5
VIT_18s0041g01090	1	F-box domain containing protein	AT3G23880	cytosol;10
VIT_18s0041g02050	1	12-oxophytodienoate reductase 1	AT1G76680	cytosol;6|cytosol/endoplasmic reticulum;3|chloroplast/mitochondria;3|peroxisome;3|cytosol/plasma membrane;3|cytosol/nuclear;3
VIT_18s0041g02260	1	12-oxophytodienoate reductase 2	AT1G76690	chloroplast;6|cytosol;5
VIT_18s0086g00440	1	V-type H+-transporting ATPase 21kDa proteolipid subunit	0	plasma membrane;5|endoplasmic reticulum/plasma membrane;4|nuclear;4
VIT_18s0122g00640	1	Cinnamoyl-CoA reductase	AT2G33590	cytosol;10
VIT_18s0122g00910	1	Mlo5	AT2G33670	plasma membrane;5|cytosol;4|cytosol/peroxisome;2|endoplasmic reticulum/vacuolar membrane;2
VIT_18s0122g01230	1	Zinc finger (C3HC4-type ring finger)	AT4G37420	vacuolar membrane;9
VIT_19s0014g00440	1	PMR5 (powdery mildew resistant 5)	AT1G29050	cytosol;9
VIT_19s0014g02700	1	Iron regulated transporter	AT4G19690	plasma membrane;11
VIT_19s0014g03280	1	ABC transporter G member 3	AT4G27420	plasma membrane;6|Golgi apparatus/plasma membrane;4|endoplasmic reticulum;4
VIT_19s0014g03870	1	No hit	0	cytosol;10
VIT_19s0014g04230	1	Receptor kinase 2	0	nuclear;6
VIT_19s0014g04830	1	YIP1	0	extracellular;3|cytosol;3|chloroplast/mitochondria;2.5|cytosol/plasma membrane;2.5|chloroplast;2.5|plasma membrane;2|cytosol/nuclear;2
VIT_19s0014g05120	1	Constans-like 11	AT4G15250	nuclear;13
VIT_19s0015g00080	1	CyP71D11	AT3G26300	chloroplast;8
VIT_19s0027g01260	1	Replication factor A 1, rfa1	0	chloroplast;9.5|chloroplast/mitochondria;6.5
VIT_19s0027g01540	1	No hit	0	0
VIT_19s0085g00180	1	SKP1-like 4 ASK4	AT1G20140	cytosol;13
VIT_19s0090g01480	1	Na+/H+ exchanger 4	AT5G55470	plasma membrane;5|vacuolar membrane;4|endoplasmic reticulum;2
VIT_19s0138g00100	1	No hit	0	cytosol;7|nuclear;5
VIT_19s0177g00240	1	PDF2 (protodermal factor2)	AT1G05230	cytosol;5|nuclear;4|extracellular;2
VIT_00s0288g00050	0.989	V-type H+-transporting ATPase subunit G	AT3G01390	cytosol;4|chloroplast;3|nuclear;3|cytosol/endoplasmic reticulum;2|extracellular;2|mitochondria;2|cytosol/peroxisome;2|cytosol/plasma membrane;2
VIT_04s0008g06020	0.989	Homogentisate geranylgeranyl transferase [Vitis vinifera]	AT2G18950	plasma membrane;4|chloroplast;4|cytoskeleton/plasma membrane;2|cytosol/plasma membrane;2|endoplasmic reticulum;2
VIT_05s0094g01300	0.989	Polygalacturonase GH28	AT3G59850	extracellular;8
VIT_06s0004g07550	0.989	Wound-induced protein WI12	AT3G10985	chloroplast;7
VIT_08s0007g05830	0.989	No hit	0	nuclear;11
VIT_08s0040g00130	0.989	Copper-binding family protein	0	chloroplast;8
VIT_14s0066g01670	0.989	Alpha-dioxygenase	AT3G01420	endoplasmic reticulum;5|chloroplast;2|cytosol/nuclear;2|plasma membrane;2|nuclear/plasma membrane;2|cytosol/plasma membrane;2|nuclear;2|cytosol;2
VIT_14s0128g00340	0.989	Seed maturation protein PM34	AT1G54870	chloroplast;14
VIT_16s0022g00730	0.989	Endo-1,4-beta-glucanase	AT1G70710	cytosol/nuclear;5|nuclear;4.5|cytosol;4.5|mitochondria;4
VIT_18s0001g03320	0.989	V-type H+-transporting ATPase subunit G	AT3G01390	extracellular;4|cytosol;4|nuclear;3|cytosol/endoplasmic reticulum;2|cytosol/peroxisome;2|cytosol/plasma membrane;2|mitochondria;2
VIT_18s0117g00010	0.989	V-type H+-transporting ATPase subunit G	AT3G01390	cytosol;4|chloroplast;3|nuclear;3|cytosol/endoplasmic reticulum;2|extracellular;2|mitochondria;2|cytosol/peroxisome;2|cytosol/plasma membrane;2
VIT_03s0038g04540	0.988	S-adenosyl-L-methionine:salicylic acid carboxyl methyltransferase	AT1G19640	cytosol;6|peroxisome;4|chloroplast;4
VIT_04s0023g02360	0.988	Chaperone BCS1 mitochondrial	AT3G50930	nuclear;5|cytosol/nuclear;5|cytosol;5
VIT_05s0020g00600	0.988	1-cys peroxiredoxin	AT1G48130	cytoskeleton;10
VIT_11s0016g03920	0.988	Polyol transporter 5	AT3G18830	vacuolar membrane;7|plasma membrane;4
VIT_11s0052g00820	0.988	Ribulose bisphosphate carboxylase small chain SSU40B, chloroplast	AT1G67090	cytosol;7|chloroplast;4|cytosol/nuclear;4
VIT_12s0142g00080	0.988	No hit	0	mitochondria;7|chloroplast;4
VIT_14s0066g01690	0.988	Pathogen-inducible alpha-dioxygenase	AT3G01420	cytosol;9.5
VIT_18s0001g00680	0.988	Laccase	AT5G09360	chloroplast;7
VIT_18s0001g04220	0.988	Germacrene-D synthase	AT5G23960	nuclear;4|chloroplast;4|cytosol;3|vacuolar membrane;1|peroxisome;1|mitochondria;1
VIT_03s0038g04050	0.986	Unknown	0	cytosol;9
VIT_04s0008g04130	0.986	RD22 [Vitis vinifera]	AT5G25610	cytosol;7|chloroplast;5
VIT_04s0044g01660	0.986	Unknown	0	chloroplast;8
VIT_05s0094g01330	0.986	Inositol polyphosphate 5'-phosphatase	AT2G43900	nuclear;9
VIT_08s0007g07770	0.986	Polygalacturonase PG1	AT2G41850	extracellular;5|chloroplast;3|nuclear;2|cytosol/nuclear;2|cytosol;2
VIT_15s0046g03370	0.986	LIM domain containing protein	AT3G61230	mitochondria;5|nuclear;5|chloroplast;3|cytosol/nuclear;3
VIT_15s0048g02810	0.986	Phototropic-responsive NPH3	AT5G17580	chloroplast;9
VIT_16s0013g00530	0.986	No hit	0	nuclear;7|chloroplast;5
VIT_18s0001g13580	0.986	Kinesin motor protein	AT3G51150	nuclear;9
VIT_18s0072g01030	0.986	CPK4 (calcium-dependent protein kinase 4)	AT4G09570	mitochondria;8
VIT_19s0015g00630	0.986	Phosphoprotein NtEPc	AT5G53870	nuclear;3|chloroplast;3|cytosol/nuclear;3|cytosol;3|cytosol/endoplasmic reticulum;2|vacuolar membrane;2|Golgi apparatus;2
VIT_01s0011g03260	0.984	Fw2.2 ORFX	AT1G14870	chloroplast;6|nuclear;5
VIT_01s0011g05800	0.984	Dynamin-like protein 2b	AT1G14830	cytosol;13
VIT_01s0146g00160	0.984	Exocyst subunit EXO70 family protein C1	AT5G13150	nuclear;9
VIT_04s0008g02910	0.984	Tassel serine threonine kinase 1	AT2G24370	cytosol;7|nuclear;6
VIT_06s0004g07230	0.984	Indole-3-acetate beta-glucosyltransferase	AT2G30140	cytosol;7|nuclear;6
VIT_06s0009g02650	0.984	Gag-pol polyprotein	0	nuclear;9
VIT_08s0058g01130	0.984	WNK5 (Arabidopsis WNK kinase 5)	AT3G51630	nuclear;10
VIT_10s0003g02540	0.984	ABC transporter B member 14	AT4G18050	plasma membrane;13
VIT_10s0042g01050	0.984	Serine carboxypeptidase II	AT5G23210	vacuolar membrane;4|endoplasmic reticulum;4|endoplasmic reticulum/vacuolar membrane;4|chloroplast;3
VIT_10s0116g00470	0.984	Ubiquitin family	AT4G05230	cytosol;7|nuclear;6
VIT_15s0046g02720	0.984	No hit	0	nuclear;6|mitochondria;4|cytoskeleton/nuclear;3|nuclear/plasma membrane;3|cytosol;3
VIT_04s0043g00350	0.981	Lung seven transmembrane receptor 1	AT3G09570	plasma membrane;6|cytoskeleton/plasma membrane;3|cytosol/plasma membrane;3|nuclear/plasma membrane;3|endoplasmic reticulum;3
VIT_05s0077g01310	0.981	Aldo-keto reductase	AT4G24220	endoplasmic reticulum;4|chloroplast;4|plasma membrane;2|vacuolar membrane;2|chloroplast/mitochondria;2
VIT_08s0007g07800	0.981	RAB GTPase RABA4D	AT3G12160	cytosol;6|cytosol/endoplasmic reticulum;3|cytosol/peroxisome;3|chloroplast;3
VIT_11s0016g04100	0.981	Sec7 domain-containing protein	AT5G19610	plasma membrane;9
VIT_14s0036g01400	0.981	Calmodulin-binding	0	nuclear;13
VIT_14s0081g00160	0.981	Myosin-like protein XIC	AT1G08730	cytosol;5|cytosol/peroxisome;3|cytosol/plasma membrane;3|endoplasmic reticulum;3|nuclear;3
VIT_00s0375g00060	0.978	Ent-kaurene synthase	0	nuclear;7.5|cytoskeleton/nuclear;4.5
VIT_01s0010g02490	0.978	Lysine histidine transporter 1	AT5G40780	plasma membrane;9
VIT_01s0150g00340	0.978	Unknown	0	mitochondria;7|chloroplast;6
VIT_04s0023g01500	0.978	Polyol transporter 6 (PLT6)	AT4G36670	vacuolar membrane;11
VIT_06s0004g06560	0.978	ABC transporter G member 23	AT2G29940	plasma membrane;11
VIT_06s0061g00500	0.978	S-adenosylmethionine synthetase	AT2G36880	cytosol;6|cytoskeleton;5.5|cytoskeleton/plasma membrane;4
VIT_06s0080g00240	0.978	DTDP-glucose 4-6-dehydratase	AT1G08200	cytosol;8
VIT_08s0007g03650	0.978	Cucumisin precursor	AT5G03620	cytosol;7|nuclear;5
VIT_08s0056g00220	0.978	Serine/threonine protein phosphatase PP1	AT2G39840	cytosol;10
VIT_09s0002g07200	0.978	Glycosyl hydrolase family 28 protein	AT3G15720	cytosol;5|nuclear;4|cytosol/plasma membrane;3|chloroplast;3
VIT_09s0096g00430	0.978	C2-HC type zinc finger protein C.e-MyT1	AT1G78990	cytosol;5|nuclear;4|plasma membrane;2|cytoskeleton/nuclear;2|chloroplast;2
VIT_09s0096g00660	0.978	C2-HC type zinc finger protein C.e-MyT1	0	chloroplast;11
VIT_10s0003g00680	0.978	Glutamate receptor protein	AT2G29120	vacuolar membrane;4|plasma membrane;3|Golgi apparatus/plasma membrane;2|extracellular;2|mitochondria/plasma membrane;2|endoplasmic reticulum/plasma membrane;2|nuclear/plasma membrane;2|cytosol/plasma membrane;2
VIT_13s0084g00250	0.978	Steroid sulfotransferase	AT5G07010	cytosol;5|nuclear;4.5|cytosol/endoplasmic reticulum;3|cytosol/peroxisome;3|nuclear/plasma membrane;3
VIT_14s0060g01570	0.978	Kinesin motor protein	AT5G27000	nuclear;12
VIT_17s0000g04530	0.978	TET8 (tetraspanin8)	AT2G23810	chloroplast;7|plasma membrane;4
VIT_18s0001g03280	0.978	V-type H+-transporting ATPase subunit G	AT3G01390	cytosol;4|chloroplast;3|nuclear;3|cytosol/endoplasmic reticulum;2|extracellular;2|mitochondria;2|cytosol/peroxisome;2|cytosol/plasma membrane;2
VIT_19s0085g00280	0.978	SEC14 cytosolic factor	AT1G30690	cytosol;7|nuclear;4
VIT_01s0010g03470	0.975	Caffeoyl-CoA O-methyltransferase	AT1G67990	cytosol;10.5
VIT_04s0023g02400	0.975	SEC14 cytosolic factor	AT4G36490	chloroplast;4|vacuolar membrane;3|extracellular;2|cytoskeleton/nuclear;1.5|endoplasmic reticulum/vacuolar membrane;1.5|nuclear;1.5|mitochondria;1|mitochondria/plasma membrane;1|plasma membrane;1|cytosol/plasma membrane;1|cytosol;1
VIT_04s0044g00460	0.975	MTN21	AT1G68170	0
VIT_06s0061g01280	0.975	Protein serine/threonine kinase	0	cytosol;7|nuclear;6
VIT_00s0286g00030	0.972	S-locus protein kinase	AT4G27300	cytosol;5|cytosol/endoplasmic reticulum;3|chloroplast;3|extracellular;2|nuclear;2
VIT_01s0010g03490	0.972	Caffeoyl-CoA O-methyltransferase	AT1G67990	cytosol;7.5|cytosol/endoplasmic reticulum;5
VIT_01s0127g00610	0.972	Beta-1,3-glucanase	AT4G29360	cytosol;8
VIT_02s0025g00600	0.972	Glycoside hydrolase, family 5	AT1G13130	cytosol;8
VIT_03s0038g02330	0.972	CLB1 protein	AT2G20990	cytosol;4|plasma membrane;3|endoplasmic reticulum/plasma membrane;3|endoplasmic reticulum;3
VIT_03s0088g01090	0.972	Zinc finger (C3HC4-type ring finger)	0	nuclear;12
VIT_05s0077g01780	0.972	Unknown	0	nuclear;6|chloroplast;6
VIT_07s0129g00260	0.972	N-acetyltransferase hookless1 HLS1	AT4G37580	cytosol;10
VIT_08s0040g00370	0.972	Zinc finger (DHHC type)	AT5G05070	nuclear;4|chloroplast;3|cytosol;3|cytosol/peroxisome;2|cytoskeleton/nuclear;2|cytosol/plasma membrane;2|mitochondria;2
VIT_08s0040g03080	0.972	RabGAP/TBC domain-containing protein	AT2G37290	nuclear;9
VIT_08s0056g01040	0.972	MATE efflux family protein	AT3G03620	plasma membrane;8
VIT_08s0058g01280	0.972	No hit	0	vacuolar membrane;8
VIT_10s0003g00430	0.972	Unknown protein	AT5G46060	vacuolar membrane;6|plasma membrane;5
VIT_10s0003g01040	0.972	Lipase class 3	AT4G18550	cytosol;6|chloroplast;4|cytosol/endoplasmic reticulum;3|cytosol/peroxisome;3|cytosol/plasma membrane;3|nuclear;3
VIT_11s0016g01350	0.972	Acyl-CoA binding protein	AT1G31812	chloroplast;9
VIT_11s0052g00390	0.972	Leucine-rich repeat	AT2G19330	nuclear;9
VIT_11s0078g00490	0.972	Aquaporin NIP4;1	AT5G37810	vacuolar membrane;12
VIT_12s0059g01710	0.972	Hydroxyproline-rich glycoprotein family protein	AT4G04980	cytosol;7
VIT_13s0320g00020	0.972	Unknown	AT1G05577	nuclear;14
VIT_14s0030g00390	0.972	Receptor protein kinase PERK1	AT3G05140	nuclear;6|cytosol;5
VIT_15s0048g00970	0.972	Cytokinesis Sec1 protein (KEULE)	AT1G02010	cytosol;6|nuclear;4
VIT_18s0001g03490	0.972	Flavonol synthase	AT5G08640	cytosol;8
VIT_00s0252g00110	0.968	Carbonic anhydrase	AT4G20990	cytoskeleton;5.5|cytosol;5|cytoskeleton/plasma membrane;3.5
VIT_00s0304g00060	0.968	TTL1 (tetratricopetide-repeat thioredoxin-like 1)	AT5G65160	nuclear;13
VIT_12s0035g00200	0.968	Phospholipase D	AT4G35790	nuclear;6|cytosol;3
VIT_13s0064g01310	0.968	Thaumatin SE39b	AT1G75030	chloroplast;7|extracellular;6
VIT_18s0001g03940	0.968	No hit	0	nuclear;5|cytosol/nuclear;5|cytosol;5
VIT_00s0450g00010	0.967	Ent-kaurene synthase	0	cytosol;6|nuclear;4
VIT_01s0026g01330	0.967	Glutathione S-transferase 29 GSTU18	AT1G10360	chloroplast;11
VIT_01s0127g00800	0.967	Polyamine oxidase precursor	AT5G13700	extracellular;4|endoplasmic reticulum;3|cytosol/endoplasmic reticulum;2|endoplasmic reticulum/plasma membrane;2|Golgi apparatus;2|endoplasmic reticulum/vacuolar membrane;2|chloroplast;2
VIT_03s0017g00490	0.967	RAB GDP dissociation inhibitor 2 ATGDI2	AT3G59920	cytosol;8
VIT_04s0008g05390	0.967	Carboxyesterase17 CXE17	AT5G16080	cytosol;7
VIT_06s0004g04420	0.967	Lactoylglutathione lyase	AT1G07645	chloroplast;12
VIT_07s0031g02270	0.967	Tonoplast monosaccharide transporter2	AT4G35300	plasma membrane;10
VIT_09s0002g03890	0.967	Plastocyanin domain-containing protein	0	extracellular;5|vacuolar membrane;3|mitochondria;2|endoplasmic reticulum/vacuolar membrane;2|cytosol;2
VIT_14s0066g02020	0.967	Proton-dependent oligopeptide transport (POT) family protein	AT3G01350	plasma membrane;8|chloroplast;5
VIT_16s0050g00220	0.967	Cofilin	AT4G25590	chloroplast;10
VIT_18s0001g03500	0.967	V-type H+-transporting ATPase subunit G	AT3G01390	cytosol;4|chloroplast;3|nuclear;3|cytosol/endoplasmic reticulum;2|extracellular;2|mitochondria;2|cytosol/peroxisome;2|cytosol/plasma membrane;2
VIT_01s0010g02190	0.963	Lipase GDSL	AT3G48460	nuclear;11
VIT_01s0010g03510	0.963	Caffeoyl-CoA O-methyltransferase	AT1G67990	chloroplast;7|mitochondria;5
VIT_01s0010g03990	0.963	Unknown protein	AT1G27990	plasma membrane;5.5|cytosol/plasma membrane;4.5|endoplasmic reticulum;3|endoplasmic reticulum/vacuolar membrane;2.5|cytosol;2.5
VIT_01s0010g04010	0.963	Unknown protein	AT5G13100	nuclear;7
VIT_02s0012g01030	0.963	AL-activated malate transporter 1	AT4G17970	plasma membrane;8
VIT_03s0063g01410	0.963	Expp1 protein precursor	AT3G44150	extracellular;7
VIT_04s0008g05740	0.963	ATSYTE/NTMC2T2.1/NTMC2TYPE2.1/SYTE	AT5G11100	chloroplast;11
VIT_07s0031g01510	0.963	Unknown protein	AT2G21990	chloroplast;9
VIT_07s0141g00060	0.963	Beta-ketoacyl-CoA-synthase	AT5G43760	chloroplast;4|plasma membrane;2|cytosol/plasma membrane;2|nuclear/plasma membrane;2|nuclear;2|cytosol/nuclear;2|cytosol;2
VIT_08s0040g01110	0.963	Serine carboxypeptidase II	AT1G28110	vacuolar membrane;3|chloroplast;3|Golgi apparatus;2|extracellular;2|endoplasmic reticulum/vacuolar membrane;2|cytosol;2
VIT_08s0058g00210	0.963	Chaperone	AT3G46230	nuclear;8
VIT_09s0002g06070	0.963	Late embryogenesis abundant protein	AT1G52690	mitochondria;8|nuclear;5
VIT_09s0002g06570	0.963	Rhomboid ATRBL1	AT2G29050	plasma membrane;11
VIT_11s0037g00270	0.963	Accumulation of photosystem one 2 (APO2)	AT5G57930	nuclear;5|chloroplast;4
VIT_12s0028g03460	0.963	RALFL4 (RALF-like 4)	AT2G33775	extracellular;5|vacuolar membrane;2|chloroplast;2|cytosol;2
VIT_13s0047g00550	0.963	Cinnamyl alcohol dehydrogenase	AT5G19440	chloroplast;8
VIT_16s0013g00810	0.963	Unknown	0	extracellular;5|chloroplast;3|plasma membrane;2|cytosol/plasma membrane;2|cytosol;2
VIT_16s0022g01020	0.963	Chalcone synthase [Vitis vinifera]	AT5G13930	cytosol;9
VIT_16s0039g01800	0.963	Phosphate-induced protein 1	AT1G35140	chloroplast;9
VIT_16s0115g00170	0.963	Seed maturation protein PM28	AT3G12960	nuclear;11.5
VIT_18s0001g02140	0.963	Metal transporter Nramp1	AT1G80830	plasma membrane;7.5|cytosol/plasma membrane;4.5
VIT_18s0001g05290	0.963	(-)-germacrene D synthase	AT5G23960	chloroplast;10
VIT_01s0011g00760	0.958	Beta-glucosidase	AT1G26560	vacuolar membrane;5|Golgi apparatus;2|endoplasmic reticulum;2|chloroplast;2
VIT_15s0046g00720	0.958	Unknown protein	AT2G45360	nuclear;5|chloroplast;3|cytosol;3|extracellular;2
VIT_01s0011g02390	0.956	Unknown	0	0
VIT_04s0008g06660	0.956	Unknown protein	AT4G31830	nuclear;13
VIT_04s0023g01570	0.956	Proline extensin-like receptor kinase 1 (PERK1)	AT2G18470	nuclear;13
VIT_07s0104g01710	0.956	HAK5 (High affinity K+ transporter 5)	AT4G13420	plasma membrane;6|mitochondria/plasma membrane;3|cytoskeleton/plasma membrane;3|nuclear/plasma membrane;3|endoplasmic reticulum;3
VIT_09s0054g01040	0.956	Unknown protein	AT1G16770	nuclear;13
VIT_10s0003g04080	0.956	Unknown	0	nuclear;4|endoplasmic reticulum;2.5|cytoskeleton/nuclear;2|endoplasmic reticulum/plasma membrane;2|cytosol;2|vacuolar membrane;1|peroxisome;1|extracellular;1|mitochondria;1|chloroplast;1|chloroplast/mitochondria;1
VIT_11s0016g05180	0.956	Nitrate transporter	AT2G26690	plasma membrane;11
VIT_11s0103g00620	0.956	Clathrin assembly protein 7	AT5G57200	cytosol;7
VIT_12s0057g00250	0.956	NDB3 (alternative NAD(P)H dehydrogenase 32)	AT4G21490	chloroplast;8
VIT_12s0057g01410	0.956	Exostosin	AT3G07620	chloroplast;4|cytosol;4|mitochondria;3|cytosol/nuclear;3
VIT_12s0059g01220	0.956	Pyrophosphate-dependent phosphofructokinase beta subunit	AT1G12000	chloroplast;12
VIT_13s0019g04420	0.956	BTB/POZ; NPH3	AT5G03250	nuclear;6|cytosol;5
VIT_13s0074g00320	0.956	Ozone-responsive stress protein	AT1G01170	extracellular;9
VIT_17s0000g04290	0.956	Phosphoprotein NtEPc	AT1G48940	plasma membrane;8
VIT_05s0094g00650	0.952	Stearoyl-acyl-carrier protein desaturase	AT2G43710	mitochondria;5|nuclear;4|vacuolar membrane;3|cytoskeleton/nuclear;2|nuclear/plasma membrane;2|chloroplast;2|cytosol/nuclear;2
VIT_07s0005g00140	0.952	Peripheral-type benzodiazepine receptor	AT2G47770	chloroplast;8
VIT_07s0031g02820	0.952	Magnesium transporter CorA	AT1G80900	plasma membrane;5|nuclear/plasma membrane;3|chloroplast;3|cytosol;3
VIT_12s0035g01230	0.952	MEK kinase	AT3G06030	nuclear;10
VIT_13s0106g00200	0.952	Unknown	0	cytoskeleton;7|cytosol;7
VIT_18s0001g14280	0.952	ER lumen protein retaining receptor	AT1G75760	plasma membrane;7|Golgi apparatus/plasma membrane;4|endoplasmic reticulum;4
VIT_02s0025g05110	0.951	MATE efflux family protein	AT4G22790	plasma membrane;6|Golgi apparatus/plasma membrane;4|endoplasmic reticulum;4
VIT_06s0004g00130	0.951	Pyruvate kinase	AT5G56350	cytosol;10
VIT_15s0021g02710	0.951	Zinc finger (C2H2 type) family	AT1G02040	nuclear;13.5
VIT_00s0301g00120	0.944	Late embryogenesis abundant protein	AT5G54370	chloroplast;9
VIT_00s0394g00040	0.944	Alliinase EGF	AT1G70560	cytosol;9
VIT_02s0025g00430	0.944	Cellulase	AT4G23560	chloroplast;6|cytosol/peroxisome;3|chloroplast/mitochondria;3|peroxisome;3|cytosol;3
VIT_03s0017g00180	0.944	No hit	0	chloroplast;8
VIT_03s0017g00250	0.944	No hit	0	cytosol;13
VIT_03s0017g02040	0.944	No hit	0	0
VIT_03s0091g00140	0.944	Plant basic secretory protein (BSP) family	0	cytosol;6|cytosol/peroxisome;3|extracellular;3|nuclear;3
VIT_04s0008g00540	0.944	Oleosin OLE-3	AT2G25890	plasma membrane;11
VIT_04s0008g07120	0.944	Chloroplast nucleoid DNA binding protein	AT5G10770	chloroplast;5|cytosol/nuclear;3.83333|cytosol;3.5|nuclear;3|cytoskeleton/nuclear;2.33333|cytosol/plasma membrane;2.33333
VIT_04s0023g03670	0.944	ERD7 (EARLY-responsive TO dehydration 7)	AT2G17840	cytosol;7|chloroplast;4|cytosol/nuclear;4
VIT_05s0020g01190	0.944	Universal stress protein (USP) family protein	AT2G47710	cytosol;10
VIT_05s0049g00110	0.944	Thioredoxin reductase	0	cytosol;12
VIT_05s0062g01140	0.944	Aromatic and neutral transporter 1	AT3G11900	cytosol;7|chloroplast;5
VIT_06s0004g04590	0.944	Epsin N-terminal homology (ENTH) domain-containing	AT3G46540	nuclear;11
VIT_07s0005g01080	0.944	Unknown protein	AT1G02700	mitochondria;9
VIT_07s0005g01980	0.944	Glycosyl transferase family 8 protein	AT2G47180	cytosol;8
VIT_08s0007g00860	0.944	Avr9/Cf-9 rapidly elicited protein 137	AT3G23160	chloroplast;13
VIT_08s0105g00250	0.944	Aluminum activated malate transporter 1	AT3G11680	plasma membrane;10
VIT_09s0002g07010	0.944	SNF4	AT1G15330	cytosol;9
VIT_12s0057g01420	0.944	Exostosin	AT5G03795	nuclear;11
VIT_12s0059g00630	0.944	Zinc finger (DHHC type)	AT5G41060	plasma membrane;10
VIT_12s0059g01700	0.944	Unknown protein	AT2G14830	chloroplast;10
VIT_13s0067g01240	0.944	Em protein GEA6 (EM6)	AT2G40170	nuclear;11
VIT_13s0084g00570	0.944	CF2	0	plasma membrane;11
VIT_13s0106g00190	0.944	Ankyrin repeat	AT5G04700	plasma membrane;5|vacuolar membrane;4|Golgi apparatus;2
VIT_14s0030g01730	0.944	No hit	0	chloroplast;8
VIT_16s0013g00320	0.944	No hit	0	cytosol;5|plasma membrane;3|extracellular;3|cytosol/nuclear;3
VIT_16s0022g00330	0.944	Aquaporin TIP5;1	AT3G47440	cytosol;5|chloroplast;4|vacuolar membrane;3|plasma membrane;2|chloroplast/mitochondria;2
VIT_18s0089g00370	0.944	Carboxyesterase18 CXE18	0	cytosol;8
VIT_19s0090g00770	0.944	F-box family protein	AT4G04480	plasma membrane;4.5|cytosol/plasma membrane;3.5|endoplasmic reticulum;3|mitochondria;3|cytosol/mitochondria;1.5|endoplasmic reticulum/vacuolar membrane;1.5|cytosol;1.5
VIT_09s0002g01830	0.938	Tassel serine threonine kinase 1	AT1G78940	nuclear;8
VIT_09s0002g04310	0.938	Rho guanyl-nucleotide exchange factor ROPGEF8	AT3G24620	cytosol;6|cytosol/endoplasmic reticulum;3|nuclear/plasma membrane;3|chloroplast;3
VIT_12s0028g00210	0.938	Prenylcysteine alpha-carboxyl methyltransferase	AT5G08335	cytosol;10
VIT_13s0074g00340	0.938	Unknown	0	nuclear;9.5
VIT_13s0158g00360	0.938	Calcium-transporting ATPase 11 ACA11	AT3G57330	plasma membrane;8|endoplasmic reticulum;5
VIT_14s0083g00410	0.938	Unknown	0	chloroplast;7
VIT_17s0000g05320	0.938	IFA binding protein	AT1G74830	chloroplast;5|cytosol;3|cytosol/plasma membrane;2|extracellular;2|mitochondria;2|cytosol/nuclear;2
VIT_05s0049g02120	0.937	Universal stress protein (USP) family protein	AT4G13450	chloroplast;5|nuclear;4|chloroplast/mitochondria;3|cytosol;3
VIT_08s0040g03050	0.937	RabGAP/TBC domain-containing protein	AT2G37290	nuclear;6|cytosol;4
VIT_10s0003g02040	0.937	Unknown protein	AT5G45690	cytosol;6|cytosol/peroxisome;4|nuclear;4
VIT_13s0067g02290	0.937	BTB/POZ domain-containing protein	AT3G56230	chloroplast;8
VIT_03s0088g01100	0.933	Leaf senescence related protein-like	AT2G14530	chloroplast;8
VIT_06s0004g03260	0.933	Cupin family protein	AT2G28490	nuclear;12
VIT_13s0067g00050	0.933	Myrcene synthase, chloroplastic	0	mitochondria;7|chloroplast;4
VIT_16s0022g00420	0.933	SRG1 (senescence-related gene 1) oxidoreductase	AT1G17020	chloroplast;4|nuclear;4|vacuolar membrane;2|cytoskeleton/nuclear;2|peroxisome;1|Golgi apparatus;1|endoplasmic reticulum/vacuolar membrane;1|mitochondria/plasma membrane;1|cytosol/peroxisome;1|cytosol;1
VIT_18s0001g02040	0.933	MA3 domain-containing protein	AT1G22730	chloroplast;11
VIT_18s0001g04710	0.933	(+)-delta-cadinene synthase	0	cytosol;7|cytoskeleton;4
VIT_18s0001g06780	0.933	Protein kinase CRK1	AT1G33770	nuclear;14
VIT_18s0001g08660	0.933	Unknown	0	nuclear;10
VIT_19s0090g01040	0.933	No hit	0	chloroplast/mitochondria;6|mitochondria;6|chloroplast;6
VIT_11s0016g03490	0.931	Glyoxal oxidase	AT5G19580	cytosol;5|nuclear;4|endoplasmic reticulum;2
VIT_15s0048g02750	0.931	Unknown	0	nuclear;5|chloroplast;4|extracellular;3|chloroplast/mitochondria;2|cytosol;2
VIT_18s0001g04720	0.931	(-)-germacrene D synthase	AT5G23960	nuclear;6.5|nuclear/plasma membrane;4.5
VIT_18s0001g12710	0.931	No hit	0	extracellular;11
VIT_00s0188g00100	0.926	Auxilin	0	nuclear;8|mitochondria;5
VIT_00s0357g00110	0.926	Inositol polyphosphate 5-phosphatase I	AT5G65090	extracellular;6
VIT_02s0025g04730	0.926	Glyoxylate reductase	AT1G12550	cytosol;7
VIT_03s0017g01740	0.926	Annexin ANN3	AT2G38760	chloroplast;10
VIT_05s0029g00130	0.926	High mobility group (HMG1/2)	AT1G04880	nuclear;13
VIT_05s0049g00760	0.926	No hit	0	extracellular;10
VIT_05s0077g01490	0.926	Unknown	0	Golgi apparatus;4|extracellular;3|chloroplast;3|cytosol/endoplasmic reticulum;1|vacuolar membrane;1|endoplasmic reticulum;1|endoplasmic reticulum/vacuolar membrane;1|cytosol/nuclear;1|nuclear;1|cytosol;1
VIT_05s0094g00630	0.926	Stearoyl-CoA 9-desaturase	AT2G43710	nuclear;8.5|cytosol/nuclear;5.5
VIT_06s0004g07160	0.926	Ferritin	AT2G40300	chloroplast;13
VIT_07s0031g03170	0.926	1-acyl-sn-glycerol-3-phosphate acyltransferase	AT3G57650	chloroplast;8
VIT_07s0104g01130	0.926	No hit	0	chloroplast;11
VIT_08s0007g05290	0.926	No hit	0	0
VIT_08s0040g02890	0.926	Allergen V5/Tpx-1	AT1G01310	nuclear;5|mitochondria;4|chloroplast;3|mitochondria/plasma membrane;2|cytosol/mitochondria;2|cytosol;2
VIT_08s0058g01260	0.926	No hit	0	nuclear;5.5|cytosol/nuclear;5|cytosol;3.5|chloroplast;3
VIT_09s0002g01840	0.926	Tassel serine threonine kinase 1	AT1G78940	chloroplast;7|extracellular;4
VIT_10s0003g00320	0.926	Unknown protein	AT5G46090	plasma membrane;4.5|cytosol/plasma membrane;3|vacuolar membrane;2|endoplasmic reticulum;2|mitochondria;2|endoplasmic reticulum/vacuolar membrane;2|nuclear;2
VIT_10s0003g01470	0.926	Auxin-independent growth promoter (axi 1)	AT1G29200	plasma membrane;8
VIT_12s0057g00410	0.926	Mo25	AT5G47540	chloroplast;6.5|chloroplast/mitochondria;5
VIT_18s0001g01570	0.926	Seed maturation protein PM31	AT3G46230	cytosol;14
VIT_19s0085g01140	0.926	Protein kinase 5	AT1G79250	nuclear;8
VIT_19s0090g00750	0.926	Dihydrolipoamide succinyltransferase	AT4G26910	cytosol;10
VIT_00s2317g00010	0.922	RAB GDP dissociation inhibitor 2 ATGDI2	0	nuclear;7.5|cytosol/nuclear;6
VIT_02s0012g01260	0.922	Microspore-specific promoter 2	0	nuclear;13
VIT_13s0067g00090	0.922	Pinene synthase	AT3G25810	cytosol;6|chloroplast;4
VIT_15s0046g03040	0.922	Cofilin	AT1G01750	nuclear;5|mitochondria;4|cytosol/mitochondria;2|chloroplast;2
VIT_04s0008g04420	0.921	ADP-ribosylation factor GTPase activating protein	AT4G13350	nuclear;9
VIT_05s0102g00170	0.921	Calcium-dependent protein kinase 24 CPK24	AT2G31500	cytoskeleton;6|cytosol;5|cytoskeleton/plasma membrane;3|cytoskeleton/nuclear;3|endoplasmic reticulum;3
VIT_06s0009g01540	0.921	Embryonic abundant protein -like	AT5G10830	cytosol;11
VIT_11s0016g03050	0.921	MATE efflux family protein	AT4G29140	chloroplast;13
VIT_18s0001g11050	0.921	Nodulation protein	AT2G15730	chloroplast;4|extracellular;3|nuclear;3|cytosol/nuclear;3|cytosol;3
VIT_00s0203g00130	0.917	Equilibrative nucleoside transporter ENT3	AT4G05120	plasma membrane;9
VIT_00s0556g00010	0.917	Pollen Ole e 1 allergen and extensin	0	chloroplast;7
VIT_02s0109g00250	0.917	4-coumarate-CoA ligase	AT4G19010	chloroplast;6.5|chloroplast/mitochondria;4.5
VIT_07s0005g02530	0.917	Unknown protein	AT2G46980	nuclear;7
VIT_08s0007g07750	0.917	Polygalacturonase PG1	AT2G41850	extracellular;4|chloroplast;3|cytosol;3|cytosol/plasma membrane;2|nuclear;2
VIT_08s0007g07760	0.917	Polygalacturonase PG1	AT2G41850	chloroplast;5|extracellular;3|cytosol;3|cytosol/plasma membrane;2|nuclear;2
VIT_18s0001g05000	0.917	(-)-germacrene D synthase	AT5G23960	cytosol/nuclear;4|nuclear;4|cytosol;4|cytosol/endoplasmic reticulum;2|cytoskeleton/nuclear;2|extracellular;2|chloroplast;2|cytosol/peroxisome;2|cytosol/plasma membrane;2|nuclear/plasma membrane;2
VIT_05s0094g00580	0.914	Stearoyl-CoA 9-desaturase	AT2G43710	chloroplast;8.5|chloroplast/mitochondria;7.5|mitochondria;5.5
VIT_05s0094g00730	0.914	Stearoyl-acyl-carrier protein desaturase	AT2G43710	mitochondria;10.5|chloroplast/mitochondria;7.5
VIT_14s0108g00030	0.914	Pectate lyase	AT5G15110	vacuolar membrane;8
VIT_02s0025g03200	0.911	Dehydration-responsive protein	AT1G33170	cytosol;9
VIT_04s0023g01290	0.911	Anthocyanidin 3-O-glucosyltransferase	AT3G50740	chloroplast;7
VIT_05s0049g01560	0.911	Unknown protein	AT2G33420	nuclear;6|mitochondria;5
VIT_05s0077g01190	0.911	Outer envelope protein 16	AT4G16160	nuclear/plasma membrane;5.5|plasma membrane;5|nuclear;4|chloroplast;4
VIT_06s0004g02130	0.911	No hit	0	chloroplast;7|nuclear;5.5
VIT_07s0104g01720	0.911	HAK5 (High affinity K+ transporter 5)	AT4G13420	plasma membrane;7
VIT_07s0185g00050	0.911	Xyloglucan:xyloglucosyl transferase	AT4G13090	extracellular;7
VIT_08s0007g07190	0.911	Calmodulin-binding region IQ	AT3G58480	nuclear;13
VIT_08s0040g00740	0.911	CTV.22	0	nuclear;11
VIT_08s0058g00410	0.911	ferritin 1 (FER1)	AT2G40300	nuclear;8
VIT_10s0597g00010	0.911	Stem-specific protein TSJT1	AT4G27450	cytosol;5|cytoskeleton;3.5|mitochondria;3|cytosol/endoplasmic reticulum;2.5|cytosol/peroxisome;2.5|cytoskeleton/nuclear;2.5|cytosol/plasma membrane;2.5
VIT_13s0047g00500	0.911	3-hydroxyisobutyryl-CoA hydrolase	0	chloroplast;6
VIT_13s0084g00010	0.911	(-)-a-terpineol synthase	AT3G25810	cytosol;11
VIT_14s0066g01710	0.911	Leaf senescence protein	AT3G28150	cytosol;8
VIT_14s0068g00490	0.911	UDP-glucuronosyl/UDP-glucosyltransferase	0	nuclear;5|chloroplast;5|mitochondria;2|cytosol;2
VIT_14s0128g00350	0.911	GPI-anchored protein-like protein II	AT1G54860	plasma membrane;5|vacuolar membrane;3|cytosol/plasma membrane;3|extracellular;3
VIT_17s0000g00560	0.911	UPF0497 family	AT4G25040	endoplasmic reticulum;4|plasma membrane;4|endoplasmic reticulum/plasma membrane;4|cytosol/endoplasmic reticulum;2|cytoskeleton/plasma membrane;2|Golgi apparatus;2|extracellular;2|endoplasmic reticulum/vacuolar membrane;2|mitochondria/plasma membrane;2|cytosol/plasma membrane;2
VIT_18s0001g04990	0.911	(-)-germacrene D synthase	AT5G23960	cytosol;6
VIT_18s0001g05240	0.911	(-)-germacrene D synthase	AT5G23960	cytosol/nuclear;4|nuclear;3.5|cytosol;3.5|chloroplast;3|endoplasmic reticulum;2|cytoskeleton/plasma membrane;1|peroxisome;1|endoplasmic reticulum/vacuolar membrane;1
VIT_18s0076g00320	0.911	Nodulin	AT1G76800	vacuolar membrane;8
VIT_08s0056g01500	0.907	Unknown protein	AT3G04440	chloroplast;11
VIT_08s0058g00430	0.907	ferritin	AT5G01600	nuclear;5|Golgi apparatus;4|Golgi apparatus/plasma membrane;2|endoplasmic reticulum;2|chloroplast;2
VIT_10s0003g00760	0.905	Glutamate receptor protein	AT2G29100	plasma membrane;8
VIT_10s0116g01340	0.905	Copper-binding family protein	0	chloroplast;12
VIT_13s0019g02470	0.905	RAB GTPase RABA2B	AT1G07410	cytosol;7.5|cytosol/endoplasmic reticulum;4.5
VIT_18s0001g11910	0.905	1-acyl-sn-glycerol-3-phosphate acyltransferase 4	AT1G75020	plasma membrane;6|cytoskeleton/plasma membrane;3|cytosol/plasma membrane;3|nuclear/plasma membrane;3|chloroplast;3
VIT_08s0007g02260	0.903	Carboxylic ester hydrolase	AT3G11210	chloroplast;9
VIT_08s0058g00440	0.903	ferritin	AT5G01600	chloroplast;6.5|nuclear;5|chloroplast/mitochondria;4.5
VIT_13s0067g03170	0.903	Transcription elongation factor S-II	AT2G38560	cytosol;10
VIT_13s0320g00030	0.903	Unknown protein	AT2G44260	nuclear;7|chloroplast;6
VIT_17s0000g02360	0.903	Receptor protein kinase	AT4G08850	plasma membrane;12
VIT_19s0085g01170	0.903	Seed maturation protein PM41	AT2G21820	mitochondria;8
VIT_02s0012g02060	0.901	Calmodulin	AT3G03000	nuclear/plasma membrane;7|nuclear;7|plasma membrane;5
VIT_09s0002g03390	0.901	Hexokinase	AT2G19860	chloroplast;13
VIT_09s0002g06790	0.901	Small heat shock protein (HSP26.5-P) 26.5 kDa class I	AT1G52560	chloroplast;7|mitochondria;4
VIT_10s0003g04290	0.901	Myosin heavy chain	AT4G03620	cytosol;13
VIT_13s0067g00370	0.901	Pinene synthase	AT3G25810	chloroplast;10.5
VIT_18s0086g00510	0.901	Unknown	0	cytosol;4|chloroplast;3|cytosol/nuclear;3|cytosol/endoplasmic reticulum;2|vacuolar membrane;2|mitochondria;2|cytosol/peroxisome;2|nuclear;2
VIT_00s0252g00040	0.9	Cytokinin oxidase	AT2G41510	chloroplast;6.5|chloroplast/mitochondria;5
VIT_00s1309g00010	0.9	Monocopper oxidase SKS11 (SKU5 Similar 11)	AT3G13390	vacuolar membrane;8
VIT_02s0025g02980	0.9	Soluble inorganic pyrophosphatase	AT1G01050	cytosol;9
VIT_04s0044g00480	0.9	MTN21	AT1G68170	vacuolar membrane;8
VIT_14s0219g00180	0.9	Phosphoprotein NtEPb3	AT1G48940	chloroplast;11
VIT_19s0027g01820	0.9	Potassium transporter (KUP1)	AT2G30070	plasma membrane;8
VIT_00s0220g00150	0.889	Polygalacturonase GH28	AT3G59850	extracellular;9
VIT_00s1455g00010	0.889	Expansin beta 1 precursor	AT4G17030	extracellular;9
VIT_00s2715g00010	0.889	ATP binding	0	cytosol;6|cytosol/endoplasmic reticulum;3|cytosol/peroxisome;3|Golgi apparatus;3
VIT_01s0026g01380	0.889	Glutathione S-transferase 29 GSTU18	AT1G10360	chloroplast;10
VIT_01s0127g00670	0.889	Proline extensin-like receptor kinase 1 (PERK1)	AT1G70460	nuclear;6.5|cytoskeleton/nuclear;4
VIT_02s0025g00410	0.889	DNA topoisomerase VIA	AT1G63990	chloroplast;8
VIT_02s0025g03630	0.889	Cu2+-exporting ATPase HMA5 (heavy metal ATPase 5)	AT1G63440	plasma membrane;9
VIT_02s0154g00490	0.889	Heat shock 22 kDa protein mitochondrial	AT4G25200	chloroplast;9
VIT_03s0038g02030	0.889	Amidase	AT4G34880	chloroplast;6|mitochondria;4|cytosol;3
VIT_03s0038g03070	0.889	O-acetyltransferase	0	cytosol;8
VIT_04s0008g01500	0.889	Heat shock protein 17.6 kDa class II	AT5G12020	cytosol;12
VIT_04s0023g01390	0.889	Cupin family protein	AT2G18540	vacuolar membrane;7
VIT_04s0023g02790	0.889	Dehydration-responsive protein	AT3G51070	cytosol;9
VIT_05s0029g00620	0.889	Permease nonimprinted in Prader-Willi/Angelman	AT4G13800	vacuolar membrane;7|plasma membrane;4|endoplasmic reticulum/vacuolar membrane;4
VIT_05s0049g01800	0.889	Histone-lysine N-methyltransferase SUVR4	AT3G04380	nuclear;9
VIT_05s0077g02050	0.889	Gamete expressed2 (GEX2)	AT5G49150	plasma membrane;12
VIT_05s0094g00550	0.889	Stearoyl-acyl-[acyl-carrier-protein] desaturase	AT2G43710	nuclear;6|nuclear/plasma membrane;4|cytosol;4
VIT_05s0124g00520	0.889	No hit	0	cytosol;12
VIT_06s0004g01570	0.889	No hit	0	0
VIT_06s0004g06810	0.889	PHD finger transcription factor	AT5G58610	nuclear;10
VIT_06s0009g00990	0.889	Cation/hydrogen exchanger (CHX1)	AT1G16380	plasma membrane;7
VIT_06s0009g03010	0.889	flavonoid 3',5'-hydroxylase [Vitis vinifera]	AT5G07990	nuclear;4|cytosol/nuclear;4|cytosol;4|cytosol/endoplasmic reticulum;2|cytosol/peroxisome;2|chloroplast;2
VIT_07s0005g05680	0.889	Tetratricopeptide repeat domain male sterility MS5	AT5G48850	nuclear;6|cytosol;5
VIT_07s0141g00470	0.889	RNA polymerase Rpb7 N-terminal domain-containing	0	chloroplast;10
VIT_08s0007g00320	0.889	GTP binding protein	AT5G02390	nuclear;12
VIT_08s0007g07780	0.889	Polygalacturonase PG1	AT2G41850	extracellular;5|chloroplast;4|chloroplast/mitochondria;2|nuclear;2|cytosol/nuclear;2|cytosol;2
VIT_08s0040g00150	0.889	PQ-loop repeat / transmembrane	AT2G41050	cytosol;8
VIT_08s0040g02790	0.889	Unknown protein	AT5G13560	chloroplast;7
VIT_08s0105g00600	0.889	Late embryogenesis abundant protein B19.3	0	mitochondria;6|nuclear;4
VIT_10s0003g01200	0.889	Transcription regulator/ zinc ion binding	AT4G35540	0
VIT_10s0003g02020	0.889	RKF1 (receptor-like kinase in flowers 1)	AT1G07650	chloroplast;5|plasma membrane;3|vacuolar membrane;3|chloroplast/mitochondria;3
VIT_10s0003g04230	0.889	Lipase class 3	AT1G30370	chloroplast;9
VIT_11s0016g01280	0.889	DNA-directed RNA polymerase III subunit C4	AT5G09380	mitochondria;5|cytosol/nuclear;2|endoplasmic reticulum/plasma membrane;2|nuclear;2|cytosol;2
VIT_11s0118g00640	0.889	Zinc finger (C3HC4-type ring finger)	AT1G45180	chloroplast;4|cytosol;4|chloroplast/mitochondria;3|nuclear;3
VIT_11s0149g00210	0.889	H(+)-ATPase 8 AHA8	AT3G42640	plasma membrane;11
VIT_12s0028g00070	0.889	DNA-binding family	0	cytoskeleton;8
VIT_12s0028g01380	0.889	No hit	0	chloroplast;9
VIT_13s0019g03910	0.889	Unknown	0	nuclear;13.5
VIT_13s0064g00750	0.889	Polygalacturonase GH28	AT3G07970	chloroplast;4|plasma membrane;3|cytosol/plasma membrane;3|extracellular;3|cytosol;3
VIT_13s0067g03010	0.889	Unknown	0	nuclear;5|cytosol;4|cytosol/endoplasmic reticulum;2|chloroplast;2
VIT_14s0006g01370	0.889	VTC2	AT4G26850	chloroplast;6|mitochondria;3.5
VIT_14s0006g01380	0.889	No hit	0	0
VIT_14s0060g00880	0.889	Pentatricopeptide (PPR) repeat	AT1G08070	chloroplast;10
VIT_14s0066g02510	0.889	Pentatricopeptide (PPR) repeat-containing protein	AT3G28660	mitochondria;7.5|chloroplast;6|cytosol/mitochondria;4.5
VIT_14s0066g02520	0.889	Ubiquitin thiolesterase	AT3G47890	nuclear;9
VIT_14s0068g00100	0.889	feronia receptor-like kinase	AT3G51550	cytosol;7
VIT_15s0024g00710	0.889	Gag-pol polyprotein	0	chloroplast;7
VIT_15s0046g01320	0.889	Kinase	AT5G41730	nuclear;7|cytoskeleton/nuclear;4|nuclear/plasma membrane;4|cytosol;4
VIT_15s0046g01600	0.889	Acidic endochitinase (CHIB1)	AT5G24090	extracellular;9
VIT_16s0013g00500	0.889	Unknown protein	AT5G07490	cytosol;5|chloroplast;4
VIT_16s0100g00070	0.889	Prohibitin 1	0	cytosol;9
VIT_17s0000g00410	0.889	No hit	0	chloroplast;7
VIT_17s0000g02990	0.889	MATE efflux family protein	AT5G52450	plasma membrane;8
VIT_17s0000g04470	0.889	No hit	0	chloroplast;11
VIT_17s0000g09210	0.889	No pollen (Osnop)	AT5G50170	chloroplast;4|chloroplast/mitochondria;2.5|nuclear;2.5|plasma membrane;2|cytoskeleton/nuclear;2|cytosol/plasma membrane;2|cytosol;2
VIT_18s0001g04050	0.889	Valencene synthase	AT5G23960	cytoskeleton;6|cytosol;5|cytoskeleton/plasma membrane;3|nuclear;3
VIT_18s0001g09120	0.889	Voltage dependent anion channel 2	0	mitochondria;7
VIT_18s0001g13410	0.889	V-type H+-transporting ATPase subunit I	AT2G21410	chloroplast;4|cytosol;4|cytosol/endoplasmic reticulum;3|plasma membrane;3
VIT_18s0086g00420	0.889	V-type H+-transporting ATPase 21kDa proteolipid subunit	0	chloroplast;7|extracellular;6
VIT_18s0089g00190	0.889	1,4-beta-mannan endohydrolase	AT5G66460	chloroplast;4|vacuolar membrane;3|chloroplast/mitochondria;2|Golgi apparatus;2|extracellular;2|endoplasmic reticulum/vacuolar membrane;2|nuclear;2
VIT_18s0089g00210	0.889	Endo-1,4-beta-glucanase	AT1G22880	chloroplast;11
VIT_19s0014g01230	0.889	Morphogenesis of root hair 1 MRH1	AT4G18640	chloroplast;13
VIT_19s0014g01820	0.889	RAB GTPase RABA1F	AT5G60860	cytosol;10
VIT_19s0093g00160	0.889	Glutathione S-transferase 8 GSTU19	AT1G78380	cytosol;10
VIT_07s0031g01690	0.878	No hit	0	nuclear;6|chloroplast;6|nuclear/plasma membrane;4.5
VIT_11s0016g04170	0.878	Sulfate transporter 3.5	AT5G19600	plasma membrane;10
VIT_18s0001g00140	0.878	Unknown protein	0	nuclear;10
VIT_18s0001g04110	0.878	(-)-germacrene D synthase	AT5G23960	cytoskeleton/plasma membrane;5|plasma membrane;4.5|cytoskeleton;4.5|cytosol;3|nuclear;2
VIT_07s0005g02520	0.875	Unknown protein	AT2G46980	nuclear;10
VIT_15s0048g01940	0.873	Generic methyltransferase	AT4G00750	mitochondria;8
VIT_18s0001g03090	0.873	Aspartyl protease	AT2G03200	chloroplast;8
VIT_03s0091g00770	0.871	No hit	0	chloroplast;5|nuclear;4|cytosol/nuclear;4|cytosol;4
VIT_03s0038g04340	0.87	feronia receptor-like kinase	AT4G39110	plasma membrane;10
VIT_14s0068g00070	0.87	feronia receptor-like kinase	AT3G51550	plasma membrane;11
VIT_19s0014g00940	0.87	Serine/threonine Protein kinase BNK1	AT3G20530	cytosol;9
VIT_01s0011g05380	0.867	Pectinesterase family	AT1G23200	vacuolar membrane;6|chloroplast;5
VIT_02s0025g00240	0.867	Beta-carotene hydroxylase	AT4G25700	mitochondria;7|chloroplast;5
VIT_05s0020g04810	0.867	Lipase GDSL 7	AT5G15720	plasma membrane;11
VIT_05s0077g01300	0.867	Aldo-keto reductase	AT4G24220	endoplasmic reticulum;4|endoplasmic reticulum/plasma membrane;3|chloroplast;3|plasma membrane;2|extracellular;2
VIT_07s0141g00030	0.867	fatty acid elongase	AT2G26640	endoplasmic reticulum;3|extracellular;3|chloroplast;3|cytosol/endoplasmic reticulum;2|vacuolar membrane;2|chloroplast/mitochondria;2
VIT_11s0016g01800	0.867	Protein kinase MK6	AT4G33080	cytosol;7
VIT_11s0052g01580	0.867	UDP-glucose:anthocyanidin 3-O-glucosyltransferase	AT5G17050	cytosol;8
VIT_12s0035g01720	0.867	Chloride channel protein (CLC-c)	AT5G49890	plasma membrane;10
VIT_13s0158g00320	0.867	FAD linked oxidase, N-terminal	AT3G63440	cytosol;5|cytosol/endoplasmic reticulum;3|cytosol/peroxisome;3|vacuolar membrane;3|cytosol/nuclear;3
VIT_17s0000g00750	0.867	No hit	0	nuclear;13
VIT_17s0000g09770	0.867	Cysteine proteinase	AT5G50260	cytosol;5|vacuolar membrane;3|cytosol/plasma membrane;3|endoplasmic reticulum;3|endoplasmic reticulum/vacuolar membrane;3|cytosol/nuclear;3
VIT_18s0089g01270	0.867	Heat shock protein precursor 22.0 kDa class IV	AT4G10250	chloroplast;6|extracellular;3
VIT_01s0011g02260	0.864	Metal-nicotianamine transporter YSL7	AT1G65730	plasma membrane;8
VIT_11s0052g00770	0.864	Serine carboxypeptidase SCPL13	AT2G22980	vacuolar membrane;7
VIT_00s0682g00050	0.861	Unknown	0	chloroplast;7
VIT_11s0016g00930	0.861	Unknown protein	AT2G05910	chloroplast;9
VIT_11s0206g00180	0.861	Unknown	0	nuclear;6|chloroplast;6
VIT_14s0219g00160	0.861	Nitrate-responsive NOI protein	0	mitochondria;13
VIT_19s0090g01050	0.861	Endo-beta-1,4-glucanase	AT2G32990	chloroplast;7
VIT_04s0044g01280	0.857	Beta-1,3-glucan synthase	AT2G13680	plasma membrane;10
VIT_07s0031g02980	0.857	Oxysterol binding protein	AT4G08180	chloroplast;7|nuclear;5
VIT_19s0015g00940	0.857	Glucose-6-phosphate/phosphate-tranlocator	AT5G55950	plasma membrane;7
VIT_05s0049g01960	0.856	C2 domain containing protein	AT2G33320	nuclear;8
VIT_05s0094g00740	0.856	Stearoyl-acyl-[acyl-carrier-protein] desaturase	AT2G43710	chloroplast;7
VIT_12s0034g01880	0.856	No hit	0	0
VIT_12s0059g02390	0.856	Legumin	AT2G28680	cytosol;6|peroxisome;4
VIT_01s0011g03650	0.852	Map kinase substrate 1 MKS1	0	nuclear;13
VIT_01s0026g00180	0.852	Serine/threonine kinase protein	AT5G18500	cytosol;9
VIT_01s0127g00180	0.852	Ubiquinone biosynthesis methyltransferase COQ5	AT1G23360	nuclear;5|cytosol;3.5|nuclear/plasma membrane;3|extracellular;3
VIT_02s0033g01030	0.852	Anthraniloyal-CoA: methanol anthraniloyal transferase	AT5G17540	extracellular;5|chloroplast/mitochondria;2|mitochondria;2|chloroplast;2|cytosol;2
VIT_07s0005g00780	0.852	No hit	0	nuclear;7|cytosol;6
VIT_07s0289g00040	0.852	Calcium-binding protein CML	AT3G07490	nuclear;5|extracellular;3|chloroplast;3|cytosol;3
VIT_09s0002g04930	0.852	Kelch repeat-containing F-box family protein	AT1G80440	mitochondria;5|cytosol;5|chloroplast;2
VIT_09s0018g00410	0.852	Cyclic nucleotide gated channel 5	AT5G57940	plasma membrane;10
VIT_10s0003g01410	0.852	CBL-interacting protein kinase 20 (CIPK20)	AT5G45820	chloroplast;4|vacuolar membrane;3|plasma membrane;2|cytosol/plasma membrane;2|cytosol;2|cytoskeleton/nuclear;1.5|endoplasmic reticulum/vacuolar membrane;1.5|mitochondria/plasma membrane;1.5|nuclear;1.5
VIT_10s0003g05230	0.852	Tetratricopeptide repeat domain male sterility MS5	AT4G20900	nuclear;12
VIT_10s0405g00050	0.852	Inositol transporter 4	AT4G16480	plasma membrane;9
VIT_13s0067g02880	0.852	Zinc finger (C3HC4-type ring finger)	AT5G01880	chloroplast;6|endoplasmic reticulum;5
VIT_18s0041g00400	0.852	TIR-NBS-LRR disease resistance	AT2G20145	cytosol;7.5|cytosol/endoplasmic reticulum;4.5
VIT_19s0014g02950	0.852	No hit	0	extracellular;8

## Sheet: Ovary_BA
Supplementary Table 3: Highly Specific Genes (HSG; tau > 0.85) detected in Ovary BA
Gene ID	Tau	Functional annotation	Arabidopsis ID	Localization
VIT_07s0104g01230	1	Auxin response factor 2	AT1G59750	nuclear;13
VIT_03s0063g01440	1	Transcriptional factor B3	0	nuclear;9
VIT_03s0063g01420	0.944	No hit	0	chloroplast;13
VIT_03s0063g00170	1	Basic helix-loop-helix (bHLH) family	AT1G49770	nuclear;14
VIT_04s0023g02410	1	Ethylene-responsive protein -related	AT1G27660	chloroplast;12
VIT_18s0001g09210	1	Basic helix-loop-helix (bHLH) family	AT2G14760	nuclear;11.5
VIT_07s0205g00180	0.981	Basic helix-loop-helix (bHLH) family	AT2G22750	nuclear;12
VIT_01s0010g00930	1	BZIP transcription factor bZIP58	AT1G13600	nuclear;13
VIT_08s0007g03420	0.889	ABI5 (ABA insensitive 5)	AT2G36270	nuclear;14
VIT_00s0179g00170	0.889	Indeterminate(ID)-domain 12	AT4G02670	nuclear;14
VIT_18s0001g11390	0.944	Aberrant testa shape	0	nuclear;12
VIT_06s0004g00150	0.861	MYR1 (MYB-related protein 1)	0	nuclear;9.5|cytosol/nuclear;8.5
VIT_11s0016g01250	0.963	Growth-regulating factor 6	AT2G06200	nuclear;13
VIT_09s0002g01350	0.852	Growth-regulating factor 5	AT3G13960	nuclear;13
VIT_02s0154g00020	1	Vascular related NAC-domain protein 4	AT1G12260	nuclear;7|peroxisome;5
VIT_17s0053g00740	0.852	NAC domain containing protein 57	AT3G17730	nuclear;12
VIT_02s0025g03770	0.963	Nuclear transcription factor Y subunit C-3	AT1G54830	chloroplast;9
VIT_19s0014g03940	0.963	Sporocyteless	0	chloroplast;11
VIT_10s0003g00870	1	TCP family transcription factor 4	AT3G15030	nuclear;10
VIT_10s0042g00940	0.978	Hydroxyproline-rich glycoprotein family protein	AT2G35640	nuclear;5|cytosol/nuclear;5|cytosol;5
VIT_17s0000g02460	0.963	Wuschel related homeobox 1	AT3G18010	nuclear;10
VIT_01s0011g05020	0.889	Wuschel related homeobox 1	AT3G18010	nuclear;8
VIT_04s0023g03310	0.862	Wuschel protein	AT2G17950	nuclear;13
VIT_12s0055g00340	0.926	WRKY DNA-binding protein 9	AT1G68150	nuclear;13
VIT_00s0188g00010	1	Protein phosphatase 2A 65 kDa regulatory subunit	AT3G25800	Golgi apparatus;5|cytosol;3|cytosol/endoplasmic reticulum;2|nuclear;2|chloroplast;2
VIT_00s0254g00040	1	Heat shock cognate 70 kDa protein 3 (HSC70-3) (HSP70-3)	0	cytosol/nuclear;7.5|cytosol;7
VIT_00s0513g00010	1	Glycosyl hydrolase family 43 protein	0	0
VIT_00s0532g00060	1	Membrane protein	AT4G21250	plasma membrane;11
VIT_00s1987g00010	1	Unknown	0	nuclear;8
VIT_00s2651g00020	1	Ataxia telangiectasia and Rad3 related	0	mitochondria;8|chloroplast;5
VIT_01s0010g02250	1	No hit	0	0
VIT_01s0010g02500	1	Lysine histidine transporter 1	AT5G40780	plasma membrane;10
VIT_01s0011g00520	1	Pentatricopeptide (PPR) repeat-containing	AT1G26500	mitochondria;8|chloroplast/mitochondria;7.33333|chloroplast;5.5
VIT_01s0011g03300	1	Plastid-specific 30S ribosomal protein 3	AT1G68590	chloroplast;4|cytosol/nuclear;4|vacuolar membrane;2|mitochondria;2|mitochondria/plasma membrane;1|cytosol/mitochondria;1|endoplasmic reticulum;1|extracellular;1
VIT_01s0011g03600	1	JAGGED	AT1G68480	nuclear;12
VIT_01s0127g00640	1	Basic helix-loop-helix (bHLH) family	AT1G10610	chloroplast;9
VIT_01s0127g00650	1	Aborted microspores AMS	AT2G16910	nuclear;5|cytosol;4|cytoskeleton/nuclear;3|nuclear/plasma membrane;3|chloroplast;3
VIT_01s0146g00220	1	Glutaredoxin-like	AT5G14070	chloroplast;13
VIT_01s0182g00150	1	PHO1-like protein	AT1G14040	plasma membrane;9
VIT_02s0025g01930	1	Cellulose synthase CSLG3	AT4G23990	mitochondria;9.5|chloroplast/mitochondria;7
VIT_02s0025g04810	1	Subtilisin P69F protein	AT2G05920	endoplasmic reticulum;5.5|endoplasmic reticulum/plasma membrane;4.5|nuclear;3|plasma membrane;2.5
VIT_02s0025g05080	1	Zf A20 and AN1 domain-containing stress-associated protein 1	AT1G12440	cytosol;6|chloroplast;5|cytosol/endoplasmic reticulum;3|cytosol/peroxisome;3|cytosol/plasma membrane;3|nuclear;3
VIT_03s0180g00240	1	No hit	0	0
VIT_04s0008g02240	1	Ubiquitin thiolesterase	0	nuclear;5|cytosol;4|cytosol/endoplasmic reticulum;2|cytosol/peroxisome;2|chloroplast/mitochondria;2|mitochondria;2|chloroplast;2
VIT_04s0008g04940	1	Gibberellin 3beta-hydroxylase3	AT1G15550	chloroplast;6|chloroplast/mitochondria;3|cytosol;3
VIT_04s0023g01590	1	No hit	0	chloroplast;4|chloroplast/mitochondria;3|cytosol;3|peroxisome;2|mitochondria;2|cytosol/nuclear;2|plasma membrane;2|mitochondria/plasma membrane;2
VIT_04s0023g02980	1	Pectinesterase family	AT5G19730	chloroplast;3|cytosol;3|endoplasmic reticulum/plasma membrane;2.5|endoplasmic reticulum;2.5|cytosol/peroxisome;1.5|plasma membrane;1.5|cytosol/nuclear;1.5
VIT_04s0044g00600	1	Zinc finger (C3HC4-type ring finger) family protein	AT1G49230	0
VIT_05s0020g02730	1	Nectarin IV NEC4	AT1G03220	chloroplast;12
VIT_05s0020g03810	1	Disease resistance protein (NBS-LRR class)	AT3G07040	chloroplast;12
VIT_05s0020g04290	1	No hit	0	extracellular;7|chloroplast;4
VIT_05s0049g00830	1	Activating signal cointegrator	AT2G20410	chloroplast;7|cytosol;6
VIT_05s0062g01100	1	Leucin-rich repeat protein kinase	AT5G07280	vacuolar membrane;4|plasma membrane;3|endoplasmic reticulum/vacuolar membrane;3|mitochondria/plasma membrane;2|nuclear/plasma membrane;2|endoplasmic reticulum;2|chloroplast;2
VIT_05s0077g00720	1	Peroxidase 40	AT4G16270	chloroplast;9
VIT_05s0094g00560	1	Stearoyl-ACP desaturase	AT3G02630	peroxisome;7
VIT_05s0124g00310	1	Male sterility 2	AT3G11980	cytosol;10
VIT_05s0124g00320	1	Male sterility 2	AT3G11980	0
VIT_05s0165g00100	1	Elongation factor 1-alpha	0	0
VIT_06s0080g00040	1	ABC transporter G member 22	AT1G66950	plasma membrane;10
VIT_07s0005g02310	1	Expansin EXPA17	AT4G01630	chloroplast;10
VIT_07s0005g02490	1	CYP709B2	AT2G46950	chloroplast;9
VIT_07s0005g03750	1	RIC7 (ROP-interactive crib motif-containing protein 7)	AT4G28560	plasma membrane;6|vacuolar membrane;5
VIT_07s0005g05920	1	Auxin-binding protein ABP19	AT5G20630	extracellular;5|vacuolar membrane;3|cytosol/endoplasmic reticulum;2|endoplasmic reticulum;2|cytosol;2
VIT_07s0104g00280	1	No hit	0	nuclear;7
VIT_07s0151g00110	1	Chlorophyllase 1	AT1G19670	cytosol;10
VIT_07s0151g00170	1	Ankyrin	AT3G18670	plasma membrane;7
VIT_08s0007g01480	1	TTL1 (tetratricopetide-repeat thioredoxin-like 1)	AT1G53300	cytosol;6|mitochondria;5
VIT_08s0007g04300	1	Lipase GDSL	AT5G03820	extracellular;5|chloroplast;5|cytosol/endoplasmic reticulum;2|endoplasmic reticulum;2|cytosol;2
VIT_08s0007g05760	1	No hit	0	cytosol;6|chloroplast;4|cytosol/nuclear;4
VIT_08s0007g06630	1	DC1 domain-containing protein	0	nuclear;7|nuclear/plasma membrane;4|cytosol;4
VIT_08s0056g00460	1	No hit	0	chloroplast;8
VIT_09s0002g03370	1	No hit	0	plasma membrane;6|mitochondria;4
VIT_09s0002g03970	1	Unknown protein	AT3G11560	nuclear;6|plasma membrane;3|cytoskeleton/nuclear;3
VIT_09s0002g05550	1	ABC transporter g family pleiotropic drug resistance 12 PDR12	AT1G15520	plasma membrane;3|cytosol/plasma membrane;3|cytosol;3|cytoskeleton/plasma membrane;2|extracellular;2|cytosol/peroxisome;2|mitochondria/plasma membrane;2|nuclear;2
VIT_09s0018g00090	1	ATATH6 (ABC2 homolog 6)	0	0
VIT_10s0003g00650	1	Peroxidase	AT2G34060	chloroplast;12
VIT_10s0042g00220	1	Pentatricopeptide (PPR) repeat-containing	AT5G66520	cytosol;12
VIT_10s0042g00310	1	MRP-like ABC transporter	0	nuclear;4|plasma membrane;3|cytosol/plasma membrane;3|cytosol;3
VIT_11s0016g01080	1	No hit	0	chloroplast;7|nuclear;6
VIT_11s0037g00240	1	No hit	0	chloroplast;5|nuclear;4|cytoskeleton/nuclear;2|mitochondria;2|cytosol;2
VIT_11s0103g00330	1	Proteasome 26S regulatory subunit (RPN8)	AT5G05780	chloroplast;5|nuclear;4|cytoskeleton/nuclear;2|nuclear/plasma membrane;2|extracellular;2|cytosol;2
VIT_12s0028g02430	1	Desacetoxyvindoline 4-hydroxylase	AT1G06620	cytosol;5|peroxisome;3|cytosol/plasma membrane;3|mitochondria;2|nuclear;2
VIT_12s0034g00500	1	No hit	0	0
VIT_12s0057g01460	1	Steroid 22-alpha-hydroxylase	AT3G50660	chloroplast;5|vacuolar membrane;3|extracellular;2|endoplasmic reticulum/vacuolar membrane;2
VIT_12s0059g00240	1	Epoxide hydrolase	0	cytosol;5.5|cytosol/endoplasmic reticulum;4.5|endoplasmic reticulum;2.5
VIT_12s0121g00180	1	Diacylglycerol kinase	0	0
VIT_13s0067g00590	1	Cinnamyl alcohol dehydrogenase	AT5G19440	cytosol;11
VIT_14s0006g00680	1	Leucine-rich repeat family protein	0	0
VIT_14s0036g00110	1	No hit	0	nuclear;5|chloroplast;4|extracellular;2|cytosol;2
VIT_14s0066g00570	1	No hit	0	0
VIT_14s0068g01900	1	Peroxidase 50	0	chloroplast;9.5
VIT_14s0128g00090	1	Kinesin family member 5	AT3G63480	nuclear;5|cytoskeleton/nuclear;3|chloroplast/mitochondria;3|mitochondria;3|chloroplast;3
VIT_15s0021g02880	1	No hit	0	0
VIT_15s0046g02940	1	Barwin endoglucanase	0	extracellular;13
VIT_15s0048g02690	1	FAD-binding domain-containing protein	AT2G46760	cytosol/nuclear;3|nuclear;2.5|cytosol;2.5|vacuolar membrane;2|endoplasmic reticulum;2|mitochondria;2|endoplasmic reticulum/vacuolar membrane;2|chloroplast;2|chloroplast/mitochondria;2
VIT_16s0022g01570	1	3-ketoacyl-CoA synthase	AT1G68530	plasma membrane;7
VIT_16s0022g02190	1	Chalcone and stilbene synthases	AT1G25450	plasma membrane;7|Golgi apparatus/plasma membrane;4|cytosol/plasma membrane;4|endoplasmic reticulum;4
VIT_16s0098g00380	1	Wax synthase	AT5G53390	cytosol;4|cytosol/endoplasmic reticulum;3|nuclear;3|cytoskeleton/nuclear;2|endoplasmic reticulum;2|chloroplast;2|cytosol/peroxisome;2|cytosol/plasma membrane;2
VIT_17s0000g01820	1	Malate synthase, glyoxysomal	AT5G03860	peroxisome;8
VIT_17s0000g04600	1	Strictosidine synthase	AT1G74020	chloroplast;6|chloroplast/mitochondria;3|endoplasmic reticulum;3
VIT_17s0000g09000	1	Oleosin OLE-2	0	plasma membrane;4|vacuolar membrane;3|nuclear/plasma membrane;3|Golgi apparatus/plasma membrane;2|cytoskeleton/plasma membrane;2|nuclear;2|chloroplast;2
VIT_18s0001g10320	1	Subtilase	AT3G14240	vacuolar membrane;5|chloroplast;4|mitochondria;2
VIT_18s0001g10410	1	Triacylglycerol lipase	AT1G45201	endoplasmic reticulum;5|cytosol;4|cytosol/peroxisome;2|cytosol/plasma membrane;2|nuclear;2|chloroplast;2
VIT_18s0001g15230	1	Unknown	0	plasma membrane;8
VIT_18s0041g00560	1	Proton-dependent oligopeptide transport (POT) family protein	AT1G22540	plasma membrane;7|endoplasmic reticulum/plasma membrane;4|Golgi apparatus/plasma membrane;4|vacuolar membrane;4
VIT_18s0164g00010	1	Unknown protein	AT1G34245	0
VIT_19s0014g00340	1	Zinc finger (C3HC4-type ring finger)	AT1G53490	nuclear;6|chloroplast;6
VIT_19s0014g03220	1	Unknown protein	AT2G20875	extracellular;5|vacuolar membrane;4|chloroplast;4
VIT_19s0090g01730	1	Zinc finger (C2H2 type) family	0	chloroplast;7
VIT_18s0001g11110	0.988	Serine carboxypeptidase	AT3G63470	chloroplast;5|extracellular;4|cytosol;2
VIT_04s0023g02310	0.984	S-adenosyl-L-methionine:salicylic acid methyltransferase	0	nuclear;8|cytosol;5
VIT_09s0002g09200	0.978	CYP82M1v3	AT4G31940	chloroplast;12
VIT_07s0104g01350	0.975	Integral membrane family protein UPF0497	AT4G15630	cytosol;10
VIT_00s0276g00020	0.972	No hit	0	nuclear;7
VIT_07s0104g01660	0.972	HAK5 (High affinity K+ transporter 5)	AT4G13420	plasma membrane;7
VIT_09s0002g09250	0.972	CYP82A2	AT4G31940	chloroplast;11
VIT_04s0008g03970	0.963	No hit	0	extracellular;5|chloroplast;5|cytosol/nuclear;3.5|chloroplast/mitochondria;2.5|nuclear;2.5
VIT_05s0102g00140	0.963	No hit	0	nuclear;13
VIT_10s0003g04340	0.963	Glucan endo-1,3-beta-glucosidase	AT4G05430	plasma membrane;4.5|nuclear;4|endoplasmic reticulum/plasma membrane;3|chloroplast;3
VIT_16s0013g01640	0.963	F-type H+-transporting ATPase epsilon chain	0	extracellular;6|chloroplast;4
VIT_16s0022g02310	0.963	Gibberellin 3-beta-dioxygenase.	AT4G25420	nuclear;12
VIT_15s0021g01830	0.956	Unknown	0	nuclear;9
VIT_09s0002g02030	0.952	Pyruvoyl-dependent arginine decarboxylase	0	cytosol;10
VIT_00s0941g00020	0.944	Constans interacting protein 6	AT3G07780	nuclear;7
VIT_01s0011g03480	0.944	Cinnamoyl CoA reductase	AT1G68540	chloroplast;9
VIT_01s0146g00260	0.944	Nodulin MtN3	AT5G13170	chloroplast;6|vacuolar membrane;3
VIT_04s0008g03980	0.944	BURP domain-containing protein	0	cytosol;12
VIT_07s0005g04200	0.944	No hit	0	0
VIT_08s0040g01780	0.944	Lysine decarboxylase	AT2G37210	cytosol;5|cytosol/endoplasmic reticulum;3|mitochondria;3|chloroplast/mitochondria;2|peroxisome;2|cytoskeleton;2
VIT_09s0002g02610	0.944	Lectin jacalin	AT1G73040	nuclear;9
VIT_09s0002g04180	0.944	Unknown protein	AT1G52200	cytosol;7
VIT_13s0067g01660	0.944	Sister chromatid cohesion 1 protein 1 DIF1/SYN1	AT5G05490	chloroplast;7
VIT_13s0106g00440	0.944	Carboxylic ester hydrolase	AT5G03610	nuclear;8
VIT_15s0046g03420	0.944	Unknown	0	cytosol;8
VIT_16s0013g00280	0.944	Cell division cycle 20-like protein 1	AT5G27570	nuclear;10
VIT_17s0053g00070	0.944	Metal-nicotianamine transporter YSL5	AT3G17650	plasma membrane;11
VIT_01s0011g02610	0.937	No hit	0	extracellular;10
VIT_14s0006g03220	0.933	Unknown protein	AT5G16060	0
VIT_02s0025g02630	0.926	Lipase GDSL	AT5G41890	plasma membrane;8
VIT_03s0038g00550	0.926	ferulate 5-hydroxylase	AT4G36220	cytosol;11
VIT_07s0005g01870	0.926	Unknown	0	nuclear;14
VIT_07s0005g03850	0.926	No hit	0	cytosol/nuclear;8|nuclear;6|cytosol;6
VIT_08s0007g08600	0.926	No hit	0	cytosol/nuclear;6.83333|cytosol;6.5|cytosol/endoplasmic reticulum;4.83333
VIT_10s0116g00710	0.926	Tryptophan synthase, beta subunit	AT5G28237	chloroplast;8
VIT_11s0052g01230	0.926	Xyloglucan endotransglucosylase/hydrolase 23	AT5G57550	nuclear;12
VIT_12s0034g00920	0.926	No hit	0	chloroplast;8
VIT_03s0038g01460	0.917	Chalcone synthase	AT4G34850	cytosol;10
VIT_08s0007g06650	0.914	Peroxidase	AT5G06720	chloroplast;11
VIT_03s0038g02060	0.911	Dirigent protein pDIR7	AT2G21100	extracellular;7
VIT_18s0089g01040	0.901	Avr9 elicitor response	AT1G33430	cytosol;5|vacuolar membrane;3|mitochondria/plasma membrane;2|plasma membrane;2|mitochondria;2
VIT_00s0434g00010	0.889	Unknown protein	AT4G35870	nuclear;9
VIT_00s0561g00010	0.889	Unknown	0	cytosol;6.5|cytosol/endoplasmic reticulum;4
VIT_00s0663g00010	0.889	Integral membrane family protein	0	chloroplast;4|plasma membrane;3|endoplasmic reticulum/plasma membrane;3|endoplasmic reticulum;3
VIT_00s0684g00020	0.889	Calmodulin binding IQD20 (IQ-domain 20)	0	chloroplast;9
VIT_00s0941g00010	0.889	Pentatricopeptide (PPR) repeat-containing	AT5G66520	chloroplast;12.5
VIT_01s0010g02840	0.889	Chaperone BCS1 mitochondrial	AT3G50940	chloroplast;11
VIT_01s0010g03720	0.889	4-coumarate:CoA ligase	AT1G62940	cytosol;9
VIT_01s0011g00010	0.889	Transcription initiation factor IIE (TFIIE) alpha subunit	AT1G03280	cytosol;4.5|cytosol/nuclear;4|mitochondria;3|chloroplast/mitochondria;2.5|nuclear;2.5
VIT_02s0025g01920	0.889	Cellulose synthase CSLG3	AT4G23990	plasma membrane;9
VIT_03s0038g01070	0.889	Pentatricopeptide (PPR) repeat-containing protein	AT2G13600	cytosol;9
VIT_03s0063g01950	0.889	Unknown	0	chloroplast;5|nuclear;4.5|cytosol/nuclear;3|extracellular;2|mitochondria;2
VIT_03s0097g00290	0.889	Unknown	0	nuclear;7
VIT_04s0008g04600	0.889	Expansin family protein (EXPR3)	0	extracellular;8|chloroplast;6
VIT_04s0023g02160	0.889	Unknown protein	AT5G66440	plasma membrane;6|mitochondria/plasma membrane;3|cytoskeleton/plasma membrane;3|nuclear/plasma membrane;3|Golgi apparatus;3
VIT_05s0020g00980	0.889	No hit	0	extracellular;7
VIT_06s0004g04380	0.889	Unknown protein	AT5G59613	cytosol;5|nuclear;4|cytosol/plasma membrane;3|extracellular;3
VIT_06s0009g00320	0.889	U-box protein	AT2G35930	cytosol;7
VIT_07s0005g00790	0.889	Pollen Ole e 1 allergen and extensin	0	extracellular;10
VIT_07s0005g01920	0.889	Gibberellin 2-beta-dioxygenase 2	AT1G02400	nuclear;8
VIT_07s0005g04770	0.889	Anthranilate phosphoribosyltransferase	AT1G04150	plasma membrane;10
VIT_07s0151g00040	0.889	Ankyrin repeat protein	0	chloroplast;4|cytosol;4|cytosol/endoplasmic reticulum;2|cytosol/peroxisome;2|cytoskeleton/nuclear;2|cytosol/plasma membrane;2
VIT_08s0007g00650	0.889	No hit	0	cytosol;10
VIT_08s0007g03450	0.889	TFL1B protein [Vitis vinifera]	AT5G03840	cytosol;11
VIT_08s0040g00550	0.889	Pinoresinol-lariciresinol reductase	AT1G32100	chloroplast;8
VIT_08s0056g00680	0.889	No hit	0	cytosol;11
VIT_09s0002g00440	0.889	No hit	0	chloroplast;10
VIT_09s0002g01510	0.889	No hit	0	nuclear;5|chloroplast;5|mitochondria;4
VIT_09s0002g03600	0.889	ABI1 (ABA insensitive 1)	AT4G26080	nuclear;10
VIT_09s0002g07760	0.889	NADPH quinone oxidoreductase	0	nuclear;4|cytosol/nuclear;4|cytosol;4|cytoskeleton/nuclear;3|chloroplast;3
VIT_09s0002g08110	0.889	Unknown	0	cytosol;5.5|cytosol/endoplasmic reticulum;3.5
VIT_09s0054g00150	0.889	Ribosomal protein L7 (RPL7D) 60S	0	cytosol;11
VIT_10s0071g01210	0.889	No hit	0	nuclear;7|nuclear/plasma membrane;5.5|chloroplast;4
VIT_11s0016g00860	0.889	Strictosidine synthase; Quinoprotein amine dehydrogenase, beta chain	AT3G51420	chloroplast;4|vacuolar membrane;3|extracellular;2|endoplasmic reticulum/vacuolar membrane;2|Golgi apparatus/plasma membrane;1|Golgi apparatus;1|endoplasmic reticulum;1|mitochondria;1|mitochondria/plasma membrane;1|plasma membrane;1|endoplasmic reticulum/plasma membrane;1|nuclear/plasma membrane;1|nuclear;1
VIT_12s0034g00280	0.889	R protein L6	AT5G17680	cytosol/nuclear;6|nuclear;5.5|cytosol;5.5
VIT_12s0059g01500	0.889	Lipase family	AT5G14180	mitochondria;6|cytosol/mitochondria;3|nuclear;3
VIT_13s0067g03860	0.889	Unknown protein	AT2G39370	nuclear;11
VIT_13s0074g00790	0.889	CYP94C9	AT2G27690	chloroplast/mitochondria;5|mitochondria;5|chloroplast;5
VIT_14s0066g01420	0.889	Nodulin MtN3 family	AT3G28007	plasma membrane;9
VIT_15s0048g00120	0.889	Unknown	AT1G04945	extracellular;6|chloroplast;3|cytosol;3
VIT_16s0022g01660	0.889	Receptor kinase homolog LRK10	AT1G66920	plasma membrane;6|mitochondria/plasma membrane;3|vacuolar membrane;3|cytoskeleton/plasma membrane;3|cytosol/plasma membrane;3|nuclear/plasma membrane;3|Golgi apparatus;3
VIT_16s0022g01990	0.889	Unknown	0	0
VIT_16s0039g02280	0.889	EIX receptor 2	AT2G34930	extracellular;6|chloroplast;4
VIT_17s0000g01940	0.889	Homeobox protein knotted-1 like 1 (KNAT1)	0	nuclear;11
VIT_17s0000g06720	0.889	No hit	0	cytosol;11
VIT_18s0075g00260	0.889	Molecular chaperone DnaK	0	nuclear;4.5|cytosol/nuclear;4.5|mitochondria;4|cytosol;3.5
VIT_19s0014g02290	0.889	Ribosomal protein L11 methyltransferase	AT5G53920	chloroplast/mitochondria;7.33333|mitochondria;7|chloroplast;6.5|cytosol/mitochondria;4.33333
VIT_19s0014g02270	0.868	Ribosomal protein L11 methyltransferase	AT5G53920	chloroplast;9
VIT_12s0028g01840	0.867	Peroxidase	AT5G05340	chloroplast;14
VIT_16s0039g00760	0.864	CYP89A2	AT1G64940	cytosol;5|cytosol/plasma membrane;3|endoplasmic reticulum;3|endoplasmic reticulum/plasma membrane;2|chloroplast/mitochondria;2|mitochondria;2|endoplasmic reticulum/vacuolar membrane;2|chloroplast;2
VIT_18s0164g00050	0.864	No hit	0	nuclear;9
VIT_02s0025g02690	0.861	Calmodulin-binding protein	AT4G00820	nuclear;12
VIT_10s0003g01750	0.861	Ovate family protein 5 OFP5	AT4G18830	nuclear;10
VIT_10s0116g01600	0.861	Monocopper oxidase SKS4 (SKU5 Similar 4)	AT4G22010	mitochondria;9
VIT_11s0103g00010	0.861	Potassium-sodium symporter HKT2	AT4G10310	cytosol;7
VIT_12s0028g03640	0.861	Ripening induced protein	0	cytosol;5|extracellular;3|nuclear;3|chloroplast;3
VIT_08s0040g03120	0.856	Pseudo-response regulator 7 (APRR7)	AT5G02810	nuclear;5|cytosol;4|cytosol/endoplasmic reticulum;2|cytosol/peroxisome;2|cytosol/plasma membrane;2|extracellular;2|cytoskeleton;2
VIT_04s0008g03570	0.852	Unknown protein	AT3G22810	chloroplast;5|vacuolar membrane;4|mitochondria;2|endoplasmic reticulum/vacuolar membrane;2|nuclear;2
VIT_08s0007g00880	0.852	Zinc finger (C2H2 type) family	AT2G37740	nuclear;12
VIT_08s0040g00810	0.852	CXE carboxylesterase	AT5G06570	cytosol;12

## Sheet: Stigma_BA
Gene ID	Tau	Functional annotation	Arabidopsis ID	Localization
VIT_07s0031g00550	1	HEC1 (HECATE 1)	AT5G67060	nuclear;14
VIT_14s0006g01470	0.963	Basic helix-loop-helix (bHLH) family	AT5G37800	nuclear;7|chloroplast;4|cytosol/nuclear;4
VIT_14s0006g02850	0.911	BEE1 (BR Enhanced expression 1)	AT1G18400	nuclear;13
VIT_12s0028g03030	1	Zinc finger (C2H2 type) MAGPIE	AT1G03840	nuclear;14
VIT_00s2480g00010	0.889	No hit	0	0
VIT_04s0008g05930	0.864	Zinc finger protein 3	0	nuclear;11
VIT_09s0002g09120	0.981	Ethylene-responsive transcription factor ERF003	AT5G25190	nuclear;7.5|cytosol/nuclear;4.5
VIT_06s0004g07200	1	Other LOB domain-containing protein ASL5	AT2G30130	nuclear;6|chloroplast;3
VIT_15s0048g02120	1	Myb domain protein 3R2	0	nuclear;14
VIT_02s0033g00380	0.972	Myb VvMYBA1	0	cytosol;6.5|cytosol/endoplasmic reticulum;4
VIT_16s0022g02290	1	Unknown	0	nuclear;14
VIT_00s0125g00030	1	Maturase	ATCG00040	nuclear;7
VIT_00s0125g00440	1	Unknown	0	cytosol;6
VIT_00s0169g00040	1	CTV.22	0	nuclear;10
VIT_00s0169g00070	1	No hit	0	nuclear;5|mitochondria;3|cytosol;3|chloroplast;2
VIT_00s0169g00090	1	No hit	0	nuclear;7.5|cytosol/nuclear;5.5
VIT_00s0184g00170	1	No hit	0	cytosol;6|nuclear;5
VIT_00s0198g00060	1	Ribosomal protein S7 30S	0	nuclear;6|cytoskeleton/nuclear;3|nuclear/plasma membrane;3|cytosol;3
VIT_00s0228g00060	1	Unknown	0	cytosol;8
VIT_00s0228g00070	1	Ankyrin	AT5G35810	cytosol;9
VIT_00s0246g00070	1	NADH dehydrogenase subunit 7	ATMG00510	cytosol;6|nuclear;4
VIT_00s0259g00050	1	No hit	0	0
VIT_00s0286g00080	1	Unknown	0	cytosol;6|chloroplast;4|cytosol/endoplasmic reticulum;3|cytosol/peroxisome;3|cytosol/plasma membrane;3|mitochondria;3
VIT_00s0361g00020	1	Anthocyanidin reductase [Vitis vinifera]	AT1G61720	cytosol;6|nuclear;5|cytosol/endoplasmic reticulum;3|cytosol/peroxisome;3|cytosol/plasma membrane;3|chloroplast;3
VIT_00s0411g00050	1	Ankyrin repeat protein	0	cytosol;5.5|cytosol/plasma membrane;3.83333|cytosol/nuclear;3.83333|chloroplast;3
VIT_00s0467g00020	1	TIR-NBS-LRR disease resistance	0	nuclear;10
VIT_00s0854g00030	1	Unknown	0	nuclear;14
VIT_00s0872g00010	1	Unknown	0	Golgi apparatus;4|cytosol;4|nuclear;3|vacuolar membrane;1|chloroplast/mitochondria;1|mitochondria;1|chloroplast;1
VIT_00s1308g00020	1	Unknown protein	AT5G65840	chloroplast/mitochondria;5|mitochondria;5|chloroplast;5
VIT_00s1311g00010	1	NADH dehydrogenase (ubiquinone) Fe-S protein 4	AT5G67590	mitochondria;10
VIT_00s1562g00010	1	Sucrose synthase 2	0	cytosol/nuclear;6.33333|cytosol;4.5|nuclear;4|cytosol/endoplasmic reticulum;3.83333
VIT_00s1946g00010	1	H(+)-ATPase 1 AHA1	0	cytosol;8
VIT_00s2071g00010	1	Cis-prenyltransferase	AT2G17570	cytosol;7|cytosol/plasma membrane;4|chloroplast;4
VIT_00s2182g00020	1	No hit	0	cytosol;8.5|cytosol/endoplasmic reticulum;5.5
VIT_01s0010g02630	1	Lysine histidine transporter 2	AT1G24400	nuclear;9.5
VIT_01s0010g03960	1	Unknown	0	nuclear;9.5
VIT_01s0011g00190	1	Brassinosteroid-6-oxidase [Vitis vinifera]	AT3G30180	chloroplast;5|vacuolar membrane;3|extracellular;3
VIT_01s0011g04010	1	Catalytic	AT5G38200	chloroplast;5.5|chloroplast/mitochondria;4.5|mitochondria;2.5
VIT_01s0011g04070	1	IAA34	AT1G15050	nuclear;9
VIT_01s0244g00180	1	CTV.20	0	nuclear;6|cytosol;5
VIT_02s0012g00670	1	No hit	0	0
VIT_02s0025g00790	1	Cation/hydrogen exchanger (CHX18)	AT5G41610	plasma membrane;6|endoplasmic reticulum/plasma membrane;4|vacuolar membrane;4
VIT_02s0025g00800	1	Cation/hydrogen exchanger (CHX18)	AT5G41610	mitochondria;5|chloroplast;4|mitochondria/plasma membrane;3|cytosol;3
VIT_02s0025g00930	1	Multidrug resistance-associated protein 14	AT3G59140	plasma membrane;9
VIT_02s0025g02320	1	Aluminum activated malate transporter 1	AT4G00910	cytosol;8
VIT_02s0033g00390	1	Myb domain protein 113	AT1G66380	nuclear;14
VIT_02s0087g00320	1	Glycosyl transferase family 1 protein	AT4G19460	vacuolar membrane;7|chloroplast;4
VIT_02s0154g00360	1	No hit	0	0
VIT_02s0154g00590	1	Unknown	0	nuclear;5.5|chloroplast/mitochondria;4|mitochondria;4|chloroplast;4
VIT_03s0017g00320	1	Unknown protein	AT5G24350	mitochondria;6|cytosol;4
VIT_03s0017g00440	1	MADS-box agamous-like 24	0	mitochondria;7
VIT_03s0038g01990	1	Amidase	AT4G34880	chloroplast;5|cytosol;4|cytosol/peroxisome;3|nuclear;3
VIT_03s0038g03470	1	Auxin-induced SAUR	AT1G29420	mitochondria;4.5|chloroplast;4|cytosol/mitochondria;3|nuclear;3
VIT_03s0038g04170	1	Lectin protein kinase	AT5G06740	plasma membrane;12
VIT_03s0063g02220	1	Pyruvate decarboxylase	0	nuclear;8
VIT_03s0088g00780	1	Pathogenesis-related protein 1 precursor (PRP 1)	AT3G19690	extracellular;10
VIT_03s0088g00970	1	No hit	0	mitochondria;8
VIT_03s0110g00120	1	Dynamin-like protein 6	AT1G10290	chloroplast;7|extracellular;5
VIT_04s0008g00250	1	Amino acid permease 6	AT5G49630	plasma membrane;9
VIT_04s0008g01640	1	Ankyrin repeat	0	plasma membrane;6|endoplasmic reticulum;4|mitochondria/plasma membrane;3|vacuolar membrane;3|cytoskeleton/plasma membrane;3|cytosol/plasma membrane;3|nuclear/plasma membrane;3
VIT_04s0008g03500	1	Ankyrin	AT1G10340	cytosol;11
VIT_04s0008g04670	1	Blight-associated protein p12 precursor	0	endoplasmic reticulum;4|plasma membrane;3|cytosol/plasma membrane;2|extracellular;2|nuclear;2
VIT_04s0008g05260	1	Unknown	0	extracellular;6|vacuolar membrane;4
VIT_04s0008g06010	1	Gag-pol polyprotein	0	nuclear;5|cytosol;3|peroxisome;2|plasma membrane;2
VIT_04s0008g06900	1	ABC transporter g family pleiotropic drug resistance 12 PDR12	AT4G00980	cytosol;5.5|cytosol/endoplasmic reticulum;3.5|chloroplast;3
VIT_04s0023g01230	1	T-complex protein 1 subunit delta	0	chloroplast;5|extracellular;3|cytosol;3|nuclear;2
VIT_04s0023g02220	1	S-adenosyl-L-methionine:salicylic acid carboxyl methyltransferase	AT1G19640	nuclear;7|cytosol;5
VIT_04s0044g01820	1	RNA polymerase I specific transcription initiation factor RRN3	0	chloroplast;5|nuclear;3.5|cytosol/nuclear;3.5|chloroplast/mitochondria;2.5|cytosol;2.5
VIT_04s0069g00510	1	WD-40 repeat family protein / beige-related	0	nuclear;7
VIT_04s0210g00070	1	Strictosidine synthase	AT3G51430	cytosol;5|endoplasmic reticulum;4|endoplasmic reticulum/plasma membrane;2|Golgi apparatus;2
VIT_04s0210g00090	1	Strictosidine synthase	AT3G51430	mitochondria;4|vacuolar membrane;3|chloroplast/mitochondria;3|cytosol/mitochondria;2|endoplasmic reticulum;2|chloroplast;2
VIT_04s0210g00100	1	Mucin protein	AT3G51440	cytosol;8
VIT_04s0210g00130	1	Strictosidine synthase	AT3G51430	vacuolar membrane;3|endoplasmic reticulum;3|mitochondria;3|endoplasmic reticulum/vacuolar membrane;3|cytosol/endoplasmic reticulum;2|chloroplast;2
VIT_05s0020g01680	1	No hit	0	nuclear;8.5
VIT_05s0029g00810	1	Unknown	0	chloroplast;6|chloroplast/mitochondria;3|nuclear;3|cytosol/nuclear;3|cytosol;3
VIT_05s0049g00230	1	E8 protein	AT1G06640	cytosol;7|nuclear;5
VIT_05s0049g00450	1	Nodulin MtN21 family	AT5G07050	plasma membrane;10
VIT_05s0062g00990	1	Aldo/keto reductase AKR	AT1G60730	cytosol;5.5|nuclear;5|cytosol/endoplasmic reticulum;3.5
VIT_05s0077g01660	1	Major allergen protein homolog	0	cytosol;12
VIT_05s0077g02030	1	Epoxide hydrolase	0	chloroplast;11
VIT_05s0094g01230	1	Allyl alcohol dehydrogenase	AT1G26320	cytosol;11
VIT_05s0102g00520	1	Unknown	AT3G58750	nuclear;12
VIT_05s0102g00900	1	Unknown protein	AT5G45540	plasma membrane;6|Golgi apparatus/plasma membrane;3|vacuolar membrane;3|cytoskeleton/plasma membrane;3|endoplasmic reticulum;3|endoplasmic reticulum/vacuolar membrane;3|nuclear/plasma membrane;3|cytosol/plasma membrane;3
VIT_05s0102g00910	1	R protein PRF disease resistance protein	AT3G07040	0
VIT_05s0102g00920	1	Unknown protein	AT5G45540	plasma membrane;6|endoplasmic reticulum/plasma membrane;3|Golgi apparatus/plasma membrane;3|cytoskeleton/plasma membrane;3|nuclear;3|cytosol/nuclear;3|cytosol;3
VIT_05s0102g00970	1	Unknown protein	AT5G45540	plasma membrane;4|nuclear/plasma membrane;4|nuclear;4|chloroplast;4
VIT_05s0102g00980	1	Unknown protein	AT5G45540	plasma membrane;5|cytosol/plasma membrane;5|cytosol;5
VIT_05s0136g00380	1	Unknown protein	AT1G04900	cytosol;8|cytosol/nuclear;7.5
VIT_06s0004g05010	1	Ubiquitin fusion degradation protein UFD1	AT2G21270	nuclear;8
VIT_06s0004g07250	1	UDP-glucoronosyl and UDP-glucosyl transferase	AT2G30150	chloroplast;8
VIT_06s0004g08010	1	Ribonucleotide reductase small subunit	AT3G23580	plasma membrane;5|endoplasmic reticulum/plasma membrane;4|Golgi apparatus;4
VIT_06s0004g08040	1	No hit	0	0
VIT_06s0009g01140	1	Amino acid permease	AT3G28960	plasma membrane;5|vacuolar membrane;4|Golgi apparatus;2|endoplasmic reticulum;2
VIT_06s0061g00250	1	ABC transporter G member 7	AT3G21090	cytosol;5.5|cytosol/endoplasmic reticulum;3.83333
VIT_06s0080g00990	1	Secoisolariciresinol dehydrogenase	AT3G51680	nuclear;7|cytosol;6
VIT_07s0005g01110	1	Aminotransferases class I pyridoxal-phosphate-binding site	AT1G77670	cytoskeleton;9
VIT_07s0005g04040	1	Leucine Rich Repeat receptor-like kinase	AT4G08850	plasma membrane;12
VIT_07s0031g01430	1	No hit	0	0
VIT_07s0129g00120	1	Peptidyl-prolyl cis-trans isomerase-like 2	AT5G67530	cytosol;10
VIT_07s0141g00440	1	Unc51-like kinase	AT2G37840	chloroplast;5|endoplasmic reticulum;3|endoplasmic reticulum/plasma membrane;2|mitochondria;2|endoplasmic reticulum/vacuolar membrane;2|nuclear;2
VIT_07s0151g00050	1	Unknown	0	chloroplast;5|chloroplast/mitochondria;3|nuclear;3|nuclear/plasma membrane;2|extracellular;2|cytosol/nuclear;2
VIT_07s0205g00040	1	Unknown protein	AT5G09630	chloroplast;10
VIT_08s0007g04000	1	Unknown protein	AT3G10020	cytosol;12
VIT_08s0007g04060	1	CYPLXXVIA2	AT3G52970	cytosol;9.5
VIT_08s0007g05150	1	Cysteine proteinase A494	0	cytosol;12
VIT_08s0007g05470	1	No hit	0	nuclear;6|mitochondria;5|cytoskeleton/nuclear;3|nuclear/plasma membrane;3|chloroplast;3|cytosol/nuclear;3
VIT_08s0007g08620	1	No hit	0	nuclear;5|cytosol/nuclear;4.5|mitochondria;4|plasma membrane;2|cytosol/mitochondria;2|cytosol;2
VIT_08s0040g00260	1	No hit	0	chloroplast;6|chloroplast/mitochondria;3|extracellular;3
VIT_08s0040g01980	1	fasciclin arabinogalactan-protein (FLA11)	0	chloroplast;14
VIT_08s0040g02010	1	fasciclin arabinogalactan-protein (FLA11)	AT5G03170	chloroplast;8
VIT_08s0040g02200	1	Peroxidase ATP2a	AT2G37130	chloroplast;9
VIT_08s0058g00840	1	U4/U6 small nuclear ribonucleoprotein PRP4	0	endoplasmic reticulum/plasma membrane;4|plasma membrane;3.5|endoplasmic reticulum;3.5|nuclear;3|mitochondria;2|cytosol/nuclear;2
VIT_09s0002g00030	1	KH domain-containing protein	AT5G15270	chloroplast;7
VIT_09s0002g00140	1	Lipase class 3	AT3G14360	cytosol;8
VIT_09s0002g00520	1	Lipase GDSL 2	AT1G53940	extracellular;6|vacuolar membrane;3
VIT_09s0002g00530	1	Lipase GDSL 2	AT1G53940	cytosol;6.5|cytosol/endoplasmic reticulum;4
VIT_09s0002g01920	1	No hit	0	chloroplast;7
VIT_09s0002g09100	1	No hit	0	vacuolar membrane;6
VIT_09s0054g00860	1	Lipase GDSL	AT1G29670	chloroplast;9
VIT_09s0054g00880	1	Lipase GDSL	AT1G29670	chloroplast;10
VIT_09s0070g00860	1	No hit	0	chloroplast;10
VIT_09s0070g00940	1	CTV.22	0	nuclear;10
VIT_09s0070g00970	1	RKF1 (receptor-like kinase in flowers 1)	AT1G07650	cytosol;13
VIT_10s0003g04810	1	Acyl-[acyl-carrier-protein] desaturase, chloroplastic	0	cytosol;8
VIT_11s0016g04440	1	Protease inhibitor/seed storage/lipid transfer protein (LTP)	AT2G44300	extracellular;4|endoplasmic reticulum;3|plasma membrane;3|endoplasmic reticulum/plasma membrane;3|Golgi apparatus/plasma membrane;1.5|cytoskeleton/plasma membrane;1.5|cytosol/nuclear;1.5|mitochondria/plasma membrane;1.5|nuclear;1.5
VIT_11s0016g05370	1	Phospholipase D alpha 1 precursor (PLD 1) (Choline phosphatase 1)	AT1G52570	nuclear;7
VIT_11s0052g00580	1	No hit	0	extracellular;5|nuclear;3|chloroplast;3|chloroplast/mitochondria;2|cytosol;2
VIT_11s0065g01150	1	Translation initiation factor eIF-2B epsilon subunit	0	cytosol;8
VIT_11s0149g00230	1	Calcium ion binding	AT1G15860	mitochondria;5|nuclear;4|cytosol;3|cytoskeleton/nuclear;2|nuclear/plasma membrane;2|chloroplast;2
VIT_12s0034g00820	1	No hit	0	nuclear;8
VIT_12s0034g00830	1	No hit	0	cytosol/nuclear;5.5|cytosol;5|chloroplast;3
VIT_12s0035g00470	1	No hit	0	chloroplast;11
VIT_12s0035g01640	1	DNA binding	0	nuclear;7|extracellular;5
VIT_12s0055g00040	1	CCR4-NOT transcription complex subunit 2	AT1G07705	mitochondria;5|cytosol;3.5|cytosol/endoplasmic reticulum;2.5|nuclear;2
VIT_12s0059g02120	1	Unknown	0	mitochondria;10
VIT_13s0019g01600	1	No hit	0	mitochondria;7
VIT_13s0019g04150	1	Receptor protein kinase CRINKLY4 precursor	AT2G39180	chloroplast;5|plasma membrane;3|endoplasmic reticulum/plasma membrane;2|cytosol/plasma membrane;2|nuclear;2
VIT_13s0047g00220	1	Ribosomal protein S19	AT5G47320	nuclear;6|cytoskeleton/nuclear;3|mitochondria;3
VIT_13s0047g01230	1	flavonoid 1-2 rhamnosyltransferase	AT5G49690	chloroplast;9
VIT_13s0064g01410	1	No hit	0	chloroplast;9
VIT_13s0064g01720	1	Glycosyl hydrolase family 1 protein	AT2G44480	chloroplast;7|vacuolar membrane;4
VIT_13s0064g01750	1	Vicianin hydrolase	AT2G44480	chloroplast;6
VIT_13s0067g01460	1	Avr9/Cf-9 rapidly elicited protein	AT3G46510	endoplasmic reticulum;5.5|endoplasmic reticulum/plasma membrane;4
VIT_13s0074g00360	1	Ribosomal protein S19 [Vitis vinifera]	ATCG00820	0
VIT_13s0101g00020	1	MBD9 (methyl-CPG-binding Domain 9)	0	Golgi apparatus/plasma membrane;4.16667|plasma membrane;4|nuclear/plasma membrane;4|Golgi apparatus;4|nuclear;2
VIT_13s0106g00320	1	Lipase GDSL	AT5G03610	cytosol;7
VIT_14s0030g02280	1	Pentatricopeptide (PPR) repeat-containing protein	AT1G62910	chloroplast;6|cytosol;4
VIT_14s0036g00050	1	Aluminum-induced protein	0	cytosol;8
VIT_14s0066g00190	1	Ribosomal protein L25 50S	0	cytosol;5.5|mitochondria;4|cytosol/endoplasmic reticulum;3.5
VIT_14s0066g02650	1	Unknown	0	0
VIT_14s0068g00080	1	Non-symbiotic hemoglobin class 1	AT2G16060	nuclear;6|cytoskeleton/nuclear;3|nuclear/plasma membrane;3|mitochondria;3|cytosol;3
VIT_14s0068g00650	1	Unknown	0	nuclear;5|extracellular;3|chloroplast;2|cytosol;2
VIT_14s0081g00340	1	Ankyrin repeat	AT4G03500	cytosol;4|cytosol/plasma membrane;3|nuclear;3|cytosol/endoplasmic reticulum;2|cytosol/peroxisome;2|plasma membrane;2|chloroplast;2
VIT_14s0171g00500	1	No hit	0	0
VIT_15s0021g00030	1	No hit	0	0
VIT_15s0021g00750	1	Separase	0	cytoskeleton;6|cytosol;6
VIT_15s0045g00290	1	ECT2	0	nuclear;14
VIT_16s0022g02000	1	Unknown	0	chloroplast;8
VIT_16s0039g00510	1	No hit	0	0
VIT_16s0039g02710	1	Lil3 protein	AT4G17600	nuclear;4|plasma membrane;3.5|endoplasmic reticulum/plasma membrane;2.5|mitochondria;2|cytosol/peroxisome;1.5|cytosol;1.5|cytosol/mitochondria;1|Golgi apparatus;1|cytoskeleton;1|chloroplast/mitochondria;1
VIT_16s0098g00450	1	No hit	0	0
VIT_17s0000g00440	1	NADP-dependent glyceraldehyde-3-phosphate dehydrogenase	0	nuclear;14
VIT_17s0000g05440	1	Unknown protein	AT1G74790	extracellular;5|vacuolar membrane;2|Golgi apparatus;2|endoplasmic reticulum;2|endoplasmic reticulum/vacuolar membrane;2
VIT_17s0000g06470	1	Pentatricopeptide (PPR) repeat-containing protein	AT5G61400	cytosol;9
VIT_18s0001g05650	1	DEAD-box ATP-dependent RNA helicase 27	AT4G10070	chloroplast;12
VIT_18s0001g09950	1	No hit	0	0
VIT_18s0001g13990	1	No hit	0	0
VIT_18s0001g14340	1	No hit	0	nuclear;7.5|cytosol/nuclear;4.5
VIT_18s0001g14770	1	Lipase 3 (EXL3) family II extracellular	AT1G75900	chloroplast;7.5|chloroplast/mitochondria;5
VIT_18s0041g00120	1	No hit	0	nuclear;5|cytoskeleton/nuclear;3|cytosol;3|plasma membrane;2
VIT_18s0041g00260	1	R protein PRF disease resistance protein	AT3G14470	nuclear;6|nuclear/plasma membrane;4|chloroplast;4
VIT_18s0041g00530	1	Unknown	0	0
VIT_18s0041g01800	1	Taxadiene 5-alpha-hydroxylase	AT5G36110	chloroplast;4|chloroplast/mitochondria;2.5|nuclear;2.5|vacuolar membrane;2|cytoskeleton/nuclear;2|cytosol;2
VIT_18s0089g01090	1	No hit	0	0
VIT_18s0157g00070	1	Alliin lyase precursor	AT1G34040	cytosol;7|nuclear/plasma membrane;4
VIT_18s0157g00080	1	Alliin lyase precursor	AT1G34040	extracellular;12
VIT_19s0014g01480	1	No hit	0	0
VIT_19s0014g04030	1	Unknown	0	mitochondria;6|nuclear;4|chloroplast;4
VIT_19s0014g04440	1	S-locus protein kinase	AT4G27290	nuclear;5|cytosol/nuclear;5|cytosol;5
VIT_19s0014g04450	1	S-locus protein kinase	AT4G27290	nuclear;4.5|chloroplast;4|cytosol/nuclear;3.5|extracellular;2|mitochondria;2
VIT_19s0014g04460	1	Curculin (mannose-binding) lectin	AT4G21380	chloroplast;10
VIT_19s0014g05140	1	R protein disease resistance protein	AT4G27190	nuclear;9
VIT_19s0014g05320	1	Leucine-rich repeat transmembrane protein kinase, putative	AT1G06840	nuclear;5|cytoskeleton/nuclear;3.5|cytosol;3.5|cytosol/endoplasmic reticulum;2.5
VIT_19s0015g00330	1	RNA recognition motif (RRM)-containing protein	AT2G05160	0
VIT_19s0015g00560	1	No hit	0	0
VIT_19s0015g01480	1	Heavy-metal-associated domain-containing protein	0	0
VIT_19s0015g02930	1	No hit	0	0
VIT_19s0027g01170	1	R protein MLA10	AT3G14470	nuclear;6|cytosol/nuclear;6|cytosol;6
VIT_19s0090g00970	1	Chromosome associate protein subunit H	AT2G32590	nuclear;6|chloroplast;5
VIT_19s0135g00030	1	Caffeate 3-O-methyltransferase 1	AT5G54160	cytosol;6|cytosol/endoplasmic reticulum;3|cytosol/peroxisome;3|nuclear;3
VIT_19s0140g00010	1	No hit	0	0
VIT_19s0140g00180	1	BCL-2-associated athanogene 7 ATBAG7	0	mitochondria;7.5|chloroplast/mitochondria;6
VIT_19s0176g00150	1	Phosphoglucomutase/phosphomannomutase	AT5G17530	chloroplast;5|cytosol;3|peroxisome;2|mitochondria;2|nuclear;2
VIT_01s0010g02320	0.989	Vinorine synthase	0	plasma membrane;9
VIT_02s0012g00490	0.988	Cytochrome c oxidase subunit 6b	0	mitochondria;9
VIT_01s0137g00330	0.984	Cysteine proteinase	AT5G50260	extracellular;4|cytosol/endoplasmic reticulum;3|endoplasmic reticulum;3|cytosol;3
VIT_02s0234g00090	0.984	ACC synthase	AT4G26200	chloroplast;4|cytosol;4|vacuolar membrane;1|peroxisome;1|endoplasmic reticulum;1|extracellular;1|endoplasmic reticulum/vacuolar membrane;1|plasma membrane;1|endoplasmic reticulum/plasma membrane;1|nuclear/plasma membrane;1|nuclear;1
VIT_16s0039g01220	0.984	C2 domain-containing protein	AT3G18370	endoplasmic reticulum/vacuolar membrane;4|chloroplast;4|vacuolar membrane;3.5|endoplasmic reticulum;3.5|extracellular;2
VIT_02s0033g00610	0.981	Chromomethylase 2	AT4G19020	nuclear;8
VIT_17s0000g10090	0.981	Xanthine/uracil/vitamin C permease	AT5G50300	plasma membrane;9
VIT_02s0012g00010	0.978	No hit	0	0
VIT_03s0017g01540	0.978	No hit	0	chloroplast;7
VIT_07s0031g02760	0.978	No hit	0	0
VIT_08s0007g05960	0.978	Calmodulin binding protein	AT5G13460	nuclear;8
VIT_12s0142g00410	0.978	No hit	0	0
VIT_13s0067g03640	0.978	R protein MLA10	AT3G14470	nuclear;9
VIT_00s0230g00030	0.972	No hit	0	0
VIT_00s0332g00030	0.972	Maturase matR	ATMG00520	chloroplast;11
VIT_02s0025g04260	0.972	Osmotin [Vitis vinifera]	AT4G11650	chloroplast;13
VIT_08s0056g00880	0.972	No hit	0	chloroplast;8
VIT_10s0071g00850	0.972	Binding	AT3G19990	plasma membrane;5.5|cytosol/plasma membrane;4|vacuolar membrane;3|endoplasmic reticulum;3|endoplasmic reticulum/vacuolar membrane;3
VIT_14s0108g00690	0.972	Amino acid permease	AT3G28960	plasma membrane;5|cytosol/nuclear;3.5|cytosol;3.5|endoplasmic reticulum;3|Golgi apparatus/plasma membrane;2.5|cytoskeleton/plasma membrane;2.5|mitochondria/plasma membrane;2.5|nuclear;2.5
VIT_17s0000g00760	0.972	Galacturonosyltransferase 14	AT5G15470	cytosol;8
VIT_13s0019g05010	0.968	Nodulin-like protein	AT2G39210	plasma membrane;9
VIT_14s0006g00140	0.968	No hit	0	nuclear;8
VIT_15s0046g02770	0.968	No hit	0	0
VIT_19s0014g02590	0.967	(-)-germacrene D synthase	AT5G23960	chloroplast;7|cytosol;6
VIT_00s1945g00010	0.963	Subtilisin-like protease	AT4G30020	chloroplast;10
VIT_07s0130g00020	0.963	NADPH2:quinone reductase	0	cytosol;10
VIT_09s0054g00550	0.963	No hit	0	cytosol;7
VIT_10s0003g02280	0.963	SRG1 (senescence-related gene 1) oxidoreductase	AT1G17020	cytosol;10
VIT_13s0067g02230	0.963	No hit	0	chloroplast;11
VIT_15s0046g02780	0.963	No hit	0	0
VIT_16s0050g00840	0.963	Unknown protein	AT3G49070	plasma membrane;4.5|vacuolar membrane;4|nuclear/plasma membrane;3.5|endoplasmic reticulum;2|nuclear;1.5
VIT_17s0053g00030	0.963	No hit	0	nuclear;5|cytosol;4|chloroplast;3|cytosol/endoplasmic reticulum;2|cytosol/peroxisome;2|cytosol/plasma membrane;2|extracellular;2
VIT_17s0119g00290	0.963	No hit	0	extracellular;4|cytosol;4|chloroplast;3|vacuolar membrane;1|mitochondria;1|nuclear;1
VIT_19s0014g02560	0.963	(-)-germacrene D synthase	AT5G23960	chloroplast;5|extracellular;3|cytosol;2
VIT_15s0021g00390	0.958	No hit	0	0
VIT_00s0332g00080	0.956	Maturase K	0	mitochondria;9
VIT_02s0109g00400	0.956	Serine-type peptidase SLP3	0	chloroplast;9
VIT_15s0046g03470	0.956	Unknown	0	extracellular;4|chloroplast;3|vacuolar membrane;2|chloroplast/mitochondria;2|cytosol;2
VIT_18s0041g00910	0.956	UDP-glucose: anthocyanidin 5,3-O-glucosyltransferase	AT3G16520	chloroplast;6|cytosol;5
VIT_15s0046g02220	0.951	ACC synthase	AT3G61510	cytosol;4.5|cytoskeleton;4|cytosol/nuclear;3.5|cytoskeleton/plasma membrane;2|chloroplast;2
VIT_00s0259g00010	0.944	Unknown	0	cytosol;10
VIT_00s0279g00110	0.944	No hit	0	chloroplast;3|nuclear/plasma membrane;3|cytosol;3|mitochondria;2|plasma membrane;2|nuclear;2|cytosol/mitochondria;1|Golgi apparatus;1|cytoskeleton;1
VIT_00s0291g00030	0.944	Enhancer of shoot regeneration 1 ESR1	0	nuclear;14
VIT_00s0801g00010	0.944	No hit	0	extracellular;5|chloroplast;3|vacuolar membrane;2|chloroplast/mitochondria;2|nuclear;2
VIT_02s0012g02230	0.944	Unknown	0	nuclear;5|cytosol/nuclear;5|cytosol;5
VIT_02s0025g05100	0.944	AT-hook DNA-binding protein	AT4G22810	nuclear;10
VIT_03s0038g01730	0.944	KOW domain-containing transcription factor family protein	AT5G04290	nuclear;9
VIT_04s0008g05250	0.944	Expansin family protein (EXPR3)	AT2G18660	extracellular;7|chloroplast;5
VIT_07s0031g02000	0.944	Ribonucleotide reductase large subunit B	AT2G21790	mitochondria;10.5
VIT_07s0104g00980	0.944	Histone H2AXa HTA5	AT1G08880	0
VIT_07s0141g00460	0.944	Tubulin folding cofactor D	AT3G60740	cytosol;4.5|cytosol/endoplasmic reticulum;3.33333|cytoskeleton;3|chloroplast;3
VIT_09s0002g00510	0.944	Lipase GDSL 1	AT5G40990	extracellular;7
VIT_09s0018g00200	0.944	Carnitine/acylcarnitine translocase	AT5G46800	0
VIT_10s0003g00450	0.944	No hit	0	0
VIT_11s0016g00510	0.944	Pectinesterase PPME1	AT1G69940	extracellular;6|cytosol;6
VIT_11s0037g00060	0.944	Elongation factor 1-alpha-like protein	AT5G60390	cytosol;10
VIT_12s0028g00120	0.944	No hit	0	0
VIT_12s0028g00900	0.944	No hit	0	0
VIT_13s0064g01830	0.944	R protein disease resistance protein	AT3G14470	cytosol;7
VIT_13s0175g00090	0.944	No hit	0	nuclear;4|extracellular;3|mitochondria;3|cytosol;3
VIT_14s0060g02580	0.944	Ribonuclease H2 subunit A	0	cytosol;7.5|cytosol/endoplasmic reticulum;4.5
VIT_14s0068g01320	0.944	No hit	0	chloroplast;12
VIT_16s0100g00210	0.944	No hit	0	chloroplast;8.5|chloroplast/mitochondria;5.5
VIT_18s0089g01400	0.944	Protein kinase	0	cytosol;12
VIT_19s0014g03600	0.944	No hit	0	plasma membrane;9
VIT_19s0015g01530	0.944	Heavy-metal-associated domain-containing protein	0	0
VIT_19s0027g01020	0.944	Prenylated rab acceptor (PRA1E)	0	0
VIT_19s0027g01360	0.944	No hit	0	0
VIT_13s0064g01760	0.938	Amygdalin hydrolase isoform AH I	AT2G44450	extracellular;5|vacuolar membrane;3|Golgi apparatus;2|endoplasmic reticulum;2
VIT_13s0067g01700	0.938	Steroid 5alpha-reductase	AT5G16010	mitochondria;7.5|chloroplast/mitochondria;5
VIT_00s0225g00030	0.933	Maturase	0	extracellular;5|chloroplast;3|nuclear;2|cytosol/nuclear;2|cytosol;2
VIT_02s0012g03180	0.933	Unknown	0	chloroplast;5|chloroplast/mitochondria;4|cytosol;4
VIT_13s0067g01730	0.933	Steroid 5alpha-reductase	AT5G16010	extracellular;4|chloroplast;4|nuclear;2|cytosol/nuclear;2|cytosol;2
VIT_00s0125g00060	0.926	Unknown	0	chloroplast;7|mitochondria;6
VIT_00s0183g00060	0.926	No hit	0	chloroplast;11
VIT_06s0061g01200	0.926	No hit	0	nuclear;7
VIT_07s0031g01570	0.926	CYP78A11	AT5G09970	chloroplast;4|plasma membrane;3|endoplasmic reticulum/plasma membrane;3|endoplasmic reticulum;3
VIT_08s0058g00560	0.926	Prenylated rab acceptor (PRA1)	AT2G38360	chloroplast/mitochondria;5|mitochondria;5|chloroplast;5
VIT_11s0149g00010	0.926	Unknown protein	0	nuclear;13
VIT_16s0022g01610	0.926	No hit	0	extracellular;6|nuclear;5
VIT_03s0063g02650	0.921	Hydrolase, alpha/beta fold	AT4G36610	cytosol;6.5|cytosol/endoplasmic reticulum;4|chloroplast;4
VIT_00s1331g00010	0.917	No hit	0	chloroplast;9
VIT_08s0040g03160	0.917	CCR4-NOT transcription complex, subunit 4	AT5G60170	mitochondria;5|mitochondria/plasma membrane;3|chloroplast;3|nuclear;2|cytosol/nuclear;2|cytosol;2
VIT_11s0016g04260	0.917	Hydrolase, alpha/beta fold	AT3G24420	nuclear;7|cytoskeleton;5
VIT_14s0006g01210	0.917	Senescence-associated protein	AT1G70780	mitochondria;5.5|nuclear;4.5|cytosol/mitochondria;3.5|cytosol/nuclear;3
VIT_14s0068g00370	0.917	No hit	0	nuclear;7
VIT_16s0039g00800	0.917	GAG-POL precursor [Vitis vinifera]	AT3G03470	cytosol;9
VIT_19s0015g01500	0.914	Heavy-metal-associated domain-containing protein	0	0
VIT_02s0025g04230	0.911	Thaumatin [Vitis vinifera]	AT4G11650	chloroplast;12
VIT_09s0018g02100	0.911	Anthocyaninless2 (ANL2)	0	nuclear;9
VIT_17s0000g01660	0.911	WD40	AT3G49180	cytosol;7|nuclear;5
VIT_17s0000g04930	0.911	Desulfo-glucosinolate sulfotransferase 18	0	nuclear;7
VIT_07s0005g01070	0.907	No hit	0	cytosol;5|endoplasmic reticulum;3|cytosol/nuclear;3|extracellular;2|mitochondria;2|endoplasmic reticulum/vacuolar membrane;2
VIT_17s0000g06540	0.907	Exonuclease	0	chloroplast;10
VIT_10s0003g01350	0.905	MAP3K delta-1 protein kinase	AT2G31010	cytosol;7|nuclear;4
VIT_18s0001g03090	0.905	Aspartyl protease	AT2G03200	chloroplast;8
VIT_00s0338g00040	0.903	No hit	0	0
VIT_17s0000g04950	0.903	Steroid sulfotransferase	AT5G07010	0
VIT_17s0053g00010	0.903	No hit	0	nuclear;7|cytosol;6
VIT_08s0007g03100	0.9	Transposon protein, Mutator sub-class	AT3G52610	chloroplast;8
VIT_15s0048g02050	0.9	Hydrolase, alpha/beta fold family protein, expressed	AT2G36290	mitochondria;6|cytosol/mitochondria;3|chloroplast;3
VIT_00s0198g00020	0.889	ATP binding	0	nuclear;6|cytosol;4
VIT_00s0198g00130	0.889	No hit	0	chloroplast;13
VIT_00s0213g00100	0.889	No hit	0	chloroplast;6|chloroplast/mitochondria;3|extracellular;3
VIT_00s0226g00100	0.889	Regulator of chromosome condensation (RCC1)	AT5G12350	plasma membrane;13
VIT_00s0279g00070	0.889	ZFWD1 (zinc finger WD40 repeat protein 1)	0	nuclear;7|chloroplast;5
VIT_00s0396g00060	0.889	No hit	0	0
VIT_00s0556g00020	0.889	Glucan 1,3-beta-glucosidase	0	chloroplast;12
VIT_00s0922g00010	0.889	Gag-pol polyprotein	0	nuclear;7
VIT_01s0011g03170	0.889	PFT1 (phytochrome and flowering time 1) MED25	AT1G25540	cytosol;5|nuclear;3|vacuolar membrane;2|chloroplast;2
VIT_01s0011g05720	0.889	No hit	0	0
VIT_02s0025g03040	0.889	Zinc finger (C3HC4-type ring finger)	AT2G45530	cytosol;7
VIT_04s0023g00210	0.889	GRAM domain-containing protein / ABA-responsive	AT5G08350	nuclear;7
VIT_04s0069g00660	0.889	Unknown	0	cytosol;8|cytosol/nuclear;7.5
VIT_05s0049g01920	0.889	Gag-pol polyprotein	0	cytosol/endoplasmic reticulum;3|endoplasmic reticulum;3|chloroplast;3|cytosol;3|vacuolar membrane;1|cytoskeleton/nuclear;1|extracellular;1|mitochondria;1|plasma membrane;1|mitochondria/plasma membrane;1
VIT_05s0077g00980	0.889	Unknown	0	chloroplast;5|nuclear;4|extracellular;3
VIT_05s0094g00350	0.889	Chitinase class IV	AT3G54420	chloroplast;8
VIT_05s0102g00950	0.889	Curculin-like (mannose-binding) lectin family	AT3G51710	chloroplast;8|cytosol;5
VIT_06s0004g08060	0.889	Lipid transfer protein 3	0	extracellular;10
VIT_06s0004g08140	0.889	Unknown	0	nuclear;5.5|nuclear/plasma membrane;3.5|chloroplast;3|cytosol;3
VIT_06s0009g01350	0.889	R protein PRF disease resistance protein	AT3G07040	cytosol;8.5
VIT_07s0005g03810	0.889	Unknown protein	AT5G44060	mitochondria;7|chloroplast;4
VIT_08s0032g00350	0.889	No hit	0	cytosol;5|chloroplast/mitochondria;3|mitochondria;3|nuclear;3|chloroplast;3
VIT_09s0002g00230	0.889	Pentatricopeptide (PPR) repeat-containing protein	AT3G18020	mitochondria;4|cytosol;4|chloroplast/mitochondria;3.83333|nuclear;3|cytosol/mitochondria;2.83333|chloroplast;2.5
VIT_09s0002g07260	0.889	No hit	0	extracellular;5|nuclear;4|cytosol;3|cytoskeleton/nuclear;2|nuclear/plasma membrane;2|chloroplast;2
VIT_09s0096g00980	0.889	Retrotransposon protein, Unclassified	0	cytosol;8|nuclear;6
VIT_10s0003g01890	0.889	RKF1 (receptor-like kinase in flowers 1)	AT1G29750	cytosol;7|nuclear;4
VIT_10s0116g00610	0.889	Tubulin alpha	0	0
VIT_11s0052g01790	0.889	No hit	0	nuclear;6|chloroplast;4|cytosol/nuclear;4
VIT_12s0028g01590	0.889	No hit	0	nuclear;5|chloroplast;4|extracellular;2|mitochondria;2
VIT_12s0034g00100	0.889	No hit	0	nuclear;11
VIT_12s0034g01280	0.889	Exportin1 (XPO1)	0	nuclear;9.5
VIT_12s0034g02250	0.889	Disease resistance protein (NBS class)	AT3G14460	nuclear;5.5|mitochondria;3.5|cytosol/nuclear;3.5|cytosol/mitochondria;2.5
VIT_12s0059g01910	0.889	No hit	0	mitochondria;6|nuclear;5
VIT_13s0047g00830	0.889	No hit	0	nuclear;7
VIT_13s0106g00770	0.889	SEC13	AT2G30050	chloroplast;13
VIT_14s0030g00980	0.889	DNA-directed RNA polymerase III subunit C25	AT1G06790	nuclear;7
VIT_14s0068g00380	0.889	NLI interacting factor (NIF) family protein	AT3G29760	nuclear;11
VIT_14s0068g00990	0.889	No hit	0	nuclear;9.5
VIT_14s0068g02080	0.889	Pentatricopeptide repeat-containing protein	AT5G14150	plasma membrane;7
VIT_14s0083g00420	0.889	TRN2 (TORNADO 2)	AT5G46700	chloroplast;6
VIT_15s0021g00360	0.889	Pentatricopeptide repeat-containing protein	AT1G09410	chloroplast;6|cytosol;4
VIT_15s0024g00830	0.889	No hit	0	nuclear;6.5|cytosol/nuclear;5
VIT_15s0024g01420	0.889	DEAD (Asp-Glu-Ala-Asp) box polypeptide 18	AT3G18600	chloroplast;11
VIT_15s0045g00070	0.889	Aminopeptidase	0	0
VIT_15s0045g00150	0.889	No hit	0	nuclear;3.5|nuclear/plasma membrane;3|mitochondria;3|chloroplast;2|cytosol;2|plasma membrane;1.5|cytosol/mitochondria;1.5
VIT_16s0039g01040	0.889	Aminopeptidase	0	0
VIT_16s0115g00120	0.889	transformation/transcription domain-associated protein	0	nuclear;3.5|chloroplast/mitochondria;3|mitochondria;3|chloroplast;3|cytosol/nuclear;3|plasma membrane;2.5
VIT_17s0000g00700	0.889	No hit	0	0
VIT_17s0000g05960	0.889	Pectinesterase family	0	0
VIT_17s0000g09450	0.889	Unknown	0	chloroplast;9
VIT_17s0119g00370	0.889	Unknown	0	chloroplast;8|nuclear;6
VIT_18s0001g03690	0.889	Unknown protein	AT1G12790	chloroplast;7
VIT_18s0001g10350	0.889	Subtilase family protein	AT5G67090	chloroplast;8
VIT_18s0001g14760	0.889	Lipase 3 (EXL3) family II extracellular	AT1G75900	extracellular;7
VIT_18s0089g00800	0.889	Kinesin motor protein	AT5G27550	nuclear;8
VIT_19s0014g00680	0.889	RKF1 (receptor-like kinase in flowers 1)	AT1G53440	plasma membrane;8
VIT_19s0014g04540	0.889	S-locus protein kinase	AT4G27290	nuclear;4.5|chloroplast;4|cytoskeleton/nuclear;3
VIT_19s0015g01800	0.889	Nucleoside triphosphatase	AT5G56220	nuclear;8
VIT_19s0027g00540	0.889	No hit	0	0
VIT_19s0085g00140	0.889	Abhydrolase domain-containing protein	0	cytosol;6|cytosol/endoplasmic reticulum;3|cytosol/peroxisome;3|extracellular;3|nuclear;3
VIT_19s0090g00670	0.889	MutS homolog 5 MSH5	AT3G20475	chloroplast;4|cytosol;4|cytosol/endoplasmic reticulum;2|cytosol/peroxisome;2|cytoskeleton/nuclear;2|cytoskeleton;2|nuclear;2
VIT_07s0031g01550	0.875	No hit	0	0
VIT_14s0081g00810	0.873	No hit	0	nuclear;13
VIT_12s0057g00310	0.871	Gamete expressed1 (GEX1)	AT5G55490	cytosol;6|nuclear;5
VIT_07s0005g04020	0.87	Leucine Rich Repeat receptor-like kinase	AT4G08850	plasma membrane;9
VIT_12s0059g02240	0.87	Unknown	0	mitochondria;6|mitochondria/plasma membrane;3|cytosol/mitochondria;3|extracellular;3|nuclear;3
VIT_00s0532g00070	0.867	CRK10 (cysteine-rich RLK10); kinase	AT4G23180	cytosol;6|cytosol/endoplasmic reticulum;3|cytosol/peroxisome;3|cytosol/plasma membrane;3|nuclear;3
VIT_15s0021g00400	0.867	No hit	0	0
VIT_17s0000g08450	0.867	Carbonic anhydrase chloroplast	AT5G14740	cytosol;8
VIT_08s0040g01090	0.861	No hit	0	0
VIT_13s0064g00120	0.861	Receptor Like Protein 35	0	nuclear;13
VIT_14s0068g01210	0.861	Sex determination protein tasselseed-2	AT3G26760	cytosol;5|mitochondria;4.5|chloroplast/mitochondria;4|cytosol/endoplasmic reticulum;2.5|cytosol/plasma membrane;2.5|chloroplast;2.5
VIT_19s0027g00020	0.857	WAG1	AT1G53700	nuclear;6|cytoskeleton/nuclear;3|chloroplast;3
VIT_00s0120g00270	0.852	Myosin-like protein XIA	0	nuclear;7|chloroplast;5.5
VIT_07s0005g03120	0.852	Zinc finger (C3HC4-type ring finger)	AT5G43420	extracellular;5|vacuolar membrane;3|endoplasmic reticulum/vacuolar membrane;2|chloroplast;2
VIT_07s0005g05910	0.852	Auxin-binding protein ABP19	AT5G20630	extracellular;5|vacuolar membrane;3|endoplasmic reticulum/vacuolar membrane;2|chloroplast;2|cytosol;2
VIT_08s0007g08880	0.852	No hit	0	cytosol;11
VIT_10s0092g00390	0.852	No hit	0	cytosol;8
VIT_14s0060g00090	0.852	SNARE YKT6 1	AT5G58060	cytosol;6|chloroplast;4|cytosol/endoplasmic reticulum;3|cytosol/peroxisome;3|cytosol/plasma membrane;3|nuclear;3
VIT_16s0039g02740	0.852	NADH glutamate dehydrogenase [Vitis vinifera]	AT5G07440	cytosol;9
VIT_16s0050g00570	0.852	Pectinacetylesterase	AT5G23870	extracellular;6|vacuolar membrane;5
VIT_17s0000g09410	0.852	No hit	0	0
VIT_18s0001g07390	0.852	No hit	0	0
VIT_18s0001g12070	0.852	Photosystem II PsbM	0	chloroplast;8
VIT_19s0014g03070	0.852	No hit	0	cytosol;6

## Sheet: Calyx_AA
Gene ID	Tau	Functional annotation	Arabidopsis ID	Localization
VIT_00s0131g00010	1	Annexin ANN3	AT2G38760	cytosol;11
VIT_00s0131g00260	1	Annexin ANN4	AT2G38750	cytosol;9
VIT_00s0131g00310	1	Annexin ANN4	AT2G38750	extracellular;6|chloroplast;4
VIT_00s0131g00350	1	Annexin ANN4	AT2G38750	chloroplast;6|extracellular;4
VIT_00s0169g00100	1	No hit	0	0
VIT_00s0179g00030	1	Ankyrin	AT3G18670	plasma membrane;9.5
VIT_00s0188g00110	1	Glucose-inhibited division family A	0	mitochondria;9|chloroplast/mitochondria;6.33333
VIT_00s0204g00130	1	Unknown	0	nuclear;11
VIT_00s0226g00030	1	Peroxidase	AT5G24070	vacuolar membrane;5|extracellular;3|endoplasmic reticulum/vacuolar membrane;3|cytosol;2
VIT_00s0230g00140	1	MAP3K delta-1 protein kinase	0	nuclear;7|cytosol;4
VIT_00s0269g00070	1	No hit	0	0
VIT_00s0349g00040	1	Zinc finger (C3HC4-type ring finger)	0	vacuolar membrane;4|extracellular;4|chloroplast;4|plasma membrane;1|Golgi apparatus/plasma membrane;1|Golgi apparatus;1
VIT_00s0358g00010	1	No hit	0	chloroplast;6|nuclear;4|chloroplast/mitochondria;3|cytosol;3
VIT_00s0385g00010	1	Linalool synthase	AT1G61680	chloroplast;6
VIT_00s0459g00020	1	Metalloprotease	0	chloroplast;4|extracellular;3|mitochondria;3|vacuolar membrane;2|cytosol;2
VIT_00s0522g00020	1	1,8-cineole synthase, chloroplast	0	chloroplast;10
VIT_00s0658g00010	1	Receptor kinase TRKa	AT4G20140	0
VIT_00s0706g00010	1	Unknown	0	chloroplast;6|extracellular;3|mitochondria;3
VIT_00s2342g00020	1	No hit	0	nuclear;7|mitochondria;4|cytosol/nuclear;4
VIT_00s2419g00010	1	Heavy-metal-associated domain-containing protein	0	nuclear;6|cytosol;5
VIT_01s0010g00370	1	No hit	0	extracellular;8
VIT_01s0010g00410	1	Myb domain protein 67	AT3G12720	nuclear;12.5
VIT_01s0010g00610	1	DNA glycosylase	AT1G13635	nuclear;8.5
VIT_01s0010g02340	1	Anthranilate N-benzoyltransferase	0	0
VIT_01s0010g03100	1	Malate dehydrogenase, cytoplasmic 1	0	cytosol;5.5|mitochondria;4|cytosol/nuclear;3.5
VIT_01s0011g00280	1	feronia receptor-like kinase	AT3G51550	plasma membrane;12
VIT_01s0011g00750	1	Glycosyl hydrolase family 1	AT1G26560	chloroplast;5|vacuolar membrane;2|endoplasmic reticulum;2|endoplasmic reticulum/vacuolar membrane;2|nuclear;2
VIT_01s0011g00860	1	No hit	0	nuclear;4|chloroplast;4|cytoskeleton/nuclear;2|chloroplast/mitochondria;2|extracellular;2|cytosol;2
VIT_01s0011g04260	1	Zinc finger (CCCH-type) family protein	AT1G68200	chloroplast;5|nuclear;4|extracellular;3
VIT_01s0011g05900	1	Jasmonate O-methyltransferase	AT1G68040	plasma membrane;4|nuclear/plasma membrane;4|nuclear;4|Golgi apparatus/plasma membrane;2|cytosol;2
VIT_02s0025g00120	1	CCT motif constans-like	AT5G41380	nuclear;12
VIT_02s0025g00320	1	MYB Domain protein 103	AT1G63910	nuclear;11
VIT_02s0025g01790	1	Cellulose synthase CSLG3	AT4G23990	chloroplast;10.5
VIT_02s0025g03990	1	No hit	0	0
VIT_02s0025g04080	1	CYP87A2	AT1G12740	chloroplast;5|cytosol;4|cytosol/peroxisome;2|nuclear;2
VIT_02s0025g04870	1	No hit	0	chloroplast;10
VIT_02s0033g00780	1	14-3-3 protein GF14 omega (GRF2)	0	chloroplast;7|mitochondria;5
VIT_02s0087g00370	1	Anthranilate N-hydroxycinnamoyl/benzoyltransferase	AT1G31490	cytosol;9
VIT_03s0038g02710	1	No hit	0	extracellular;6|cytosol;4
VIT_03s0038g02750	1	No hit	0	0
VIT_03s0038g04410	1	Unknown	0	chloroplast;10
VIT_03s0063g00410	1	Alpha-amylase	0	nuclear;8
VIT_03s0063g00450	1	Alpha-amylase	AT4G25000	cytosol;14
VIT_03s0110g00160	1	Sucrose synthase	AT5G49190	cytosol;10
VIT_04s0043g00290	1	Microtubule-associated protein	AT5G37478	0
VIT_04s0044g00700	1	No hit	0	0
VIT_04s0069g00420	1	Vacuolar protein sorting 4	0	cytosol;7
VIT_05s0020g00610	1	Unknown protein	AT3G17350	extracellular;5|vacuolar membrane;4|chloroplast;3
VIT_05s0020g03910	1	Ribosomal protein S3A (RPS3aA) 40S	AT3G22800	chloroplast;9
VIT_05s0020g04410	1	Unknown	0	nuclear;14
VIT_05s0020g04670	1	No hit	0	0
VIT_05s0062g00400	1	Indole-3-acetate beta-glucosyltransferase 1	0	chloroplast;10
VIT_05s0077g00770	1	Unknown	0	chloroplast;7|chloroplast/mitochondria;4|extracellular;4
VIT_05s0077g00780	1	No hit	0	extracellular;12
VIT_05s0094g00240	1	Chitinase, class IV [Vitis vinifera]	AT3G54420	chloroplast;6|vacuolar membrane;3|chloroplast/mitochondria;3
VIT_05s0124g00620	1	Subtilase family protein	0	cytosol;8
VIT_06s0004g02110	1	Myb domain protein 83	AT3G08500	nuclear;11
VIT_06s0004g02570	1	Kiwellin Ripening-related protein grip22	0	chloroplast;14
VIT_06s0004g06680	1	ACR4 (Arabidopsis CRINKLY4)	AT3G55950	vacuolar membrane;4|chloroplast;3|plasma membrane;2|chloroplast/mitochondria;2|nuclear/plasma membrane;2|endoplasmic reticulum/vacuolar membrane;2|nuclear;2
VIT_06s0009g00610	1	No hit	0	nuclear;10.5
VIT_06s0009g03470	1	Unknown protein	AT5G12340	chloroplast;6|nuclear;5
VIT_06s0080g00640	1	No hit	0	cytosol;5|cytosol/plasma membrane;3|endoplasmic reticulum;3|cytosol/nuclear;3
VIT_07s0005g01860	1	Patatin	AT2G26560	chloroplast;8|mitochondria;5
VIT_07s0005g02720	1	No hit	0	0
VIT_07s0005g06000	1	Pore-forming toxin-like protein Hfr-2	0	cytosol;9
VIT_07s0005g06060	1	Pore-forming toxin-like protein Hfr-2	0	cytosol;8
VIT_07s0031g00940	1	Sulfate transporter 2.1 (AST68)	AT5G10180	plasma membrane;5|vacuolar membrane;4|Golgi apparatus;2|endoplasmic reticulum;2
VIT_07s0031g01260	1	No hit	0	chloroplast;7
VIT_07s0031g01890	1	No hit	0	extracellular;9
VIT_07s0031g02590	1	Beta-galactosidase	AT5G63800	extracellular;5|chloroplast;4|vacuolar membrane;3
VIT_07s0031g02600	1	No hit	0	cytosol;7.5|cytosol/endoplasmic reticulum;4.5
VIT_07s0095g00230	1	No hit	0	cytoskeleton;7
VIT_07s0104g00070	1	No hit	0	nuclear;4|cytosol;3|cytoskeleton/nuclear;2|extracellular;2|mitochondria;2|chloroplast;2|chloroplast/mitochondria;2|nuclear/plasma membrane;2
VIT_08s0007g00600	1	Laccase-17 precursor	AT2G29130	chloroplast;8
VIT_08s0007g00680	1	Laccase	AT5G60020	chloroplast;11
VIT_08s0007g00810	1	Lectin receptor kinase 7	AT2G37710	plasma membrane;10
VIT_08s0007g01260	1	Unknown protein	AT2G37880	chloroplast/mitochondria;7.33333|mitochondria;7|chloroplast;6.5|cytosol/mitochondria;4.33333
VIT_08s0007g04500	1	No hit	0	0
VIT_08s0007g07740	1	CYP93A1 2-hydroxyisoflavanone synthase	AT5G06900	cytosol;10
VIT_08s0040g02030	1	fasciclin arabinogalactan-protein (FLA11)	AT5G03170	chloroplast;9
VIT_08s0058g00380	1	No hit	0	nuclear;6|cytosol;5
VIT_08s0058g00480	1	Unknown protein	AT2G38320	nuclear;6|cytoskeleton/nuclear;3|chloroplast;3
VIT_09s0002g03840	1	RPS5 (resistant to p. syringae 5)	0	cytosol;8
VIT_09s0002g08510	1	Expansin beta 2 precursor	AT1G65680	chloroplast;13
VIT_09s0054g00680	1	Auxin-responsive SAUR5	AT3G43120	mitochondria;6.5|cytosol/mitochondria;4
VIT_09s0054g01390	1	Beta-amyrin synthase	AT1G78950	cytosol;6|nuclear;4
VIT_09s0054g01470	1	Beta-amyrin synthase	AT1G78955	cytosol;8
VIT_09s0054g01480	1	Beta-amyrin synthase	AT1G78950	cytosol;6|cytosol/endoplasmic reticulum;3|mitochondria;3|nuclear;3
VIT_09s0096g00760	1	RPS5 (resistant to p. syringae 5)	AT5G63020	nuclear;7|cytoskeleton/nuclear;4|nuclear/plasma membrane;4|cytosol;4
VIT_10s0003g03480	1	Multidrug resistance-associated protein 5	0	cytosol;9
VIT_10s0003g04210	1	Lipase class 3	AT1G30370	chloroplast;10
VIT_10s0116g00310	1	Auxin response factor 9	0	cytosol;9
VIT_10s0116g01380	1	Amino acid permease 2	0	plasma membrane;9
VIT_11s0016g04660	1	Pentatricopeptide (PPR) repeat-containing	AT1G31430	chloroplast;11.5
VIT_11s0016g04900	1	Unknown	0	cytosol;7
VIT_11s0016g05660	1	Myb domain protein 82	AT5G52600	nuclear;13
VIT_11s0037g00680	1	Leucine Rich Repeat receptor-like kinase	AT4G08850	cytosol;10
VIT_11s0037g01320	1	No hit	0	0
VIT_11s0052g01540	1	MATE efflux family protein	AT5G52450	vacuolar membrane;9
VIT_11s0065g00030	1	Lupeol synthase	AT2G07050	endoplasmic reticulum;3|nuclear;2.5|cytosol/endoplasmic reticulum;2|endoplasmic reticulum/plasma membrane;2|cytoskeleton/nuclear;2|extracellular;2|endoplasmic reticulum/vacuolar membrane;2|chloroplast;2
VIT_11s0065g00630	1	CYP706A12	AT5G36110	chloroplast;6|cytosol;6
VIT_12s0028g01580	1	Zinc finger (C3HC4-type ring finger)	0	chloroplast;8
VIT_12s0028g01650	1	S-receptor kinase	AT4G32300	plasma membrane;10
VIT_12s0028g03390	1	Extensin-like protein	AT4G28380	chloroplast;13
VIT_12s0035g00070	1	Leucine Rich Repeat receptor-like kinase	AT4G08850	chloroplast;4|vacuolar membrane;3|plasma membrane;2|endoplasmic reticulum/plasma membrane;2|endoplasmic reticulum;2
VIT_12s0035g01170	1	Unknown protein	AT1G09610	vacuolar membrane;6|endoplasmic reticulum/vacuolar membrane;3|chloroplast;3
VIT_12s0055g01260	1	Tubulin folding cofactor TITAN 1	0	0
VIT_12s0055g01300	1	Diacylglycerol kinase 1	0	0
VIT_13s0019g00190	1	Unknown	0	chloroplast;6|endoplasmic reticulum;3
VIT_13s0019g00920	1	Unknown	0	0
VIT_13s0019g01920	1	Laccase	AT5G60020	chloroplast;5|vacuolar membrane;3|mitochondria;2|endoplasmic reticulum/vacuolar membrane;2
VIT_13s0019g02690	1	Protease inhibitor/seed storage/lipid transfer protein (LTP)	AT3G53980	extracellular;12
VIT_13s0019g03360	1	Laccase	0	chloroplast/mitochondria;7.5|chloroplast;7.5|mitochondria;6.5
VIT_13s0019g04900	1	Pectate lyase	AT5G04310	nuclear;3|cytosol/endoplasmic reticulum;2|endoplasmic reticulum;2|chloroplast;2|cytosol;2|cytoskeleton/nuclear;1.5|mitochondria;1.5|endoplasmic reticulum/vacuolar membrane;1.5|mitochondria/plasma membrane;1.5|cytosol/peroxisome;1.5
VIT_13s0064g01800	1	R protein MLA10	AT3G14470	nuclear;10
VIT_13s0074g00480	1	Phospholipid-transporting ATPase	AT3G13900	plasma membrane;10
VIT_13s0156g00620	1	S-receptor kinase	AT5G60900	nuclear;7|cytosol;5
VIT_13s0156g00630	1	S-receptor kinase	AT5G60900	plasma membrane;8.5|Golgi apparatus/plasma membrane;5.5
VIT_14s0006g01800	1	Copper-binding family protein	AT5G17450	cytosol;8
VIT_14s0066g00060	1	Unknown protein	AT3G01680	chloroplast;10
VIT_14s0066g02680	1	Leucine-rich repeat protein kinase	AT1G35710	nuclear;7
VIT_14s0068g02220	1	HcrVf1 protein	AT2G34930	chloroplast;4|peroxisome;3|nuclear;3|extracellular;1|mitochondria;1|plasma membrane;1|mitochondria/plasma membrane;1|cytosol/plasma membrane;1|cytosol;1
VIT_14s0081g00360	1	Ankyrin repeat	AT4G03500	plasma membrane;5|endoplasmic reticulum/plasma membrane;5|endoplasmic reticulum;5
VIT_14s0083g00760	1	No hit	0	0
VIT_14s0083g01230	1	Heat shock protein 81-4 (HSP81-4)	0	cytosol;12
VIT_14s0128g00600	1	Germin-like protein 3 [Vitis vinifera]	AT5G39120	extracellular;4|chloroplast;3|cytosol;3|endoplasmic reticulum;2|cytosol/nuclear;2
VIT_15s0021g00950	1	1-aminocyclopropane-1-carboxylate oxidase	AT1G17020	cytosol;8
VIT_15s0021g01080	1	CYP72A1	AT5G24910	chloroplast;9
VIT_15s0021g01720	1	Calcium-binding protein	0	0
VIT_15s0021g02190	1	Carotenoid cleavage dioxygenase 7, chloroplast(AtCCD7) (AtNCED7)	AT2G44990	chloroplast;6|cytosol;4|chloroplast/mitochondria;3|nuclear;3
VIT_15s0021g02280	1	Matrix metalloproteinase	AT2G45040	chloroplast;6|vacuolar membrane;5
VIT_15s0024g01090	1	Dihydropyrimidinase	0	chloroplast;6|mitochondria;4
VIT_15s0045g00140	1	No hit	0	0
VIT_15s0048g02660	1	NAC Secondary wall thickening promoting factor1	AT2G46770	nuclear;10.5
VIT_16s0013g00180	1	Pectinesterase PPME1	AT1G69940	chloroplast;7|extracellular;4
VIT_16s0022g00560	1	No hit	0	chloroplast/mitochondria;6|mitochondria;6|chloroplast;6
VIT_16s0022g00690	1	Vascular related NAC-domain protein 4	AT1G12260	peroxisome;6|cytosol/peroxisome;4|nuclear;4
VIT_16s0039g02850	1	Unknown	0	extracellular;7
VIT_16s0098g00840	1	Unknown protein	AT4G27660	nuclear;5|cytosol;4|cytosol/endoplasmic reticulum;2|extracellular;2
VIT_16s0100g00460	1	MATE efflux family protein	AT4G23030	plasma membrane;11
VIT_17s0000g05060	1	Phytochelatin synthetase	AT5G15630	plasma membrane;9.5|Golgi apparatus/plasma membrane;6.5
VIT_17s0000g08400	1	Zinc finger (C3HC4-type ring finger)	0	nuclear;5|Golgi apparatus;4
VIT_17s0000g08960	1	Raffinose synthase	AT5G40390	cytosol;7
VIT_18s0001g06120	1	Cis-zeatin O-beta-D-glucosyltransferase	AT1G22360	chloroplast;11
VIT_18s0001g09350	1	No hit	0	extracellular;10
VIT_18s0001g10210	1	PAB8 (poly(A) binding protein 8)	0	cytosol;9
VIT_18s0001g14200	1	No hit	0	extracellular;8
VIT_18s0041g00640	1	Proton-dependent oligopeptide transport (POT) family protein	AT1G22540	plasma membrane;8
VIT_18s0041g00920	1	UDP-glucose: anthocyanidin 5,3-O-glucosyltransferase	AT3G16520	chloroplast;5|cytosol;5|cytosol/plasma membrane;3|cytoskeleton;3
VIT_18s0041g02300	1	ABC transporter A member 5	AT3G47790	cytosol;6|cytosol/endoplasmic reticulum;3|cytosol/peroxisome;3|chloroplast;3
VIT_18s0086g00540	1	No hit	0	cytosol;6|chloroplast;4
VIT_19s0014g01600	1	PMR5 (powdery mildew resistant 5)	AT1G73140	vacuolar membrane;9
VIT_19s0014g03440	1	Unknown	0	mitochondria;8|chloroplast;6
VIT_19s0014g04180	1	Curculin (mannose-binding) lectin	AT4G21380	chloroplast;6.5|chloroplast/mitochondria;4.5
VIT_19s0015g01580	1	Phenylalanine-tRNA ligase	AT1G55790	nuclear;11
VIT_19s0015g01620	1	Phenylalanine-tRNA ligase	AT1G55790	nuclear;12
VIT_19s0027g00510	1	Auxin-induced SAUR	0	nuclear;6|cytosol/nuclear;6|cytosol;6
VIT_19s0027g01230	1	CF4	AT3G05660	0
VIT_19s0085g00790	1	Zinc transporter ZIP5	0	0
VIT_19s0090g00240	1	R protein disease resistance protein	AT4G27220	nuclear;9
VIT_19s0090g00900	1	Auxin-responsive protein	0	plasma membrane;7.5|Golgi apparatus/plasma membrane;5.5
VIT_04s0043g00300	0.988	Microtubule-associated protein	AT5G37478	nuclear;7|chloroplast;6
VIT_00s1677g00010	0.986	Peroxidase 64	AT5G42180	cytosol;4|chloroplast;3|cytosol/peroxisome;2|vacuolar membrane;2|mitochondria;2
VIT_02s0236g00030	0.981	Unknown	0	extracellular;13
VIT_13s0019g02160	0.981	Laccase	AT5G60020	vacuolar membrane;4|chloroplast;4|endoplasmic reticulum;3|Golgi apparatus;1|nuclear;1|cytosol/nuclear;1|cytosol;1
VIT_08s0007g00670	0.978	Laccase	AT5G60020	chloroplast;9
VIT_09s0002g06520	0.978	Beta-expansin EXPR3	AT2G18660	extracellular;10
VIT_16s0022g00860	0.978	Invertase/pectin methylesterase inhibitor	AT5G62360	chloroplast;11
VIT_08s0040g01970	0.975	fasciclin arabinogalactan-protein (FLA11)	AT5G03170	chloroplast;12
VIT_01s0026g02450	0.972	Mini zinc finger 1 MIF1	AT1G74660	chloroplast;7|mitochondria;4
VIT_05s0020g03930	0.972	Sulfate transporter 3.1 (AST12) (AtST1)	AT3G51895	plasma membrane;12
VIT_08s0007g00660	0.972	Laccase	AT5G60020	chloroplast;6|mitochondria;5
VIT_13s0019g02150	0.972	Laccase	AT5G60020	vacuolar membrane;4|endoplasmic reticulum;4|endoplasmic reticulum/vacuolar membrane;4|chloroplast;4
VIT_13s0139g00460	0.972	Annexin ANN4	AT2G38750	cytosol;7
VIT_15s0048g02250	0.972	Calcium ion binding protein	AT2G41610	cytosol;8
VIT_18s0001g06890	0.972	Peroxidase GvPx2b, class III [Vitis vinifera]	AT5G05340	nuclear;7
VIT_02s0012g02820	0.968	Geraniol 10-hydroxylase	AT2G45550	chloroplast;5|plasma membrane;3|endoplasmic reticulum/plasma membrane;3|endoplasmic reticulum;3
VIT_00s0510g00030	0.963	Peroxidase 64	AT5G42180	cytosol;5|nuclear;4|endoplasmic reticulum;3.5|endoplasmic reticulum/plasma membrane;2.5
VIT_00s1240g00010	0.963	No hit	0	mitochondria;6|cytosol/nuclear;5|cytosol/mitochondria;3|chloroplast/mitochondria;3|nuclear;3|cytosol;3
VIT_01s0011g05910	0.963	S-adenosyl-L-methionine:salicylic acid carboxyl methyltransferase	AT1G68040	nuclear;4|cytosol/nuclear;4|cytosol;4|endoplasmic reticulum;3
VIT_02s0025g01850	0.963	Cellulose synthase CSLG3	AT4G23990	plasma membrane;10.5
VIT_02s0025g01960	0.963	No hit	0	cytosol;4|chloroplast;3|cytosol/nuclear;3|cytosol/endoplasmic reticulum;2|cytosol/plasma membrane;2|Golgi apparatus;2|nuclear;2
VIT_02s0025g02460	0.963	Unknown protein	AT1G62870	cytosol;7|nuclear;4
VIT_03s0063g00020	0.963	LRX2 (leucine-rich repeat/extensin 2)	AT4G06744	chloroplast;4.5|chloroplast/mitochondria;3.5|vacuolar membrane;2|extracellular;2|plasma membrane;2|mitochondria;1.5|endoplasmic reticulum/vacuolar membrane;1.5|endoplasmic reticulum/plasma membrane;1.5|cytosol/plasma membrane;1.5
VIT_03s0088g00890	0.963	Pathogenesis related protein 1 precursor [Vitis vinifera]	AT2G14610	chloroplast;7|extracellular;4
VIT_07s0005g02370	0.963	Germin-like protein 2 [Vitis vinifera]	AT3G62020	vacuolar membrane;3|endoplasmic reticulum/plasma membrane;3|endoplasmic reticulum;2.5|plasma membrane;2.5|mitochondria;2|cytosol;2|cytosol/mitochondria;1|extracellular;1|chloroplast;1|cytosol/nuclear;1|cytosol/peroxisome;1
VIT_08s0007g01910	0.963	Laccase	AT2G38080	chloroplast;6|vacuolar membrane;3
VIT_08s0105g00500	0.963	Unknown protein	AT5G01360	chloroplast;5|mitochondria;3|mitochondria/plasma membrane;2|nuclear;2|cytosol/nuclear;2|cytosol;2
VIT_13s0019g01930	0.963	Laccase	AT5G60020	chloroplast;6|vacuolar membrane;3
VIT_13s0067g02590	0.963	No hit	0	extracellular;7
VIT_13s0139g00420	0.963	Annexin ANN4	AT2G38750	cytosol;9
VIT_14s0066g00050	0.963	Unknown protein	AT3G01680	chloroplast;6|cytosol;4
VIT_14s0066g01060	0.963	Polygalacturonase GH28	AT5G14650	chloroplast;9
VIT_18s0001g10580	0.963	Glycosyl transferase family 8 protein	AT4G33330	cytosol;4|plasma membrane;2|endoplasmic reticulum/plasma membrane;2|vacuolar membrane;2|endoplasmic reticulum;2|endoplasmic reticulum/vacuolar membrane;2|chloroplast;2
VIT_15s0048g01000	0.958	2'-hydroxy isoflavone/dihydroflavonol reductase	AT2G45400	endoplasmic reticulum;4|chloroplast;4|mitochondria;2|endoplasmic reticulum/vacuolar membrane;2|cytosol;2
VIT_13s0019g00440	0.956	Auxin-regulated protein	AT5G59790	nuclear;14
VIT_15s0048g02910	0.951	Unknown	0	cytosol;7|nuclear;5
VIT_00s0179g00040	0.944	Ankyrin	AT3G18670	plasma membrane;8
VIT_00s0184g00130	0.944	R protein L6	AT5G17680	chloroplast;8
VIT_00s0374g00020	0.944	S-locus lectin protein kinase	AT1G11340	chloroplast;11
VIT_00s1458g00010	0.944	CRK10 (cysteine-rich RLK10)	0	nuclear;7|cytosol;5
VIT_01s0026g01360	0.944	Unknown	0	nuclear;7.5|nuclear/plasma membrane;5
VIT_02s0025g00700	0.944	Aluminum-activated malate transporter 9	AT3G18440	plasma membrane;9.5
VIT_02s0025g01530	0.944	Membrane protein-like	AT3G61750	0
VIT_03s0017g01300	0.944	ABC transporter G member 7	AT1G17840	plasma membrane;6|mitochondria/plasma membrane;4|endoplasmic reticulum;4
VIT_03s0063g01290	0.944	Gibberellin 20 oxidase 2	AT3G19000	cytosol;9
VIT_03s0088g00810	0.944	Pathogenesis-related protein 1 precursor (PRP 1)	AT2G14610	chloroplast;7|extracellular;4
VIT_04s0008g07080	0.944	Chloroplast nucleoid DNA-binding protein	AT5G10770	nuclear;8
VIT_04s0044g01500	0.944	NAC domain containing protein 104	AT5G64530	chloroplast;5|nuclear;4|cytosol;3
VIT_06s0004g06650	0.944	1-phosphatidylinositol-4,5-bisphosphate phosphodiesterase	AT5G58700	chloroplast;8
VIT_09s0018g01360	0.944	Cuticle protein	AT5G57800	vacuolar membrane;3|cytosol;3|cytosol/endoplasmic reticulum;2.5|plasma membrane;2.5|cytoskeleton/plasma membrane;2.5|endoplasmic reticulum/vacuolar membrane;2.5
VIT_11s0016g04910	0.944	PINOID	AT2G34650	nuclear;9
VIT_11s0065g00050	0.944	Lupeol synthase	0	nuclear;7.5|cytosol/nuclear;5.5
VIT_12s0028g00530	0.944	Cytochrome B561	AT2G30890	plasma membrane;5.5|Golgi apparatus/plasma membrane;4.5|endoplasmic reticulum;4|Golgi apparatus;2.5
VIT_12s0028g03300	0.944	Zinc finger (CCCH-type) family protein	AT1G03790	nuclear;12
VIT_12s0059g00420	0.944	EF hand	AT2G44310	cytosol;12
VIT_13s0019g02680	0.944	Unknown	0	nuclear;7
VIT_13s0019g05350	0.944	No hit	0	cytosol;11
VIT_13s0156g00240	0.944	DC1 domain-containing protein	0	chloroplast/mitochondria;6|mitochondria;6|chloroplast;6
VIT_14s0060g01040	0.944	No hit	0	extracellular;6|vacuolar membrane;4
VIT_15s0046g00730	0.944	Auxin-responsive protein	AT3G61750	plasma membrane;7
VIT_16s0050g00010	0.944	Receptor kinase homolog LRK14	AT1G66980	extracellular;6|vacuolar membrane;3
VIT_16s0148g00260	0.944	Ser/Thr receptor-like kinase1	AT5G38280	plasma membrane;6.5|Golgi apparatus/plasma membrane;5.5|Golgi apparatus;3.5
VIT_17s0000g04610	0.944	Strictosidine synthase	AT3G57030	endoplasmic reticulum/plasma membrane;3|chloroplast;3|plasma membrane;2.5|endoplasmic reticulum;2.5|chloroplast/mitochondria;2|nuclear;2|cytosol/nuclear;2|cytosol;2
VIT_17s0000g08160	0.944	Polygalacturonase BURP	AT1G70370	chloroplast;9
VIT_18s0001g06090	0.944	Cis-zeatin O-beta-D-glucosyltransferase	AT1G22360	chloroplast;11
VIT_18s0001g09560	0.944	No hit	0	0
VIT_19s0177g00030	0.944	Gibberellin 2-beta-dioxygenase 7	AT4G21200	vacuolar membrane;4|plasma membrane;3|endoplasmic reticulum/vacuolar membrane;3|Golgi apparatus/plasma membrane;2|endoplasmic reticulum;2|nuclear;2
VIT_02s0154g00280	0.938	Arachidonic acid-induced DEA1	AT1G12090	vacuolar membrane;8
VIT_07s0104g01440	0.933	Phototropic-responsive NPH3	AT1G03010	chloroplast;6|cytosol;5
VIT_00s0258g00040	0.926	Ser/Thr receptor-like kinase1	AT5G38280	plasma membrane;6.5|Golgi apparatus/plasma membrane;5.5|Golgi apparatus;3.5
VIT_01s0137g00200	0.926	Unknown protein	AT1G24480	vacuolar membrane;5|chloroplast;4|chloroplast/mitochondria;2|extracellular;2
VIT_05s0049g00810	0.926	No hit	0	extracellular;7
VIT_06s0004g07900	0.926	Ovate family protein 17 OFP17	AT2G30395	chloroplast;10.5
VIT_07s0005g01310	0.926	Threonyl-tRNA synthetase, class IIa	AT4G02090	nuclear;4.5|chloroplast;3.5|cytosol/nuclear;3.5|chloroplast/mitochondria;3|mitochondria;1.5|cytosol;1.5
VIT_07s0104g01400	0.926	Glutaredoxin	AT3G62950	cytosol;12
VIT_18s0001g11490	0.926	CYP82C1p	AT4G31940	cytosol;9|cytosol/nuclear;7.5
VIT_18s0001g12400	0.926	Unknown protein	AT5G42710	nuclear;12
VIT_19s0015g02480	0.926	Ankyrin repeat	AT5G04700	chloroplast;8
VIT_01s0011g05410	0.917	Invertase/pectin methylesterase inhibitor	AT1G14890	extracellular;8|chloroplast;6
VIT_02s0012g02690	0.917	No hit	0	0
VIT_05s0049g00780	0.917	No hit	0	extracellular;7|vacuolar membrane;4
VIT_05s0049g00800	0.917	Unknown protein	0	vacuolar membrane;6|extracellular;4
VIT_05s0049g02080	0.917	Calcium ion binding protein	0	cytosol;5|nuclear;4|cytoskeleton/nuclear;2|nuclear/plasma membrane;2|endoplasmic reticulum;2|mitochondria;2
VIT_07s0005g02040	0.917	Alpha-L-fucosidase 2 precursor	AT1G56670	cytosol;5|nuclear;4|chloroplast;3
VIT_08s0007g03430	0.917	Germin	AT3G10080	chloroplast;13
VIT_09s0070g00080	0.917	Aquaporin NIP6;1	AT1G80760	plasma membrane;10
VIT_13s0019g03430	0.917	Anthocyanin 5-aromatic acyltransferase	AT2G39980	chloroplast;9
VIT_13s0064g00950	0.917	Unknown protein	AT3G08490	extracellular;4|vacuolar membrane;2|nuclear;2|chloroplast;2|cytosol/nuclear;2|cytosol;2
VIT_02s0025g00250	0.914	SP1L5 (SPIRAL1-like5)	AT4G23496	nuclear;10
VIT_02s0025g03140	0.911	Nodulin MtN21 family	0	chloroplast;7
VIT_06s0004g03050	0.911	fasciclin arabinogalactan-protein (FLA11)	0	cytosol;6|cytosol/peroxisome;3|chloroplast;3
VIT_07s0031g01840	0.911	WRKY DNA-binding protein 13	AT4G39410	nuclear;10
VIT_08s0058g00960	0.911	Basic helix-loop-helix (bHLH) family	AT2G40435	chloroplast;6|mitochondria;4
VIT_15s0048g00190	0.907	SPX (SYG1/Pho81/XPR1) domain-containing protein	AT2G45130	cytosol;7.5|cytosol/nuclear;6
VIT_18s0001g08380	0.905	Homeobox protein knotted-1 like 1 (KNAT1)	AT4G08150	nuclear;14
VIT_06s0004g00970	0.903	Dirigent protein	AT1G58170	cytosol;4|extracellular;3|cytosol/nuclear;3|cytosol/endoplasmic reticulum;2|cytosol/plasma membrane;2|nuclear;2|chloroplast;2
VIT_14s0030g01300	0.903	Unknown	0	0
VIT_18s0001g12610	0.903	Radialis-like protein 6	AT4G39250	nuclear;10.5
VIT_00s0187g00050	0.9	No hit	0	cytosol;5|peroxisome;3|nuclear;3|cytoskeleton/nuclear;2|extracellular;2
VIT_00s0179g00010	0.889	Ankyrin	AT3G18670	plasma membrane;10
VIT_00s0286g00010	0.889	ARK3 (Arabidopsis Receptor Kinase 3)	AT4G21380	chloroplast;8
VIT_00s0294g00040	0.889	Receptor serine/threonine kinase	0	chloroplast;10
VIT_00s0337g00040	0.889	Unknown protein	AT3G07350	nuclear;8
VIT_00s0388g00050	0.889	Receptor kinase homolog LRK14	AT1G66980	cytosol;6|cytosol/peroxisome;3|chloroplast;3|cytosol/nuclear;3
VIT_00s0409g00040	0.889	Cysteine-rich receptor-like protein kinase 15 RLK15	AT4G23230	chloroplast;6|vacuolar membrane;4
VIT_00s0567g00060	0.889	Patatin	AT2G26560	cytosol;6.5|cytosol/endoplasmic reticulum;4|chloroplast;4
VIT_00s0658g00020	0.889	Protein kinase Xa21	AT3G47570	nuclear;9
VIT_00s0824g00020	0.889	Basic helix-loop-helix (bHLH) family	AT4G37850	nuclear;6|cytosol/nuclear;6|cytosol;6
VIT_00s1217g00020	0.889	Unknown	0	plasma membrane;12
VIT_00s1427g00010	0.889	Serine/threonine-protein phosphatase BSL3	0	chloroplast;5|cytosol;5|peroxisome;2
VIT_01s0011g00350	0.889	CYP78A5	AT1G13710	chloroplast;5|endoplasmic reticulum;4|plasma membrane;2
VIT_01s0011g02350	0.889	Unknown	0	chloroplast;9
VIT_01s0011g02570	0.889	No hit	0	extracellular;11
VIT_01s0011g03800	0.889	Protein kinase	0	vacuolar membrane;4|nuclear;4|cytoskeleton/nuclear;2|extracellular;2|endoplasmic reticulum/vacuolar membrane;2|chloroplast;2
VIT_01s0137g00170	0.889	B-keto acyl reductase	AT1G67730	nuclear;5|plasma membrane;3|chloroplast;3|cytosol/nuclear;3
VIT_01s0137g00400	0.889	Unknown protein	AT1G67790	chloroplast;4|nuclear;3.5|cytoskeleton/nuclear;2.5|extracellular;2|vacuolar membrane;1|mitochondria;1|plasma membrane;1|mitochondria/plasma membrane;1|cytosol/plasma membrane;1|cytosol;1
VIT_02s0025g00970	0.889	ABC transporter C member 15	AT3G59140	plasma membrane;10
VIT_02s0025g01780	0.889	Cellulose synthase CSLG3	AT4G23990	plasma membrane;9
VIT_02s0025g02110	0.889	No hit	0	vacuolar membrane;5|extracellular;3|endoplasmic reticulum/vacuolar membrane;3|cytosol;2
VIT_02s0025g04420	0.889	MATE efflux family protein	AT4G23030	plasma membrane;7
VIT_02s0033g00450	0.889	Myb VvMYBA3 [Vitis vinifera]	AT1G66380	nuclear;10
VIT_03s0017g02140	0.889	Tetrahydroxychalcone 2'-glucosyltransferase	AT3G21790	vacuolar membrane;6|chloroplast;4
VIT_03s0038g02880	0.889	Unknown	0	nuclear;11
VIT_03s0063g00760	0.889	No hit	0	0
VIT_03s0063g01260	0.889	Nodulin 1A, Senescence-associated	AT3G19000	cytosol;9
VIT_04s0008g00310	0.889	Clavata1 receptor kinase (CLV1)	AT5G25930	plasma membrane;10
VIT_04s0008g02880	0.889	Extracellular ligand-gated ion channel	AT2G21080	plasma membrane;5|Golgi apparatus/plasma membrane;3|vacuolar membrane;3|cytosol/plasma membrane;3|nuclear/plasma membrane;3|endoplasmic reticulum;3|endoplasmic reticulum/vacuolar membrane;3
VIT_04s0023g02870	0.889	Disease resistance protein Hcr2-5D	AT1G34110	vacuolar membrane;7|extracellular;4
VIT_04s0043g00090	0.889	Ca2+-ATPase 2 ACA2, plasma membrane	0	chloroplast;10
VIT_04s0044g00820	0.889	S-receptor kinase	AT5G60900	plasma membrane;5.5|Golgi apparatus/plasma membrane;5.5|Golgi apparatus;4.5|vacuolar membrane;3
VIT_05s0020g01000	0.889	No hit	0	extracellular;9
VIT_05s0020g04300	0.889	Ca2+-ATPase 13 ACA13, plasma membrane	AT3G22910	plasma membrane;13
VIT_05s0020g04840	0.889	H1flk, putative	AT1G04280	chloroplast;11
VIT_05s0029g01470	0.889	Protein kinase Xa21	AT5G20480	chloroplast;10.5
VIT_05s0049g00750	0.889	No hit	0	extracellular;9
VIT_05s0049g00840	0.889	No hit	0	vacuolar membrane;6|extracellular;4
VIT_05s0062g00480	0.889	Xyloglucan endo-transglycosylase, C-terminal	AT4G14130	nuclear;12
VIT_05s0102g00810	0.889	Unknown protein	AT5G45540	plasma membrane;13
VIT_06s0004g02510	0.889	Unknown protein	AT5G60720	nuclear;5.5|cytosol/nuclear;5.5|cytosol;4.5
VIT_06s0004g03950	0.889	No hit	0	0
VIT_06s0004g04210	0.889	No hit	0	0
VIT_06s0004g05660	0.889	Glycosyl transferase family 1 protein	AT5G59070	plasma membrane;10
VIT_06s0061g00050	0.889	No hit	0	0
VIT_07s0005g02050	0.889	Carboxylic ester hydrolase	AT3G62280	vacuolar membrane;6|extracellular;3|endoplasmic reticulum/vacuolar membrane;3
VIT_07s0005g03530	0.889	Ribulose bisphosphate carboxylase, large chain	AT2G31160	nuclear;13.5
VIT_07s0005g06500	0.889	FRK1 (FLG22-induced receptor-like kinase 1)	AT5G48740	plasma membrane;8
VIT_07s0031g00950	0.889	Exonuclease	AT4G39810	cytosol;6|cytosol/peroxisome;3|nuclear;3
VIT_07s0129g00580	0.889	Snakin-1	AT2G14900	chloroplast;12
VIT_07s0129g00890	0.889	Protein kinase	0	vacuolar membrane;3|chloroplast;3|Golgi apparatus;2|endoplasmic reticulum;2|chloroplast/mitochondria;2|extracellular;1|mitochondria;1|mitochondria/plasma membrane;1|plasma membrane;1|cytosol/plasma membrane;1|cytosol;1
VIT_07s0129g00910	0.889	Protein kinase	AT2G23200	plasma membrane;12
VIT_07s0151g00070	0.889	Ankyrin	AT3G18670	plasma membrane;6|Golgi apparatus/plasma membrane;3|vacuolar membrane;3|cytoskeleton/plasma membrane;3|endoplasmic reticulum;3|endoplasmic reticulum/vacuolar membrane;3|mitochondria/plasma membrane;3|nuclear/plasma membrane;3
VIT_08s0007g00240	0.889	WD-40 repeat protein	AT2G37670	nuclear;8
VIT_08s0007g05670	0.889	Unknown	0	cytosol;5|cytosol/peroxisome;3|Golgi apparatus;3|endoplasmic reticulum;3|cytosol/nuclear;3
VIT_08s0040g02070	0.889	fasciclin arabinogalactan-protein (FLA11)	0	chloroplast;6|vacuolar membrane;4
VIT_08s0058g01120	0.889	Unknown	0	chloroplast;5|mitochondria;4|plasma membrane;2|cytosol/mitochondria;2|Golgi apparatus/plasma membrane;2|Golgi apparatus;2
VIT_09s0002g00190	0.889	NBS-LRR type disease resistance protein	AT1G12280	nuclear;7.5|chloroplast;6|cytosol/nuclear;4.5
VIT_09s0002g00270	0.889	R protein disease resistance protein	AT5G63020	cytosol;5|extracellular;4|cytosol/nuclear;4
VIT_09s0002g01500	0.889	Zinc finger (C3HC4-type ring finger) family protein	0	nuclear;4|extracellular;3|cytosol/nuclear;3|endoplasmic reticulum/plasma membrane;2|cytoskeleton/nuclear;2|cytosol;2
VIT_09s0002g03500	0.889	No hit	0	extracellular;10
VIT_09s0002g07610	0.889	Leucine-rich repeat family	AT1G74170	nuclear;5|cytosol/endoplasmic reticulum;2|Golgi apparatus;2|endoplasmic reticulum;2|cytosol;2
VIT_09s0018g00440	0.889	Leucine-rich repeat family	AT1G74170	nuclear;4|Golgi apparatus;3|cytosol;3|vacuolar membrane;1|endoplasmic reticulum;1|mitochondria;1|endoplasmic reticulum/vacuolar membrane;1|chloroplast;1|chloroplast/mitochondria;1
VIT_09s0096g00780	0.889	Kinesin motor	0	cytosol/nuclear;6.33333|nuclear;6|nuclear/plasma membrane;4|cytosol;3.5
VIT_09s0096g00830	0.889	R protein disease resistance protein	AT5G63020	cytosol;6|cytosol/endoplasmic reticulum;3|cytosol/peroxisome;3|chloroplast;3|cytosol/nuclear;3
VIT_10s0003g04840	0.889	Receptor kinase TRKe	AT4G20140	plasma membrane;3|vacuolar membrane;3|extracellular;3|mitochondria/plasma membrane;2|Golgi apparatus;2|chloroplast;2
VIT_11s0016g04110	0.889	Unknown	0	0
VIT_11s0016g05280	0.889	Peroxidase	AT2G41480	plasma membrane;9
VIT_12s0034g01390	0.889	Zinc finger (C3HC4-type ring finger)	0	mitochondria;4.5|cytosol/mitochondria;3|cytosol;3|cytosol/endoplasmic reticulum;2|cytosol/plasma membrane;2|nuclear;2
VIT_12s0034g02370	0.889	Unknown protein	AT1G22030	vacuolar membrane;4|endoplasmic reticulum/vacuolar membrane;3|chloroplast;3|chloroplast/mitochondria;2|endoplasmic reticulum;2|nuclear;2
VIT_13s0019g00180	0.889	Unknown	0	mitochondria;10
VIT_13s0019g02540	0.889	Subtilisin protease C1	AT5G59190	chloroplast;9
VIT_13s0019g02550	0.889	Subtilisin protease C1	AT5G59100	nuclear;9
VIT_13s0047g01010	0.889	R protein MLA10	AT3G14470	nuclear;6|cytosol;5
VIT_13s0067g01590	0.889	Lectin protein kinase	AT2G37710	vacuolar membrane;5|chloroplast;5
VIT_13s0084g00090	0.889	Nodulin MtN21 family	AT5G07050	chloroplast;6|cytosol;4.5|cytosol/nuclear;3
VIT_13s0106g00080	0.889	Ankyrin repeat	AT5G04700	plasma membrane;11.5
VIT_14s0006g02160	0.889	SAM dependent carboxyl methyltransferase Methyltransf_7	AT1G15125	0
VIT_14s0030g00220	0.889	Sugar transporter ERD6-like 5	AT1G54730	chloroplast;6|plasma membrane;5
VIT_14s0066g00020	0.889	Unknown protein	AT3G01680	chloroplast;4|nuclear;3|cytosol/nuclear;3|cytosol;3
VIT_14s0066g00240	0.889	Alpha-L-fucosidase 2 precursor	AT5G14450	chloroplast;5|cytosol;4|cytosol/endoplasmic reticulum;2|cytosol/peroxisome;2|cytosol/plasma membrane;2|mitochondria;2|nuclear;2
VIT_14s0066g02080	0.889	AAA-type ATPase family protein	AT3G28580	nuclear;13
VIT_14s0068g01790	0.889	Unknown	0	cytosol;7
VIT_14s0108g01670	0.889	Ac-CoA carboxylase	AT5G15530	chloroplast;14
VIT_15s0024g00440	0.889	R protein PRF disease resistance protein	AT3G14470	cytosol;7
VIT_16s0050g02070	0.889	Pentatricopeptide repeat-containing protein	0	0
VIT_16s0098g00010	0.889	Receptor-like protein kinase	0	cytosol;5|cytosol/peroxisome;3|plasma membrane;3|cytosol/nuclear;3
VIT_16s0100g00700	0.889	TFL1 (Terminal flower 1)	AT5G62040	cytosol;14
VIT_16s0148g00160	0.889	Receptor serine/threonine kinase	AT1G66910	endoplasmic reticulum;3|extracellular;3|cytosol/endoplasmic reticulum;2|vacuolar membrane;2|nuclear;2|cytoskeleton/nuclear;1|Golgi apparatus;1|mitochondria;1|chloroplast;1|chloroplast/mitochondria;1|nuclear/plasma membrane;1|cytosol;1
VIT_16s0148g00180	0.889	Kinase	0	mitochondria;4|chloroplast;3|cytosol/mitochondria;2|vacuolar membrane;2|endoplasmic reticulum;2|endoplasmic reticulum/vacuolar membrane;2
VIT_17s0000g01050	0.889	Corticosteroid 11-beta-dehydrogenase isozyme 1	AT5G50700	chloroplast;12
VIT_17s0000g01980	0.889	Potassium channel SKOR	AT3G02850	chloroplast;4|vacuolar membrane;3|extracellular;2|nuclear;2|cytosol/nuclear;2|cytosol;2
VIT_17s0000g07570	0.889	formin 8	AT1G70140	nuclear;12
VIT_17s0000g08640	0.889	Unknown protein	AT5G50290	chloroplast;5|nuclear;4|cytoskeleton/nuclear;2|mitochondria;2|cytosol;2
VIT_18s0001g03180	0.889	Nodulin MtN21 family	AT4G08290	plasma membrane;7|vacuolar membrane;5
VIT_18s0001g06380	0.889	R protein L6	AT5G36930	nuclear;9
VIT_18s0001g06880	0.889	Aminoacyl-tRNA synthetase, class Ia	AT1G09620	cytosol;5|cytosol/peroxisome;3|cytosol/plasma membrane;3|nuclear;3
VIT_18s0001g15420	0.889	Auxin efflux carrier protein 6	AT1G77110	plasma membrane;7
VIT_18s0072g00540	0.889	Unknown	0	cytosol;8
VIT_18s0089g01080	0.889	GDA2	AT3G27090	mitochondria;5|nuclear;5|plasma membrane;2
VIT_19s0014g01690	0.889	Calmodulin-binding region IQD10	AT3G15050	cytosol;6.5|cytosol/nuclear;5
VIT_19s0015g01420	0.889	Subtilisin protease	AT5G59810	chloroplast;6|extracellular;4|vacuolar membrane;3|chloroplast/mitochondria;3
VIT_19s0015g02940	0.889	CYP72A59	AT3G14610	cytosol;5|peroxisome;2|extracellular;2|nuclear;2
VIT_19s0085g00950	0.889	NAC domain-containing protein 20	AT1G54330	nuclear;13
VIT_07s0031g00270	0.887	Anthranilate N-hydroxycinnamoyl/benzoyltransferase	AT5G67150	cytosol;8
VIT_19s0090g01810	0.886	Unknown	0	chloroplast;7.5|chloroplast/mitochondria;4.5
VIT_06s0080g00330	0.881	Esterase/lipase/thioesterase family protein	AT1G08310	vacuolar membrane;6
VIT_04s0044g01990	0.878	Lectin protein kinase	AT5G06740	chloroplast;7
VIT_14s0006g02450	0.875	Zinc finger (CCCH-type) family protein	AT1G68200	mitochondria;8
VIT_14s0219g00230	0.875	Pectate lyase	AT4G24780	extracellular;7
VIT_03s0063g01310	0.873	Oxidoreductase, 2OG-Fe(II) oxygenase family	AT3G19000	cytosol;7
VIT_07s0005g01300	0.873	Auxin-induced beta-glucosidase	AT1G02640	endoplasmic reticulum;5.5|endoplasmic reticulum/plasma membrane;3.5|chloroplast;3
VIT_10s0003g00570	0.873	Rac-like GTP-binding protein RAC2	AT5G45970	cytosol;5|plasma membrane;4|chloroplast;3|cytosol/nuclear;3
VIT_14s0030g01880	0.873	Calmodulin-binding region IQD26	AT4G14750	nuclear;10
VIT_04s0008g03400	0.87	DREB sub A-4 of ERF/AP2 transcription factor	AT5G11590	nuclear;14
VIT_06s0004g04450	0.87	No hit	0	0
VIT_11s0016g03500	0.87	Unknown protein	AT4G28840	nuclear;14
VIT_12s0035g01340	0.87	Unknown protein	AT1G09610	mitochondria;5|mitochondria/plasma membrane;3|chloroplast;3|vacuolar membrane;2
VIT_18s0001g06650	0.87	Basic helix-loop-helix (bHLH) family	AT1G72210	nuclear;13
VIT_18s0001g12990	0.87	Anthranilate N-benzoyltransferase protein 1	AT1G27620	nuclear;8
VIT_04s0044g00290	0.867	No hit	0	cytosol;6|nuclear;5
VIT_07s0031g00110	0.867	Unknown protein	AT5G67210	chloroplast/mitochondria;4|mitochondria;4|chloroplast;4|cytosol/mitochondria;2|vacuolar membrane;2|nuclear;2
VIT_17s0000g04470	0.867	No hit	0	chloroplast;11
VIT_11s0037g00530	0.864	Cellulose synthase IRX3	AT5G17420	plasma membrane;11
VIT_18s0001g09730	0.864	S-domain receptor kinase	AT2G19130	plasma membrane;9
VIT_00s0291g00020	0.861	Unknown protein	AT1G67910	chloroplast;12
VIT_01s0011g02500	0.861	No hit	0	chloroplast;11
VIT_03s0038g04160	0.861	DC1 domain-containing protein	AT2G16050	cytosol;5|plasma membrane;2|Golgi apparatus/plasma membrane;2|nuclear/plasma membrane;2|Golgi apparatus;2|nuclear;2
VIT_06s0004g07030	0.861	MRH1 (morphogenesis of root hair 1)	AT4G18640	chloroplast;9
VIT_07s0104g00650	0.861	No hit	0	nuclear;13
VIT_07s0255g00020	0.861	OBF binding protein 1	AT3G50410	nuclear;12
VIT_16s0148g00380	0.861	Receptor kinase LRK10	0	nuclear;7
VIT_02s0154g00300	0.856	Small nuclear ribonucleoprotein Sm D3	AT1G12090	chloroplast;14
VIT_00s0424g00020	0.852	Receptor serine/threonine kinase	AT1G66910	endoplasmic reticulum;3|chloroplast;3|endoplasmic reticulum/plasma membrane;2|chloroplast/mitochondria;2|endoplasmic reticulum/vacuolar membrane;2|nuclear;2|cytosol/nuclear;2|cytosol;2
VIT_00s1241g00010	0.852	Myb domain protein 85	0	nuclear;10
VIT_01s0026g02460	0.852	Zinc finger homeobox 30	AT5G39760	nuclear;14
VIT_01s0127g00250	0.852	Kelch repeat-containing F-box protein	AT1G23390	cytosol;9
VIT_01s0137g00390	0.852	Unknown protein	AT3G01680	cytosol;6|nuclear;5
VIT_02s0025g02960	0.852	Naringenin,2-oxoglutarate 3-dioxygenase	AT4G10490	cytosol;6|nuclear;4|cytosol/endoplasmic reticulum;3|cytosol/peroxisome;3|cytosol/plasma membrane;3|chloroplast;3
VIT_03s0017g01010	0.852	Peptidase C14, caspase catalytic subunit p20	AT1G02170	mitochondria;9.5
VIT_04s0023g00320	0.852	Auxin efflux carrier protein 8	AT5G16530	vacuolar membrane;13
VIT_05s0049g00770	0.852	No hit	0	vacuolar membrane;6|extracellular;4
VIT_06s0004g02710	0.852	Drug/metabolite transporter DMT family transporter	AT1G06890	chloroplast;9
VIT_08s0007g02440	0.852	Aspartyl protease	AT3G52500	nuclear;7|cytosol;6
VIT_12s0034g01360	0.852	No hit	0	cytosol;8|nuclear;5
VIT_13s0064g01640	0.852	Beta-primeverosidase	AT2G44480	chloroplast;5|endoplasmic reticulum;3|vacuolar membrane;2|cytosol;2
VIT_13s0074g00500	0.852	Cellulose synthase CSLA09	AT5G03760	plasma membrane;7|endoplasmic reticulum;5
VIT_14s0006g02170	0.852	Jasmonate O-methyltransferase	AT1G15125	mitochondria;5|cytosol;4|endoplasmic reticulum;2
VIT_14s0066g01860	0.852	Zinc finger protein 5	AT1G10480	nuclear;13
VIT_15s0045g00330	0.852	Ring-H2 finger protein ATL3A	AT5G17600	nuclear;4.5|cytoskeleton/nuclear;3|extracellular;3|chloroplast;2|plasma membrane;2
VIT_16s0050g00430	0.852	Photoassimilate-responsive protein PAR-1a	AT5G52390	extracellular;13
VIT_16s0050g02760	0.852	Receptor serine/threonine kinase	0	nuclear;7
VIT_18s0001g11520	0.852	flavonoid 3-monooxygenase	AT4G31940	chloroplast;7

## Sheet: Ovary_AA
Gene ID	Tau	Functional annotation	Arabidopsis ID	Localization
VIT_00s0198g00040	1	CTV.22	0	cytosol;6
VIT_00s0215g00080	1	No hit	0	chloroplast;7
VIT_00s0341g00080	1	Protein TINY 2 DREB3	AT3G60490	nuclear;13
VIT_00s0345g00010	1	WD-40 repeat	0	extracellular;7
VIT_01s0011g04460	1	MATE efflux family protein	AT5G52450	plasma membrane;8
VIT_02s0012g03190	1	CTV.22	AT1G15780	cytosol;6
VIT_02s0025g03640	1	Cu2+-exporting ATPase HMA5 (heavy metal ATPase 5)	AT1G63440	plasma membrane;9
VIT_02s0025g03650	1	Cu2+-exporting ATPase HMA5 (heavy metal ATPase 5)	AT1G63440	0
VIT_03s0038g04220	1	Dihydroflavonol-4-reductase	AT4G35420	chloroplast;9
VIT_03s0088g00310	1	No hit	0	chloroplast;6|chloroplast/mitochondria;3|extracellular;3|nuclear;3
VIT_04s0008g02730	1	No hit	0	chloroplast;12
VIT_04s0069g00430	1	Vacuolar protein sorting 4	0	cytosol;8
VIT_05s0020g01350	1	Nuclear transcription factor Y subunit B-5	AT2G47810	chloroplast;7|nuclear;4
VIT_05s0020g04240	1	Calcium-transporting ATPase 12 ACA12	AT5G57110	plasma membrane;6|endoplasmic reticulum;4|mitochondria/plasma membrane;3|Golgi apparatus/plasma membrane;3|vacuolar membrane;3|cytoskeleton/plasma membrane;3|nuclear/plasma membrane;3
VIT_05s0020g04930	1	RPM1 (resistance to p. syringae pv maculicola 1)	AT3G07040	cytosol;8|nuclear;5
VIT_05s0029g00370	1	Cystatin	0	cytosol;5|chloroplast;4|extracellular;2
VIT_05s0029g00970	1	No hit	0	nuclear/plasma membrane;5|nuclear;5|chloroplast;4|plasma membrane;3
VIT_05s0049g01050	1	Unknown	0	chloroplast;6|mitochondria;4|nuclear;3
VIT_05s0102g00740	1	Leucin-rich repeat protein kinase	0	chloroplast;8
VIT_06s0004g06950	1	N-acetyltransferase hookless1 HLS1	AT2G30090	cytosol;8.5
VIT_06s0009g01660	1	RPS2 (resistant to p. syringae 2)	AT4G27190	nuclear;8
VIT_06s0009g03000	1	Flavonoid 3',5'-hydroxylase	0	chloroplast;8
VIT_06s0061g00170	1	R protein MLA10	AT3G14470	0
VIT_07s0185g00080	1	Unknown protein	AT2G32970	plasma membrane;8
VIT_07s0191g00110	1	Unknown protein	AT4G40020	cytosol;7|nuclear;6
VIT_08s0007g08030	1	No hit	0	mitochondria;5|extracellular;3|nuclear;2|chloroplast;2|cytosol/nuclear;2|cytosol;2
VIT_08s0032g00740	1	Pentatricopeptide (PPR) repeat-containing	AT5G06540	cytoskeleton;7|cytosol;6
VIT_09s0002g07810	1	No hit	0	chloroplast;5|extracellular;3|cytosol;3|mitochondria;2|cytosol/nuclear;2
VIT_09s0096g00270	1	C2-HC type zinc finger protein C.e-MyT1	AT1G78990	nuclear;4|nuclear/plasma membrane;3|cytosol;3|plasma membrane;2|chloroplast;2
VIT_09s0096g00280	1	C2-HC type zinc finger protein C.e-MyT1	AT1G78990	cytosol;13
VIT_10s0003g03890	1	No hit	0	0
VIT_10s0042g00400	1	No hit	0	0
VIT_10s0116g00040	1	No hit	0	extracellular;6|cytosol/nuclear;4.33333|cytosol;3
VIT_11s0052g01170	1	Xyloglucan endotransglycosylase 6	AT4G25810	extracellular;4|vacuolar membrane;3|chloroplast;3|mitochondria;2|endoplasmic reticulum/vacuolar membrane;2
VIT_11s0065g01080	1	DEAD/DEAH box helicase (RH10)	0	mitochondria;9
VIT_11s0103g00750	1	CMP/dCMP deaminase, zinc-binding	AT1G48175	cytosol;6|cytosol/endoplasmic reticulum;3|cytosol/peroxisome;3|chloroplast;3
VIT_12s0028g00870	1	No hit	0	0
VIT_12s0028g01180	1	Non-specific lipid-transfer protein	AT4G33355	extracellular;11
VIT_12s0034g02470	1	Disease resistance protein (CC-NBS-LRR class)	AT3G14460	chloroplast;6
VIT_12s0035g00680	1	ACR4 (Arabidopsis CRINKLY4)	AT5G23170	cytosol;6|nuclear;4|cytosol/endoplasmic reticulum;3|cytosol/peroxisome;3|cytosol/plasma membrane;3|cytoskeleton;3
VIT_12s0134g00140	1	R-linalool synthase	AT4G16730	cytosol;11.5
VIT_13s0064g00140	1	R protein disease resistance protein	AT3G14470	0
VIT_13s0064g01770	1	No hit	0	chloroplast;6|extracellular;4
VIT_14s0036g00010	1	R protein PRF disease resistance protein	AT4G27190	chloroplast;6|cytosol;6
VIT_15s0107g00090	1	Gag-pol polyprotein	0	nuclear;11
VIT_15s0107g00130	1	Pyruvate kinase	0	cytosol;8
VIT_15s0107g00380	1	Basic helix-loop-helix (bHLH) family	AT2G31210	nuclear;6
VIT_16s0039g00190	1	Leucine-rich repeat transmembrane protein kinase	AT1G06840	cytosol/nuclear;4.5|chloroplast;4|nuclear;3.5|cytosol;2.5|extracellular;2|mitochondria;2
VIT_16s0050g01750	1	Unknown	0	cytosol;4|plasma membrane;3|chloroplast;2|cytosol/peroxisome;2|endoplasmic reticulum/plasma membrane;2|Golgi apparatus/plasma membrane;1.5|cytoskeleton/nuclear;1.5|mitochondria/plasma membrane;1.5|nuclear;1.5
VIT_16s0098g00150	1	Receptor serine/threonine kinase PR5K	AT5G38260	nuclear;6|cytosol;5
VIT_17s0000g07100	1	UDP-glucosyltransferase HRA25	AT3G02100	cytosol;7|cytoskeleton;5
VIT_18s0001g13540	1	Glycine-rich protein	0	extracellular;4|chloroplast;4|peroxisome;2|vacuolar membrane;1|endoplasmic reticulum;1|mitochondria;1|endoplasmic reticulum/vacuolar membrane;1|cytosol/peroxisome;1|nuclear;1
VIT_18s0001g14720	1	Ankyrin repeat family protein	0	chloroplast;7
VIT_18s0075g00370	1	R protein L6	AT5G36930	nuclear;7
VIT_19s0014g01980	1	flavonol 3-O-glucosyltransferase	AT5G53990	chloroplast;8
VIT_19s0014g02070	1	flavonol 3-O-glucosyltransferase	AT5G53990	chloroplast;10
VIT_19s0014g03750	1	No hit	0	cytosol;8
VIT_08s0007g07720	0.984	CYP93A1 2-hydroxyisoflavanone synthase	AT5G06900	cytosol;10
VIT_05s0051g01060	0.972	No hit	0	mitochondria;7|mitochondria/plasma membrane;4|chloroplast;4
VIT_05s0077g02300	0.963	UDP-glucuronic acid decarboxylase 2	AT3G62830	chloroplast;6
VIT_06s0080g00150	0.958	Subtilisin-like proteinase AIR3	AT2G04160	chloroplast;11
VIT_08s0007g07940	0.956	No hit	0	nuclear;6|cytosol;4
VIT_00s0187g00230	0.944	No hit	0	cytosol/nuclear;5.5|cytosol;5.5|nuclear;2.5
VIT_00s0211g00090	0.944	Serine hydroxymethyltransferase 2	AT4G37930	cytosol;10
VIT_00s0250g00080	0.944	Unknown	0	cytosol;5|cytosol/peroxisome;3|cytosol/plasma membrane;3|nuclear;3
VIT_00s1326g00010	0.944	Kinesin motor protein	0	0
VIT_01s0127g00240	0.944	Retrotransposon protein, Unclassified	0	chloroplast;8
VIT_02s0025g00920	0.944	No hit	0	0
VIT_03s0038g04110	0.944	AT-hook DNA-binding protein	AT4G35390	nuclear;10
VIT_05s0077g00230	0.944	Tubulin alpha 4	AT4G14960	cytosol;10
VIT_08s0007g00630	0.944	No hit	0	0
VIT_08s0040g01550	0.944	Extra sporogenous cells	AT5G07280	nuclear;9
VIT_11s0037g00800	0.944	Serine carboxypeptidase II	AT4G30810	chloroplast;5|vacuolar membrane;3
VIT_13s0084g00460	0.944	Ankyrin repeat protein	0	cytosol;5|nuclear;4|nuclear/plasma membrane;2|extracellular;2
VIT_14s0036g01110	0.944	R protein PRF disease resistance protein	AT4G27190	cytosol;7
VIT_16s0100g00540	0.944	S-N-methylcoclaurine 3'-hydroxylase	AT2G45570	chloroplast;9
VIT_18s0001g10060	0.944	LRX1 (leucine-rich repeat/extensin 1)	AT4G06744	nuclear;5|extracellular;3|chloroplast;3|cytoskeleton/nuclear;2.5|nuclear/plasma membrane;2.5|cytosol;2.5
VIT_19s0014g01950	0.944	Anthocyanidin 3-O-glucosyltransferase	AT5G54010	vacuolar membrane;4|chloroplast;4|peroxisome;1|endoplasmic reticulum;1|extracellular;1|mitochondria;1|mitochondria/plasma membrane;1|plasma membrane;1|endoplasmic reticulum/plasma membrane;1|nuclear/plasma membrane;1|nuclear;1
VIT_19s0014g02820	0.944	Retrotransposon protein, Unclassified	0	nuclear;6|chloroplast;5
VIT_13s0019g02140	0.933	Tropinone reductase	AT5G06060	nuclear;7.5|cytoskeleton/nuclear;4.5
VIT_00s0823g00010	0.926	Gag-pol polyprotein	0	chloroplast;5|cytosol;5|mitochondria;3|cytosol/nuclear;3
VIT_01s0026g00480	0.926	Nodulin	AT3G28050	vacuolar membrane;9
VIT_08s0040g03000	0.926	No hit	0	0
VIT_18s0001g10050	0.926	LRX1 (leucine-rich repeat/extensin 1)	AT4G06744	extracellular;8
VIT_12s0028g02990	0.907	fasciclin arabinogalactan-protein (FLA13)	AT5G44130	chloroplast;12
VIT_17s0000g07950	0.905	Unknown protein	AT1G60060	cytosol;7|nuclear;6
VIT_00s0211g00100	0.889	Glycine hydroxymethyltransferase	AT4G37930	chloroplast;8
VIT_00s0762g00020	0.889	S-locus lectin protein kinase	AT1G11330	chloroplast;7|vacuolar membrane;4
VIT_00s2478g00010	0.889	Urease accessory protein UreD	AT2G35035	extracellular;5|nuclear;4|chloroplast;3|cytosol/nuclear;3
VIT_02s0025g03170	0.889	Ethylene-responsive transcription factor related to APETALA2 11	0	nuclear;5|chloroplast;5|mitochondria;2
VIT_02s0109g00350	0.889	Carboxyl-terminal proteinase	AT2G44220	mitochondria;4.5|nuclear;4.5|cytosol/mitochondria;3|chloroplast;3|cytosol/nuclear;3
VIT_02s0154g00160	0.889	flavin-containing monooxygenase family protein / FMO family protein	AT1G62600	cytosol;6
VIT_03s0038g01060	0.889	Metalloprotease	0	0
VIT_03s0038g01670	0.889	R protein PRF disease resistance protein	AT3G46730	chloroplast;6|cytosol;6
VIT_03s0038g02950	0.889	Pentatricopeptide (PPR) repeat-containing protein	AT1G62260	chloroplast/mitochondria;7.5|mitochondria;7.5|chloroplast;6.5
VIT_03s0063g00720	0.889	CXE carboxylesterase CXE10	0	cytosol;13
VIT_03s0063g01350	0.889	Dof zinc finger protein DOF5.8	AT5G66940	nuclear;13
VIT_04s0008g03990	0.889	Unknown	0	chloroplast;10
VIT_04s0008g06380	0.889	TPR1 (topless-related 1)	AT1G80490	cytosol;6.5|cytosol/endoplasmic reticulum;4.5
VIT_04s0079g00220	0.889	Steroid sulfotransferase	AT2G03760	nuclear;8|cytosol;5
VIT_05s0020g01870	0.889	No hit	0	cytosol;8.5
VIT_05s0020g03040	0.889	Unknown	0	nuclear;12
VIT_05s0051g01080	0.889	AarF domain containing kinase	0	nuclear;7
VIT_05s0102g00800	0.889	DEAH (Asp-Glu-Ala-His) box polypeptide 16	0	Golgi apparatus/plasma membrane;3.5|plasma membrane;3.5|chloroplast;3|Golgi apparatus;2.5|nuclear;2|cytosol/endoplasmic reticulum;1|vacuolar membrane;1|cytoskeleton/nuclear;1|endoplasmic reticulum;1|endoplasmic reticulum/vacuolar membrane;1|cytosol;1
VIT_07s0031g00850	0.889	Patatin	AT4G37070	extracellular;5|chloroplast;5|mitochondria;2
VIT_07s0151g00020	0.889	Ankyrin	AT3G18670	plasma membrane;8
VIT_07s0151g00030	0.889	Ankyrin	0	0
VIT_08s0007g04950	0.889	Xyloglucan endotransglucosylase/hydrolase 32	AT2G36870	chloroplast;9
VIT_08s0007g05230	0.889	Unknown protein	AT2G33793	nuclear;13.5
VIT_08s0032g00190	0.889	F-box family protein	0	plasma membrane;3|cytosol/plasma membrane;3|chloroplast;3|cytosol;3|Golgi apparatus/plasma membrane;2|nuclear/plasma membrane;2|mitochondria;2|cytosol/nuclear;2
VIT_09s0002g01110	0.889	Avr9/Cf-9 induced kinase 1	AT2G05940	chloroplast;8
VIT_09s0002g03820	0.889	RPS5 (resistant to p. syringae 5)	AT5G63020	cytosol;10
VIT_09s0018g00890	0.889	Aluminium-tolerance ALMT1	0	chloroplast;13
VIT_10s0003g03470	0.889	Multidrug resistance-associated protein 5	0	plasma membrane;6|chloroplast;6
VIT_10s0003g03680	0.889	No hit	0	0
VIT_10s0003g04240	0.889	Tyrosine decarboxylase	AT2G20340	cytosol;10
VIT_10s0042g01040	0.889	CYP714A1	AT5G24910	extracellular;3|nuclear;3|vacuolar membrane;2|nuclear/plasma membrane;2|chloroplast;2|cytosol;2
VIT_10s0116g00810	0.889	Root hair defective 3 GTP-binding (RHD3)	AT5G45160	cytosol;9.5
VIT_11s0016g05360	0.889	Phospholipase D alpha 1 precursor (PLD 1) (Choline phosphatase 1)	AT3G15730	nuclear;6|cytosol;3
VIT_12s0142g00500	0.889	Ribosomal protein L6 60S	AT4G09730	cytosol;7.5|cytosol/nuclear;6.5|nuclear;4.5
VIT_13s0019g03800	0.889	Lateral organ boundaries protein 1	AT1G07900	nuclear;5|chloroplast/mitochondria;4|mitochondria;4|chloroplast;4
VIT_14s0030g02090	0.889	Calcium-transporting ATPase 12 ACA12	AT3G63380	plasma membrane;10
VIT_14s0060g02480	0.889	Unknown	0	0
VIT_14s0068g00670	0.889	Heavy-metal-associated domain-containing protein	AT3G06130	chloroplast;10
VIT_14s0068g00900	0.889	No hit	0	nuclear;6|chloroplast;4|cytosol/nuclear;4
VIT_15s0045g00090	0.889	ABC transporter C member 9	AT3G13080	chloroplast;6|nuclear;5.5|cytosol/nuclear;4
VIT_16s0050g00150	0.889	Copper-binding family protein	AT3G48970	chloroplast;10
VIT_16s0098g01210	0.889	No hit	0	cytosol;7
VIT_17s0000g03150	0.889	No hit	0	cytosol;8
VIT_18s0001g03630	0.889	Pentatricopeptide (PPR) repeat-containing protein	AT4G08210	chloroplast;6.5|chloroplast/mitochondria;5.33333
VIT_18s0001g12580	0.889	Zinc finger homeobox 33	AT4G24660	nuclear;10
VIT_18s0089g00060	0.889	TIR-NBS disease resistance	AT1G72920	chloroplast/mitochondria;5|mitochondria;5|chloroplast;5
VIT_18s0089g00980	0.889	No hit	0	0
VIT_19s0014g02910	0.889	Alpha-expansin 12 precursor	AT3G15370	extracellular;3|cytosol/nuclear;2.5|cytosol;2.5|vacuolar membrane;2|chloroplast;2|endoplasmic reticulum/vacuolar membrane;1.5|chloroplast/mitochondria;1.5|nuclear;1.5
VIT_19s0015g01560	0.889	Phenylalanine-tRNA ligase	AT1G55790	cytosol;8.5
VIT_19s0015g01660	0.889	Phenylalanine-tRNA ligase	AT1G55790	cytosol;8.5
VIT_00s0824g00020	0.884	Basic helix-loop-helix (bHLH) family	AT4G37850	nuclear;6|cytosol/nuclear;6|cytosol;6
VIT_16s0022g00940	0.877	Pectinesterase PME3	0	chloroplast;13
VIT_00s0480g00100	0.873	Catechol oxidase (EC 1.10.3.1) precursor - grape	0	chloroplast;13
VIT_12s0059g02180	0.873	MATE efflux family protein	AT3G21690	plasma membrane;8
VIT_03s0038g01110	0.87	Auxin-responsive SAUR31	AT4G34800	mitochondria;8.5
VIT_03s0038g01130	0.87	Auxin-responsive	AT4G34800	mitochondria;8.5
VIT_05s0124g00080	0.869	No hit	0	cytosol;8
VIT_18s0164g00100	0.867	Laccase	AT5G09360	cytosol;11
VIT_04s0008g06390	0.861	TPR1 (topless-related 1)	AT1G80490	extracellular;5|cytosol;4|chloroplast;3
VIT_05s0102g00610	0.861	No hit	0	chloroplast;4|cytosol;4|cytosol/peroxisome;2|plasma membrane;2|chloroplast/mitochondria;2|nuclear/plasma membrane;2|nuclear;2
VIT_06s0004g05660	0.861	Glycosyl transferase family 1 protein	AT5G59070	plasma membrane;10
VIT_12s0142g00620	0.861	RIC7 (ROP-interactive crib motif-containing protein 7)	AT2G42800	Golgi apparatus;5|nuclear;5
VIT_17s0000g06790	0.861	flavin-containing monooxygenase	AT5G07800	chloroplast;8
VIT_18s0001g15240	0.861	Blue (type 1) copper domain	AT2G02850	chloroplast;4|endoplasmic reticulum;3|cytosol/endoplasmic reticulum;2|endoplasmic reticulum/plasma membrane;2|vacuolar membrane;2|chloroplast/mitochondria;2|extracellular;2
VIT_19s0014g00780	0.861	RKF1 (receptor-like kinase in flowers 1)	AT1G53440	0
VIT_03s0038g01610	0.852	R protein PRF disease resistance protein	AT1G53350	cytosol;7|chloroplast;6
VIT_06s0004g00050	0.852	Kinesin family member C3	AT1G55550	nuclear;9
VIT_07s0151g00850	0.852	Unknown	0	cytosol;14
VIT_10s0003g00560	0.852	Wuschel homeobox 9	AT2G33880	nuclear;12

## Sheet: Stigma_AA
Gene ID	Tau	Functional annotation	Arabidopsis ID	Localization
VIT_00s0173g00060	1	No hit	0	mitochondria;8
VIT_00s0184g00220	1	No hit	0	0
VIT_00s0201g00030	1	No hit	0	0
VIT_00s0203g00010	1	No hit	0	cytosol;14
VIT_00s0225g00170	1	Peroxidase	AT4G36430	chloroplast;11
VIT_00s0258g00130	1	Receptor kinase homolog LRK10	AT1G66920	nuclear;6
VIT_00s0258g00140	1	Brassinosteroid insensitive 1-associated receptor kinase 1	0	chloroplast;4|nuclear;3.5|cytoskeleton/nuclear;2.5|chloroplast/mitochondria;2|extracellular;2|cytosol;2
VIT_00s0286g00050	1	S-locus protein kinase	AT4G27300	chloroplast;5|cytosol;4|cytosol/endoplasmic reticulum;2|cytosol/peroxisome;2|nuclear;2
VIT_00s0286g00110	1	S-locus protein kinase	AT4G27300	chloroplast;7
VIT_00s0413g00010	1	Laccase (diphenol oxidase) family protein	AT5G48100	chloroplast;6|extracellular;4
VIT_00s0429g00010	1	Receptor kinase RK20-1	AT4G21410	plasma membrane;9
VIT_00s0480g00020	1	Hydroxyproline-rich glycoprotein family protein	AT4G04980	chloroplast;14
VIT_00s0515g00020	1	R protein MLA10	AT5G48620	cytosol;11
VIT_00s0533g00030	1	Transferase	AT5G02890	chloroplast;12
VIT_00s0699g00010	1	No hit	0	extracellular;7|vacuolar membrane;6
VIT_00s0743g00030	1	S-locus lectin protein kinase	AT1G11330	chloroplast;8
VIT_00s0809g00010	1	Unknown	0	endoplasmic reticulum;5|vacuolar membrane;3|plasma membrane;2|Golgi apparatus/plasma membrane;2|Golgi apparatus;2
VIT_00s1256g00010	1	No hit	0	extracellular;12
VIT_00s1914g00010	1	No hit	0	0
VIT_00s2520g00010	1	Cytokinin oxidase	0	chloroplast;7
VIT_00s2634g00010	1	Receptor kinase RK20-1	AT4G38830	nuclear;5.5|cytosol/nuclear;5|cytosol;3.5
VIT_01s0010g00720	1	Unknown	0	nuclear;4|chloroplast;4|cytosol/nuclear;4|cytosol;4
VIT_01s0010g03000	1	Calcium-binding protein CML	AT1G76650	chloroplast;9
VIT_01s0010g03230	1	HcrVf1 protein	AT2G34930	0
VIT_01s0011g03840	1	Unknown protein	AT5G11730	nuclear;5|cytosol/nuclear;5|cytosol;5
VIT_01s0026g02390	1	Glutathione S-transferase 10 GSTU10	AT1G74590	cytosol;9
VIT_02s0012g00730	1	Purine permease 10 PUP10	0	plasma membrane;7
VIT_02s0012g00880	1	AT-hook DNA-binding protein	AT4G17800	cytosol;7
VIT_02s0012g01650	1	Myb domain protein 93	AT3G02940	nuclear;14
VIT_02s0025g00540	1	Unknown	0	nuclear;6|extracellular;4|cytoskeleton/nuclear;3|nuclear/plasma membrane;3|cytosol;3
VIT_02s0025g02610	1	Basic helix-loop-helix (bHLH) family	AT4G00870	nuclear;10
VIT_02s0025g04800	1	Hydrogenobyrinic acid a,c-diamide synthase	AT5G67360	chloroplast;4|extracellular;3|plasma membrane;2|vacuolar membrane;2|chloroplast/mitochondria;2|nuclear/plasma membrane;2|nuclear;2
VIT_02s0033g00670	1	Nitrilase 4B	AT5G22300	chloroplast;10
VIT_02s0033g00770	1	Nitrilase 4B	AT5G22300	chloroplast;10
VIT_02s0033g00870	1	Nitrilase 4B	AT5G22300	chloroplast;8
VIT_02s0109g00430	1	Nitrilase 4 (NIT4)	AT5G22300	chloroplast;9
VIT_02s0488g00050	1	Dual specificity phosphatase	0	0
VIT_03s0038g00530	1	No hit	0	cytosol;6|chloroplast;4
VIT_03s0063g01590	1	CYP82C4	AT4G31970	mitochondria;6|cytosol;6
VIT_03s0063g02440	1	Proline extensin-like receptor kinase 1 (PERK1)	AT2G18470	nuclear;11.5
VIT_03s0097g00030	1	Concanavalin A lectin	AT5G10530	plasma membrane;9
VIT_03s0110g00290	1	No hit	0	cytosol;12
VIT_04s0008g02020	1	Cellulase	AT3G43860	vacuolar membrane;8
VIT_04s0008g03940	1	BURP domain-containing protein	0	chloroplast;7|extracellular;5
VIT_04s0008g04980	1	Boron transporter-like protein 4	AT1G15460	plasma membrane;14
VIT_04s0023g02030	1	No hit	0	0
VIT_04s0044g01370	1	SCL1 (scarecrow-like 1)	AT1G21450	nuclear;8.5|cytosol/nuclear;6.5
VIT_04s0069g00200	1	Glutamate receptor 2.8	AT2G29110	chloroplast;5|cytosol;4|cytosol/endoplasmic reticulum;2|plasma membrane;2|cytosol/nuclear;2
VIT_04s0069g00210	1	Glutamate receptor 2.8	AT2G29110	plasma membrane;6
VIT_04s0079g00240	1	Leucine Rich Repeat receptor-like kinase	AT4G08850	plasma membrane;11
VIT_05s0020g01150	1	Cation/hydrogen exchanger (CHX19)	AT3G17630	plasma membrane;8
VIT_05s0020g02260	1	Sugar transporter ERD6-like 16	AT5G18840	plasma membrane;8
VIT_05s0020g04030	1	Bax inhibitor	AT1G03070	plasma membrane;5|vacuolar membrane;5|endoplasmic reticulum;2
VIT_05s0049g00430	1	1-aminocyclopropane-1-carboxylate oxidase homolog 1	AT1G06620	cytosol;8
VIT_05s0049g00650	1	Unknown protein	AT5G43400	chloroplast;7
VIT_05s0049g01080	1	Glutathione S-transferase 25 GSTU7	AT2G29420	cytosol;6|chloroplast;4
VIT_05s0049g01260	1	Unknown	0	nuclear;8.5|cytosol/nuclear;5.5
VIT_05s0051g00120	1	N-6 Adenine-specific DNA methylase	AT4G05200	chloroplast;5|nuclear;4
VIT_05s0077g01820	1	Protein phosphatase 2C	AT5G27930	chloroplast;4|chloroplast/mitochondria;3|nuclear;3|cytosol/nuclear;3|cytosol;3
VIT_05s0094g00320	1	Chitinase, class IV [Vitis vinifera]	AT3G54420	extracellular;5|endoplasmic reticulum/plasma membrane;2|chloroplast/mitochondria;2|mitochondria;2|nuclear;2|chloroplast;2
VIT_05s0094g01270	1	Leucine-rich repeat family protein	AT5G48380	nuclear;4|nuclear/plasma membrane;3|mitochondria;3|cytosol;3
VIT_05s0102g00510	1	Unknown protein	AT5G01150	chloroplast;13.5
VIT_06s0004g02590	1	Carbonic anhydrase	AT1G08080	vacuolar membrane;4|extracellular;3|endoplasmic reticulum/vacuolar membrane;3|endoplasmic reticulum;2|chloroplast;2
VIT_06s0004g03200	1	No hit	0	chloroplast;5|cytosol;3.5|cytosol/endoplasmic reticulum;2.5|extracellular;2|nuclear;2
VIT_06s0004g03790	1	NOX	AT3G45810	cytosol;8
VIT_06s0004g05050	1	Ent-kaurenoic acid oxidase 1	AT2G29090	cytosol;6|cytoskeleton;5
VIT_06s0004g05240	1	Ethylene receptor (ETR2)	AT3G23150	cytosol;5|endoplasmic reticulum;3|cytosol/nuclear;3|plasma membrane;2|vacuolar membrane;2
VIT_06s0004g06600	1	Unknown protein	AT2G40080	nuclear;9
VIT_06s0009g02590	1	Pectinesterase family	AT2G45220	chloroplast;6|nuclear;4|chloroplast/mitochondria;3|cytosol;3
VIT_06s0009g03040	1	Flavonoid 3',5'-hydroxylase	AT5G07990	cytosol;9.5
VIT_06s0009g03150	1	Calcium-dependent protein kinase 17 CPK17	AT5G12180	nuclear;8
VIT_07s0005g00720	1	Pectinesterase family	AT1G02810	nuclear;4|cytosol/nuclear;4|cytosol;4|endoplasmic reticulum;3
VIT_07s0005g00760	1	Polygalacturonase PGA4	AT1G02790	vacuolar membrane;5|Golgi apparatus;3|Golgi apparatus/plasma membrane;2|chloroplast;2
VIT_07s0005g01640	1	feronia receptor-like kinase	AT3G04690	vacuolar membrane;3|endoplasmic reticulum;3|endoplasmic reticulum/vacuolar membrane;3|cytosol/endoplasmic reticulum;2|endoplasmic reticulum/plasma membrane;2|Golgi apparatus;2|extracellular;2|chloroplast;2
VIT_07s0005g04050	1	Leucine Rich Repeat receptor-like kinase	AT4G08850	plasma membrane;11
VIT_07s0005g05890	1	FAD linked oxidase, N-terminal	AT5G56970	chloroplast;8
VIT_07s0005g05960	1	Cytokinin dehydrogenase 5 precursor	AT5G56970	vacuolar membrane;6
VIT_07s0005g06010	1	FAD linked oxidase, N-terminal	AT5G56970	vacuolar membrane;7
VIT_07s0031g02400	1	Amino acid permease	AT2G01170	plasma membrane;9
VIT_07s0095g00520	1	S-receptor kinase 1	AT4G21390	endoplasmic reticulum/plasma membrane;4|cytosol;4|plasma membrane;3.5|endoplasmic reticulum;3.5|chloroplast/mitochondria;1|extracellular;1|mitochondria;1|chloroplast;1
VIT_07s0104g00450	1	Unknown	0	nuclear;8.5
VIT_07s0129g00760	1	CYP81E1 Isoflavone 2'-hydroxylase	AT4G37370	chloroplast;11
VIT_07s0130g00440	1	No hit	0	chloroplast;4|nuclear;3|vacuolar membrane;2|extracellular;2|cytosol/nuclear;2
VIT_07s0141g00100	1	Myb domain protein 93	AT1G34670	nuclear;14
VIT_07s0141g00120	1	No hit	0	0
VIT_07s0141g01010	1	No hit	0	cytosol/nuclear;7|nuclear;5.5
VIT_07s0151g01070	1	Copalyl diphosphate synthase	AT4G02780	chloroplast;7
VIT_08s0007g00430	1	C2 domain containing protein	0	cytosol;11.5
VIT_08s0007g03730	1	Unknown	0	cytosol;10
VIT_08s0007g04830	1	Myb domain protein 27	AT3G53200	nuclear;13
VIT_08s0007g06610	1	Lectin protein kinase	AT5G06740	plasma membrane;8.5|Golgi apparatus/plasma membrane;6.5
VIT_08s0032g00710	1	CXE carboxylesterase	AT5G06570	cytosol;7.5|cytosol/endoplasmic reticulum;5
VIT_09s0002g01320	1	Germin-like protein	0	extracellular;8
VIT_09s0002g02960	1	Unknown protein	AT1G14520	cytosol;8.5|cytosol/nuclear;7.33333
VIT_09s0002g04720	1	Coatomer protein complex, subunit beta 2	AT1G52360	cytosol;6|nuclear;5
VIT_09s0018g02010	1	EXO70-G1 protein	AT4G31540	cytosol;7|nuclear;5
VIT_09s0054g00570	1	No hit	0	chloroplast;11
VIT_09s0054g00950	1	No hit	0	cytosol;8
VIT_09s0054g01070	1	Receptor-like protein kinase PRK1	AT3G20190	vacuolar membrane;7
VIT_09s0054g01080	1	Polygalacturonase QRT3	AT4G20050	extracellular;4|chloroplast;2|cytosol/nuclear;2|nuclear;2|cytosol;2|vacuolar membrane;1|cytoskeleton/nuclear;1|endoplasmic reticulum;1|mitochondria;1|endoplasmic reticulum/vacuolar membrane;1|mitochondria/plasma membrane;1|cytosol/peroxisome;1|plasma membrane;1|endoplasmic reticulum/plasma membrane;1
VIT_09s0054g01740	1	C2-HC type zinc finger protein C.e-MyT1	AT1G78990	cytosol;6
VIT_10s0003g00850	1	Zinc finger (C3HC4-type ring finger)	0	nuclear;4|extracellular;3|cytosol/nuclear;3|cytoskeleton/nuclear;2|nuclear/plasma membrane;2|chloroplast;2|cytosol;2
VIT_10s0003g02090	1	Lipase GDSL	AT4G18970	chloroplast;5.5|chloroplast/mitochondria;5.5|mitochondria;4.5
VIT_10s0003g02930	1	FLS2 (flagellin-sensitive 2)	AT5G46330	chloroplast;7
VIT_10s0003g03520	1	Beta-amyrin synthase	AT1G78955	nuclear;5|plasma membrane;4|Golgi apparatus/plasma membrane;2|cytoskeleton/plasma membrane;2|cytosol;2
VIT_10s0003g04460	1	ABC transporter C member 11	AT1G30410	plasma membrane;8
VIT_10s0003g05620	1	Carbohydrate oxidase	AT1G30700	chloroplast;7
VIT_10s0042g00600	1	Leucine Rich Repeat receptor-like kinase	AT4G08850	vacuolar membrane;5|extracellular;3|endoplasmic reticulum/vacuolar membrane;3|chloroplast;2
[truncated: 510 more rows]

[truncated: 1 more sheets: Embryo_AA]
