# Supplementary material for: The grapevine (Vitis vinifera L.) floral transcriptome in Pinot noir variety: identification of tissue-related gene networks and whorl-specific markers in pre- and post-anthesis phases
Source: Hortic Res. 2021 Sep 1;8:200. doi: 10.1038/s41438-021-00635-7 (PMC8408131; doi:10.1038/s41438-021-00635-7)
Supplement: Supplementary file 10 — Supplementary Table 6 [file 41438_2021_635_MOESM10_ESM.xlsx]

## Sheet: 10otpimumgenesX10Tissues
Supplementary Table 6: List of ten best ranking genes based on a score value (0-2) corresponding to the sum of the quantile normalized expression of a given gene and its tau expression factor.
							TPM
calyx_BA		tau	frac	qn	score		Calyx BA	Calyptra BA	Filament BA	Anther BA	Ovary BA	Stigma BA	Calyx AA	Ovary AA	Stigma AA	Embryo AA		Functional annotation	network	arabidopsis ID	psort
	VIT_13s0106g00350	0.988	0.988	6.019	1.407		66.031	1.962	0	0	0	0.568	0.272	0.106	0	0		Lipase GDSL	0	AT5G03610	cytosol;5|endoplasmic reticulum/plasma membrane;3.5|endoplasmic reticulum;3.5|cytosol/peroxisome;2.5|plasma membrane;2.5
	VIT_18s0001g03170	0.975	0.975	5.827	1.381		57.814	0.769	0.304	0.686	3.154	0.612	0.486	0	0	0		Nodulin MtN21 family	vv50122Porters_cat_7_to_17	AT4G08290	chloroplast;9
	VIT_05s0077g02280	0.878	0.878	6.888	1.358		117.689	4.873	0.688	0	0.238	0	27.231	1.004	0.356	0		Unknown protein	0	AT3G16660	extracellular;10
	VIT_18s0001g03160	0.951	0.951	5.724	1.349		54.021	0.728	1.125	0.952	3.72	0.694	1.621	0.045	0	0		Nodulin MtN21 family	vv50122Porters_cat_7_to_17	AT1G21890	chloroplast;6.5|plasma membrane;4|chloroplast/mitochondria;4
	VIT_12s0134g00020	1	1	4.281	1.298		19.916	0.443	0	0.051	0	0.147	0.866	0.083	0.489	0		Isoprene synthase	vv10900Terpenoid_biosynthesis	AT3G25830	chloroplast;7|mitochondria;4
	VIT_18s0041g01270	0.937	0.937	4.671	1.262		25.896	0.345	1.194	0.05	0.339	0	4.828	0.37	0	0		Amino acid permease 2	vv50123Porters_cat_18_to_29	AT5G09220	plasma membrane;6|endoplasmic reticulum;5
	VIT_18s0001g13720	1	1	3.753	1.261		13.71	0	0	0	0	0	0	0	0	0		BPC6/BBR/BPC6/BPC6	vv60009BBR	AT5G42520	plasma membrane;4|Golgi apparatus/plasma membrane;3|cytosol/plasma membrane;3|extracellular;3
	VIT_18s0001g10630	0.864	0.864	5.679	1.259		52.497	5.589	3.415	1.549	6.773	0	4.184	0.398	0	0.727		No hit	0	0	mitochondria;6|nuclear;6
	VIT_09s0002g09020	0.852	0.852	5.695	1.248		53.037	1.247	7.451	0.13	2.622	0	6.445	5.576	0.182	0		No hit	0	0	chloroplast;8
	VIT_14s0066g01960	0.978	0.978	3.806	1.243		14.186	0.3	0	0	0.073	0	1.051	0.187	0.329	0		Metalloendoproteinase 1 precursor	0	AT3G01360	extracellular;4|chloroplast;4|cytosol;2|vacuolar membrane;1|endoplasmic reticulum;1|mitochondria;1|endoplasmic reticulum/vacuolar membrane;1|cytosol/peroxisome;1|cytosol/plasma membrane;1|nuclear;1
calyptra_BA		tau	frac	qn	score		Calyx BA	Calyptra BA	Filament BA	Anther BA	Ovary BA	Stigma BA	Calyx AA	Ovary AA	Stigma AA	Embryo AA
	VIT_00s0194g00180	0.9	0.9	7.502	1.422		10.305	175.395	1.756	0.223	3.144	1.534	0	0	2.203	0		Unknown protein	0	AT5G55620	mitochondria;5|nuclear;4|cytoskeleton/nuclear;2|nuclear/plasma membrane;2|chloroplast;2|cytosol;2
	VIT_18s0001g01630	0.914	0.914	6.614	1.374		5.839	98.224	0	0.357	2.679	0	0.238	0	3.8	0		Calcium-binding protein CML	vv34626Plant-pathogen_interaction	AT1G21550	nuclear;7.5|chloroplast;5|cytosol/nuclear;4.5
	VIT_01s0127g00470	0.901	0.901	6.605	1.361		2.317	97.783	0.506	0.161	2.278	0	4.734	2.997	0.777	1.481		Galactinol synthase	vv10052Galactose_metabolism	AT1G60470	cytosol;9
	VIT_05s0062g01160	1	1	5.034	1.35		0.597	33.022	0	0.066	0.13	0.135	0.065	0.067	0.06	0.022		Pectinesterase family	vv40006Cell_wall	AT3G59010	mitochondria;5|mitochondria/plasma membrane;3|vacuolar membrane;3|chloroplast;3
	VIT_18s0001g14800	1	1	5.027	1.35		0.403	32.827	0	0	0	0	0.113	0	0.052	0.076		Lipase 3 (EXL3) family II extracellular	0	AT1G75900	cytosol;3|endoplasmic reticulum/plasma membrane;2.5|endoplasmic reticulum;2.5|Golgi apparatus;2|cytosol/nuclear;2|cytosol/peroxisome;1.5|plasma membrane;1.5
	VIT_19s0014g03710	1	1	5.001	1.348		0.359	32.251	0	0	0.478	0	0	0	0	0		Dynein light chain LC8-type	vv44810Regulation_of_actin_cytoskeleton	AT4G27360	nuclear;8
	VIT_18s0001g10330	0.972	0.972	5.121	1.329		0.929	35.211	0	0.108	0.987	0	1.52	1.203	0.114	0.349		Subtilisin protease	vv50101Channels_and_pores	AT5G67090	chloroplast;10
	VIT_01s0011g06470	0.972	0.972	5.12	1.328		3.624	35.196	0	0.044	0.099	0	0.331	0	0.074	0		Galacturonic acid reductase	vv40006Cell_wall	AT1G59950	cytosol;11
	VIT_06s0004g02060	0.889	0.889	6.242	1.324		12.411	76.979	3.501	0.441	2.45	0.377	0.787	0.078	0.141	0.127		Aldehyde dehydrogenase 3B1	vv10010Glycolysis vv10071Fatty_acid_metabolism vv10220Urea_cycle_and_metabolism_of_amino_groups vv10280Valine_leucine_and_isoleucine_degradation vv10340Histidine_metabolism vv10410Beta-alanine_metabolism vv10561Glycerolipid_metabolism vv10620Pyruvate_metabolism	AT4G36250	cytosol;10
	VIT_18s0001g08840	0.984	0.984	4.795	1.318		1.991	27.921	0	0	0.047	0.36	0.107	0	0.144	0.028		Serine carboxypeptidase S10	0	AT1G73300	vacuolar membrane;7
filament_BA		tau	frac	qn	score		Calyx BA	Calyptra BA	Filament BA	Anther BA	Ovary BA	Stigma BA	Calyx AA	Ovary AA	Stigma AA	Embryo AA
	VIT_15s0021g01510	1	1	4.908	1.342		0.522	0.078	31.706	0.135	0.139	0.215	0.228	0.129	0.435	0		Phospholipase A1	vv10564Glycerophospholipid_metabolism vv10592Alpha-linolenic_acid_metabolism	AT2G44810	chloroplast;13
	VIT_07s0141g01000	1	1	4.864	1.339		0	0	30.818	0	0	0	0	0	0	0		No hit	0	0	0
	VIT_14s0030g01920	1	1	4.796	1.334		0	0	29.379	0	0	0	0	0	0	0		No hit	0	0	0
	VIT_10s0116g01470	1	1	4.39	1.306		0	0	22.181	0	0	0	0	0	0	0		No hit	0	0	0
	VIT_13s0047g00360	0.864	0.864	6.202	1.296		0.22	0	77.734	0.162	25.088	0	2.19	0	0	6.764		6-hydroxyisobutyryl-coenzyme A hydrolase	vv10280Valine_leucine_and_isoleucine_degradation vv10410Beta-alanine_metabolism vv10640Propanoate_metabolism	AT5G65940	chloroplast;6|chloroplast/mitochondria;3.5|nuclear;3.5|cytosol/nuclear;3
	VIT_09s0054g01660	1	1	4.037	1.281		0	0	17.279	0	0	0	0	0	0	0		No hit	0	0	0
	VIT_19s0014g04350	1	1	3.9	1.272		0	0	15.755	0	0	0	0	0	0	0		No hit	0	0	0
	VIT_12s0134g00640	0.921	0.921	4.836	1.258		1.338	1.008	30.254	0.153	4.955	0.224	0.238	0.105	0.201	0.498		Anthocyanidin 3-O-glucoside-6''-O-malonyltransferase	vv10942Anthocyanin_biosynthesis	AT1G03495	cytoskeleton;5|cytoskeleton/nuclear;4|cytosol;4
	VIT_07s0031g01060	0.921	0.921	4.808	1.256		0	0	29.65	0	0	0	0	6.729	0	3.238		Unknown	0	0	mitochondria;6|chloroplast/mitochondria;4|cytosol;4
	VIT_02s0025g03810	0.978	0.978	3.799	1.242		1.739	0	14.736	0	0	0	0	0	0	0		Potassium channel AKT5	vv50101Channels_and_pores	0	nuclear;4|cytoskeleton/nuclear;2.5|nuclear/plasma membrane;2.5|cytosol;2.5|cytosol/endoplasmic reticulum;2|extracellular;2|chloroplast;2
anther_BA		tau	frac	qn	score		Calyx BA	Calyptra BA	Filament BA	Anther BA	Ovary BA	Stigma BA	Calyx AA	Ovary AA	Stigma AA	Embryo AA
	VIT_07s0141g00030	0.867	0.867	10.825	1.621		2.851	7.155	10.697	1726.55	1.651	0.386	3.202	0.131	0.867	0.029		fatty acid elongase	vv10061Fatty_acid_biosynthesis	AT2G26640	endoplasmic reticulum;3|extracellular;3|chloroplast;3|cytosol/endoplasmic reticulum;2|vacuolar membrane;2|chloroplast/mitochondria;2
	VIT_13s0067g00090	0.922	0.922	9.814	1.605		1.592	4.34	4.433	889.557	1.738	0.75	1.534	0.199	0.845	0		Pinene synthase	vv10902Monoterpenoid_biosynthesis	AT3G25810	cytosol;6|chloroplast;4
	VIT_13s0047g00500	0.911	0.911	9.79	1.593		1.362	4.218	6.719	879.194	1.103	0.704	1.395	0.177	0.109	0.384		3-hydroxyisobutyryl-CoA hydrolase	vv10280Valine_leucine_and_isoleucine_degradation vv10410Beta-alanine_metabolism vv10640Propanoate_metabolism	0	chloroplast;6
	VIT_01s0011g02390	0.956	0.956	9.122	1.591		0.961	2.351	1.748	543.353	1.174	0	0.427	0	0.304	0		Unknown	0	0	0
	VIT_07s0185g00050	0.911	0.911	9.73	1.588		2.065	3.541	3.861	852.516	1.205	2.073	1.622	0.3	0.353	0		Xyloglucan:xyloglucosyl transferase	vv40006Cell_wall	AT4G13090	extracellular;7
	VIT_18s0001g04710	0.933	0.933	9.323	1.582		1.548	3.851	4.278	628.189	0.738	0.448	1.462	0	0.341	0		(+)-delta-cadinene synthase	vv10900Terpenoid_biosynthesis	0	cytosol;7|cytoskeleton;4
	VIT_14s0128g00350	0.911	0.911	9.62	1.581		1.967	3.871	5.94	778.829	0.382	1.163	2.275	0	0.735	0		GPI-anchored protein-like protein II	0	AT1G54860	plasma membrane;5|vacuolar membrane;3|cytosol/plasma membrane;3|extracellular;3
	VIT_06s0004g03260	0.933	0.933	9.286	1.579		1.895	3.512	4.281	617.671	0.677	0.398	1.164	0.092	0.255	0		Cupin family protein	0	AT2G28490	nuclear;12
	VIT_12s0059g02390	0.856	0.856	10.321	1.575		3.883	6.087	9.947	1278.25	1.605	0.78	2.511	0.064	1.138	0		Legumin	0	AT2G28680	cytosol;6|peroxisome;4
	VIT_13s0067g00050	0.933	0.933	9.196	1.573		1.491	3.115	4.6	575.314	0.453	0.144	1.153	0.044	0.322	0		Myrcene synthase, chloroplastic	vv10902Monoterpenoid_biosynthesis	0	mitochondria;7|chloroplast;4
ovary_BA		tau	frac	qn	score		Calyx BA	Calyptra BA	Filament BA	Anther BA	Ovary BA	Stigma BA	Calyx AA	Ovary AA	Stigma AA	Embryo AA
	VIT_15s0046g03420	0.944	0.944	7.34	1.455		3.619	1.579	0	0.185	169.58	1.285	2.163	0.833	0.291	0.241		Unknown	0	0	cytosol;8
	VIT_18s0001g11110	0.988	0.988	6.503	1.441		0	0	0	0	94.387	0	0.618	0	0	2.243		Serine carboxypeptidase	0	AT3G63470	chloroplast;5|extracellular;4|cytosol;2
	VIT_18s0001g10320	1	1	5.811	1.405		0	0.021	0	0	58.732	0	0.014	0	0	0.062		Subtilase	0	AT3G14240	vacuolar membrane;5|chloroplast;4|mitochondria;2
	VIT_07s0104g01350	0.975	0.975	5.863	1.383		0.093	0.123	0.584	0	60.911	0	0.885	0.235	0.338	3.281		Integral membrane family protein UPF0497	0	AT4G15630	cytosol;10
	VIT_03s0038g02060	0.911	0.911	6.683	1.376		0.928	4.67	1.188	5.495	106.245	0	0.786	0.481	0.66	2.147		Dirigent protein pDIR7	0	AT2G21100	extracellular;7
	VIT_08s0040g03120	0.856	0.856	6.922	1.338		12.853	0.45	0	0.064	125.739	0.473	1.35	17.435	0.878	1.5		Pseudo-response regulator 7 (APRR7)	vv30007Cytokinin_signaling vv34710Circadian_rhythm vv60050PseudoARR-B	AT5G02810	nuclear;5|cytosol;4|cytosol/endoplasmic reticulum;2|cytosol/peroxisome;2|cytosol/plasma membrane;2|extracellular;2|cytoskeleton;2
	VIT_05s0077g00720	1	1	4.789	1.333		0	0	0	0.043	29.938	0.651	0.153	0	0	0.262		Peroxidase 40	vv10360Phenylalanine_metabolism vv10680Methane_metabolism	AT4G16270	chloroplast;9
	VIT_04s0023g02310	0.984	0.984	5.012	1.333		0.54	0.1	0.457	0.058	34.473	0	0.074	1.91	0.201	0.07		S-adenosyl-L-methionine:salicylic acid methyltransferase	vv10360Phenylalanine_metabolism	0	nuclear;8|cytosol;5
	VIT_08s0007g06650	0.914	0.914	5.727	1.313		0.174	0	0	0	55.617	0.248	3.442	0	0	15.503		Peroxidase	vv10360Phenylalanine_metabolism vv10680Methane_metabolism	AT5G06720	chloroplast;11
	VIT_18s0089g01040	0.901	0.901	5.915	1.313		0.071	0.094	0	22.203	63.311	1.266	0.279	0.038	0	0.293		Avr9 elicitor response	0	AT1G33430	cytosol;5|vacuolar membrane;3|mitochondria/plasma membrane;2|plasma membrane;2|mitochondria;2
stigma_BA		tau	frac	qn	score		Calyx BA	Calyptra BA	Filament BA	Anther BA	Ovary BA	Stigma BA	Calyx AA	Ovary AA	Stigma AA	Embryo AA
	VIT_18s0001g14760	0.889	0.889	9.855	1.575		1.306	2.528	2.67	0.357	10.143	1034.11	0.614	1.997	0.347	0		Lipase 3 (EXL3) family II extracellular	0	AT1G75900	extracellular;7
	VIT_13s0064g01750	1	1	7.961	1.554		0.44	0	0	0.058	0.387	276.586	0	0.599	0.123	0		Vicianin hydrolase	vv10460Cyanoamino_acid_metabolism	AT2G44480	chloroplast;6
	VIT_01s0010g02320	0.989	0.989	7.812	1.533		0.2	0.041	0.418	0.093	1.352	248.977	0.138	0.341	0.637	0		Vinorine synthase	vv10902Monoterpenoid_biosynthesis	0	plasma membrane;9
	VIT_18s0041g01800	1	1	7.041	1.49		0	0.036	0	0.072	0.249	140.656	0	0.201	0	0		Taxadiene 5-alpha-hydroxylase	vv10904Diterpenoid_biosynthesis	AT5G36110	chloroplast;4|chloroplast/mitochondria;2.5|nuclear;2.5|vacuolar membrane;2|cytoskeleton/nuclear;2|cytosol;2
	VIT_19s0014g02590	0.967	0.967	6.904	1.448		0.362	0.03	0.508	0.091	7.915	127.231	0	0.16	0	0.018		(-)-germacrene D synthase	vv10900Terpenoid_biosynthesis	AT5G23960	chloroplast;7|cytosol;6
	VIT_14s0006g02850	0.911	0.911	7.608	1.441		7.41	0.343	0.66	0.098	5.26	214.929	3.706	0.561	0.832	0.117		BEE1 (BR Enhanced expression 1)	vv60011BHLH	AT1G18400	nuclear;13
	VIT_08s0007g03100	0.9	0.9	7.413	1.416		8.18	4.185	1.255	0.155	4.013	185.483	0	0.293	0.072	0.054		Transposon protein, Mutator sub-class	0	AT3G52610	chloroplast;8
	VIT_15s0046g02220	0.951	0.951	6.525	1.405		0.063	0.038	0	0.208	11.822	94.58	0.031	0.117	0	0.061		ACC synthase	vv10640Propanoate_metabolism vv30008Ethylene_signaling	AT3G61510	cytosol;4.5|cytoskeleton;4|cytosol/nuclear;3.5|cytoskeleton/plasma membrane;2|chloroplast;2
	VIT_19s0014g02560	0.963	0.963	6.304	1.402		0.562	0	0	0.372	4.878	79.903	0	0	0	0		(-)-germacrene D synthase	vv10900Terpenoid_biosynthesis	AT5G23960	chloroplast;5|extracellular;3|cytosol;2
	VIT_13s0067g01730	0.933	0.933	6.714	1.4		1.097	0.142	0	1.318	0.176	110.683	1.526	1.845	3.577	0.342		Steroid 5alpha-reductase	vv10905Brassinosteroid_biosynthesis	AT5G16010	extracellular;4|chloroplast;4|nuclear;2|cytosol/nuclear;2|cytosol;2
Calyx_AA		tau	frac	qn	score		Calyx BA	Calyptra BA	Filament BA	Anther BA	Ovary BA	Stigma BA	Calyx AA	Ovary AA	Stigma AA	Embryo AA
	VIT_02s0154g00300	0.856	0.856	8.27	1.432		8.044	3.68	0	0	0.887	0	280.926	15.279	3.521	0.373		Small nuclear ribonucleoprotein Sm D3	0	AT1G12090	chloroplast;14
	VIT_04s0043g00300	0.988	0.988	6.241	1.422		0	0	1.008	0.08	0	0	72.697	0	0.261	0		Microtubule-associated protein	vv44810Regulation_of_actin_cytoskeleton	AT5G37478	nuclear;7|chloroplast;6
	VIT_11s0065g00630	1	1	6.021	1.419		0	0	0	0.027	0	0	63.836	0.061	0.142	0.027		CYP706A12	0	AT5G36110	chloroplast;6|cytosol;6
	VIT_08s0007g00600	1	1	5.923	1.412		0.161	0.029	0	0.021	0.091	0	59.875	0.028	0.029	0.035		Laccase-17 precursor	vv11000Single_reactions vv50109Incompletely_characterized_transport_systems	AT2G29130	chloroplast;8
	VIT_08s0040g01970	0.975	0.975	6.19	1.406		0.858	0.265	0.865	0.051	0.318	3.365	70.78	0.724	0	0.065		fasciclin arabinogalactan-protein (FLA11)	vv40006Cell_wall	AT5G03170	chloroplast;12
	VIT_06s0004g03050	0.911	0.911	7.11	1.406		2.672	1.02	3.431	0.179	2.248	0.757	129.174	3.166	0.138	0.628		fasciclin arabinogalactan-protein (FLA11)	vv40006Cell_wall	0	cytosol;6|cytosol/peroxisome;3|chloroplast;3
	VIT_08s0007g01910	0.963	0.963	6.16	1.392		1.943	0.537	2.09	0.056	0.497	0	69.501	1.498	0.091	0.291		Laccase	vv11000Single_reactions vv50109Incompletely_characterized_transport_systems	AT2G38080	chloroplast;6|vacuolar membrane;3
	VIT_00s0187g00050	0.9	0.9	7.037	1.39		4.574	0.427	0	9.137	1.054	0	123.034	0	0.446	0.343		No hit	0	0	cytosol;5|peroxisome;3|nuclear;3|cytoskeleton/nuclear;2|extracellular;2
	VIT_15s0048g02910	0.951	0.951	6.028	1.371		4.236	0.077	0	0	0.163	0	64.175	2.897	0.451	0.439		Unknown	0	0	cytosol;7|nuclear;5
	VIT_02s0025g00250	0.914	0.914	6.454	1.363		8.509	0.452	0	0	1.408	0	83.101	2.577	0.446	0		SP1L5 (SPIRAL1-like5)	vv44810Regulation_of_actin_cytoskeleton	AT4G23496	nuclear;10
Ovary_AA		tau	frac	qn	score		Calyx BA	Calyptra BA	Filament BA	Anther BA	Ovary BA	Stigma BA	Calyx AA	Ovary AA	Stigma AA	Embryo AA
	VIT_18s0164g00100	0.867	0.867	7.231	1.37		1.598	0.462	0.267	0.021	8.173	0.654	14.935	147.61	1.036	1.681		Laccase	vv11000Single_reactions vv50109Incompletely_characterized_transport_systems	AT5G09360	cytosol;11
	VIT_06s0080g00150	0.958	0.958	5.376	1.332		0.195	0.859	0	0.054	0.057	0.119	2.049	40.466	0.217	3.883		Subtilisin-like proteinase AIR3	0	AT2G04160	chloroplast;11
	VIT_08s0007g07720	0.984	0.984	4.641	1.307		0	0.469	0.187	0	0	0	0.688	24.523	1.909	0.846		CYP93A1 2-hydroxyisoflavanone synthase	vv10943Isoflavonoid_biosynthesis	AT5G06900	cytosol;10
	VIT_16s0022g00940	0.877	0.877	6.125	1.303		0.256	0	0	0	0.142	0	6.389	68.26	22.057	1.188		Pectinesterase PME3	vv40006Cell_wall	0	chloroplast;13
	VIT_10s0003g04240	0.889	0.889	5.607	1.279		0.873	0.411	4.3	0	0.33	1.513	2.421	47.979	5.524	1.083		Tyrosine decarboxylase	vv10350Tyrosine_metabolism vv10950Alkaloid_biosynthesis_I	AT2G20340	cytosol;10
	VIT_17s0000g07950	0.905	0.905	4.897	1.246		1.416	2.718	0.465	0.102	5.951	0	0.513	29.354	0.179	0.898		Unknown protein	0	AT1G60060	cytosol;7|nuclear;6
	VIT_00s0480g00100	0.873	0.873	4.885	1.213		3.856	4.552	0	0	0.324	0	0.771	29.057	5.738	0.212		Catechol oxidase (EC 1.10.3.1) precursor - grape	vv10350Tyrosine_metabolism vv50109Incompletely_characterized_transport_systems	0	chloroplast;13
	VIT_06s0004g06950	1	1	3.014	1.21		0.23	0.232	0	0	0.121	0	0.348	8.114	0.365	0		N-acetyltransferase hookless1 HLS1	vv30008Ethylene_signaling vv50004Auxin_transport vv60082GNAT	AT2G30090	cytosol;8.5
	VIT_15s0107g00130	1	1	3.011	1.21		0	0	0	0	0	0	0	8.094	0	0		Pyruvate kinase	vv10010Glycolysis vv10230Purine_metabolism vv10620Pyruvate_metabolism vv10710Carbon_fixation	0	cytosol;8
	VIT_05s0051g01060	0.972	0.972	3.388	1.208		0.579	0.943	0.356	0.284	0.214	0	0.519	10.47	0.674	2.04		No hit	0	0	mitochondria;7|mitochondria/plasma membrane;4|chloroplast;4
Stigma_AA		tau	frac	qn	score		Calyx BA	Calyptra BA	Filament BA	Anther BA	Ovary BA	Stigma BA	Calyx AA	Ovary AA	Stigma AA	Embryo AA
	VIT_16s0100g01100	0.967	0.967	8.359	1.549		0.045	0.602	3.639	0.818	0.202	0	1.38	0.19	314.117	0.212		Stilbene synthase	vv10940Phenylpropanoid_biosynthesis	AT5G13930	cytosol;9
	VIT_08s0040g00920	0.933	0.933	7.991	1.489		1.514	1.967	2.222	0.546	0.21	0	6.859	0.777	249.032	0.443		Glutathione S-transferase 25 GSTU7	vv10480Glutathione_metabolism	AT2G29420	cytosol;10.5
	VIT_12s0034g01930	0.856	0.856	8.75	1.465		28.051	1.166	2.822	1.315	0.494	0	3.65	0.482	406.271	0.408		Globulin-like protein	0	AT1G07750	cytosol;7
	VIT_05s0049g00600	0.867	0.867	8.573	1.464		3.379	3.176	5.169	0.859	0.399	0	10.791	1.488	367.596	0.506		No hit	0	0	extracellular;9
	VIT_05s0020g05040	0.878	0.878	8.356	1.46		22.564	0.887	0	3.43	0.96	0	7.405	0	313.848	0.67		Proteinase inhibitor 1 PPI3B2	0	0	cytosol;9
	VIT_00s0623g00010	0.956	0.956	7.223	1.459		0	1.578	0	0.576	0	0	5.471	0.651	148.301	0		No hit	0	0	extracellular;8|vacuolar membrane;5
	VIT_05s0020g05020	0.944	0.944	6.947	1.428		6.841	0	0	0.564	0	0	1.555	1.14	124.571	0		Inhibitor of trypsin and hageman factor (CMTI-V)	0	0	extracellular;6|cytosol;5
	VIT_06s0004g01030	0.933	0.933	6.945	1.417		2.184	3.711	2.434	0.765	0	0.838	1.189	0	124.541	0		Dirigent protein	0	AT3G13650	chloroplast;6|cytosol;4|chloroplast/mitochondria;3|extracellular;3
	VIT_12s0034g01890	0.9	0.9	7.385	1.414		25.01	0.621	1.168	0.807	0.447	0.228	1.643	0.043	161.965	0.239		Cupin region	0	AT1G07750	cytosol;9
	VIT_12s0034g01950	0.9	0.9	7.167	1.399		26.781	0.156	0.984	0.858	0.369	1.092	2.137	0.385	142.132	0.182		Legumin	0	AT1G07750	cytosol;9
Embryo_AA		tau	frac	qn	score		Calyx BA	Calyptra BA	Filament BA	Anther BA	Ovary BA	Stigma BA	Calyx AA	Ovary AA	Stigma AA	Embryo AA
	VIT_13s0019g01520	0.889	0.889	8.731	1.497		0	0	0	0	0	0	83.521	0.788	1.113	459.441		Protease inhibitor/seed storage/lipid transfer protein (LTP)	0	0	extracellular;7|vacuolar membrane;4
	VIT_19s0027g01810	0.889	0.889	7.627	1.42		0	0.149	0	0	0.31	0	64.927	1.04	0.598	208.647		Invertase/pectin methylesterase inhibitor	vv40006Cell_wall	AT3G12880	extracellular;12
	VIT_09s0054g00690	0.911	0.911	6.876	1.39		0	0.074	0.186	0.026	0	0	42.702	0	0.069	118.229		Vacuolar processing enzyme alpha	0	AT4G32940	extracellular;8
	VIT_04s0008g04440	0.926	0.926	6.363	1.369		0	0	0	0.373	0	0	17.026	0	0.582	83.239		No hit	0	0	extracellular;6|chloroplast;5
	VIT_14s0030g00340	0.889	0.889	6.796	1.362		0.03	0.231	0.153	1.219	0.51	0.172	34.879	1.542	0.759	111.744		Sugar transporter ERD6-like 8	vv50121Porters_cat_1_to_6	AT3G05150	plasma membrane;9.5
	VIT_10s0042g00080	0.901	0.901	6.377	1.345		0	0	1.452	0.032	0.394	0	27.341	0.055	0.162	84.124		Peroxidase 50	vv10360Phenylalanine_metabolism vv10680Methane_metabolism	AT4G37530	vacuolar membrane;4|extracellular;4|Golgi apparatus;2|cytosol/endoplasmic reticulum;1|endoplasmic reticulum;1|chloroplast;1|plasma membrane;1|endoplasmic reticulum/plasma membrane;1|cytosol/plasma membrane;1|cytosol;1
	VIT_05s0020g03520	0.914	0.914	6.151	1.342		0	0	0	0	1.273	0	18.281	0.737	0	72.959		Ovate family protein 12 OFP12	vv60086OFP	AT1G05420	mitochondria;7|nuclear;4
	VIT_02s0025g04950	0.867	0.867	6.821	1.342		0	0	0	0	9.639	0	36.085	0	0	113.523		No hit	0	0	chloroplast;11
	VIT_09s0002g05320	0.889	0.889	6.465	1.339		0	0	0	0.036	4.353	0	18.563	1.164	0.308	89.663		2-oxoglutarate-dependent dioxygenase	0	AT1G52790	cytosol;6|cytosol/endoplasmic reticulum;3|cytosol/plasma membrane;3|cytoskeleton;3
	VIT_05s0077g00880	0.856	0.856	6.917	1.338		2.246	2.915	1.218	0.244	0.735	0	44.631	1.272	0.173	120.797		Peroxidase	vv10360Phenylalanine_metabolism vv10680Methane_metabolism	AT3G17070	chloroplast;8
