# Supplementary material for: The grapevine (Vitis vinifera L.) floral transcriptome in Pinot noir variety: identification of tissue-related gene networks and whorl-specific markers in pre- and post-anthesis phases
Source: Hortic Res. 2021 Sep 1;8:200. doi: 10.1038/s41438-021-00635-7 (PMC8408131; doi:10.1038/s41438-021-00635-7)
Supplement: Supplementary file 11 — Supplementary Table 7 [file 41438_2021_635_MOESM11_ESM.xlsx]

## Sheet: 145 common genes
Supplementary Table 7. Genes in common between WGCNA, tau analysis and flower specific genes in the Corvina expression atlas (Fasoli et al., 2012)
Gene ID	tau	HSG tissue	WGCNA module	Corvina organ/Stage	Calyx BA	Calyptra BA	Filament BA	Anther BA	Ovary BA	Stigma BA	Calyx AA	Ovary AA	Stigma AA	Embryo AA	Function
VIT_17s0000g06130	0.905	calyptra BA	green	Petal	1.845	27.199	0	0.574	0.101	0	2.578	0	4.839	0.074	Glutathione S-transferase 9 GSTU9
VIT_12s0059g02390	0.856	Anther BA	blue	Stamen, Carpel, Petal, Pollen	3.883	6.087	9.947	1278.25	1.605	0.78	2.511	0.064	1.138	0	Legumin
VIT_11s0016g04170	0.878	Anther BA	blue	Stamen, Carpel, Petal, Pollen	2.505	5.006	6.723	923.869	1.202	1.149	2.09	0.201	0.281	0	Sulfate transporter 3.5
VIT_02s0025g02980	0.9	Anther BA	blue	Stamen, Carpel, Petal, Pollen	1.865	3.684	3.662	719.861	1.041	2.584	1.116	0.134	0.839	0	Soluble inorganic pyrophosphatase
VIT_16s0022g00420	0.933	Anther BA	blue	Stamen, Pollen	1.209	3.621	5.111	461.621	0.917	0.707	0.9	0.249	0.246	0	SRG1 (senescence-related gene 1) oxidoreductase
VIT_13s0067g00050	0.933	Anther BA	blue	Stamen, Carpel, Petal, Pollen	1.491	3.115	4.6	575.314	0.453	0.144	1.153	0.044	0.322	0	Myrcene synthase, chloroplastic
VIT_17s0000g04290	0.956	Anther BA	blue	Stamen, Pollen	1.799	2.628	1.265	449.057	0.659	0	0.593	0	0.589	0	Phosphoprotein NtEPc
VIT_00s0450g00010	0.967	Anther BA	blue	Stamen, Petal, Pollen	0.744	2.088	3.287	339.487	0.284	0.769	0.742	0.076	0.331	0	Ent-kaurene synthase
VIT_18s0001g03280	0.978	Anther BA	blue	Stamen, Pollen	0.704	1.659	1.764	110.972	0.995	0	0	0	0.171	0	V-type H+-transporting ATPase subunit G
VIT_01s0010g02490	0.978	Anther BA	blue	Stamen, Carpel, Petal, Pollen	0.512	1.632	2.165	259.412	0.537	0.179	0.616	0.067	0.311	0.061	Lysine histidine transporter 1
VIT_00s0623g00010	0.956	Stigma AA	brown	Pollen	0	1.578	0	0.576	0	0	5.471	0.651	148.301	0	No hit
VIT_01s0026g01330	0.967	Anther BA	blue	Stamen, Carpel, Petal, Pollen	1.353	1.512	1.313	259.192	0.488	0.901	0.646	0	0.271	0.071	Glutathione S-transferase 29 GSTU18
VIT_00s0375g00060	0.978	Anther BA	blue	Stamen, Petal, Pollen	0.263	1.495	1.289	140.47	0.164	0	0.687	0	0.14	0	Ent-kaurene synthase
VIT_04s0044g01660	0.986	Anther BA	blue	Stamen, Petal, Pollen	0.215	1.481	0.462	30.896	0	0.4	0.209	0	0.443	0.216	Unknown
VIT_13s0074g00320	0.956	Anther BA	blue	Stamen, Pollen	0.579	1.456	0	464.453	0	3.586	1.654	0.616	0	0.562	Ozone-responsive stress protein
VIT_15s0046g03040	0.922	Anther BA	blue	Stamen, Carpel, Petal, Pollen	0.368	1.318	10.515	129.024	0.182	1.278	0.451	0	1.144	0	Cofilin
VIT_05s0020g04810	0.867	Anther BA	blue	Stamen, Carpel, Petal, Pollen	0.79	1.265	3.054	299.839	0.251	0.752	4.352	0.382	27.47	0.193	Lipase GDSL 7
VIT_18s0001g03940	0.968	Anther BA	blue	Stamen, Pollen	1.417	1.228	0	21.721	0	0	0.972	0	0.822	0.984	No hit
VIT_15s0046g00970	1	Anther BA	blue	Stamen, Carpel, Petal, Pollen	0	0.937	0	99.068	0.947	0	0	0	0	0	Lipid transfer protein
VIT_09s0002g03890	0.967	Anther BA	blue	Stamen, Petal, Pollen	0.886	0.937	1.168	144.473	0.311	0	1.104	0.414	1.052	0.395	Plastocyanin domain-containing protein
VIT_08s0040g02890	0.926	Anther BA	blue	Stamen, Carpel, Petal, Pollen	0.301	0.931	0	80.211	0	0	1.738	0.072	11.614	0	Allergen V5/Tpx-1
VIT_19s0085g00280	0.978	Anther BA	blue	Stamen, Carpel, Petal, Pollen	0.341	0.853	0.893	148.8	0.061	0	0.544	0	3.358	0.018	SEC14 cytosolic factor
VIT_05s0020g01190	0.944	Anther BA	blue	Stamen, Carpel, Petal, Pollen	0.548	0.708	0.673	93.914	0.381	0	1.818	0.226	1.371	5.37	Universal stress protein (USP) family protein
VIT_01s0150g00340	0.978	Anther BA	blue	Stamen, Carpel, Petal, Pollen	0.168	0.699	0	219.114	0.398	0	0.832	0	2.682	0	Unknown
VIT_19s0014g05120	1	Anther BA	blue	Stamen, Carpel, Petal, Pollen	0.038	0.633	0.44	54.617	0.958	0.215	0.164	0	0	0.182	Constans-like 11
VIT_08s0056g01680	1	Anther BA	blue	Stamen, Pollen	0.492	0.559	0.526	152.274	0.772	0.592	0.11	0.117	0	0	Lipoxygenase, LH2
VIT_07s0031g01870	0.989	Anther BA	blue	Stamen, Petal, Pollen	0.269	0.548	1.015	142.244	0.636	0	0.741	0	0.259	0.595	Zinc finger (CCCH-type) family protein
VIT_04s0044g00460	0.975	Anther BA	blue	Stamen, Petal, Pollen	0.246	0.545	4.484	74.432	0.14	0	0.135	0	0.058	0	MTN21
VIT_00s1309g00010	0.9	Anther BA	blue	Stamen, Carpel, Petal, Pollen	0.368	0.522	2.309	187.967	0.039	0.435	3.718	0.29	22.004	0.07	Monocopper oxidase SKS11 (SKU5 Similar 11)
VIT_10s0092g00030	1	Anther BA	blue	Stamen, Petal, Pollen	0.07	0.501	0	61.825	0.164	0	0.256	0	0	0	Basic helix-loop-helix (bHLH) family
VIT_05s0020g03100	1	Anther BA	blue	Stamen, Petal, Pollen	0.156	0.475	0.144	57.981	0.205	0	0.077	0	0.249	0	Sugar transport protein 8 (STP8)
VIT_00s0179g00200	1	Anther BA	blue	Stamen, Pollen	0.501	0.46	0.974	78.874	0	0	0.15	0.203	0.209	0	Coated vesicle membrane protein
VIT_09s0018g01330	1	Anther BA	blue	Stamen, Carpel, Petal, Pollen	0.219	0.437	0	84.392	0	0.326	0.25	0	0.304	0	fasciclin arabinogalactan-protein (FLA14)
VIT_01s0011g02380	1	Anther BA	blue	Stamen	0	0.417	0	12.462	0	0	0	0	0.805	0	Unknown
VIT_01s0011g00800	1	Anther BA	blue	Stamen, Petal, Pollen	0.213	0.39	0.239	52.814	0.094	0	0.093	0.025	0.075	0.019	Beta-D-glucosidase
VIT_17s0000g08130	1	Anther BA	blue	Stamen, Carpel, Petal, Pollen	0	0.379	0	45.511	0	0	0.256	0	0	0	Nodulin MtN3
VIT_06s0004g03680	1	Anther BA	blue	Stamen, Carpel, Petal, Pollen	0.194	0.372	0.543	64.717	0.079	0	0.136	0.226	0.149	0.08	fringe-related protein
VIT_04s0023g01570	0.956	Anther BA	blue	Stamen, Carpel, Petal, Pollen	0.368	0.339	0.853	93.698	0.138	0.205	1.424	0.032	5.886	0.058	Proline extensin-like receptor kinase 1 (PERK1)
VIT_03s0038g02360	1	Anther BA	blue	Stamen, Carpel, Petal, Pollen	0.159	0.321	0.554	86.6	0.109	0.204	0.259	0	0.553	0.012	D-galactoside/L-rhamnose binding SUEL lectin
VIT_18s0001g03010	0.926	Anther BA	blue	Stamen, Carpel, Petal, Pollen	0.116	0.3	0.756	83.539	0	1.111	1.298	0.093	8.891	0	BZIP transcription factor
VIT_00s2422g00010	1	Anther BA	blue	Stamen, Petal, Pollen	0	0.293	0	27.656	0	0	0.097	0	0	0	Hexokinase-2
VIT_06s0009g01820	1	Anther BA	blue	Stamen, Carpel, Petal, Pollen	0.057	0.288	0.295	45.357	0.075	0.173	0.243	0	0.031	0	Invertase, neutral/alkaline
VIT_14s0006g02060	1	Anther BA	blue	Stamen	0	0.28	0	36.294	0	0	0	0	0.272	0	Unknown
VIT_04s0069g00830	1	Anther BA	blue	Stamen, Petal, Pollen	0.082	0.269	0.75	65.99	0.108	0.133	0.138	0	0.075	0	DTDP-D-glucose 4,6-dehydratase
VIT_13s0067g02200	1	Anther BA	blue	Stamen	0.328	0.263	0.495	89.642	0.303	0	0.264	0	0	0	CTV.22
VIT_04s0008g02660	1	Anther BA	blue	Stamen, Pollen	0.065	0.263	0	11.384	0.188	0.127	0.304	0.085	0.278	0.236	Calmodulin-binding protein
VIT_06s0061g01280	0.975	Anther BA	blue	Stamen, Carpel, Petal, Pollen	0.196	0.231	1.294	82.876	0	0.445	0.318	0	1.562	0	Protein serine/threonine kinase
VIT_09s0018g00900	1	Anther BA	blue	Stamen	0	0.227	0	3.332	0	0	0	0	0	0	ABC transporter g family pleiotropic drug resistance 12 PDR12
VIT_16s0050g01130	1	Anther BA	blue	Stamen, Petal, Pollen	0.094	0.214	0	16.664	0	0.28	0.036	0	0.156	0	Serine/threonine-protein kinase
VIT_19s0085g00180	1	Anther BA	blue	Stamen	0.341	0.2	0	54.255	0.394	0	0	0	0.362	0	SKP1-like 4 ASK4
VIT_17s0000g05490	1	Anther BA	blue	Stamen, Pollen	0.243	0.195	0.584	96.174	0.425	0.627	0.221	0.081	0.445	0.129	Lateral organ boundaries domain family protein (LBD27)
VIT_16s0022g00430	1	Anther BA	blue	Stamen, Petal, Pollen	0	0.187	0	15.865	0	0.208	0.032	0.039	0	0	SRG1 (senescence-related gene 1) oxidoreductase
VIT_08s0007g01060	1	Anther BA	blue	Stamen, Petal, Pollen	0.035	0.179	0.297	18.635	0	0.101	0.03	0	0	0	Delta 1-pyrroline-5-carboxylate synthetase (P5CS)
VIT_18s0117g00010	0.989	Anther BA	blue	Stamen, Pollen	0.286	0.175	1.764	145.173	0.6	0	0.253	0	0.171	0	V-type H+-transporting ATPase subunit G
VIT_07s0031g01140	0.984	Anther BA	blue	Stamen, Pollen	0	0.169	0.219	24.64	0.062	0	0.157	0	1.65	0	MADS-box agamous-like 66
VIT_00s0824g00010	1	Anther BA	blue	Stamen, Pollen	0.081	0.166	0.494	26.698	0	0	0.047	0.029	0.069	0	Hexokinase-like protein
VIT_13s0019g04970	1	Anther BA	blue	Stamen, Petal, Pollen	0.049	0.165	0.332	46.053	0.212	0	0.174	0	0.029	0	Nodulin
VIT_11s0016g04100	0.981	Anther BA	blue	Stamen, Petal, Pollen	0.042	0.152	1.97	15.74	0.122	0.059	0.107	0.134	0.118	0.115	Sec7 domain-containing protein
VIT_15s0048g02810	0.986	Anther BA	blue	Stamen, Pollen	0.099	0.151	1.021	33.632	0.031	0	0.04	0	0.258	0	Phototropic-responsive NPH3
VIT_14s0006g01540	1	Anther BA	blue	Stamen, Pollen	0.251	0.148	0	18.337	0	0	0.056	0	0	0.054	Aquaporin NIP4;1
VIT_14s0066g02500	1	Anther BA	blue	Stamen, Pollen	0.061	0.145	0.06	10.71	0.038	0.08	0.076	0.065	0.045	0.031	Ubiquitin thiolesterase
VIT_16s0022g00720	1	Anther BA	blue	Stamen, Pollen	0.135	0.142	0.363	42.196	0.047	0	0.283	0	0	0	Endo-1,4-beta-glucanase
VIT_17s0000g06620	1	Anther BA	blue	Stamen, Carpel, Petal, Pollen	0.165	0.129	0.427	41.471	0	0	0.113	0	0.764	0.02	Protein kinase pto
VIT_13s0064g00780	1	Anther BA	blue	Stamen, Pollen	0.048	0.121	0	28.532	0.068	0	0.088	0	0	0	Polygalacturonase GH28
VIT_08s0007g07260	1	Anther BA	blue	Stamen, Carpel, Petal, Pollen	0.099	0.117	0.31	28.119	0.094	0	0.163	0	0.458	0.024	Tubulin alpha
VIT_00s0878g00010	1	Anther BA	blue	Stamen, Petal	0.028	0.116	0.149	15.182	0.033	0	0.065	0	0	0	Subtilase
VIT_01s0011g03260	0.984	Anther BA	blue	Stamen, Carpel, Petal, Pollen	0.088	0.114	0	26.53	0	0	0.559	0	1.099	0	Fw2.2 ORFX
VIT_08s0007g00790	1	Anther BA	blue	Stamen	0.172	0.111	0	22.353	0	0.294	0.12	0	0.053	0	Cyclin-D7-1
VIT_06s0009g01400	1	Anther BA	blue	Stamen, Carpel, Petal, Pollen	0.055	0.111	0	14.749	0.063	0	0.114	0	0.219	0	Unknown protein
VIT_16s0039g01800	0.963	Anther BA	blue	Stamen, Petal, Pollen	0	0.105	0	58.591	0	0.888	0.806	0.086	5.186	0	Phosphate-induced protein 1
VIT_17s0000g00690	1	Anther BA	blue	Stamen, Pollen	0.222	0.105	0.203	43.568	0	0	0	0.043	0.156	0	Pyruvate dehydrogenase E1 beta subunit isoform 2
VIT_15s0046g03370	0.986	Anther BA	blue	Stamen, Pollen	0.499	0.105	0.512	42.294	0.581	0.888	0.665	0.173	2.152	0.94	LIM domain containing protein
VIT_03s0063g00510	1	Anther BA	blue	Stamen, Petal, Pollen	0	0.1	0.129	7.018	0.037	0.174	0.022	0.027	0.441	0.02	Leucine-rich repeat
VIT_08s0058g01200	1	Anther BA	blue	Stamen, Pollen	0.067	0.083	0	26.579	0.11	0	0.114	0	0	0.173	Alpha-expansin 2
VIT_03s0038g03700	1	Anther BA	blue	Stamen, Petal, Pollen	0	0.082	0	3.691	0	0	0.053	0	0.712	0.06	Zinc finger (C2H2 type) family
VIT_09s0002g00900	1	Anther BA	blue	Stamen, Petal, Pollen	0.019	0.073	0	3.476	0	0	0	0	0.117	0	Receptor-like protein kinase 3
VIT_05s0049g01140	1	Anther BA	blue	Stamen, Petal, Pollen	0.034	0.073	0.076	11.73	0.046	0	0.146	0.044	0.356	0.113	Chromosome condensation regulator protein
VIT_18s0001g10110	1	Anther BA	blue	Stamen, Pollen	0.061	0.068	0	11.578	0	0	0.023	0	0.172	0	Betanidin-5-O-glucosyltransferase
VIT_00s0250g00010	1	Anther BA	blue	Stamen, Pollen	0.033	0.067	0	8.006	0.035	0	0.023	0	0.032	0	Prolylcarboxypeptidase
VIT_09s0018g01230	1	Anther BA	blue	Stamen	0	0.063	0	15.168	0.068	0	0	0	0	0	Zinc finger (C3HC4-type ring finger)
VIT_05s0077g00970	1	Anther BA	blue	Stamen, Pollen	0.028	0.057	0.074	6.404	0.778	0.099	0	0	0.053	0.037	feronia receptor-like kinase
VIT_05s0020g02380	0.963	Stigma AA	brown	Stamen, Petal, Pollen	0	0.053	0.208	0	0	0	1.345	0	7.457	0	Galactinol synthase
VIT_04s0023g00450	1	Anther BA	blue	Stamen, Pollen	0.209	0.053	0	44.265	0	0	0.08	0	0.049	0	Auxin efflux carrier protein 8
VIT_05s0062g01390	1	Anther BA	blue	Stamen	0.051	0.05	0	8.441	0.058	0	0	0.086	0	0	F-box family protein
VIT_19s0014g03280	1	Anther BA	blue	Stamen, Pollen	0.066	0.05	0.105	16.966	0	0	0	0.032	0.025	0	ABC transporter G member 3
VIT_08s0007g04440	1	Anther BA	blue	Stamen, Pollen	0.04	0.049	0	3.826	0	0	0.034	0	0.149	0	Pelota (PEL1)
VIT_00s0304g00060	0.968	Anther BA	blue	Stamen, Carpel, Petal, Pollen	0.119	0.045	0.297	19.398	0.081	0.223	0.623	0.351	3.312	0.082	TTL1 (tetratricopetide-repeat thioredoxin-like 1)
VIT_04s0043g00350	0.981	Anther BA	blue	Stamen, Pollen	0.077	0.041	0.156	13.068	0	1.188	0.133	0.049	0.272	0.024	Lung seven transmembrane receptor 1
VIT_12s0057g00370	0.963	Stigma AA	brown	Stamen, Carpel, Petal, Pollen	0	0.037	0.619	0.041	0.046	0.55	3.434	0.298	22.705	0.056	Polygalacturonase PGA3
VIT_10s0003g05830	1	Anther BA	blue	Stamen, Petal, Pollen	0.061	0.032	0.283	9.962	0	0	0.045	0	0	0	Leucine Rich Repeat receptor-like kinase
VIT_12s0059g01330	1	Anther BA	blue	Stamen, Petal, Pollen	0.114	0.029	0.112	13.882	0.129	0.776	0.059	0.023	0.326	0	Clathrin assembly protein 5
VIT_11s0016g00310	0.972	Stigma AA	brown	Stamen, Carpel, Petal, Pollen	0	0.028	0.331	0.186	0.125	0	1.831	0.141	11.198	0.037	Pectinesterase family
VIT_12s0059g02100	1	Anther BA	blue	Stamen	0.111	0.026	0	5.921	0	0	0.079	0	0.423	0.017	Unknown protein
VIT_02s0025g04800	1	Stigma AA	brown	Stamen, Petal, Pollen	0	0.022	0	0	0	0	0.723	0.018	3.739	0	Hydrogenobyrinic acid a,c-diamide synthase
VIT_01s0026g01230	1	Anther BA	blue	Stamen, Pollen	0.041	0.022	0.094	15.033	0	0	0.079	0	0	0	Exo84 subunit/exocyst complex component
VIT_18s0001g10320	1	Ovary BA	plum1	Carpel	0	0.021	0	0	58.732	0	0.014	0	0	0.062	Subtilase
VIT_02s0025g04810	1	Ovary BA	plum1	Carpel	0	0	0	0.016	10.328	0	0.13	0	0.021	0.591	Subtilisin P69F protein
VIT_08s0007g04500	1	Calyx AA	magenta	Petal	0	0	0	0	0	0	7.814	0	0	0	No hit
VIT_00s0713g00010	0.975	Stigma AA	brown	Petal, Pollen	0	0	0	0.474	0.855	0	1.103	1.611	52.923	0	No hit
VIT_00s0699g00010	1	Stigma AA	brown	Pollen	0	0	0	0	0	0	0	0	13.439	0	No hit
VIT_16s0022g02300	1	Anther BA	blue	Stamen	0	0	0	3.531	0.075	0	0	0	0	0	CXE carboxylesterase CXE20
VIT_09s0002g07200	0.978	Anther BA	blue	Stamen	1.406	0	2.091	124.866	0	0	0.409	0	0	0	Glycosyl hydrolase family 28 protein
VIT_13s0067g02230	0.963	Stigma BA	sienna3	Stamen	0	0	0	0	0.59	21.436	0.445	0.455	0	3.663	No hit
VIT_00s1183g00010	1	Anther BA	blue	Stamen	0	0	0	3.77	0	0	0	0	0	0	Subtilase
VIT_14s0006g02050	1	Anther BA	blue	Stamen	0	0	0	33.334	0.374	0	0	0	0	0	Unknown
VIT_12s0028g02700	1	Anther BA	blue	Stamen	0	0	0.202	3.852	0.173	0	0.035	0	0	0	Isoflavone methyltransferase/ Orcinol O-methyltransferase 1 oomt1
VIT_19s0014g02700	1	Anther BA	blue	Stamen	0.082	0	0	4.457	0.361	0	0.07	0.268	0	0.272	Iron regulated transporter
VIT_17s0000g03000	1	Anther BA	blue	Stamen	0	0	0.475	10.16	0	0	0.049	0	0	0	MATE efflux family protein
VIT_03s0063g01440	1	Ovary BA	plum1	Stamen	0	0	0	0.07	6.023	0	0	0	0	0.06	Transcriptional factor B3
VIT_18s0001g04500	1	Anther BA	blue	Stamen	0	0	0	4.561	0	0	0	0	0	0	Enhanced EM level EEL
VIT_06s0004g02340	1	Anther BA	blue	Stamen	0	0	0	12.94	0.331	0	0	0	0.269	0	NAC domain containing protein 47
VIT_01s0127g00640	1	Ovary BA	plum1	Stamen	0.381	0	0	0	8.29	0	0	0	0.458	0	Basic helix-loop-helix (bHLH) family
VIT_13s0047g00360	0.864	Filament BA	black	Stamen, Carpel, Petal	0.22	0	77.734	0.162	25.088	0	2.19	0	0	6.764	6-hydroxyisobutyryl-coenzyme A hydrolase
VIT_02s0025g01060	0.968	Stigma AA	brown	Stamen, Carpel, Petal, Pollen	0	0	0.764	0.528	0.172	0	3.233	0.328	27.136	0.098	Phytocyanin
VIT_03s0063g02440	1	Stigma AA	brown	Stamen, Carpel, Petal, Pollen	0	0	0.165	0.343	0	0	0.655	0.172	5.915	0.026	Proline extensin-like receptor kinase 1 (PERK1)
VIT_08s0007g07040	1	Anther BA	blue	Stamen, Carpel, Petal, Pollen	0	0	0	18.56	0	0	0	0	0	0	No hit
VIT_12s0028g03460	0.963	Anther BA	blue	Stamen, Carpel, Petal, Pollen	0	0	0.971	15.635	0	0	0.569	0	4.632	0	RALFL4 (RALF-like 4)
VIT_11s0206g00140	1	Stigma AA	brown	Stamen, Carpel, Petal, Pollen	0.017	0	0	0.313	0	0	0.795	0.159	5.004	0.016	Glycerophosphodiester phosphodiesterase
VIT_10s0003g02090	1	Stigma AA	brown	Stamen, Carpel, Petal, Pollen	0	0	0	0.484	0	0.238	0.689	0.037	4.487	0.033	Lipase GDSL
VIT_16s0098g01590	0.972	Stigma AA	brown	Stamen, Carpel, Petal, Pollen	0	0	0	0.627	0	0	1.647	0	9.654	0	Calcium-binding protein
VIT_08s0056g00220	0.978	Anther BA	blue	Stamen, Carpel, Petal, Pollen	0.052	0	0.335	12.044	0	0	0.045	0	1.997	0	Serine/threonine protein phosphatase PP1
VIT_06s0009g03150	1	Stigma AA	brown	Stamen, Carpel, Petal, Pollen	0	0	0.162	0.178	0	0	0.831	0.031	4.155	0.024	Calcium-dependent protein kinase 17 CPK17
VIT_18s0072g01120	0.978	Stigma AA	brown	Stamen, Carpel, Petal, Pollen	0	0	0	0	0	0	1.768	0	13.422	0	GASA2 (GAST1 protein homolog 2)
VIT_11s0016g00510	0.944	Stigma BA	sienna3	Stamen, Carpel, Petal, Pollen	0.241	0	0	1.451	5.125	48.898	0.453	0.543	0.969	0.247	Pectinesterase PPME1
VIT_12s0057g00320	0.972	Stigma AA	brown	Stamen, Carpel, Petal, Pollen	0	0	0.234	0.268	0	0	1.847	0.151	9.507	0.034	Exopolygalacturonase
VIT_16s0013g00190	1	Anther BA	blue	Stamen, Carpel, Petal, Pollen	0.035	0	0	6.674	0.728	0	0	0.074	0	0	Pectinesterase PPME1
VIT_16s0050g00220	0.967	Anther BA	blue	Stamen, Carpel, Petal, Pollen	0	0	0.93	151.849	0.651	0	0.606	0.316	6.626	0	Cofilin
VIT_12s0055g00790	1	Stigma AA	brown	Stamen, Carpel, Petal, Pollen	0	0	0	0.626	0	0.28	0.662	0.023	5.432	0	Clathrin assembly protein 3
VIT_03s0038g02540	1	Anther BA	blue	Stamen, Petal	0	0	0	3.457	0.028	0	0	0	0	0	Aborted microspores AMS
VIT_14s0108g00620	1	Anther BA	blue	Stamen, Petal	0.096	0	0	16.155	0	0	0.193	0.155	0	0.227	Amino acid permease
VIT_09s0054g01070	1	Stigma AA	brown	Stamen, Petal, Pollen	0	0	0.103	0	0	0	0.721	0.071	6.931	0.02	Receptor-like protein kinase PRK1
VIT_16s0098g00130	1	Filament BA	black	Stamen, Petal, Pollen	0	0	3.274	0	0	0	0	0	0	0.712	No hit
VIT_16s0013g00530	0.986	Anther BA	blue	Stamen, Petal, Pollen	0	0	0	28.898	0	0	0.229	0	1.938	0	No hit
VIT_11s0149g00310	0.972	Stigma AA	brown	Stamen, Petal, Pollen	0.565	0	0	0	0.636	0	1.253	0	9.264	0	Unknown protein
VIT_03s0038g00510	1	Anther BA	blue	Stamen, Petal, Pollen	0	0	0.901	10.847	0	0	0.149	0	0.69	0	Unknown protein
VIT_05s0020g03580	0.963	Stigma AA	brown	Stamen, Petal, Pollen	0	0	0	0	0	0	1.013	0	5.111	0	Unknown protein
VIT_05s0077g01380	0.944	Stigma AA	brown	Stamen, Petal, Pollen	0	0	1.789	1.184	0	0	1.635	0.47	18.288	0	Unknown
VIT_00s0869g00010	1	Anther BA	blue	Stamen, Petal, Pollen	0	0	0	11.78	0	0	0	0	0	0	Unknown
VIT_15s0046g00680	1	Anther BA	blue	Stamen, Petal, Pollen	0	0	0.54	18.537	0	0	0	0	0	0	Wax synthase
VIT_04s0008g04130	0.986	Anther BA	blue	Stamen, Pollen	0	0	0	34.599	0	0	0	0	1.138	0	RD22 [Vitis vinifera]
VIT_18s0001g02910	0.889	Stigma AA	brown	Stamen, Pollen	0	0	0	1.095	0	0	6.68	2.418	89.781	5.902	No hit
VIT_00s1256g00010	1	Stigma AA	brown	Stamen, Pollen	0	0	0	0	0	0	0.755	0.915	40.924	0.542	No hit
VIT_08s0007g04650	1	Anther BA	blue	Stamen, Pollen	0	0	0	13.222	0	0	0.064	0	0	0.301	Thaumatin
VIT_14s0066g01260	1	Anther BA	blue	Stamen, Pollen	0	0	0	24.255	0	0	0	0	0	0	Lipase GDSL
VIT_06s0004g06270	1	Anther BA	blue	Stamen, Pollen	0.036	0	0.232	3.232	0.051	0	0	0	0.093	0.103	GDP-mannose transporter

## Sheet: Common genes divided by tissue
Supplementary Table 7. 145 common genes between WGCNA, tau analysis and flower specific genes in the Corvina expression atlas (Fasoli et al., 2012) divided by tissue.
calyx BA	calyptra BA	Filament BA	Anther BA	Ovary BA	Stigma BA	Calyx AA	Ovary AA	Stigma AA	Embryo
	VIT_17s0000g06130	VIT_13s0047g00360	VIT_12s0059g02390	VIT_18s0001g10320	VIT_13s0067g02230	VIT_08s0007g04500		VIT_00s0623g00010
		VIT_16s0098g00130	VIT_11s0016g04170	VIT_02s0025g04810	VIT_11s0016g00510			VIT_05s0020g02380
			VIT_02s0025g02980	VIT_03s0063g01440				VIT_12s0057g00370
			VIT_16s0022g00420	VIT_01s0127g00640				VIT_11s0016g00310
			VIT_13s0067g00050					VIT_02s0025g04800
			VIT_17s0000g04290					VIT_00s0713g00010
			VIT_00s0450g00010					VIT_00s0699g00010
			VIT_18s0001g03280					VIT_02s0025g01060
			VIT_01s0010g02490					VIT_03s0063g02440
			VIT_01s0026g01330					VIT_11s0206g00140
			VIT_00s0375g00060					VIT_10s0003g02090
			VIT_04s0044g01660					VIT_16s0098g01590
			VIT_13s0074g00320					VIT_06s0009g03150
			VIT_15s0046g03040					VIT_18s0072g01120
			VIT_05s0020g04810					VIT_12s0057g00320
			VIT_18s0001g03940					VIT_12s0055g00790
			VIT_15s0046g00970					VIT_09s0054g01070
			VIT_09s0002g03890					VIT_11s0149g00310
			VIT_08s0040g02890					VIT_05s0020g03580
			VIT_19s0085g00280					VIT_05s0077g01380
			VIT_05s0020g01190					VIT_18s0001g02910
			VIT_01s0150g00340					VIT_00s1256g00010
			VIT_19s0014g05120
			VIT_08s0056g01680
			VIT_07s0031g01870
			VIT_04s0044g00460
			VIT_00s1309g00010
			VIT_10s0092g00030
			VIT_05s0020g03100
			VIT_00s0179g00200
			VIT_09s0018g01330
			VIT_01s0011g02380
			VIT_01s0011g00800
			VIT_17s0000g08130
			VIT_06s0004g03680
			VIT_04s0023g01570
			VIT_03s0038g02360
			VIT_18s0001g03010
			VIT_00s2422g00010
			VIT_06s0009g01820
			VIT_14s0006g02060
			VIT_04s0069g00830
			VIT_13s0067g02200
			VIT_04s0008g02660
			VIT_06s0061g01280
			VIT_09s0018g00900
			VIT_16s0050g01130
			VIT_19s0085g00180
			VIT_17s0000g05490
			VIT_16s0022g00430
			VIT_08s0007g01060
			VIT_18s0117g00010
			VIT_07s0031g01140
			VIT_00s0824g00010
			VIT_13s0019g04970
			VIT_11s0016g04100
			VIT_15s0048g02810
			VIT_14s0006g01540
			VIT_14s0066g02500
			VIT_16s0022g00720
			VIT_17s0000g06620
			VIT_13s0064g00780
			VIT_08s0007g07260
			VIT_00s0878g00010
			VIT_01s0011g03260
			VIT_08s0007g00790
			VIT_06s0009g01400
			VIT_16s0039g01800
			VIT_17s0000g00690
			VIT_15s0046g03370
			VIT_03s0063g00510
			VIT_08s0058g01200
			VIT_03s0038g03700
			VIT_09s0002g00900
			VIT_05s0049g01140
			VIT_18s0001g10110
			VIT_00s0250g00010
			VIT_09s0018g01230
			VIT_05s0077g00970
			VIT_04s0023g00450
			VIT_05s0062g01390
			VIT_19s0014g03280
			VIT_08s0007g04440
			VIT_00s0304g00060
			VIT_04s0043g00350
			VIT_10s0003g05830
			VIT_12s0059g01330
			VIT_12s0059g02100
			VIT_01s0026g01230
			VIT_16s0022g02300
			VIT_09s0002g07200
			VIT_00s1183g00010
			VIT_14s0006g02050
			VIT_12s0028g02700
			VIT_19s0014g02700
			VIT_17s0000g03000
			VIT_18s0001g04500
			VIT_06s0004g02340
			VIT_08s0007g07040
			VIT_12s0028g03460
			VIT_08s0056g00220
			VIT_16s0013g00190
			VIT_16s0050g00220
			VIT_03s0038g02540
			VIT_14s0108g00620
			VIT_16s0013g00530
			VIT_03s0038g00510
			VIT_00s0869g00010
			VIT_15s0046g00680
			VIT_04s0008g04130
			VIT_08s0007g04650
			VIT_14s0066g01260
			VIT_06s0004g06270

## Sheet: 145 common genes in corvina atl
Supplementary Table 7. Expression of 145 common genes between WGCNA, tau analysis and flower specific genes in the Corvina expression atlas (Fasoli et al., 2012) in the Corvina expression atlas.
Gene ID	Berry_pericarp_I	Berry_pericarp_II	Berry_pericarp_III	Berry_pericarp_IV	Berry_pericarp_V	Berry_pericarp_phw_I	Berry_pericarp_phw_II	Berry_pericarp_phw_III	flesh_I	flesh_II	flesh_III	flesh_IV	flesh_phw_I	flesh_phw_II	flesh_phw_III	skin_I	skin_II	skin_III	skin_IV	skin_phw_I	skin_phw_II	skin_phw_III	seed_I	seed_II	seed_veraison	seed_ripening	inflorescence_I	inflorescence_II	inflorescence_III	flower	petal	anther	ovary	pollen	rachis_8-6	rachis_I	rachis_II	rachis_III	rachis_IV	tendril_I	tendril_II	tendril_III	bud_I	bud_II	bud_III	bud_IV	bud-shoot_I	leaf_I	leaf_II
VIT_17s0000g06130	67.5508	674.559	138.982	780.031	131.412	302.748	104.235	158.462	86.7386	146.868	147.227	178.775	97.4847	87.5057	47.1755	229.044	110.148	106.115	122.801	82.2481	58.2145	67.2918	129.213	104.843	64.7195	49.8884	160.981	104.098	160.199	190.751	176.372	85.238	93.0174	81.8617	79.2562	94.8009	70.6618	80.8639	83.9745	116.324	113.196	313.455	58.4785	264.18	55.9314	57.4031	436.286	213.84	142.436
VIT_12s0059g02390	94.8272	91.0092	75.4363	209.987	260.981	300.86	48.482	45.1436	47.6767	47.5975	51.3539	67.3287	84.2014	83.2851	41.7273	75.6439	66.6577	47.0367	101.471	66.0728	46.7235	44.4128	75.7426	92.9027	52.9116	62.4814	70.1539	132.633	7269.44	6612.35	1699.6	17495.4	508.183	9301.47	50.2745	42.8055	39.4482	42.5073	45.2407	67.7259	126.13	108.321	47.814	121.901	41.59	38.6209	85.8281	104.258	86.3237
VIT_11s0016g04170	56.0802	96.1296	84.2081	133.481	121.807	179.507	129.583	74.6967	58.2715	80.7658	84.0799	123.054	117.202	94.3711	93.8472	116.477	106.978	88.6404	178.246	229.819	84.9835	91.3219	82.1511	64.6311	104.389	111.55	67.6066	117.391	10962	10539.4	525.102	21628	233.69	4029.55	108.54	69.7849	59.9953	65.3957	53.3739	63.1786	66.4651	96.541	100.603	124.599	71.4158	83.4854	74.0815	96.6836	71.1343
VIT_02s0025g02980	73.2078	91.7334	83.0762	115.69	104.562	116.591	74.4716	95.9437	61.3731	70.009	60.1645	61.5383	67.1647	65.8525	81.0819	114.706	55.7643	52.9864	65.4319	64.2225	58.3571	78.2751	61.8312	47.5583	79.5616	85.5505	64.1095	93.4218	8624.9	9026.32	1888.47	18787.4	638.068	11007.7	78.2025	67.8844	62.6005	48.4606	57.2916	55.0444	88.9995	62.853	62.049	58.5842	61.0399	48.6884	115.157	88.3385	167.703
VIT_16s0022g00420	48.0763	53.1304	52.9997	55.1046	71.0017	63.7228	53.3733	51.7083	44.7175	51.3192	61.299	51.0687	45.3336	39.8351	37.887	56.634	45.1336	49.1786	58.6797	48.6557	49.274	40.1578	45.3356	41.1661	37.7182	37.2643	46.5322	47.8798	1861.73	1819.37	73.0639	4578.6	49.34	510.781	74.416	44.8809	54.288	39.415	38.504	47.3048	47.6433	43.4701	38.0966	69.68	39.6724	40.4474	50.5649	45.7013	50.0125
VIT_13s0067g00050	127.231	232.406	71.4047	26.1368	31.6556	30.9995	169.257	41.0699	36.376	44.2192	57.7689	50.0569	294.615	346.299	140.567	29.2643	40.5871	27.916	30.9843	674.223	51.4023	41.9252	57.4463	57.3397	34.4389	37.0574	38.1362	100.175	7324.04	11487.1	1505.33	14281.5	1297.68	7268.33	50.041	59.7739	31.439	39.9338	61.3968	45.1054	49.0735	31.163	52.6176	29.5435	45.2925	50.3235	32.033	38.2106	103.986
VIT_17s0000g04290	73.5225	83.9719	49.0788	81.585	80.8475	85.8227	67.1883	76.3519	55.8434	56.0572	57.7652	70.4296	87.0923	73.3766	82.0979	88.2241	62.6358	66.2876	109.307	160.241	64.3972	110.507	73.8706	77.2955	97.1917	72.6652	38.7846	76.9575	963.264	490.831	128.497	2382.61	61.0765	1353.46	52.3366	48.7861	49.8334	55.3873	46.9538	55.2959	68.5987	64.8042	55.9038	137.193	50.9834	58.0306	71.3761	58.6175	88.1979
VIT_00s0450g00010	81.0813	72.5124	53.6911	84.9634	62.8278	81.5761	69.9899	77.7683	67.607	75.444	53.5204	73.8931	74.0012	57.5792	44.1382	95.0422	96.2712	85.7727	85.569	123.293	66.591	61.4535	101.941	71.1135	55.3973	54.3347	56.4581	74.9295	8000.33	6487.8	154.049	12361.7	73.8165	1095.92	76.675	74.8025	57.3195	58.8089	74.7006	85.1931	76.9733	74.6913	54.2779	73.9677	54.7675	56.6456	586.838	69.7996	117.65
VIT_18s0001g03280	45.4455	101.632	53.01	109.34	105.68	141.51	85.6144	67.5406	65.5993	61.6902	56.8906	90.9026	91.818	71.0008	58.1529	85.5868	56.1476	54.5086	94.931	64.9162	83.4442	74.3314	63.8576	201.537	60.2536	82.2792	53.0085	59.5768	618.904	514.752	159.107	2006.31	79.76	1930.68	58.3816	70.8466	44.3959	55.4532	52.1567	76.2041	79.2087	60.6228	51.7849	150.104	55.8318	50.6329	124.836	59.5567	51.039
VIT_01s0010g02490	67.2613	115.194	81.2834	333.006	96.03	330.175	260.558	446.739	62.9674	59.3863	57.0348	88.7997	117.346	222.542	436.171	51.523	66.4686	59.6824	95.9717	103.588	222.466	397.2	215.288	180.126	159.473	137.138	83.5207	93.8775	1666.74	2192.86	468.235	10721.4	250.064	3753.03	60.1857	47.9987	73.9785	57.6963	65.8985	55.539	77.0716	150.457	57.8775	198.797	107.436	63.3969	127.496	215.931	180.993
VIT_00s0623g00010	61.9685	243.662	74.7213	38.4851	47.7942	45.7465	48.5101	45.2186	75.2745	63.5025	51.042	120.769	109.141	59.011	56.517	42.2274	41.6036	44.1312	49.3026	57.4105	56.2811	43.987	48.9803	53.4454	60.7845	67.2588	51.3168	43.6959	157.617	353.662	127.019	82.7418	69.6787	11364.5	46.376	44.3578	49.2253	49.3437	49.2931	51.0972	51.7987	49.3062	64.4608	50.708	69.6724	60.37	63.6451	43.843	49.0773
VIT_01s0026g01330	91.2291	253.951	114.896	224.167	242.15	481.832	150.089	88.5403	66.7101	59.8584	137.376	179.198	160.765	96.1789	76.0976	132.93	102.234	93.9694	181.028	147.969	142.663	114.842	110.852	74.3295	94.7642	124.367	72.765	133.978	1673	1412.84	494.439	8201.53	196.236	3202.06	107.935	82.0469	85.7194	76.1662	78.6209	112.85	137.384	172.469	91.0872	166.647	107.072	72.6319	392.103	88.3594	331.237
VIT_00s0375g00060	104.176	165.48	122.206	418.856	198.807	455.445	181.614	157.721	97.3419	153.545	138.722	230.693	130.084	95.4333	87.536	263.375	180.793	140.584	202.216	267.994	123.675	86.462	124.497	93.5795	85.6816	90.9251	90.8006	142.427	4967.12	2693.33	130.418	7245.25	97.492	637.59	75.9974	94.915	88.6139	76.3438	77.98	134.281	124.986	226.649	69.9737	209.137	57.1575	64.9068	273.09	107.247	205.481
VIT_04s0044g01660	76.3205	104.831	78.5244	189.282	111.667	107.395	113.458	105.664	69.0777	46.7826	76.0465	105.048	110.744	79.4621	72.9107	63.6801	63.0347	53.869	133.585	154.547	82.7373	88.2881	69.7179	115.742	85.6917	147.655	210.996	103.45	1247.82	1381.28	196.47	4292.41	95.6852	5257.89	68.433	60.6946	54.3207	51.9627	44.8057	66.3092	80.2998	103.667	81.8474	155.465	36.5579	55.8196	108.475	151.744	121.724
VIT_13s0074g00320	51.9477	54.8137	60.5462	46.5516	45.1456	52.162	44.2966	34.3416	34.906	41.7726	38.8285	43.4715	39.1428	40.8902	45.847	38.1978	42.8516	43.986	43.5775	42.4519	51.6704	41.6354	60.3176	67.073	37.1468	43.7686	54.742	59.9751	655.346	690.057	147.897	2494.17	76.3967	2925.27	44.3703	38.1795	44.0736	38.8403	36.6909	52.8948	49.1047	43.1448	62.2091	52.8723	36.8337	103.656	109.784	47.0953	49.9923
VIT_15s0046g03040	122.198	163.75	123.575	335.16	272.065	336.636	132.229	96.141	106.267	98.5059	110.356	208.78	127.533	124.15	85.7989	107.569	75.5143	72.628	205.388	101.499	87.8889	79.6106	121.956	96.4241	88.6392	80.3008	111.037	149.537	3367.73	4442.21	489.722	8204.08	222.382	18017.8	63.6376	61.351	66.8509	77.4671	78.583	128.38	156.516	162.373	68.7562	264.214	59.733	91.8853	325.378	352.649	157.237
VIT_05s0020g04810	39.3962	132.662	86.1921	76.2008	96.6527	142.495	168.387	139.216	57.8511	63.1874	69.0468	124.412	157.757	120.104	176.685	73.1988	65.8954	77.1181	92.7175	158.474	174.038	183.857	75.7051	103.927	100.207	134.949	89.6818	305.746	17603.2	24433.9	3725.96	28206.3	1371.23	38043.2	114.199	59.3519	61.4088	61.3395	82.552	48.9369	53.4766	104.92	95.1966	81.0452	81.9924	69.7096	84.6921	117.065	68.4993
VIT_18s0001g03940	77.3017	96.2837	78.7054	73.5417	125.849	211.593	203.378	401.735	69.8109	89.7298	182.516	203.357	138.556	157.498	330.314	110.174	71.5982	110.199	148.398	173.11	257.997	395.299	64.3566	72.5548	75.275	110.925	53.0873	63.7939	287.571	271.755	108.172	921.262	91.2424	4368.91	64.0921	55.1704	143.08	100.271	88.7206	100.658	102.392	65.1376	55.4853	125.928	103.488	60.6032	61.5214	53.2162	56.1317
VIT_15s0046g00970	101.773	143.129	85.6355	316.207	147.422	277.588	158.005	113.791	83.2181	95.7483	85.2065	140.597	158.316	101.231	149.979	238.026	171.718	111.768	194.641	240.358	73.0439	159.218	111.433	72.1718	140.785	102.179	104.005	24048.1	162.993	385.221	2682.11	27563.9	531.019	496.881	76.4839	49.6372	81.5402	78.9561	67.7408	84.1608	78.7405	270.84	84.7563	199.105	63.934	71.203	155.558	135.882	118.89
VIT_09s0002g03890	113.228	126.977	110.215	84.2529	205.587	269.042	180.619	120.107	72.1837	111.564	117.755	144.478	170.921	132.18	116.983	78.4543	121.931	165.402	185.008	202.19	193.565	156.839	82.3308	133.839	112.608	111.978	63.9776	81.2369	1686.71	1201.86	197.055	3078.99	123.82	5907.09	84.4199	72.3006	103.217	93.5102	99.6395	84.7274	78.8944	62.9919	61.276	158.422	89.8905	81.7646	135.916	96.4558	99.0689
VIT_08s0040g02890	111.633	473.994	282.132	488.593	1175.97	1427.58	490.119	385.705	204.916	153.797	150.369	443.765	189.314	167.841	308.559	379.017	239.914	119.343	771.808	879.742	221.441	233.918	117.675	96.1701	163.634	184.614	90.7787	157.922	7212.17	8469.85	694.337	9275.14	284.913	26900.7	156.526	86.1687	98.887	87.8852	97.9088	92.0621	121.196	180.591	64.2658	1004.39	130.175	68.7985	71.2683	171.6	128.811
VIT_19s0085g00280	74.6876	112.366	58.8009	82.6706	67.0602	56.0563	53.5726	49.7461	44.6124	52.7648	64.0818	71.2363	61.5667	51.1617	54.6516	63.2918	54.848	45.4914	45.9255	48.7771	56.2496	62.4193	58.1352	61.9017	46.5035	57.9845	52.523	103.047	7686.04	7057.25	919.746	16105.5	358.593	19839	45.2326	41.1343	39.3401	38.8824	41.9007	42.5992	59.182	56.2655	40.5065	56.0505	47.4899	49.4588	74.8301	196.043	188.66
VIT_05s0020g01190	70.1933	168.948	107.401	137.918	219.618	283.713	149.575	64.9907	74.4799	54.7259	56.973	140.902	76.634	86.9962	50.6258	127.604	83.1723	57.2923	153.219	134.252	73.2274	64.6109	158.246	70.5413	49.4694	49.1084	90.0415	86.0323	2163.85	3098.1	230.059	4298.82	155.911	14530.5	53.8758	52.6041	46.4905	48.5372	55.9187	231.79	140.983	72.9923	61.6171	235.165	67.3308	114.521	244.438	79.9191	99.4171
VIT_01s0150g00340	161.708	188.668	181.028	139.401	240.814	525.776	148.355	122.133	98.1572	121.64	119.663	165.486	114.798	124.993	80.5104	161.827	131.825	127.841	170.853	174.279	114.078	99.0131	117.938	105.577	85.46	77.0698	73.866	108.787	9479.65	11680.2	541.727	16103.8	244.376	22480.9	103.364	70.882	83.6988	70.8413	69.3298	113.079	106.679	89.527	64.5652	297.83	85.318	56.2702	311.125	107.156	149.62
VIT_19s0014g05120	65.3698	107.674	57.5751	78.6115	119.694	134.524	220.443	255.291	58.3335	90.6743	77.4004	135.323	319.371	266.641	541.685	97.9533	85.8507	68.6057	97.495	197.992	79.8435	129.099	125.72	186.713	62.3528	52.2569	49.5674	60.9085	2344.32	2892.56	347.919	4865.61	613.277	1176.41	60.0714	42.9251	52.5719	40.7898	74.2135	65.2948	70.8923	56.3145	42.0222	99.4399	34.2677	34.9503	161.586	71.3855	115.548
VIT_08s0056g01680	118.447	279.575	181.574	349.276	634.757	636.074	534.824	244.237	127.37	98.9311	121.223	292.653	299.047	258.409	255.241	257.246	175.204	102.31	722.736	573.923	227.654	196.597	119.829	140.58	213.611	165.956	69.3108	143.686	652.229	351.494	139.48	2332.11	114.702	2287.17	121.757	71.2028	103.909	90.1164	81.8076	119.759	137.358	121.359	91.9729	539.871	92.5765	81.6777	122.947	125.619	110.081
VIT_07s0031g01870	84.7645	133.689	115.856	150.55	138.87	167.048	179.93	121.793	85.3058	132.061	140.648	145.94	109.992	95.8066	106.102	98.7423	129.382	117.212	120.165	399.448	166.341	101.929	95.7784	139.161	83.6041	78.0074	192.81	92.7465	584.624	540.619	209.066	2890.11	130.655	4050.9	93.3143	89.9314	88.4196	72.6138	65.8379	111.902	110.074	102.925	72.1912	109.171	77.0492	114.037	124.809	89.0471	98.7387
VIT_04s0044g00460	52.4699	97.4189	57.644	44.2216	70.6673	60.1665	97.9739	220.605	53.5541	47.9748	50.5639	54.6103	69.5867	65.0329	92.834	44.8541	43.1822	42.4438	48.0654	80.9089	177.059	344.191	45.7956	112.708	65.6678	108.623	50.2955	219.027	1008.74	1018.98	326.96	4277.25	126.217	1184.23	54.7798	52.585	39.8165	41.3115	41.4119	46.6453	52.1661	37.8421	43.3197	66.9903	47.8932	51.953	47.9482	55.4683	70.0594
VIT_00s1309g00010	66.6953	258.661	88.6409	104.209	72.5488	74.4368	137.678	74.3502	77.6162	139.382	87.9396	197.522	135.664	155.058	129.039	97.5385	134.837	118.066	95.6597	104.621	93.0178	107.419	139.977	79.495	71.2463	89.9898	79.1807	236.729	16366.9	20121.1	5095.1	28296.5	1916.39	30003.3	73.8377	69.4423	80.7555	94.9785	98.6629	97.4584	82.1916	110.445	67.4424	98.6591	91.1064	59.449	180.534	115.234	126.847
VIT_10s0092g00030	59.1691	291.7	145.861	180.634	183.609	294.223	144.126	88.4105	95.9959	100.129	78.2605	183.087	166.636	131.894	87.3195	128.276	118.768	85.1769	164.651	153.54	62.5004	90.8903	74.2432	63.2155	122.293	113.811	98.0212	77.0181	1271.96	1030	228.729	3818.15	111.75	3909.57	77.1426	71.7734	67.4729	80.311	75.2372	99.3213	82.7885	92.3988	75.6033	180.202	75.8356	67.3364	262.092	106.99	101.756
VIT_05s0020g03100	37.2124	506.502	96.4639	77.6946	62.3744	108.916	87.944	147.166	75.1592	62.7254	66.202	135.821	105.405	132.672	158.12	74.1465	78.6057	57.4598	59.1593	103.88	77.9035	156.599	60.7599	36.6077	66.2273	109.679	62.942	239.253	1075.17	721.725	365.941	6071.65	136.61	4688.59	53.5304	44.1342	55.5277	57.7105	55.3819	58.5623	52.2721	62.6458	63.5205	60.6344	57.8098	63.7204	82.8379	67.6923	70.0729
VIT_00s0179g00200	73.9946	167.236	129.694	106.329	492.798	481.07	179.318	86.5214	70.2917	103.908	93.0207	96.5613	143.813	102.384	87.2123	146.703	95.3939	85.6372	201.479	362.978	128.329	106.716	78.1688	64.9483	67.4667	66.1573	80.9592	126.426	835.744	811.893	120.139	2134.65	72.8406	2385.36	87.9715	80.474	42.8739	61.0035	58.1247	96.1666	85.5659	64.9815	56.9905	145.751	54.7511	54.7975	93.778	149.887	127.316
VIT_09s0018g01330	73.003	365.305	122.522	242.667	243.056	201.639	134.603	109.139	93.3033	96.8324	90.6282	301.004	201.543	168.684	93.6085	143.438	133.444	127.801	212.6	373.19	83.2647	158.438	72.1653	71.6723	162.41	183.496	72.8824	153.652	13865.6	12357.3	1632.51	22535.5	576.009	13117.8	99.5651	49.4939	73.0905	91.0614	70.2736	63.0415	65.1277	143.845	97.6527	109.162	67.7361	91.4988	145.565	136.672	108.59
VIT_01s0011g02380	96.1044	240.578	81.4576	114.602	102.019	78.4505	88.2123	105.232	57.4976	44.0145	52.0473	98.1165	90.0274	52.9716	47.0784	58.9505	83.9447	60.943	82.815	80.4878	65.2417	188.318	62.5563	79.5975	73.5354	70.9593	61.4123	100.733	214.085	177.317	78.1709	355.224	60.1292	82.7394	55.0324	51.2787	48.8835	152.274	103.445	107.718	78.1455	84.9829	65.9615	58.5722	38.6211	46.988	195.179	51.6626	84.3
VIT_01s0011g00800	50.5968	125.527	64.4023	108.546	180.788	318.127	128.435	82.8193	81.6032	78.3935	71.2962	127.964	129.793	60.1204	72.427	130.999	74.4614	60.1077	133.233	224.52	55.973	76.2298	78.6993	60.4236	106.634	151.113	69.5817	519.672	663.011	454.007	181.98	5033.13	97.4581	6238.26	60.7196	52.1789	57.0448	54.3859	59.3766	54.5164	56.5363	86.5548	70.3005	218.702	64.0764	69.8015	152.127	91.1116	87.2655
VIT_17s0000g08130	96.344	94.7019	105.877	538.656	149.379	475.513	75.8626	66.7809	61.7	79.6048	63.0455	82.515	71.9834	66.6401	68.9841	84.838	65.4221	60.2262	87.647	104.466	79.575	68.6613	88.1761	67.3348	80.1175	78.1474	207.605	3781	2645.26	5903.01	2163.94	11131.6	766.791	10025.6	64.0224	59.5039	63.2364	58.5818	49.2494	63.1972	88.7931	207.355	50.2152	131.413	54.5595	47.9768	111.915	103.341	118.369
VIT_06s0004g03680	69.2301	172.795	99.0202	129.524	177.9	239.869	117.858	110.782	98.7257	84.24	75.0984	256.568	187.034	124.05	98.5773	103.807	74.7807	63.6622	134.679	166.471	119.836	92.8111	91.5362	119.5	79.3734	69.4634	65.2105	90.9759	2658.81	1519.34	488.41	10780.3	179.888	2357.5	185.5	83.9506	72.2625	67.0663	70.876	96.4126	106.362	94.6211	67.5466	162.255	68.8893	66.9815	206.992	66.3961	126.468
VIT_04s0023g01570	56.7645	206.102	105.65	320.023	289.962	719.245	145.64	95.645	93.999	110.297	70.7691	220.159	127.51	103.8	83.1794	166.611	112.437	90.3446	245.071	152.359	98.6402	102.032	101.966	89.4883	65.5141	83.6318	79.7733	207.441	14567.8	13916.9	1957.72	24420	800.434	38302.8	117.527	58.8454	87.903	56.9004	70.6644	95.14	90.579	117.78	64.6409	246.767	78.806	53.1346	142.226	119.904	81.3446
VIT_03s0038g02360	52.464	107.64	63.6348	86.874	93.9318	161.412	67.591	81.1186	63.2466	79.008	70.9816	81.627	83.9695	66.1698	83.1488	87.8454	68.5415	56.1572	93.9927	91.5805	59.3987	67.7455	49.8655	45.307	50.0762	47.9539	57.2104	70.0314	13087	14906.6	1796.39	28599	637.97	19698.7	62.3524	48.4091	40.7221	45.4732	42.2311	46.4484	44.7906	61.2766	50.3036	75.2886	44.4189	42.9502	81.9628	64.5226	58.1454
VIT_18s0001g03010	74.754	131.44	104.216	131.175	140.141	269.131	96.4962	67.355	65.4406	43.7144	68.2471	141.88	100.832	78.0032	60.0828	57.6733	48.5829	40.9628	97.5162	86.6851	54.8366	45.0358	84.5718	74.4668	63.1312	54.9137	62.0505	131.493	6747.37	8360.6	854.431	10158.3	303.425	25747	84.0098	61.5071	51.0125	50.1122	55.0126	87.2645	83.141	75.4917	51.9415	85.2474	50.5875	47.8285	397.973	87.205	148.73
VIT_00s2422g00010	74.2059	136.449	87.4314	95.4808	120.7	80.6188	88.7274	60.5721	115.74	69.608	119.531	98.9275	76.927	70.6075	52.3264	78.3269	63.2545	75.7946	76.3172	68.6889	56.347	48.7899	78.4611	49.6185	63.2467	52.9629	59.0022	67.2713	850.542	608.55	162.561	3580.09	72.6738	3077.12	59.5087	69.4039	51.1273	46.0635	51.6946	77.9238	110.791	66.1943	56.1456	76.6682	60.8695	60.639	115.763	65.0748	83.6379
VIT_06s0009g01820	55.8105	346.279	131.414	333.205	290.458	337.982	242.73	177.54	151.671	138.646	165.338	342.839	370.186	126.686	107.164	211.047	178.299	145.361	388.45	395.313	149.891	134.366	106.232	131.558	180.408	214.186	119.215	114.698	2025.49	1979.47	368.806	9240.56	174.999	9266.97	117.871	70.8535	97.6698	117.267	92.1792	103.378	104.192	155.703	106.649	382.247	82.3091	68.9914	467.289	173.71	182.368
VIT_14s0006g02060	72.9858	314.742	91.071	86.2672	63.4749	86.9134	50.3871	40.0411	68.0423	51.402	58.2318	79.5771	71.8692	58.5879	49.8509	51.1402	48.5212	50.8503	52.7676	108.365	55.7689	47.5589	54.3262	61.3559	44.4385	47.3073	81.0252	54.9626	200.24	134.909	110.42	1176.31	59.4462	128.219	53.8776	54.0579	51.2429	46.4791	46.2407	58.4624	65.191	76.0331	46.2193	56.1036	52.0806	46.0101	197.16	93.1366	128.727
VIT_04s0069g00830	89.2022	142.759	59.8263	67.3808	73.8901	73.4149	82.9755	209.223	73.8816	53.1245	60.9739	96.9933	177.76	149.225	230.653	95.36	75.1018	50.3286	111.703	185.416	83.1754	175.377	66.8068	77.1434	86.859	101.512	296.09	100.136	2924.69	1919.33	304.127	8556.98	145.868	8184.41	53.3375	42.5199	45.3561	63.9588	57.0809	82.1765	72.1053	62.4014	63.7649	112.013	52.62	62.81	172.802	62.6535	62.4477
VIT_13s0067g02200	54.2685	56.4558	37.8764	49.4304	44.7219	98.8914	54.7392	44.4124	45.5531	44.5189	51.25	42.2339	43.4295	91.9808	47.6179	44.9338	39.3548	47.9554	47.4046	76.5094	66.4566	48.152	45.5471	49.0162	143.136	220.504	40.2915	46.6325	60.7927	52.6199	55.7899	483.892	43.5172	170.268	38.9663	42.7625	49.8779	43.4139	41.7813	44.6027	42.3601	44.8421	41.6748	55.6964	46.6754	37.4354	56.9841	45.8435	68.4458
VIT_04s0008g02660	51.0464	172.163	78.2385	465.311	186.231	345.273	283.945	249.029	49.7802	81.8572	190.053	117.318	350.078	425.777	277.086	82.7558	57.3718	105.794	74.1145	146.053	224.187	194.684	68.1698	119.056	68.3343	132.177	90.514	65.0289	1299.87	1716.22	153.495	3546.64	94.3	12371.2	81.427	56.1171	47.3203	56.8003	68.1091	66.5084	73.3502	176.006	58.0703	107.821	54.9984	81.3915	157.155	108.397	60.9367
VIT_06s0061g01280	118.942	444.959	208.031	459.153	823.016	749.687	237.743	131.476	135.954	132.143	130.976	232.219	284.98	251.739	140.745	213.671	137.834	168.794	432.924	447.654	158.536	136.842	105.116	117.275	120.732	105.197	104.704	263.573	8243.88	7715.69	690.691	11916.4	298.064	15026	110.407	88.1059	116.086	92.8378	81.4003	96.2341	130.499	217.954	94.2212	530.948	96.8018	99.1377	281.239	139.769	261.773
VIT_09s0018g00900	89.1232	250.116	141.013	55.8339	58.6661	60.662	77.7854	116.307	99.1827	72.3962	74.0224	102.418	291.079	198.994	133.186	49.3726	58.7371	67.8205	80.6806	79.1658	68.3236	56.2238	54.7015	39.8796	61.7029	87.8061	43.3233	39.2696	586.662	282.349	118.511	2263.6	130.437	222.312	64.8396	50.229	61.658	78.2863	54.777	61.6415	51.7016	41.8953	62.0771	83.6281	57.186	51.6419	64.6045	44.1304	93.9595
VIT_16s0050g01130	80.6077	263.833	194.165	453.888	448.22	815.781	454.098	137.664	154.481	130.722	107.066	327.182	326.737	160.412	113.931	153.204	94.5318	96.88	664.601	422.416	160.74	125.406	154.358	112.776	101.593	86.7805	89.2023	171.668	507.227	346.576	189.308	2145.81	122.741	1558.43	123.764	99.0961	80.4925	76.1474	85.537	128.467	142.973	189.458	77.5281	693.799	85.6249	84.4774	328.706	162.321	154.617
VIT_19s0085g00180	69.8258	185.801	58.2658	95.0447	103.002	85.5864	71.1167	63.4259	59.4927	66.4024	63.7246	90.2284	92.4819	59.9169	70.8334	77.4631	54.1519	70.9518	107.253	98.7572	55.6943	64.6069	69.4327	58.6948	76.9583	71.3715	44.1725	151.931	124.05	92.1913	93.4015	437.413	55.9524	170.483	48.8229	37.3377	49.7498	44.69	47.2362	68.6177	77.5743	57.7112	43.8869	84.7774	48.1711	46.2029	111.829	51.6259	55.264
VIT_17s0000g05490	48.1334	143.684	64.7421	73.5338	91.1924	100.044	168.036	103.088	64.8662	56.5477	47.8228	104.339	80.864	59.3227	95.7173	98.4492	64.9386	62.1138	104.33	118.609	76.685	110.743	49.402	47.9282	81.8754	83.9757	83.7807	68.5461	636.866	460.818	128.615	2869.16	66.7952	2327.59	61.6336	45.2439	47.9372	43.5044	50.8415	62.4826	62.4585	60.8127	71.2884	86.8416	75.7663	63.9492	75.8733	328.898	179.841
VIT_16s0022g00430	51.9669	134.65	95.1372	81.8878	107.646	114.229	66.0097	56.2111	64.8379	72.7411	40.2787	92.9543	106.279	64.017	51.705	74.0031	69.1398	53.1365	61.7229	108.409	74.3637	75.2754	45.9871	42.2876	78.4641	69.3147	69.188	68.5439	2071.12	3601.15	183.115	6872.51	82.0973	1040.49	89.5745	43.2352	59.6061	70.9837	68.0111	53.2995	63.376	102.522	96.5634	66.7653	66.2694	65.7695	63.4746	67.2008	39.511
VIT_08s0007g01060	136.669	186.503	153.676	322.604	421.022	730.221	282.103	114.891	161.264	180.472	188.727	311.897	245.434	157.897	142.935	488.793	253.652	185.086	474.76	465.977	180.936	122.993	190.78	143.295	144.705	144.401	113.199	241.195	312.234	367.583	158.397	1485.97	124.431	1157.85	78.1978	106.439	119	121.963	102.871	133.495	142.736	191.601	94.3995	331.227	100.156	72.1415	330.445	111.223	349.775
VIT_18s0117g00010	51.5461	79.8032	46.1069	44.9186	67.2163	83.0712	60.4415	71.1798	54.2322	60.1446	61.1772	69.7988	86.8021	76.2835	50.0472	51.2673	51.0356	42.8007	97.566	106.091	57.7437	57.16	48.9496	95.5637	51.5908	59.7237	50.2926	41.0837	299.059	248.992	86.07	1259.41	56.94	1371.28	112.124	46.1084	40.32	48.4563	47.9187	62.1206	51.2487	40.233	46.4489	90.0248	46.7256	69.7873	84.5657	50.331	40.0966
VIT_07s0031g01140	42.7728	56.0681	39.4647	69.9452	48.6974	57.7495	47.5296	67.2659	39.0937	49.2893	47.4424	51.0111	43.2113	41.6734	36.9606	56.6062	47.0073	49.0399	50.6056	95.2639	48.6833	34.7753	37.2895	36.2805	40.877	35.8372	48.1632	36.4477	1079.34	1638.04	131.88	2303.53	76.4841	13685.5	38.8151	37.0115	39.4121	43.3256	40.4305	41.1387	41.1476	66.074	38.9815	50.495	40.0605	43.7505	48.7094	63.314	35.3782
VIT_00s0824g00010	68.9524	249.022	148.521	177.842	275.24	247.303	131.637	86.6313	84.3169	69.0279	84.1188	139.802	102.729	87.9811	73.9948	84.8373	81.8597	73.1668	116.996	91.5591	42.4566	59.3942	72.9898	66.7108	65.6821	66.7096	77.6003	94.2233	490.051	353.914	111.225	1974.34	71.6549	2006.66	97.6292	73.5752	58.0482	53.613	53.721	71.3105	104.638	107.579	67.6501	125.049	62.3212	60.2911	93.4599	98.2965	96.0777
VIT_13s0019g04970	153.87	318.122	129.499	406.74	294.178	593.153	203.411	153.507	108.107	97.9458	91.0483	292.594	219.992	115.398	107.391	379.961	180.544	116.696	312.074	240.318	97.3759	105.388	147.91	104.438	161.245	171.305	97.0745	182.907	802.439	499.426	199.729	4177.04	114.411	1460.21	77.376	67.899	84.4235	90.0291	96.0693	93.5302	147.496	176.049	87.4346	368.097	74.8473	62.5362	461.903	260.871	301.794
VIT_11s0016g04100	53.6165	112.36	91.636	69.0483	126.513	159.705	159.066	84.2676	79.8065	80.1875	56.4178	97.0772	128.598	89.4425	110.53	103.486	99.0624	61.2229	125.643	310.714	61.0678	98.6265	69.0377	62.6147	77.7099	70.2454	61.9786	63.2135	1644.78	1447.88	183.118	3569.77	110.187	6506.77	62.2479	42.2023	65.5469	51.802	64.2745	74.1035	93.4071	66.0572	54.5977	139.107	70.3839	52.5333	97.7533	61.9455	61.8885
VIT_15s0048g02810	67.9951	156.078	105.713	164.107	107.332	118.536	73.5962	64.5885	92.14	98.5228	82.6769	175.437	124.854	75.9242	76.4897	124.028	99.8037	96.9876	107.241	96.3808	66.7484	69.1281	52.9659	108.125	70.79	66.7383	202.716	75.89	325.163	149.242	89.7544	1347.15	66.539	2023.56	67.7249	62.4827	57.3608	49.9674	61.3938	61.0319	72.14	84.3125	72.9459	78.9103	54.4172	48.2981	81.9576	71.026	99.1185
VIT_14s0006g01540	67.9911	118.108	66.6781	88.6579	148.116	256.385	82.1981	155.465	87.1161	81.3096	79.5724	93.8181	143.767	86.1619	84.525	125.85	106.157	76.1226	148.551	173.437	93.933	89.4954	77.0247	121.026	85.6852	110.44	57.1338	152.9	287.194	430.294	91.8682	1512.78	91.7734	10763.2	52.2503	56.1909	63.4421	68.4276	66.2787	61.6548	68.5975	77.2842	63.8022	143.025	53.4079	53.6129	103.765	69.8948	75.896
VIT_14s0066g02500	62.1815	120.81	92.1904	114.26	169.189	264.637	171.65	97.168	83.0238	97.6487	122.985	117.619	198.527	174.83	231.266	205.517	105.134	87.5455	228.654	172.25	98.6819	123.796	66.3743	197.711	95.9498	142.695	207.701	126.263	146.265	135.532	115.969	950.825	69.6828	3069.64	63.7937	78.8156	102.106	86.2085	89.9934	69.7519	65.1278	68.0665	91.7023	153.456	96.8578	114.682	76.9946	71.5915	84.2671
VIT_16s0022g00720	80.7931	100.279	87.5418	302.299	189.655	325.785	205.652	72.4854	82.4091	85.9658	77.6683	165.215	117.019	92.4962	57.8107	238.577	116.473	89.078	233.596	207.525	99.123	66.6267	95.5318	95.8445	71.5163	64.7875	72.8823	90.3825	285.549	236.391	97.016	1683.87	75.044	397.972	117.212	106.771	76.0817	70.043	46.3639	73.3413	88.744	120.726	61.3339	184.035	53.3272	62.0095	144.585	131.249	110.11
VIT_17s0000g06620	52.7064	252.034	132.019	598.407	313.993	673.474	261.562	155.494	103.162	91.6532	108.837	286.399	166.804	133.544	167.214	179.376	174.493	111.904	295.519	435.146	134.738	247.01	103.4	80.8798	88.8668	95.1015	82.7328	94.0294	4778.6	5365.3	717.078	13943.5	302.131	21029.2	70.5872	85.9358	77.5486	80.3609	68.3299	97.2168	135.118	239.705	82.6076	345.919	54.0586	101.292	156.049	178.729	141.772
VIT_13s0064g00780	67.2503	153.129	105.375	100.842	174.239	169.203	89.4217	79.7836	69.286	62.3488	74.7137	103.571	127.653	129.449	113.429	96.393	78.4243	73.9791	173.635	134.616	82.0401	82.5534	103.235	72.3966	96.4028	104.858	60.6822	110.332	561.353	2438.39	141.666	1133.76	86.2992	716.588	92.1993	63.1258	71.3976	58.0455	72.3823	85.5407	109.6	74.1409	73.0545	187.173	49.8065	65.1251	99.8233	70.1693	86.3097
VIT_08s0007g07260	80.9912	133.97	53.7512	69.3103	65.9307	59.5548	61.8487	78.2727	83.4301	48.5092	58.705	100.397	79.207	103.212	125.113	68.3531	62.6573	54.2018	74.9826	67.527	63.5825	79.5204	72.6949	56.3361	81.2469	106.402	58.8263	76.3258	2935.55	4604.31	410.272	7264.57	199.55	13584.2	64.7615	71.7066	52.8831	53.0132	63.9465	49.2708	52.8252	71.5096	86.3155	61.8422	77.4039	72.4272	143.134	69.8303	135.093
VIT_00s0878g00010	70.397	128.016	97.9167	434.437	173.162	250	106.66	80.7208	77.8498	69.2919	70.6204	129.551	85.3494	75.4447	63.6692	87.3509	97.6388	113.666	117.653	176.504	86.287	53.6206	62.514	51.3926	68.509	66.2869	443.607	2059.25	97.2454	88.9607	269.815	5281.75	76.5152	83.4966	72.3904	63.7282	56.7482	55.1722	60.2934	66.9717	79.8114	127.758	59.7466	194.009	54.4418	54.3787	214.435	129.071	114.347
VIT_01s0011g03260	61.2665	132.978	96.5311	225.289	248.719	634.732	222.478	110.213	118.66	96.5927	100.144	225.677	229.019	170.297	119.891	147.512	124.084	76.5348	293.479	610.948	124.73	90.083	95.2969	61.3503	130.573	122.286	63.5718	93.9915	2538.79	3198.64	428.354	7046.4	221.015	17698.2	81.417	64.1184	71.6605	87.7142	69.8917	86.091	132.819	182.58	94.129	448.146	67.2897	84.3621	109.258	79.2389	146.469
VIT_08s0007g00790	78.8714	320.879	147.326	484.845	207.182	158.373	145.037	103.836	68.3155	91.9947	91.7449	123.586	134.71	106.861	77.096	190.278	138.455	118.004	206.472	109.85	70.2161	94.9982	105.779	70.875	133.837	111.705	78.9691	195.414	194.734	153.666	91.8971	903.41	69.1946	361.695	61.3654	60.0207	57.9722	81.5207	69.3467	79.0842	118.944	114.538	93.6354	143.146	51.3159	77.2786	122.802	169.383	143.653
VIT_06s0009g01400	170.347	558.539	154.44	458.075	267.538	591.761	257.575	118.314	164.509	97.6792	112.261	422.556	359.456	249.826	110.571	266.141	189.031	95.8397	386.669	276.893	158.85	134.153	132.662	147.306	134.167	152.167	89.3973	130.574	2363.17	2180.23	295.005	5976	162.938	11205.6	102.519	92.501	86.4379	111.812	75.7279	152.315	151.12	217.989	113.887	440.647	80.9704	101.164	227.086	110.725	99.943
VIT_16s0039g01800	57.6628	83.0307	87.587	71.8312	146.34	179.55	67.3195	62.1164	48.3709	58.8196	42.7034	73.3185	81.3128	53.2302	72.5609	129.862	86.0614	56.8082	77.4132	60.6965	65.3165	59.2418	57.3826	54.0592	51.6389	54.7582	74.6618	95.3913	5439.89	6227.52	342.984	8242.14	143.794	24969.5	93.5222	41.8572	46.8388	46.1026	42.9554	77.4671	65.7014	50.3804	51.3052	62.5758	42.9239	39.5353	58.7233	58.241	69.62
VIT_17s0000g00690	58.1355	133.007	63.9301	201.749	106.051	183.821	84.7127	66.8822	49.2048	71.2533	66.0555	83.6317	106.655	62.1892	57.893	100.914	60.9923	78.025	109.456	124.779	59.7921	68.5847	53.9972	64.4011	83.8831	71.7348	46.2008	73.8075	718.81	896.399	126.32	2380.7	74.6319	6881.68	53.5152	44.8907	47.89	50.1066	49.7205	56.0845	76.2735	86.3062	48.9727	93.569	47.6634	57.6834	61.8184	61.6745	78.0156
VIT_15s0046g03370	32.9204	58.5268	105.643	60.0222	55.7526	49.6152	49.7918	67.5891	46.5295	58.436	52.1952	44.8012	46.722	49.6826	71.86	54.1199	54.3363	51.6036	46.6077	69.9626	59.2165	77.902	35.5982	33.2401	37.6589	39.4067	47.7604	42.9368	1367.93	2190.84	158.339	2688.2	73.9604	12516.1	43.3958	43.84	53.2993	44.2782	53.0721	42.6771	48.6264	52.942	35.5879	46.4126	38.0911	34.1899	59.6462	73.7157	71.3501
VIT_03s0063g00510	79.4347	156.312	122.875	58.1971	249.074	151.316	169.375	76.8492	99.0669	102.332	80.9104	169.194	118.697	108.38	71.9502	82.033	74.3215	83.3047	187.993	271.554	120.771	59.773	71.7182	71.5335	81.6805	67.707	63.1129	84.843	1158.45	1058.8	167.726	3184.24	81.9121	7867.56	66.8897	50.4393	68.7184	50.1534	57.428	75.5037	70.4434	51.2511	59.9536	252.488	84.4351	66.8358	97.6486	178.702	437.496
VIT_08s0058g01200	92.8411	140.944	99.3282	162.598	163.631	261.543	110.059	76.642	71.5982	80.6921	76.9698	143.288	167.804	125.871	81.9002	169.648	102.398	74.4165	185.001	141.627	83.6159	89.3253	145.671	69.7931	86.2947	82.0956	55.7226	100.795	349.987	220.068	79.8178	736.565	66.2417	429.033	61.1513	54.6309	62.9018	64.747	65.3859	72.0893	82.1076	76.8559	68.0237	153.779	67.6393	70.978	124.361	91.325	96.5597
VIT_03s0038g03700	72.9146	159.218	81.0771	97.3057	90.3737	278.304	235.165	245.934	114.392	87.8878	101.388	198.509	285.249	186.265	166.905	149.503	127.186	96.3409	184.093	130.509	103.681	202.985	87.9706	87.0151	144.713	210.393	88.3886	127.948	434.718	517.009	142.481	753.732	107.144	8953.54	67.2008	65.5885	97.4977	84.4406	79.4591	74.7505	99.7889	74.1465	102.497	149.536	67.6662	81.8201	118.953	83.5517	68.1212
VIT_09s0002g00900	136.201	304.06	197.738	284.842	796.846	528.025	330.638	468.282	146.417	121.548	141.408	298.905	329.999	174.943	442.404	253.843	243.094	146.344	558.292	472.715	211.594	312.707	131.326	102.185	109.951	102.468	60.3571	195.038	1199.62	923.556	156.448	2553.57	120.693	10075.8	130.658	59.1297	92.9076	96.658	79.4613	125.718	139.303	152.238	71.1998	437.79	66.7819	71.7006	100.48	185.136	169.368
VIT_05s0049g01140	99.2309	227.822	98.9228	344.499	198.078	419.073	237.671	115.113	96.8697	131.605	99.7307	206.906	165.123	156.258	85.5946	276.361	144.604	121.548	276.33	151.21	128.591	104.811	138.388	114.944	101.353	87.5148	114.653	117.938	1444.46	1488.77	218.868	4561.7	136.09	11394.1	91.1207	88.2451	102.333	91.8847	86.8839	119.188	135.543	130.365	110.077	299.187	81.1193	108.57	352.88	101.762	143.644
VIT_18s0001g10110	97.7921	134.04	96.3052	186.506	148.815	175.381	100.991	120.744	65.2071	98.9856	78.1365	106.176	81.924	74.8989	86.0184	89.902	91.2714	78.8335	86.8297	138.971	98.1582	102.367	89.9959	71.4668	69.6461	62.4912	78.0751	65.8063	413.767	258.223	82.4577	820.905	71.4542	2191.2	97.2542	60.9578	67.3	65.6893	67.9717	103.664	94.3285	113.953	52.3038	105.143	73.7599	52.349	154.807	85.9211	91.2312
VIT_00s0250g00010	50.7368	99.7957	59.7851	112.67	135.796	198.847	64.0881	62.764	43.4707	38.0111	41.1394	54.6932	54.6715	56.8583	39.5217	56.2025	56.2058	42.412	91.0547	72.1996	53.0953	52.0221	48.797	58.1923	44.2634	44.9438	45.3318	76.0761	82.9911	88.611	45.0912	225.452	37.14	668.713	48.1055	36.2557	37.5244	39.0768	36.3094	42.3649	75.9793	84.2314	36.5215	150.969	41.4355	38.9799	56.2572	68.7408	84.2958
VIT_09s0018g01230	74.0403	150.133	134.016	125.613	229.015	559.665	169.922	77.3918	93.4244	69.2909	62.3428	147.662	195.926	100.991	78.1355	149.882	107.052	79.6611	171.889	130.968	90.6705	65.4302	95.6585	115.267	82.2411	83.4054	67.1314	131.01	138.06	87.9899	81.7923	398.204	69.6804	142.586	78.3893	62.2277	61.0705	73.3909	52.7388	101.02	92.4266	74.9542	63.1876	215.518	57.2241	56.323	130.617	84.0813	128.577
VIT_05s0077g00970	55.9726	82.3861	70.9778	87.9471	137.857	132.016	73.5796	65.0643	56.7459	55.4326	51.6458	86.9261	70.3235	56.6655	52.4184	60.0292	53.5458	51.34	107.19	66.3048	48.195	54.8823	55.5933	125.087	51.1403	54.0242	72.9658	72.9862	404.084	291.243	77.9698	1397.28	83.9177	4389.62	60.9045	51.7297	47.3971	53.479	46.8286	56.7763	76.2223	54.3881	44.3654	104.24	46.1362	63.176	79.2611	63.8034	77.762
VIT_05s0020g02380	112.15	177.738	99.668	236.516	170.313	639.79	254.891	305.654	131.114	99.678	108.344	264.357	159.334	162.41	281.978	125.007	137.616	88.4281	258.542	283.502	131.64	224.544	102.963	97.8042	111.85	117.471	85.3408	114.098	1970.7	2442.96	173.304	1386.81	117.33	24519.3	82.1389	60.6875	73.0728	69.4975	73.6619	90.9586	118.176	115.724	78.3631	452.066	72.8577	66.4572	82.6578	94.0729	173.256
VIT_04s0023g00450	105.592	87.3019	60.9986	106.924	117.556	180.838	170.93	64.9672	75.9096	92.6613	79.2875	112.184	174.504	97.4103	98.4285	144.644	96.0802	103.606	220.475	482.737	95.6615	81.0093	54.3644	48.0808	91.1632	101.087	48.6254	86.5206	303.372	171.511	113.707	1526.86	72.4484	1578.94	47.0071	53.7246	53.8165	56.4586	57.1753	49.9687	56.1589	57.4954	68.4544	222.879	57.0764	58.6326	56.1341	52.4095	73.1809
VIT_05s0062g01390	68.6239	124.475	92.5857	172.165	186.274	205.522	125.879	70.2669	77.8732	115.347	70.5739	114.813	130.482	115.014	105.395	113.729	89.4253	97.7381	239.87	193.667	93.9199	57.3996	80.6775	65.0595	104.343	92.857	66.3287	72.895	77.1219	71.2233	70.392	190.798	60.5378	368.038	74.5073	66.8081	58.6486	70.4361	56.8216	72.1328	90.3601	150.241	73.9818	245.411	56.8	61.6325	73.1359	84.9567	70.3478
VIT_19s0014g03280	69.3723	109.929	82.2434	235.207	183.181	300.118	173.932	105.343	83.0385	116.747	80.9302	137.789	107.223	79.1166	90.8909	179.484	120.799	93.9363	166.819	194.251	75.2673	86.4565	80.2366	67.7137	113.55	98.232	80.1418	108.796	432.541	309.349	115.66	2719.23	80.3488	1285.13	82.3832	57.3378	80.4872	68.7092	56.1211	99.7778	66.0936	113.914	54.2733	162.422	60.1908	47.693	197.175	80.4062	73.3734
VIT_08s0007g04440	95.7114	221.985	73.9208	66.034	102.268	117.257	93.4682	91.9082	95.9772	113.78	95.8793	166.163	136	151.093	126.341	93.7065	85.6462	87.2104	93.5604	194.351	81.083	109.367	59.9841	73.1056	87.2068	121.589	56.9983	119.05	199.476	150.411	102.14	427.045	81.3547	314.574	75.492	78.1142	78.6073	80.8743	73.1716	61.3208	72.4614	67.7108	77.3946	87.2118	68.6656	76.0938	58.1714	68.5028	61.7255
VIT_00s0304g00060	90.0998	330.685	115.035	283.218	225.49	240.159	221.829	246.371	139.088	120.709	133.239	224.733	192.829	140.403	250.832	152.918	121.459	126.336	157.039	177.607	121.192	228.051	109.561	99.8459	170.715	196.113	110.167	175.848	9480.41	10304.5	850.614	16217.8	376.496	35371.5	127.122	95.6382	123.019	78.711	90.9527	142.24	107.318	130.721	85.7592	144.335	84.403	75.5073	246.395	123.811	129.339
VIT_04s0043g00350	44.3685	106.376	67.602	80.8668	120.921	162.218	75.9499	59.5786	63.4562	56.4829	65.192	96.6086	87.4396	69.8297	91.2114	85.4782	68.9993	50.4533	97.0766	135.534	89.6777	70.4976	48.9568	60.1303	53.3886	53.8766	46.2756	88.759	424.904	547.748	100.247	1086.46	76.4223	4862.83	59.8172	47.1779	54.5326	46.6651	52.8888	38.1431	58.1733	51.5073	70.1738	100.472	51.1061	74.0426	65.4533	66.1561	83.6442
VIT_12s0057g00370	91.1438	119.996	58.855	126.573	65.2271	86.5569	68.0385	59.1308	43.844	69.5618	69.3878	54.4942	90.5425	77.4601	60.743	83.9692	61.0282	62.2051	85.001	103.426	84.2167	68.3454	76.2115	50.6329	72.8124	100.625	79.6035	175.123	9025.65	18907.8	937.706	12049.9	393.912	22501.3	79.2553	54.1249	58.4176	46.7629	49.3203	62.4822	54.5473	142.215	73.3008	87.4111	55.4049	55.1749	60.3221	99.1637	86.4738
VIT_10s0003g05830	96.0744	402.84	95.947	68.7246	85.7212	93.854	78.4999	96.6226	79.9441	86.503	76.2411	133.003	142.215	95.338	134.881	74.1331	79.7355	74.1358	123.562	131.943	74.7012	95.4325	80.2537	106.458	76.7252	72.9492	54.7181	89.867	330.437	214.8	156.075	1862.93	90.6434	1338.44	62.9137	53.7895	68.245	56.0517	50.969	69.0228	98.998	63.08	73.1816	94.8919	58.7564	59.4331	69.6415	53.6657	90.096
VIT_12s0059g01330	65.0103	136.408	56.3473	168.626	104.362	144.798	83.5082	109.014	66.5238	77.4416	61.6433	138.502	81.1444	68.2163	83.408	84.0086	86.881	85.4376	88.5475	100.752	52.7181	85.3417	73.4208	40.6494	62.4671	62.0177	68.8553	85.7237	1860.56	1752.88	200.001	4609.25	126.525	13976.7	67.226	58.1837	68.1617	51.217	53.2631	66.5067	92.6724	126.046	60.3895	83.9452	44.4162	51.4213	168.905	114.534	82.4623
VIT_11s0016g00310	77.2405	340.551	145.626	962.098	377.326	476.097	108.515	124.345	107.766	135.116	108.074	208.369	207.233	96.4453	78.6855	167.369	168.12	95.9785	171.469	101.075	85.2467	91.7307	175.067	125.562	117.802	114.808	136.705	330.439	14597.9	22050.3	1523.8	17417.9	619.86	39295.8	168.913	83.8562	85.8121	75.3649	80.3779	138.157	159.534	380.953	117.048	351.01	103.772	67.9659	357.739	209.253	200.062
VIT_12s0059g02100	113.079	126.455	115.634	153.436	431.585	314.119	407.096	105.446	132.585	156.265	85.7973	310.753	218.927	164.494	121.299	236.967	178.375	95.3275	471.79	287.903	124.46	121.056	115.56	110.285	149.634	141.041	69.403	127.758	131.62	107.243	78.2358	283.946	74.8369	165.9	97.8595	70.1027	98.1671	101.148	87.8016	105.821	104.119	102.893	80.5366	427.108	79.9238	85.6672	155.963	79.8687	180.2
VIT_02s0025g04800	64.0848	320.444	181.371	418.533	196.07	281.478	158.188	98.2016	115.851	96.672	122.85	302.563	165.176	154.643	103.676	218.477	130.467	100.351	200.687	204.879	120.933	113.154	108.338	83.0941	104.927	120.145	90.232	82.5744	1382.07	5004.14	191.239	168.106	101.596	29464.2	119.792	127.01	115.743	108.395	83.2022	103.562	109.423	290.265	88.6881	212.48	96.794	65.3368	277.856	142.673	116.801
VIT_01s0026g01230	40.1239	51.3754	41.0682	100.275	53.6387	56.8185	55.7357	56.7052	42.4993	56.3355	52.7918	46.2372	42.6853	49.0079	40.6048	50.2181	54.4548	46.1846	50.9341	47.816	36.2992	41.6087	45.9735	69.7163	38.8066	41.8744	47.424	43.8126	311.197	211.069	57.2458	1094.37	37.4646	997.986	50.5389	53.3836	37.498	49.1636	37.4888	48.9821	42.5231	65.3082	38.9461	74.6872	35.8466	46.118	81.7234	52.9704	56.1586
VIT_18s0001g10320	121.258	164.165	90.7621	219.115	166.859	221.957	137.041	94.7837	98.7538	144.85	110.632	195.024	152.388	66.9405	73.2354	115.072	92.5166	84.2777	124.311	148.552	92.0364	62.5228	90.6876	90.9683	73.3666	65.1724	71.5953	92.8494	249.405	162.622	76.5253	84.3175	790.14	239.259	90.2515	69.2287	83.6984	78.3303	60.1334	93.4149	86.5831	119.087	67.423	135.342	47.5875	55.0474	435.138	89.376	148.034
VIT_02s0025g04810	122.227	215.265	94.3407	117.593	189.033	155.169	116.799	87.2791	86.5141	62.8221	56.6349	169.907	136.009	88.8355	83.1999	74.9019	75.1338	53.2114	113.117	97.4234	65.896	62.3495	215.921	115.755	81.2221	68.6258	72.699	82.7394	218.187	214.534	96.6975	78.8962	396.933	325.019	61.3769	65.0272	58.4407	51.3541	52.4534	111.175	105.028	85.3856	68.692	209.431	64.1431	67.8967	119.585	86.2819	84.2858
VIT_08s0007g04500	90.4407	51.4772	110.324	31.3365	30.6022	31.5879	37.4569	33.7839	35.3747	167.445	98.2614	60.9147	29.1001	34.1749	33.6107	24.463	56.9881	40.2094	31.1367	40.0477	40.0349	27.0317	56.7128	58.9552	29.3876	31.2417	108.589	83.8937	110.862	90.436	170.681	36.0333	60.392	37.5028	113.577	86.1151	36.0341	30.499	32.0977	49.2133	58.3411	30.3476	87.354	26.339	30.328	107.576	184.41	61.3021	83.7548
VIT_00s0713g00010	98.8518	149.884	78.4853	47.0347	54.2595	48.8638	62.1281	53.4285	70.7745	88.433	76.3354	137.386	113.464	79.8409	74.5115	54.908	52.9046	61.0445	54.6507	109.049	63.7597	70.5314	52.5145	58.0155	78.8726	89.7887	46.3557	57.4758	152.653	287.437	146.439	89.2454	74.735	9239.32	56.465	40.4975	59.5218	52.8558	56.313	54.3983	53.0247	49.9214	69.1168	50.3672	71.8766	67.9746	61.344	51.741	53.4312
VIT_00s0699g00010	73.9193	154.375	55.8401	47.5688	38.0483	34.6386	58.5694	48.0287	67.644	76.2204	55.1525	112.248	94.3972	65.6606	50.9027	40.157	38.6145	51.4535	46.1581	92.8967	65.8654	44.4732	42.629	57.9291	59.3523	79.8549	40.6432	37.8908	125.814	241.192	127.685	85.6364	65.9193	8817.88	43.8123	36.8749	43.8444	39.1288	47.6279	52.3371	53.7601	46.4799	56.5017	56.1615	59.0602	57.1967	63.0027	37.0433	57.0242
VIT_16s0022g02300	124.492	379.703	131.664	590.594	571.652	706.525	223.105	176.171	105.607	100.753	105.091	355.813	159.711	185.071	99.9243	201.769	124.671	87.4217	350.027	151.597	177.1	177.391	166.923	225.387	96.1824	89.1709	102.848	143.898	309.492	505.163	143.111	179.556	87.6865	171.051	93.5871	66.6654	111.14	81.6935	79.7337	164.654	175.768	273.826	75.0843	430.606	91.009	71.121	792.204	132.794	204.284
VIT_09s0002g07200	54.0822	93.0209	47.5823	57.502	67.3784	77.5223	52.8734	69.4002	47.3894	49.0046	42.684	54.0052	74.4576	38.0934	52.8055	65.1637	39.5648	42.3028	68.4999	49.2068	64.6645	45.323	46.061	53.9236	45.2294	56.5369	49.593	59.6556	152.262	54.8838	78.0034	993.23	46.4368	182.352	41.2753	36.4271	37.3667	44.9123	42.7944	42.8716	50.2101	46.4278	42.5969	82.7025	32.4753	46.5685	45.5761	57.4929	62.9912
VIT_13s0067g02230	40.0225	39.3332	43.8973	38.8337	43.5556	53.54	49.2999	41.3385	34.8321	53.9202	51.0048	47.2944	44.3755	48.8877	68.6282	47.0064	53.3435	45.3597	40.9022	72.2766	41.3105	55.2961	51.6722	42.1959	32.5053	34.2372	86.961	203.371	45.9089	44.4098	49.8123	171.384	47.8253	231.173	38.515	52.7724	41.5936	47.9106	46.3442	43.1685	38.8469	33.0604	33.9299	37.9597	43.6315	78.296	50.5857	40.5287	54.5054
VIT_00s1183g00010	92.8484	105.108	69.1912	116.544	115.764	150.977	82.2366	55.6008	62.2609	59.4818	66.8407	99.7468	85.6005	73.1806	71.209	110.3	104.382	73.7834	93.7348	72.2869	64.3016	64.9542	83.9623	83.4459	63.084	55.8681	129.429	412.669	101.122	82.4225	79.3144	1104.22	64.52	60.1412	67.6222	67.7745	50.7372	53.1218	52.8101	81.5886	96.9598	78.2406	51.2701	102.109	61.8576	52.0366	162.111	80.472	173.794
VIT_14s0006g02050	82.0267	257.133	77.8008	48.9367	38.0594	44.4913	47.9018	48.0389	65.5376	60.8912	55.9432	69.393	62.5776	51.018	51.0786	38.7393	39.144	54.5776	41.2161	61.7218	51.3598	61.2549	43.2182	50.9073	45.0279	44.8163	57.0607	42.5963	143.145	108.778	116.183	1261.4	58.6389	145.626	51.603	53.8517	48.8278	47.6025	45.4776	53.3728	44.5658	45.159	46.3839	55.4482	43.87	50.182	128.344	44.0462	71.2915
VIT_12s0028g02700	76.2383	147.831	76.5311	106.181	77.4256	107.159	80.0666	52.1809	56.1489	61.78	51.8365	96.3287	67.0878	56.5491	61.5422	51.5366	58.242	56.1105	63.9365	51.4964	52.3862	47.8996	59.2815	60.2681	51.4324	47.0846	56.4829	290.979	84.7888	66.3599	64.8572	397.039	48.9749	51.6776	65.5605	79.8105	68.0949	64.2176	83.5551	83.3061	75.0429	72.2816	91.9746	58.1885	67.1987	63.1671	81.1824	58.3316	60.652
VIT_19s0014g02700	215.476	367.276	228.543	372.935	1038.3	819.423	555.425	143.225	166.592	212.427	198.475	359.763	258.962	239.181	144.096	236.277	227.839	140.371	561.701	602.108	210.832	130.557	144.101	94.4775	124.017	131.452	74.1279	277.357	156.704	143.6	108.427	405.18	96.5634	204.404	90.1006	72.7246	86.2889	125.069	107.131	131.209	171.338	138.897	85.7996	697.787	110.797	83.0314	400.78	143.505	176.8
VIT_17s0000g03000	48.8097	108.114	49.6815	51.3774	48.6195	62.857	56.0477	48.9617	40.2926	43.5914	45.9637	56.3775	81.5741	59.3142	51.5413	47.7337	46.9764	41.4988	47.8327	66.2544	46.6952	43.8711	49.768	39.4625	41.8988	47.6036	161.991	50.1136	195.792	109.217	77.5443	556.407	42.3115	145.978	43.1307	30.6964	36.8058	39.0616	35.7092	37.496	51.98	43.7758	35.9087	86.4535	33.1446	47.2738	42.3393	44.1404	71.2385
VIT_03s0063g01440	44.088	72.8128	67.2143	77.839	61.9583	55.4799	62.4486	37.6997	55.4684	77.6726	63.5672	66.7187	89.7706	48.8211	42.901	56.6608	55.8262	53.8878	96.4383	102.333	86.6959	46.0406	56.229	41.093	56.1733	53.2777	439.365	128.211	66.8728	56.4353	46.099	166.932	75.018	76.5187	47.0791	44.8487	53.6128	45.5658	42.4584	55.7206	47.9979	50.7039	43.9642	108.05	59.5656	46.3088	70.6099	61.0838	52.151
VIT_18s0001g04500	94.3252	64.8909	94.9854	70.4357	102.949	108.195	60.4223	41.5799	65.144	55.2289	49.8914	99.228	75.6125	78.3246	53.7473	49.886	44.6131	45.1878	61.7104	53.7716	57.593	45.3459	72.2236	69.7038	48.7739	69.879	51.6659	89.2149	72.4378	58.5747	52.8874	330.439	49.7455	94.0604	59.6276	47.5304	41.1305	43.7344	40.5225	56.5823	81.2374	44.3426	47.7809	71.0953	53.0036	46.7043	150.327	55.4669	110.999
VIT_06s0004g02340	68.6852	49.1418	43.515	58.8302	50.315	45.9184	40.3238	49.5299	37.1087	43.2393	37.1122	38.642	46.6806	38.409	35.5821	45.5097	41.9644	36.749	51.4022	47.7267	52.2724	33.2493	53.8447	45.388	47.1061	43.3637	39.2747	56.9665	47.3431	44.2428	48.7648	167.823	38.9638	43.043	41.0415	32.9941	37.7443	34.8613	32.5571	57.1782	45.9696	44.7723	39.048	56.2513	39.6124	42.1884	124.456	42.8731	50.1704
VIT_01s0127g00640	64.284	164.559	75.3036	262.786	111.774	320.251	148.444	307.316	76.7689	49.3994	70.8702	80.6559	91.1008	191.199	442.802	57.0749	63.0129	49.5415	83.6596	74.6654	56.9519	244.924	70.0257	117.413	66.9081	63.8083	391.457	118.611	81.6864	70.5981	67.5542	239.178	80.83	59.2482	52.8041	74.1196	61.8778	58.1753	70.0419	76.2251	54.6177	99.1714	56.9773	97.652	62.534	47.134	65.3672	75.0564	92.6589
VIT_13s0047g00360	124.053	153.293	70.0306	66.0215	54.8163	51.8161	50.99	53.2251	53.2941	55.5958	48.652	47.0224	54.4755	43.9927	34.8081	77.6005	54.0096	36.9629	60.9423	54.883	39.7107	39.8122	226.944	82.3339	55.8155	54.5223	879.715	1238.03	178.347	150.755	142.947	1678.06	703.029	77.4188	44.0742	58.6544	49.9638	49.783	43.9497	63.1097	73.0852	53.37	51.8601	52.3018	40.5205	52.9258	74.5094	74.1363	53.0534
VIT_02s0025g01060	50.882	170.649	120.942	139.228	194.155	387.991	160.382	90.1724	102.865	140.705	90.4506	187.019	186.373	142.979	104.424	208.808	164.639	97.5903	333.127	172.447	75.7106	102.615	84.6434	62.6685	106.669	143.614	77.2714	227.418	4954.97	11092.1	412.49	5111.28	176.398	41346.9	96.4317	90.969	77.9317	76.7129	75.8892	85.0927	98.5013	104.643	87.905	310.925	72.5428	99.5654	161.324	111.624	109.259
VIT_03s0063g02440	64.6783	145.293	85.2644	128.16	188.981	413.543	92.4335	87.345	65.2047	75.049	82.5347	151.698	130.527	86.4711	142.097	146	89.6246	64.9915	125.965	149.748	81.8503	93.7795	82.5747	89.836	172.648	165.351	71.3215	764.969	8813.21	12335.1	599.805	12516.8	273.115	36983.2	88.2636	49.7903	55.4335	62.8703	58.9679	77.4467	75.8416	74.8475	57.6755	153.62	60.9383	56.7583	68.7888	88.0797	82.1837
VIT_08s0007g07040	60.5481	266.831	89.2591	122.822	114.589	105.666	117.191	46.367	105.467	113.65	95.8486	176.543	94.7263	54.1994	76.2021	72.4223	86.1237	81.4141	121.606	65.082	64.6547	68.5754	80.8804	57.8553	67.7974	63.2902	91.9689	56.0601	1431.94	1809.55	372.523	5959.27	160.799	5835.23	76.143	56.2381	71.9776	62.3727	54.0353	76.3201	89.3592	103.365	69.9585	116.986	82.9602	51.2591	387.824	87.6806	124.818
VIT_12s0028g03460	42.4803	189.302	53.8757	72.4179	81.7409	80.0318	51.1831	54.5753	50.6835	50.9106	48.072	85.6051	88.7155	47.9091	65.2229	60.6322	53.7752	47.6893	73.718	58.1385	52.3285	52.203	67.6354	54.1094	58.077	58.5291	46.1493	81.7262	4916.13	8474.09	605.63	7893.25	266.956	23289.5	58.396	36.7061	41.3979	37.9994	39.1051	56.2736	64.9195	53.0138	52.5678	68.0866	34.4019	46.1821	97.2807	94.8987	72.0579
VIT_11s0206g00140	138.655	247.644	194.999	452.168	351.546	487.2	254.365	186.613	117.84	118.926	95.3679	169.712	180.313	126.47	172.699	146.11	122.582	83.6391	171.789	174.527	74.6559	121.987	164.713	229.172	67.4315	88.4812	145.891	277.001	8466.36	12278	817.247	11299.5	364.483	29531.5	125.186	127.447	96.5041	96.8303	80.8138	145.028	160.04	170.593	68.4764	455.46	99.616	94.9932	304.848	228.98	206.205
VIT_10s0003g02090	107.593	240.107	133.096	330.221	305.341	489.81	135.229	198.023	96.9925	91.9872	78.0568	134.553	120.874	143.927	109.76	127.374	94.2237	100.18	178.924	140.74	133.505	144.578	122.623	80.6518	153.988	91.6555	92.0156	215.267	10351.7	14868.7	1307.55	13820.1	567.72	28266.3	83.5126	70.8532	73.8089	66.7347	68.2499	96.1442	121.523	176.331	64.6995	261.809	72.7644	82.5933	148.741	132.689	137.637
VIT_16s0098g01590	79.7185	134.237	98.414	77.4065	109.029	120.087	130.671	92.0287	81.4151	138.237	100.181	119.832	154.401	92.1677	106.602	137.081	123.656	93.6922	151.15	125.121	108.095	83.8834	78.5808	56.73	65.423	100.741	84.9844	101.322	7083.07	9656.91	540.188	7310.98	271.983	28929.9	82.0103	77.5493	70.0378	65.3059	65.0077	76.1999	82.5334	65.7832	62.6137	116.75	73.479	61.8305	97.6377	76.6513	90.0773
VIT_08s0056g00220	71.599	97.175	67.0266	326.983	93.0882	133.979	161.107	116.586	105.771	91.2269	105.845	183.391	142.197	158.871	121.955	141.055	137.144	117.06	170.725	201.426	92.8364	169.562	81.3761	87.248	183.726	176.224	157.273	93.1757	3931.24	5612.96	361.087	6587.34	201.503	20063.7	74.243	63.6366	107.043	118.518	98.058	67.9337	69.0353	122.788	98.1781	135.279	64.1139	70.5136	119.918	88.0403	100.452
VIT_06s0009g03150	63.039	130.671	94.2374	272.713	147.347	219.499	117.685	86.1031	68.9022	113.357	85.3052	170.213	104.306	75.6151	69.079	101.599	99.5654	84.4776	194.373	147.897	56.3345	77.0214	80.9355	63.482	94.4034	91.103	70.3257	92.9606	4087.46	5898.82	409.352	7549.36	217.194	24121	71.3207	44.3506	62.0035	68.4256	50.4261	77.6159	86.8142	190.351	60.7716	288.423	71.122	49.6373	285.416	103.008	104.775
VIT_18s0072g01120	81.2394	191.346	97.6118	192.09	292.602	361.511	112.234	61.1373	67.4112	72.4002	72.4229	107.695	159.753	162.65	82.0343	153.857	87.5654	73.933	126.083	135.143	92.1607	99.949	92.5747	85.4666	61.9022	65.8082	65.262	158.581	4630.45	8719.93	296.196	4134.09	147.328	26583.1	82.7551	56.5275	64.9744	57.6455	73.1784	54.9877	91.6168	92.6403	59.9673	178.071	54.5596	62.1675	82.9616	81.5522	110.833
VIT_11s0016g00510	172.482	163.268	128.973	328.496	263.786	699.358	164.804	109.487	97.7971	122.344	111.35	164.602	150.536	144.379	100.283	275.51	125.614	107.922	177.423	193.45	157.815	159.244	165.534	169.213	90.3994	99.671	184.014	330.018	1025.25	1652.8	213.687	1373.61	288.109	15418.7	161.391	108.37	83.7418	106.863	88.8178	130.014	145.936	141.009	70.7299	176.344	84.4684	73.5117	663.869	136.274	194.229
VIT_12s0057g00320	69.9754	89.0076	69.0715	88.1319	84.9086	113.368	104.042	70.8403	68.9348	84.5692	93.1403	94.0702	74.0361	55.0295	62.2138	92.4347	75.1083	83.0575	90.1061	77.8614	75.8648	60.3904	115.445	77.1027	76.5928	67.2196	72.6937	146.278	12752.5	19777	1031.42	14536.8	484.513	28405.5	114.667	67.516	69.6857	62.359	66.5748	78.8883	61.5622	72.6548	68.692	78.1441	99.0486	73.3637	140.769	70.7859	90.883
VIT_16s0013g00190	80.5982	349.865	168.029	208.447	477.364	286.734	342.826	183.583	138.244	142.16	160.983	360.904	298.789	168.624	160.894	307.769	200.317	174.135	376.315	515.523	217.894	164.279	109.77	131.95	158.977	153.681	83.6461	171.486	368.524	231.158	164.433	639.783	181.071	1105.79	121.23	76.9742	140.509	113.86	134.571	126.425	133.256	121.192	85.1257	352.642	98.6742	91.447	184.842	132.072	170.489
VIT_16s0050g00220	82.0208	147.744	93.0056	105.949	152.921	261.998	170.357	112.151	96.2432	92.1828	124.927	210.797	129	122.383	97.2878	115.5	127.558	100.355	167.327	169.829	179.418	134.524	105.223	78.3936	99.8565	116.372	64.1666	339.692	7442.32	12091.1	1150.58	13599.9	412.969	29299.4	61.0205	56.0575	72.3895	85.8733	73.3922	113.977	102.935	85.2634	62.4854	117.463	64.8095	65.5762	887.548	91.3306	233.984
VIT_12s0055g00790	75.9667	125.195	78.0369	124.458	120.002	141.5	100.718	88.5296	69.4789	64.4043	85.4916	129.28	142.408	69.2932	55.2495	103.936	93.8381	64.1561	118.772	79.3783	69.9875	76.1001	76.9162	67.8894	59.9183	59.4308	71.592	113.57	6760.08	10618.1	455.947	10589	234.032	28636.8	140.938	53.4443	63.0065	55.6442	55.8497	107.068	76.1435	71.4962	58.2973	123.932	56.2968	54.2503	194.786	86.4055	126.143
VIT_03s0038g02540	87.8644	169.398	91.7618	84.1851	137.318	104.322	81.9612	64.3344	64.4159	79.0628	54.9343	138.45	129.824	100.811	72.3582	91.0463	75.6653	68.0291	94.8516	69.7991	57.3813	67.115	68.489	93.4462	77.742	64.0999	1475.35	2460.54	80.2107	66.9951	253.924	3624.89	104.332	60.1496	100.53	46.5425	46.1425	53.3468	48.4719	70.4135	91.1487	72.973	55.7616	79.8118	53.8868	59.9882	126.848	77.328	101.712
VIT_14s0108g00620	86.1911	112.147	51.8064	47.7858	44.6524	48.3695	89.336	55.5749	118.988	52.9844	41.5798	45.9426	59.1425	103.818	93.7256	46.9189	51.3085	66.2336	44.726	109.969	197.3	78.5996	61.0295	44.5276	194.786	148.441	260.789	1211.03	399.916	202.293	164.76	860.543	100.899	95.1348	43.9076	122.176	70.5179	64.7335	61.2062	55.1979	45.0022	58.8345	55.1457	71.2638	38.8754	49.015	161.614	54.5391	65.8037
VIT_09s0054g01070	61.4466	181.736	82.0935	119.208	210.514	133.764	176.528	85.8847	80.3927	74.1281	93.2805	141.037	160.774	90.6551	86.6805	123.526	92.227	86.027	121.834	171.569	74.9142	83.0652	73.6983	50.5919	82.392	93.3209	74.1091	125.385	5615.92	9047.5	312.409	7494.98	151.484	35727.2	74.0416	79.1473	56.1037	57.0689	58.3838	70.0232	78.3124	79.17	78.1103	83.2996	60.9991	59.5042	84.8567	109.603	101.02
VIT_16s0098g00130	55.9084	1035.53	76.1952	33.7493	29.688	36.6295	66.5237	60.4657	161.658	101.017	129.508	491.327	168.879	183.705	93.9271	46.1711	38.1974	65.4095	36.7485	35.5616	53.9639	62.4874	68.9739	136.385	85.4202	57.3884	120.568	51.8743	79.7959	68.0454	284.209	329.934	105.946	1150.13	97.4683	108.197	111.267	75.6579	87.2062	55.516	74.568	77.2474	119.54	31.0136	71.1078	80.3662	43.4855	36.4351	96.8311
VIT_16s0013g00530	78.2907	150.538	87.3158	157.904	210.402	430.006	118.044	78.3814	78.0845	83.2771	66.8439	131.531	172.902	105.377	97.6036	221.845	108.063	75.9931	139.89	178.574	95.1718	81.6834	113.629	82.4502	98.5516	105.536	78.9692	124.734	1257.2	1965.48	221.425	3254.12	117.217	13923.4	54.6127	54.2827	70.4807	55.4955	66.4775	102.157	109.53	95.1546	70.3762	192.261	56.5189	59.7449	169.005	103.326	127.83
VIT_11s0149g00310	93.3097	163.175	101.949	128.553	202.137	179.236	127.357	87.9794	111.406	80.7018	92.0731	122.068	98.033	86.8853	102.831	103.836	109.789	83.2192	185.524	160.28	119.519	100.083	88.5708	65.3187	64.3715	69.4356	65.9477	69.5582	246.898	495.46	137.375	313.392	74.2742	5560.12	121.507	87.4212	79.2464	71.6123	66.2738	82.6971	105.383	97.0408	66.3734	214.818	69.0996	58.3614	186.144	110.108	137.974
VIT_03s0038g00510	54.9906	74.0349	64.0334	61.6372	86.642	72.1297	63.6349	48.6259	51.4329	57.0086	49.7385	61.3601	54.987	77.2645	70.4781	68.4846	57.6221	50.8551	89.2897	147.86	74.5491	64.7524	62.5387	81.5184	49.1423	69.4055	45.4909	69.2067	1581.32	1681.74	189.875	2888.33	138.817	11770.1	43.3854	60.9917	57.634	48.5275	68.5092	53.9613	53.0401	47.6921	52.1732	93.5539	57.9343	82.4095	54.7	55.0731	59.4259
VIT_05s0020g03580	54.0129	70.8042	64.8809	82.8069	84.6351	183.064	52.2899	29.7593	59.8124	38.502	37.7154	71.8074	51.4659	51.7182	35.1476	49.4406	56.7749	39.7706	70.7066	49.258	39.4927	40.0643	54.4496	52.3274	39.3411	44.7425	52.9895	51.9962	1658.22	2435.45	173.692	2574.72	81.103	25315.1	47.1603	42.441	43.5211	41.0002	42.7493	38.4905	45.1671	48.9825	40.8562	81.1821	38.5419	39.1725	62.8015	60.6653	57.2698
VIT_05s0077g01380	98.6162	299.406	115.941	159.225	247.9	226.695	212.306	85.6831	120.646	150.904	127.641	280.918	315.401	171.389	119.034	243.102	144.236	100.443	281.263	333.422	108.739	108.141	108.489	105.166	138.167	143.862	79.2675	144.324	1801.65	3938.21	280.003	2240.32	149.01	23050	95.4994	72.1121	87.3596	90.1556	85.0371	101.593	116.318	125.697	100.376	238.912	90.1507	81.2	89.8101	131.242	103.256
VIT_00s0869g00010	145.288	279.478	171.451	116.458	323.257	296.891	223.15	121.417	129.706	159.743	152.685	269.191	394.191	178.837	145.907	295.494	168.27	133.869	274.584	458.016	151.761	112.975	112.203	103.332	133.109	122.378	83.7099	165.075	400.036	406.85	167.496	914.695	110.993	2798.94	81.7921	86.7301	82.1098	88.7004	84.85	103.724	133.175	86.0107	96.4992	290.347	89.7758	81.0005	164.009	91.5174	160.442
VIT_15s0046g00680	79.3379	176.073	133.957	186.627	143.139	475.059	957.182	1390.08	56.3515	64.8039	80.1692	93.0404	1341.84	1966.24	1490.21	59.1475	56.2019	54.9615	78.7191	441.566	698.604	1104	76.1494	186.328	104.795	253.134	78.2868	76.6314	1517.17	1728.23	140.935	6177.39	70.5454	805.518	78.1044	53.3078	53.9	45.919	54.9701	81.0363	107.281	91.5044	62.405	109.48	48.4304	47.0434	81.1885	131.797	183.188
VIT_04s0008g04130	71.7383	57.434	41.3342	39.4911	59.702	55.1549	54.8075	50.0614	51.522	54.6838	47.1673	44.6912	50.6603	38.037	43.4559	50.8125	44.3744	50.6589	54.5931	53.9056	58.7274	46.1572	42.7401	48.86	42.9429	43.0404	47.0823	46.6069	213.301	182.148	69.2426	834.043	42.8279	1188.32	41.3937	41.9199	41.1153	42.6338	43.419	47.1826	50.7646	33.5657	38.1123	69.3873	46.1688	42.5024	73.3431	39.9297	82.4938
VIT_18s0001g02910	50.8807	78.0221	87.793	69.1834	70.3969	64.2301	61.214	57.8122	42.3555	45.2392	51.9371	48.2586	57.9614	48.2294	42.8324	65.191	61.0063	41.325	71.1594	106.53	43.9347	51.4727	170.543	60.4419	52.567	45.2461	53.114	55.7275	615.103	1086.68	54.0742	189.975	44.665	15478.7	56.3345	56.5024	42.2578	38.3601	36.439	65.2858	66.098	50.9893	39.5568	67.6819	38.2045	37.0501	354.582	47.2616	87.5312
VIT_00s1256g00010	91.1699	82.5905	61.933	84.0937	69.0873	78.219	116.976	70.7236	57.9139	67.7939	86.1947	79.1235	51.8088	74.1943	56.3713	46.245	60.8231	56.8208	93.0624	97.0576	63.0251	54.1514	168.928	71.7149	52.1333	53.123	60.4026	61.5308	848.006	1205.26	59.1727	218.929	63.9497	16333.7	84.4961	59.195	62.3304	53.5363	51.1734	77.5242	68.3107	71.29	53.9263	118.828	58.9546	51.0453	308.029	66.9488	83.7792
VIT_08s0007g04650	102.18	277.319	201.683	629.48	559.895	951.884	309.901	118.012	117.915	121.435	94.1369	198.382	354.272	223.232	106.081	304.843	168.546	116.939	560.991	626.663	167.348	107.244	167.118	213.812	190.046	183.902	83.7186	210.082	202.429	237.143	116.824	524.34	107.368	759.049	55.3318	53.0825	104.496	90.2567	95.722	116.005	130.204	267.761	95.4009	476.39	80.9628	82.0487	96.0277	158	204.882
VIT_14s0066g01260	84.7816	136.237	94.329	176.562	117.369	267.548	61.8972	51.6472	80.3281	60.614	88.4846	111.889	85.0044	57.3331	68.7491	91.0951	73.0259	58.9918	135.897	88.1905	46.3388	50.827	88.2513	91.3544	67.8273	76.5967	65.3541	106.758	223.785	152.759	66.6027	564.891	56.0757	937.483	64.0511	60.7798	52.4307	49.3266	57.2218	87.8719	99.6083	103.135	61.121	110.966	47.8962	52.9508	106.858	80.0617	103.019
VIT_06s0004g06270	86.4564	43.9995	63.8751	34.4626	40.4024	43.8794	117.034	75.5843	41.9505	60.6773	47.6874	36.2633	141.014	147.384	127.256	41.4781	44.372	48.655	45.3938	145.26	142.962	135.946	32.4852	120.839	85.7386	156.198	58.059	45.6333	110.566	53.2427	56.0066	425.582	60.7437	435.404	49.5471	72.6044	39.385	40.7323	38.503	58.6383	44.4255	33.2021	37.4561	35.3306	72.2527	69.0309	42.2552	50.2623	54.8175
[truncated: 5 more columns]

## Sheet: 145 common genes in flower atla
Supplementary Table 7. Expression of 145 common genes between WGCNA, tau analysis and flower specific genes in the Corvina expression atlas (Fasoli et al., 2012) in the Flower expression atlas.
Gene ID	Calyx BA	Calyptra BA	Filament BA	Anther BA	Ovary BA	Stigma BA	Calyx AA	Ovary AA	Stigma AA	Embryo AA
VIT_17s0000g06130	1.845	27.199	0	0.574	0.101	0	2.578	0	4.839	0.074
VIT_12s0059g02390	3.883	6.087	9.947	1278.25	1.605	0.78	2.511	0.064	1.138	0
VIT_11s0016g04170	2.505	5.006	6.723	923.869	1.202	1.149	2.09	0.201	0.281	0
VIT_02s0025g02980	1.865	3.684	3.662	719.861	1.041	2.584	1.116	0.134	0.839	0
VIT_16s0022g00420	1.209	3.621	5.111	461.621	0.917	0.707	0.9	0.249	0.246	0
VIT_13s0067g00050	1.491	3.115	4.6	575.314	0.453	0.144	1.153	0.044	0.322	0
VIT_17s0000g04290	1.799	2.628	1.265	449.057	0.659	0	0.593	0	0.589	0
VIT_00s0450g00010	0.744	2.088	3.287	339.487	0.284	0.769	0.742	0.076	0.331	0
VIT_18s0001g03280	0.704	1.659	1.764	110.972	0.995	0	0	0	0.171	0
VIT_01s0010g02490	0.512	1.632	2.165	259.412	0.537	0.179	0.616	0.067	0.311	0.061
VIT_00s0623g00010	0	1.578	0	0.576	0	0	5.471	0.651	148.301	0
VIT_01s0026g01330	1.353	1.512	1.313	259.192	0.488	0.901	0.646	0	0.271	0.071
VIT_00s0375g00060	0.263	1.495	1.289	140.47	0.164	0	0.687	0	0.14	0
VIT_04s0044g01660	0.215	1.481	0.462	30.896	0	0.4	0.209	0	0.443	0.216
VIT_13s0074g00320	0.579	1.456	0	464.453	0	3.586	1.654	0.616	0	0.562
VIT_15s0046g03040	0.368	1.318	10.515	129.024	0.182	1.278	0.451	0	1.144	0
VIT_05s0020g04810	0.79	1.265	3.054	299.839	0.251	0.752	4.352	0.382	27.47	0.193
VIT_18s0001g03940	1.417	1.228	0	21.721	0	0	0.972	0	0.822	0.984
VIT_15s0046g00970	0	0.937	0	99.068	0.947	0	0	0	0	0
VIT_09s0002g03890	0.886	0.937	1.168	144.473	0.311	0	1.104	0.414	1.052	0.395
VIT_08s0040g02890	0.301	0.931	0	80.211	0	0	1.738	0.072	11.614	0
VIT_19s0085g00280	0.341	0.853	0.893	148.8	0.061	0	0.544	0	3.358	0.018
VIT_05s0020g01190	0.548	0.708	0.673	93.914	0.381	0	1.818	0.226	1.371	5.37
VIT_01s0150g00340	0.168	0.699	0	219.114	0.398	0	0.832	0	2.682	0
VIT_19s0014g05120	0.038	0.633	0.44	54.617	0.958	0.215	0.164	0	0	0.182
VIT_08s0056g01680	0.492	0.559	0.526	152.274	0.772	0.592	0.11	0.117	0	0
VIT_07s0031g01870	0.269	0.548	1.015	142.244	0.636	0	0.741	0	0.259	0.595
VIT_04s0044g00460	0.246	0.545	4.484	74.432	0.14	0	0.135	0	0.058	0
VIT_00s1309g00010	0.368	0.522	2.309	187.967	0.039	0.435	3.718	0.29	22.004	0.07
VIT_10s0092g00030	0.07	0.501	0	61.825	0.164	0	0.256	0	0	0
VIT_05s0020g03100	0.156	0.475	0.144	57.981	0.205	0	0.077	0	0.249	0
VIT_00s0179g00200	0.501	0.46	0.974	78.874	0	0	0.15	0.203	0.209	0
VIT_09s0018g01330	0.219	0.437	0	84.392	0	0.326	0.25	0	0.304	0
VIT_01s0011g02380	0	0.417	0	12.462	0	0	0	0	0.805	0
VIT_01s0011g00800	0.213	0.39	0.239	52.814	0.094	0	0.093	0.025	0.075	0.019
VIT_17s0000g08130	0	0.379	0	45.511	0	0	0.256	0	0	0
VIT_06s0004g03680	0.194	0.372	0.543	64.717	0.079	0	0.136	0.226	0.149	0.08
VIT_04s0023g01570	0.368	0.339	0.853	93.698	0.138	0.205	1.424	0.032	5.886	0.058
VIT_03s0038g02360	0.159	0.321	0.554	86.6	0.109	0.204	0.259	0	0.553	0.012
VIT_18s0001g03010	0.116	0.3	0.756	83.539	0	1.111	1.298	0.093	8.891	0
VIT_00s2422g00010	0	0.293	0	27.656	0	0	0.097	0	0	0
VIT_06s0009g01820	0.057	0.288	0.295	45.357	0.075	0.173	0.243	0	0.031	0
VIT_14s0006g02060	0	0.28	0	36.294	0	0	0	0	0.272	0
VIT_04s0069g00830	0.082	0.269	0.75	65.99	0.108	0.133	0.138	0	0.075	0
VIT_13s0067g02200	0.328	0.263	0.495	89.642	0.303	0	0.264	0	0	0
VIT_04s0008g02660	0.065	0.263	0	11.384	0.188	0.127	0.304	0.085	0.278	0.236
VIT_06s0061g01280	0.196	0.231	1.294	82.876	0	0.445	0.318	0	1.562	0
VIT_09s0018g00900	0	0.227	0	3.332	0	0	0	0	0	0
VIT_16s0050g01130	0.094	0.214	0	16.664	0	0.28	0.036	0	0.156	0
VIT_19s0085g00180	0.341	0.2	0	54.255	0.394	0	0	0	0.362	0
VIT_17s0000g05490	0.243	0.195	0.584	96.174	0.425	0.627	0.221	0.081	0.445	0.129
VIT_16s0022g00430	0	0.187	0	15.865	0	0.208	0.032	0.039	0	0
VIT_08s0007g01060	0.035	0.179	0.297	18.635	0	0.101	0.03	0	0	0
VIT_18s0117g00010	0.286	0.175	1.764	145.173	0.6	0	0.253	0	0.171	0
VIT_07s0031g01140	0	0.169	0.219	24.64	0.062	0	0.157	0	1.65	0
VIT_00s0824g00010	0.081	0.166	0.494	26.698	0	0	0.047	0.029	0.069	0
VIT_13s0019g04970	0.049	0.165	0.332	46.053	0.212	0	0.174	0	0.029	0
VIT_11s0016g04100	0.042	0.152	1.97	15.74	0.122	0.059	0.107	0.134	0.118	0.115
VIT_15s0048g02810	0.099	0.151	1.021	33.632	0.031	0	0.04	0	0.258	0
VIT_14s0006g01540	0.251	0.148	0	18.337	0	0	0.056	0	0	0.054
VIT_14s0066g02500	0.061	0.145	0.06	10.71	0.038	0.08	0.076	0.065	0.045	0.031
VIT_16s0022g00720	0.135	0.142	0.363	42.196	0.047	0	0.283	0	0	0
VIT_17s0000g06620	0.165	0.129	0.427	41.471	0	0	0.113	0	0.764	0.02
VIT_13s0064g00780	0.048	0.121	0	28.532	0.068	0	0.088	0	0	0
VIT_08s0007g07260	0.099	0.117	0.31	28.119	0.094	0	0.163	0	0.458	0.024
VIT_00s0878g00010	0.028	0.116	0.149	15.182	0.033	0	0.065	0	0	0
VIT_01s0011g03260	0.088	0.114	0	26.53	0	0	0.559	0	1.099	0
VIT_08s0007g00790	0.172	0.111	0	22.353	0	0.294	0.12	0	0.053	0
VIT_06s0009g01400	0.055	0.111	0	14.749	0.063	0	0.114	0	0.219	0
VIT_16s0039g01800	0	0.105	0	58.591	0	0.888	0.806	0.086	5.186	0
VIT_17s0000g00690	0.222	0.105	0.203	43.568	0	0	0	0.043	0.156	0
VIT_15s0046g03370	0.499	0.105	0.512	42.294	0.581	0.888	0.665	0.173	2.152	0.94
VIT_03s0063g00510	0	0.1	0.129	7.018	0.037	0.174	0.022	0.027	0.441	0.02
VIT_08s0058g01200	0.067	0.083	0	26.579	0.11	0	0.114	0	0	0.173
VIT_03s0038g03700	0	0.082	0	3.691	0	0	0.053	0	0.712	0.06
VIT_09s0002g00900	0.019	0.073	0	3.476	0	0	0	0	0.117	0
VIT_05s0049g01140	0.034	0.073	0.076	11.73	0.046	0	0.146	0.044	0.356	0.113
VIT_18s0001g10110	0.061	0.068	0	11.578	0	0	0.023	0	0.172	0
VIT_00s0250g00010	0.033	0.067	0	8.006	0.035	0	0.023	0	0.032	0
VIT_09s0018g01230	0	0.063	0	15.168	0.068	0	0	0	0	0
VIT_05s0077g00970	0.028	0.057	0.074	6.404	0.778	0.099	0	0	0.053	0.037
VIT_05s0020g02380	0	0.053	0.208	0	0	0	1.345	0	7.457	0
VIT_04s0023g00450	0.209	0.053	0	44.265	0	0	0.08	0	0.049	0
VIT_05s0062g01390	0.051	0.05	0	8.441	0.058	0	0	0.086	0	0
VIT_19s0014g03280	0.066	0.05	0.105	16.966	0	0	0	0.032	0.025	0
VIT_08s0007g04440	0.04	0.049	0	3.826	0	0	0.034	0	0.149	0
VIT_00s0304g00060	0.119	0.045	0.297	19.398	0.081	0.223	0.623	0.351	3.312	0.082
VIT_04s0043g00350	0.077	0.041	0.156	13.068	0	1.188	0.133	0.049	0.272	0.024
VIT_12s0057g00370	0	0.037	0.619	0.041	0.046	0.55	3.434	0.298	22.705	0.056
VIT_10s0003g05830	0.061	0.032	0.283	9.962	0	0	0.045	0	0	0
VIT_12s0059g01330	0.114	0.029	0.112	13.882	0.129	0.776	0.059	0.023	0.326	0
VIT_11s0016g00310	0	0.028	0.331	0.186	0.125	0	1.831	0.141	11.198	0.037
VIT_12s0059g02100	0.111	0.026	0	5.921	0	0	0.079	0	0.423	0.017
VIT_02s0025g04800	0	0.022	0	0	0	0	0.723	0.018	3.739	0
VIT_01s0026g01230	0.041	0.022	0.094	15.033	0	0	0.079	0	0	0
VIT_18s0001g10320	0	0.021	0	0	58.732	0	0.014	0	0	0.062
VIT_02s0025g04810	0	0	0	0.016	10.328	0	0.13	0	0.021	0.591
VIT_08s0007g04500	0	0	0	0	0	0	7.814	0	0	0
VIT_00s0713g00010	0	0	0	0.474	0.855	0	1.103	1.611	52.923	0
VIT_00s0699g00010	0	0	0	0	0	0	0	0	13.439	0
VIT_16s0022g02300	0	0	0	3.531	0.075	0	0	0	0	0
VIT_09s0002g07200	1.406	0	2.091	124.866	0	0	0.409	0	0	0
VIT_13s0067g02230	0	0	0	0	0.59	21.436	0.445	0.455	0	3.663
VIT_00s1183g00010	0	0	0	3.77	0	0	0	0	0	0
VIT_14s0006g02050	0	0	0	33.334	0.374	0	0	0	0	0
VIT_12s0028g02700	0	0	0.202	3.852	0.173	0	0.035	0	0	0
VIT_19s0014g02700	0.082	0	0	4.457	0.361	0	0.07	0.268	0	0.272
VIT_17s0000g03000	0	0	0.475	10.16	0	0	0.049	0	0	0
VIT_03s0063g01440	0	0	0	0.07	6.023	0	0	0	0	0.06
VIT_18s0001g04500	0	0	0	4.561	0	0	0	0	0	0
VIT_06s0004g02340	0	0	0	12.94	0.331	0	0	0	0.269	0
VIT_01s0127g00640	0.381	0	0	0	8.29	0	0	0	0.458	0
VIT_13s0047g00360	0.22	0	77.734	0.162	25.088	0	2.19	0	0	6.764
VIT_02s0025g01060	0	0	0.764	0.528	0.172	0	3.233	0.328	27.136	0.098
VIT_03s0063g02440	0	0	0.165	0.343	0	0	0.655	0.172	5.915	0.026
VIT_08s0007g07040	0	0	0	18.56	0	0	0	0	0	0
VIT_12s0028g03460	0	0	0.971	15.635	0	0	0.569	0	4.632	0
VIT_11s0206g00140	0.017	0	0	0.313	0	0	0.795	0.159	5.004	0.016
VIT_10s0003g02090	0	0	0	0.484	0	0.238	0.689	0.037	4.487	0.033
VIT_16s0098g01590	0	0	0	0.627	0	0	1.647	0	9.654	0
VIT_08s0056g00220	0.052	0	0.335	12.044	0	0	0.045	0	1.997	0
VIT_06s0009g03150	0	0	0.162	0.178	0	0	0.831	0.031	4.155	0.024
VIT_18s0072g01120	0	0	0	0	0	0	1.768	0	13.422	0
VIT_11s0016g00510	0.241	0	0	1.451	5.125	48.898	0.453	0.543	0.969	0.247
VIT_12s0057g00320	0	0	0.234	0.268	0	0	1.847	0.151	9.507	0.034
VIT_16s0013g00190	0.035	0	0	6.674	0.728	0	0	0.074	0	0
VIT_16s0050g00220	0	0	0.93	151.849	0.651	0	0.606	0.316	6.626	0
VIT_12s0055g00790	0	0	0	0.626	0	0.28	0.662	0.023	5.432	0
VIT_03s0038g02540	0	0	0	3.457	0.028	0	0	0	0	0
VIT_14s0108g00620	0.096	0	0	16.155	0	0	0.193	0.155	0	0.227
VIT_09s0054g01070	0	0	0.103	0	0	0	0.721	0.071	6.931	0.02
VIT_16s0098g00130	0	0	3.274	0	0	0	0	0	0	0.712
VIT_16s0013g00530	0	0	0	28.898	0	0	0.229	0	1.938	0
VIT_11s0149g00310	0.565	0	0	0	0.636	0	1.253	0	9.264	0
VIT_03s0038g00510	0	0	0.901	10.847	0	0	0.149	0	0.69	0
VIT_05s0020g03580	0	0	0	0	0	0	1.013	0	5.111	0
VIT_05s0077g01380	0	0	1.789	1.184	0	0	1.635	0.47	18.288	0
VIT_00s0869g00010	0	0	0	11.78	0	0	0	0	0	0
VIT_15s0046g00680	0	0	0.54	18.537	0	0	0	0	0	0
VIT_04s0008g04130	0	0	0	34.599	0	0	0	0	1.138	0
VIT_18s0001g02910	0	0	0	1.095	0	0	6.68	2.418	89.781	5.902
VIT_00s1256g00010	0	0	0	0	0	0	0.755	0.915	40.924	0.542
VIT_08s0007g04650	0	0	0	13.222	0	0	0.064	0	0	0.301
VIT_14s0066g01260	0	0	0	24.255	0	0	0	0	0	0
VIT_06s0004g06270	0.036	0	0.232	3.232	0.051	0	0	0	0.093	0.103
