# Supplementary material for: The grapevine (Vitis vinifera L.) floral transcriptome in Pinot noir variety: identification of tissue-related gene networks and whorl-specific markers in pre- and post-anthesis phases
Source: Hortic Res. 2021 Sep 1;8:200. doi: 10.1038/s41438-021-00635-7 (PMC8408131; doi:10.1038/s41438-021-00635-7)
Supplement: Supplementary file 12 — Supplementary Table 8 [file 41438_2021_635_MOESM12_ESM.xlsx]

## Sheet: 662 genes con TPM>100 in tutti
Supplementary Table 8. List of 662 genes (in ascending order) that exhibited a τ value = 0 and TPM values > 100 in all tissues.
	This study																										Fasoli et al 2012
		TAU											TPM													27.29	Probes normalizes intensity
external_gene_name	tau	Calyx BA	Calyptra BA	Filament BA	Anther BA	Ovary BA	Stigma BA	Calyx AA	Ovary AA	Stigma AA	Embryo AA		Calyx BA	Calyptra BA	Filament BA	Anther BA	Ovary BA	Stigma BA	Calyx AA	Ovary AA	Stigma AA	Embryo AA		Functional annotation	st.dev TPM		Berry_pericarp_I	Berry_pericarp_II	Berry_pericarp_III	Berry_pericarp_IV	Berry_pericarp_V	Berry_pericarp_phw_I	Berry_pericarp_phw_II	Berry_pericarp_phw_III	flesh_I	flesh_II	flesh_III	flesh_IV	flesh_phw_I	flesh_phw_II	flesh_phw_III	skin_I	skin_II	skin_III	skin_IV	skin_phw_I	skin_phw_II	skin_phw_III	seed_I
VIT_06s0004g00830	0	0	0	0	0	0	0	0	0	0	0		152.716	154.054	144.766	138.996	148.607	159.68	163.967	163.897	161.508	168.076		Serine/threonine protein phosphatase PP2A-4 catalytic subunit (PP2A4)	11.2962		4285.6	6482.12	11166.8	8285.71	8271.41	2667.68	3326.25	4048.97	3642.23	9960.53	5106.36	2938.77	9860.27	5113.29	4117.28	2373.55	9112.79	6546.18	2586.93	7067.91	6401.71	4668.59	4478.87
VIT_13s0067g02320	0	0	0	0	0	0	0	0	0	0	0		140.882	135.535	153.502	151.837	169.068	141.102	158.008	150.032	134.775	144.268		CTV.22	11.2962		9759.6	7436.8	7058.25	8186.78	7297.28	4686.17	6332.13	7051.44	8179.62	5593.92	5033.99	5860.15	7936.9	7266.04	6407.84	7325.11	4587.62	4625.5	6133.47	4955.56	4862.66	5278.96	7602.43
VIT_00s0252g00070	0	0	0	0	0	0	0	0	0	0	0		129.364	105.102	144.257	135.679	140.022	123.745	139.873	133.241	144.039	208.287		Translation initiation factor eIF-3 subunit 5	12.3957		15507	16482.7	15791.9	11703	15152.3	16633.7	14656.6	18617.3	17223.3	17615.2	17169.3	11467.9	21701.1	19679.8	20528.1	15657.6	11455.7	14241.6	9796.82	13058.2	17602.9	16298.3	16751.8
VIT_11s0016g01920	0	0	0	0	0	0	0	0	0	0	0		167.047	126.778	164.323	161.574	150.05	141.517	157.742	166.849	132.814	153.575		EIF-4A3	15.1711		15607.6	13268.2	15320.9	23468.5	17778.7	20860.6	16168.3	16285.2	19622.1	23759.8	19933.4	17175.6	20882.9	22869.2	21618.2	18231.4	16595.3	19763.1	15154.7	13254.4	16416.1	15557.5	14499.8
VIT_13s0019g00520	0	0	0	0	0	0	0	0	0	0	0		173.026	170.178	209.66	203.747	178.115	188.607	165.95	192.956	166.638	163.927		RAB GTPase ARA3	16.2693		14812.3	10187.8	12383.4	10770.2	11419.3	11750.2	11315	10839.1	15022.6	11708.9	12974.5	11817.4	12738.8	13012.8	12289.6	12626	11496.9	12002.4	10767.9	12229.8	13292.3	10910.9	13786.9
VIT_02s0025g02010	0	0	0	0	0	0	0	0	0	0	0		128.604	112.09	137.054	121.523	157.345	138.578	155.47	159.523	127.709	215.969		Proteasome 26S regulatory subunit (RPN12)	16.8784		8231	6850.86	6292.46	9914.4	8238.93	8899.97	9256.06	8649.24	7653.78	9389.31	9653.89	9352.42	8515.76	8872.02	9163.57	9025.83	9876.94	9962.6	8609.99	8386.49	10564.7	8892.4	8691.75
VIT_09s0002g00170	0	0	0	0	0	0	0	0	0	0	0		180.234	175.332	167.413	182.568	199.593	147.417	189.5	175.984	150.364	203.246		Proteasome 26S AAA-ATPase subunit (RPT1a)	17.0341		27074.5	20726.2	25884.7	23254.8	27169.9	29455.1	28933.9	36302.4	26855.6	27302.1	31857.1	24395.1	33318.7	33930.1	36953.1	22702.8	21876.9	24986.2	24149.1	24209.4	33852.6	34914.9	28438.9
VIT_19s0090g00050	0	0	0	0	0	0	0	0	0	0	0		170.53	123.776	136.286	160.602	160.136	138.764	146.596	176.389	156.306	177.16		Pollen Ole e 1 allergen and extensin	17.1195		8006.1	8355.32	9825.01	9174.95	10029.3	10423.7	10189.9	6165.47	8669.8	11185.2	9520.18	16345.8	7949.73	7875.73	7382.53	14597.4	11792.1	10183.4	14515.5	11144.7	9729.34	6664.51	7438.14
VIT_18s0001g10820	0	0	0	0	0	0	0	0	0	0	0		118.755	101.475	141.658	126.285	150.328	108.557	157.862	132.225	126.55	193.251		Proteasome 26S regulatory subunit (RPN11)	18.5459		10938.7	9281.91	10186.6	12089.6	13800.5	14618.7	13861.5	15746.3	9815.15	13190.9	11954.1	13815.5	13131.1	13567.8	13950.1	12085.9	11875.2	12360.3	12278	12678.3	13205.5	13219.9	11395.2
VIT_05s0077g01100	0	0	0	0	0	0	0	0	0	0	0		140.353	138.566	175.037	128.312	136.448	167.982	134.612	113.518	150.863	112.76		Ubiquitin-conjugating enzyme E2 J1	19.1605		4377.7	5377.7	7840.13	9957.88	9898.07	8944.12	8218.97	11241.4	4346.79	9128.86	8658.83	4840.45	9547.87	8999.98	10238.8	4169.12	7930.94	8561.06	6069.77	9702.24	10748.4	11253.4	3707.82
VIT_11s0206g00130	0	0	0	0	0	0	0	0	0	0	0		174.406	161.969	144.594	199.875	169.687	150.73	199.081	182.242	193.137	196.138		VAMP-like protein YKT61	20.2853		5515.57	10040.5	9207.26	7877.6	10323.8	7279.44	8045.81	10179.1	6261.06	9131.23	8889.03	9104.75	9703.45	10210.1	11067.9	6979.15	7396.88	8099.44	6921.81	9123.2	9398.16	9907.83	5197.84
VIT_06s0004g04200	0	0	0	0	0	0	0	0	0	0	0		207.455	169.751	215.488	200.298	198.392	162.699	189.045	179.433	157.995	207.096		RAB GTPase ARA3	20.3922		5867.63	5604.56	6480.66	5664	7876.06	8575.77	8324.94	8010.43	8151.41	9175.98	8473.83	11051.5	7757.1	8292.97	7217.01	8197.78	8046.52	7786.66	9795.22	9491.07	9570.67	6910.78	5477.57
VIT_16s0050g01490	0	0	0	0	0	0	0	0	0	0	0		145.673	136.162	148.515	145.727	187.19	157.42	148.065	181.007	119.254	229.16		NADH dehydrogenase (ubiquinone) 1 alpha subcomplex 5	21.0332		6389.13	6349.6	6505.3	7775.37	7379.78	5707.95	5972.79	5437.6	4338.78	7626.75	6282.71	7881.26	4188.23	4936	4856.46	4994.66	6844.07	5801.67	8090.64	6295.02	6364.82	4756.92	6485.44
VIT_11s0065g00320	0	0	0	0	0	0	0	0	0	0	0		177.982	137.343	150.677	153.302	189.177	152.561	198.978	183.163	146.08	250.913		Proteasome 20S beta subunit A (PBA1) (PRCD)	21.9518		4929.7	4249.65	4553.22	5487.65	4496.16	4370.34	4712.49	5299.01	4131.12	5285.25	4752.71	5576.48	4256.77	4812.36	4141.81	4512.77	4803.49	5039.19	4531.95	4946.75	5323.15	4144.09	5418.44
VIT_07s0129g00100	0	0	0	0	0	0	0	0	0	0	0		123.608	135.45	120.74	170.565	119.606	107.128	119.639	157.784	104.369	107.516		Voltage dependent anion channel 2	22.236		9473.43	14236.9	14539.2	9676.72	13261.6	9234.75	8143.55	12071.4	13106.6	13417.9	12555.3	4730.09	12120.2	12926.6	11211.7	10313	10484.5	13293.7	5814.51	8384.98	12814.3	10789	6878.59
VIT_09s0002g04220	0	0	0	0	0	0	0	0	0	0	0		160.494	189.901	171.046	133.744	202.955	164.513	160.482	149.393	193.007	134.108		Ras-related protein Rab-7A	22.25		8768.75	7916.2	8450.22	6999.43	9294.23	10274.8	10390.6	7459.46	8156.69	9353.24	8724.67	10466.6	9720.82	10084	8268.05	13349.3	11569.5	12659.1	11239	14040.8	12889.2	9928.19	8367.15
VIT_14s0036g01020	0	0	0	0	0	0	0	0	0	0	0		174.159	124.425	132.11	108.859	170.459	133.554	158.005	129.068	154.135	108.833		Polyubiquitin (UBQ4)	22.3216		11149.1	10360.5	11459.3	18435.8	13900.6	18617.7	18776.7	14762	13716.8	18390	13720.1	15192.3	16552.5	15136.9	19837.3	18359.1	18272.4	13335.3	14408.7	17351.2	16941.3	15643.9	11541.2
VIT_06s0004g08220	0	0	0	0	0	0	0	0	0	0	0		134.604	120.567	181.317	148.221	153.481	149.05	191.235	156.236	135.016	218.233		Proteasome 26S AAA-ATPase subunit (RPT3)	22.4187		12683.4	11294.1	11833.6	11204.2	13278.2	16901.3	14506.9	17550.3	10917.1	11983.7	14005.6	9782.77	17107.7	19524.5	20543.9	9938.2	10780.2	15216.3	9259.81	8575.1	14905.3	17631.2	13668.3
VIT_06s0004g00680	0	0	0	0	0	0	0	0	0	0	0		121.374	113.716	134.625	111.024	186.366	132.367	143.863	143.003	126.03	190.206		Unknown protein	22.5869		610.666	1061.51	1197.13	1104.87	1676.48	1418.66	1831.11	925.112	785.783	1829.74	1534.39	2949.89	1392.72	1184.06	975.884	990.891	1916.7	1497.69	3065.18	2252.68	1780.73	897.252	745.125
VIT_07s0005g05160	0	0	0	0	0	0	0	0	0	0	0		146.152	138.693	146.024	164.318	166.345	114.245	190.866	178.012	161.608	220.767		Proteasome 26S AAA-ATPase subunit (RPT2)	22.7672		19395.5	17069.6	19167	16505.6	18131.6	12418.6	12184.4	16384.7	14354.6	17044.5	19395.4	8310.36	17734.4	17591.8	13386.1	15409.9	11552.9	15478.9	10412.8	9678.43	12799	13593.9	20482.9
VIT_05s0136g00290	0	0	0	0	0	0	0	0	0	0	0		139.739	112.689	120.567	110.098	131.722	114.35	143.59	178.5	160.829	156.279		VAMP726 (VESICLE-associated membrane protein)	23.5002		9536.57	7886.29	9045.03	8515.94	9011.11	8624.78	9028.47	7995.47	10578.9	9256.66	8704.43	10631.6	9426.41	8324.2	8276.92	10249.1	7585.88	6958.76	7973.42	9154.33	9481.46	8831.61	9526.19
VIT_19s0014g05100	0	0	0	0	0	0	0	0	0	0	0		178.564	125.957	161.469	142.351	203.85	153.288	182.273	146.884	166.537	205.999		Basic helix-loop-helix ILR3	23.5746		5336.25	4213.59	5894.77	5881.22	5438.01	5418.64	7407.27	5888.4	4855.5	9411.31	7308.32	9055.92	6573.83	6607.76	6938.08	5967.82	7368.89	7874.49	6363.88	6131.75	7220.86	6148.19	6995.7
VIT_05s0077g00910	0	0	0	0	0	0	0	0	0	0	0		132.984	116.361	118.17	163.55	187.447	126.969	135.719	124.161	125.015	209.759		DNA-binding enhancer protein	23.602		3765.87	3762.87	4971.16	3878.56	5934.53	6795.2	9541.08	5953.27	3629.32	6490.35	6388.69	10898.2	6764.62	5690.18	6246.5	4007.35	5903.14	5831.71	8324.85	11264.4	8800.13	7019.48	4391.42
VIT_08s0040g01430	0	0	0	0	0	0	0	0	0	0	0		225.077	223.729	257.136	294.868	261.65	261.24	262.144	235.801	277.593	299.498		Unknown protein	23.6604		3993.06	4208.51	4432.52	5656.91	6634.12	8376.27	8085.21	5000.3	3320.37	4647.13	5260.96	7760.18	6216.36	7595.09	6314.42	4705.35	5536.54	5291.85	7669.83	9813.49	8772.3	6664.8	5201.6
VIT_19s0135g00070	0	0	0	0	0	0	0	0	0	0	0		139.251	148.33	158.435	110.221	126.613	108.251	135.342	120.543	185.229	107.802		Ribosomal protein L18A 60S	24.6068		4650.42	5006.52	5413.47	6060.74	6245.54	3571.38	3838.81	2763.61	5546.61	7241.58	5262.31	6403.23	4590.05	3268.99	2633.93	6557.68	7687.73	6622.6	6519.28	5295.8	4066.53	2439.92	3511.54
VIT_15s0046g00140	0	0	0	0	0	0	0	0	0	0	0		101.668	112.785	168.855	109.074	105.041	158.059	107.949	107.639	120.091	106.803		ORMDL protein	24.6241		6120.31	9109.87	9408.1	10132.4	9431.69	13464.2	11646.4	8999.37	8867.23	10670.2	8561.63	12419.7	10700.1	11061.1	10523.8	9551.01	8946.36	8391.7	10079.8	12910.9	12406.2	10548.7	6160.68
VIT_01s0127g00840	0.011	0.01	0	0.009	0.01	0.01	0.01	0.01	0.01	0.01	0.011		147.478	102.71	102.879	158.998	175.079	128.99	152.746	122.814	139.948	254.013		DNA-binding protein	24.7628		6794.8	5935.2	7856.47	8468.92	9488.96	9791.02	9214.36	7377.11	6046.39	9765.96	9520.1	11725.7	8328.12	8158.94	7147.88	6778.94	9614.11	9552.09	11314.2	11355.8	11247.8	7770.59	9697.51
VIT_14s0108g01140	0	0	0	0	0	0	0	0	0	0	0		139.407	115.548	157.983	135.36	138.895	188.042	122.102	121.634	103.346	142.311		Emp24/gp25L/p24 family protein	25.2384		5992.46	6601.41	6618.79	7030.03	7142.5	6806.46	6503.74	6977.51	5035.34	6885.59	6783.46	6642.86	5123.71	6027.44	6490.21	6518.93	7118.78	7562.37	6684.94	7266.93	8520.45	7792.15	7660.05
VIT_08s0007g07950	0	0	0	0	0	0	0	0	0	0	0		179.542	155.399	194.522	121.225	165.338	147.516	186.24	193.014	192.48	142.324		Zf A20 and AN1 domain-containing stress-associated protein 2	25.2673		8360.13	9787.29	12110.8	13168.1	14037.7	9963.05	9512.59	7686.55	10836.4	13833.6	14078.2	13656.9	9351.7	10030.7	10026.5	12783.6	13099.6	14540.8	12994.2	10947.7	9998.75	8824.66	8527.18
VIT_18s0001g02650	0	0	0	0	0	0	0	0	0	0	0		254.143	264.901	291.963	264.156	203.826	268.508	231.517	231.265	245.347	207.846		V-type H+-transporting ATPase 16kDa proteolipid subunit	25.9467		5181.84	4740.43	5576.42	5636.64	6782.92	6696.67	8099.56	5832.92	4534.33	6418.81	6074.74	8103.73	6496.84	6994.92	6332.91	5374.21	6200.61	6125.39	8152.05	8535.56	9229.4	7457.8	4371.18
VIT_04s0008g00830	0	0	0	0	0	0	0	0	0	0	0		149.037	130.721	190.168	142.742	168.602	185.059	138.59	133.709	112.687	147.052		NADH dehydrogenase (ubiquinone) Fe-S protein 7	25.9845		4630.02	5766.21	5436.22	6603.54	7446.94	7584.03	5921.43	7045.68	2772.71	6057.03	4797.11	6834	4624.08	5585.74	6220.83	3930.18	6110.87	6066.15	6846.21	4806.42	5390.15	5373.38	4188.77
VIT_06s0080g01080	0	0	0	0	0	0	0	0	0	0	0		153.125	160.409	144.971	158.606	187.602	111.743	114.688	120.189	120.407	161.471		Ubiquitin-conjugating enzyme E2 variant	26.0428		2968.26	3312.28	4811.52	4927.02	4687.16	4805.91	4275.4	2494.74	3297.68	6363.29	5340.09	6291.97	3882.55	3343.73	2737.09	3903.14	5153.26	4936.6	5246.29	5481.59	4365.57	2468.28	3175.89
VIT_14s0108g00080	0	0	0	0	0	0	0	0	0	0	0		172.686	163.097	187.831	149.159	202.554	210.008	187.664	231.639	160.983	212.095		V-type H+-transporting ATPase subunit AC39	26.4966		15769	13461.7	11651.9	12581.1	11896.1	9260.3	9262.19	9720.16	14365.9	11127.5	12172.3	8288.4	11278.5	11964.6	11068.4	12402	8383.05	9156.97	7953.61	10033.1	11505	10530.2	14787.9
VIT_09s0054g00920	0	0	0	0	0	0	0	0	0	0	0		184.332	170.633	196.292	165.864	260.731	190.89	199.856	189.331	195.604	280.903		CGI-144 protein	27.2751		7897.16	9292.12	6705.01	6863.65	8053.57	9690.96	11687.6	11003.6	5992.53	7513.97	6439.85	10309.4	9153.51	9463.17	11066.9	7118.53	7375.29	8074.2	8868.62	13534.8	12463	12358.6	9741.04
VIT_08s0007g04910	0	0	0	0	0	0	0	0	0	0	0		132.079	120.084	146.951	167.69	122.508	203.47	122.373	131.165	129.385	123.858		Dual specificity phosphatase Cdc25	27.5747		4141.77	5585.91	5802.81	6773.18	6685.69	7684.4	5822.34	4511.86	5210.4	7619.88	5422.43	9169.16	4656.58	4766.33	4536.29	5797.65	6551.88	5066.57	8199.09	8356.73	6116.52	4656.62	3927.37
VIT_04s0023g01580	0	0	0	0	0	0	0	0	0	0	0		174.574	138.967	126.753	110.187	182.941	175.761	126.366	130.242	116.111	144.432		U1 small nuclear ribonucleoprotein 70kDa	27.7984		15937.3	14825.8	14120	10044.6	14243.5	9596.77	13657.1	18415.6	13888	13530.3	14309.1	10161.7	17568.3	19602.7	16693.4	13225.3	10476.9	12664.5	9741.55	8915.43	12796.1	14050.1	16491.6
VIT_13s0067g00550	0	0	0	0	0	0	0	0	0	0	0		191.338	146.767	175.976	124.331	167.524	184.305	205.141	202.663	144.158	201.76		Clathrin, light polypeptide B	28.0184		5878.38	6714.94	8633.85	8897.89	7931.44	3994.82	6029.32	7632.55	5056.94	7983.82	10494.4	3659.48	8206.35	8356.04	9143.36	3307.64	6221.61	7889.52	3930.48	2648.43	4749.71	6964.82	6066.98
VIT_00s2871g00010	0	0	0	0	0	0	0	0	0	0	0		152.151	122.246	122.037	202.274	181.339	154.862	187.845	140.356	157.35	211.305		Yippee	28.1132		4171.53	4290.24	3957.5	3355.3	4209.73	3859.18	2824.63	1439.65	3116.14	3909.52	3624.22	4969.63	3690.75	2400.83	1758.54	4033.01	5118.65	5454.3	4836.38	4680.83	3122.21	1764.87	6332.22
VIT_00s0186g00080	0.011	0.011	0	0.01	0.01	0.011	0.01	0.01	0.01	0.011	0.011		165.623	139.454	125.012	132.676	193.883	101.932	130.083	115.207	159.046	204.547		SUM2 (small ubiquitin-like modifier 2)	28.2013		3753.35	5312.09	6213.97	11223.3	10175.7	7644.7	7059.28	3439.15	3952.26	7562.83	8980.05	11984.3	5707.09	5250.43	5316.11	3810.26	5997.73	5751.17	11406.2	8974.51	6334.9	4464	4176.46
VIT_08s0040g01480	0	0	0	0	0	0	0	0	0	0	0		223.088	270.706	224.185	236.152	228.483	178.189	256.107	260.414	211.146	230.69		Cell division cycle protein 48	28.2561		29119.1	18874.8	25411.6	32051	30699.8	31329.2	33778.3	33184.5	34361.2	26246.9	35153.1	28992.9	33585.5	33972.4	36833.2	23189.7	29576.1	34021.2	24450.1	26315.6	36992	39536.3	29655.8
VIT_14s0068g02030	0	0	0	0	0	0	0	0	0	0	0		112.764	108.404	131.237	120.787	129.213	198.699	120.41	120.086	103.424	170.344		Import receptor subunit TOM20-3, Mitochondrial	28.2783		3195.6	3050.75	3964.14	4900.32	6032.42	7791.82	7946.12	6642.9	2823.53	6152.84	5746.24	8329.26	6336.16	6569.21	6935.25	2804.39	5145.95	5355.38	6936.82	6878.44	7376.11	6672.63	3607.42
VIT_01s0137g00420	0	0	0	0	0	0	0	0	0	0	0		153.411	127.574	195.186	133.013	208.121	148.447	185.585	192.298	170.643	237.867		Proteasome 20S beta subunit B (PBB2) (PRCFC)	28.9575		8030.98	7421.09	10708.1	10577.9	9324.46	7954.78	7456.11	7470.02	8639.17	11537.1	10342.3	8859.72	8220.48	8723.73	7710.52	8821.31	9312	9847.16	8033.42	9210.59	10692.5	8761.61	10549.3
VIT_10s0003g03510	0.011	0.011	0	0.011	0.01	0.01	0.01	0.011	0.011	0.011	0.011		152.215	130.515	161.099	106.095	149.426	102.623	151.683	197.846	154.473	193.668		HSP20 chaperone	29.1055		7385.18	6991.46	8146.36	12271.9	6921.51	4043.23	5887.61	5219.5	4935.28	8731.2	6853.33	7656.06	5814.67	5119.43	5975.03	5634.2	7858.83	5919.53	6171.98	7033.35	6155.58	5348.24	6858.11
VIT_09s0054g00010	0.011	0.01	0	0.009	0.01	0.01	0.01	0.01	0.01	0.009	0.011		145.717	110.398	102.934	104.535	185.999	124.595	133.545	162.734	106.069	261.878		Ribosomal protein L7 (RPL7D) 60S	29.2178		10928.7	10899.1	9284.37	6346.83	9083.71	7978.31	9750.25	8370.38	10200.8	12268.5	10958.4	12812.7	9735.07	8501.38	9094.59	11513.4	11151.3	10718.3	10732.1	10391.7	9865.83	9063.85	12372.9
VIT_06s0004g03190	0	0	0	0	0	0	0	0	0	0	0		163.001	150.517	169.369	171.708	198.593	114.963	198.422	186.68	127.961	255.255		Proteasome 20S beta subunit G1 (PBG1) (PRCH)	29.2988		8515.37	8946.92	9525.07	8794.5	8967.05	12749.8	13431.9	10746.8	10268.3	11658.2	10414.2	13343.5	10585	10938.4	10844	10445.3	11490.1	10822.7	10917.9	12774.1	11592.7	9690.84	11256.1
VIT_04s0023g03700	0	0	0	0	0	0	0	0	0	0	0		186.858	156.014	191.496	195.138	254.474	217.41	166.506	176.077	180.027	261.385		Unknown protein	29.4221		2084.14	2007.62	2512.41	2191.15	3942.39	3545.1	3958.67	1788.43	1886.29	3275.64	3242.12	7255.96	2896.94	2267.95	1930.86	1926.97	2878.74	2708.35	7757.07	6359.45	3755.16	2210.22	2382.54
VIT_10s0042g00070	0	0	0	0	0	0	0	0	0	0	0		171.108	134.885	223.206	158.658	197.095	190.254	170.962	161.838	128.651	216.899		Proteasome 20S alpha subunit C (PAC1) (PRC9)	29.813		14354.4	11536.1	12369.7	16840.3	16508.2	17267.4	17921.2	22720.4	13557.5	15477.7	15312	18509	15045.9	17748.8	17026.7	14209.8	15222.2	16952	18364.8	15836.4	19272.7	15883.2	16034.6
VIT_09s0002g01760	0	0	0	0	0	0	0	0	0	0	0		184.661	137.516	172.391	176.528	227.503	187.021	235.837	209.579	187.091	312.116		EIF-4A3	29.9489		12909.5	17018.8	17014.1	16461.4	15901.4	15384.4	14583.7	15693.7	16198.3	17810	17821.3	14989.3	15385.3	17173.1	18869.3	14955.8	15961.8	16207.5	12358.1	13722.7	15046.3	15967.1	15699.7
VIT_06s0004g06350	0	0	0	0	0	0	0	0	0	0	0		133.775	131.679	140.215	137.531	166.441	140.151	150.003	169.64	227.042	143.984		Pleckstriny (PH) domain-containing protein	30.2048		3812.52	6899.31	5887.11	6894.46	8923.04	9536.21	8696.34	4883.14	5489.84	6553.43	5756.99	11314.2	5823.67	5965.93	5613.46	6408.79	6087.64	6217.36	10580.1	9709.84	7396.38	5185.87	3584.24
VIT_07s0005g04970	0	0	0	0	0	0	0	0	0	0	0		153.445	146.637	141.5	196.813	215.772	177.266	177.527	180.967	118.167	211.054		NADH dehydrogenase	30.2267		3993	3008.49	4055.57	5353.37	5911.66	7374.02	8217.62	4321.17	2735.83	5828.82	5390.13	10610.9	5137.02	5408.84	4791.23	3717.25	6620.51	6199.13	10598.9	7436.87	6386.04	5033.6	4102.15
VIT_16s0013g00610	0	0	0	0	0	0	0	0	0	0	0		142.043	102.391	167.69	104.971	193.582	169.795	150.461	125.581	134.88	242.162		HAP1/MAGO/MEE63 (maternal effect embryo arrest 63)	30.4245		3964.8	3771.11	4550.1	6687.67	7088.75	9396.26	7272.22	6342.41	3143.68	5777.8	6669.91	10053.5	6754.85	6734.27	6653.57	3263.5	4642.02	5197.82	6937.89	8671.13	6963.76	5808.95	6348.94
VIT_06s0080g01050	0	0	0	0	0	0	0	0	0	0	0		147.561	174.009	180.875	146.081	162.594	236.373	133.042	143.082	161.78	126.614		Unknown protein	30.8366		625.195	707.654	833.837	318.632	526.679	454.885	702.992	415.963	577.183	996.443	746.096	1415.35	656.241	571.492	442.985	982.718	869.143	718.697	1066.57	1384.41	964.038	473.116	674.431
VIT_19s0015g00980	0	0	0	0	0	0	0	0	0	0	0		197.58	176.894	133.229	170.722	203.355	129.62	186.279	153.361	219.9	173.906		Protein CWC15	31.1239		10769.2	13696.1	14621.5	9563.46	13472.7	8007.89	10108.9	10631.8	8161.3	13234.8	13618.8	15107.6	14698.2	10878.7	10383.9	10367.4	9655.12	10718.8	10384.2	10271.3	9581.65	9105.91	10297.5
VIT_18s0001g10170	0	0	0	0	0	0	0	0	0	0	0		261.451	275.065	262.485	179.696	280.269	246.769	276.593	279.441	239.041	311.939		PAB8 (poly(A) binding protein 8)	31.9995		15659.4	11387.6	9973.69	5317.56	7391.08	6774.06	5687.71	6814.1	12050.4	6939.96	5939.41	4939.8	7366.44	7474.66	5600.62	11219.1	7610.16	7037.75	6266.56	3256.15	5738.31	5855.21	15005.5
VIT_05s0051g00850	0	0	0	0	0	0	0	0	0	0	0		237.899	195.601	246.473	237.301	276.348	217.322	248.123	187.904	282.779	358.218		SAD1 (supersensitive to aba and drought 1)	32.3432		1217.72	881.473	1420.37	586.809	1723.23	1999.83	3246.3	1568.29	1029.47	2065.6	1710.15	4085.52	1806.91	1579.04	2134.69	1834.27	2047.49	1998.59	4214.03	3620.44	2814.69	2062.54	1674.51
VIT_07s0005g02990	0	0	0	0	0	0	0	0	0	0	0		146.705	142.578	127.727	158.217	227.356	123.796	137.617	131.46	176.631	175.375		Bet1 SNARE 1-1	32.5043		4703.49	6142.44	10164.7	9817.81	11304.1	10138	8133.21	7191.6	5033.29	12105.9	11004.3	12794.3	9429.42	7607.59	7485.63	6476.36	8131.24	7679.94	9962.35	10007.6	7786.73	6255.44	5117.7
VIT_00s0187g00220	0	0	0	0	0	0	0	0	0	0	0		184.329	159.913	237.552	198.96	180.938	229.1	157.62	151.011	152.227	173.969		Partial optokinetic response b	32.6092		9447.64	9831.82	11394.9	11770.9	13159.1	13628.7	12047.7	11586.1	7703.53	12715.5	11050.7	11472.7	11125.8	11887.5	11566.1	10254.5	12002.2	12647.9	11350.9	14314.4	14598.5	13119.2	10440
VIT_03s0063g02420	0	0	0	0	0	0	0	0	0	0	0		177.09	176.749	161.07	234.987	174.931	122.722	177.28	217.237	157.956	233.87		Ras-related protein Rab-7A	32.6784		11527.5	10300.8	11649.4	13751	13990.5	14131.9	14179.9	11951.1	12797.3	14268	14186.8	14895.7	12686.6	13318.7	13497.7	12581.7	13454.1	12704.4	13200.4	14103.9	14717	13565.6	10906.3
VIT_02s0025g03280	0	0	0	0	0	0	0	0	0	0	0		204.041	217.371	211.139	192.526	214.5	212.164	156.681	127.189	153.442	140.722		Aminopeptidase N	33.2306		11280.5	9795.83	10847.9	7348.4	8928.51	9372.16	8807.79	10435.4	12989.7	8892.02	9609.89	8395.89	11885.6	12579.7	9555.22	8811.95	11533.9	10736.7	7680.51	9637.25	11210.7	9634.4	10827.3
VIT_10s0003g02790	0	0	0	0	0	0	0	0	0	0	0		189.779	160.848	203.899	122.793	215.667	125.505	173.869	157.95	199.665	190.186		Double-stranded DNA-binding protein	33.3799		5912.4	7223.9	8400.23	9796.44	11084.8	13147.2	12798.7	6731.15	7510.59	10779.9	10986.8	17237.1	8540.94	7957.73	7302.62	8259.23	8513.39	8479.62	14668.4	13758	11790.3	7945.64	6672.11
VIT_06s0009g02770	0	0	0	0	0	0	0	0	0	0	0		160.684	137.023	204.608	166.532	174.864	245.774	158.817	142.112	165.616	186.489		Pre-mRNA branch site protein p14	33.5338		1985.38	2668.3	2643.64	3923.95	4474.99	4860.01	5242.13	4063.85	1930.8	3491.29	3443.86	6920.11	3532.42	4093.21	4213.14	3482.45	3283.42	3541.82	6225.87	5745.01	4807.56	3716.25	2535.08
VIT_09s0002g00980	0	0	0	0	0	0	0	0	0	0	0		158.811	139.057	243.272	161.059	204.355	195.185	204.948	202.765	149.075	277.44		Proteasome 20S alpha subunit A1	33.9912		14537.5	13725.6	15140.3	12458.9	16518.9	19058.7	21159.6	16884.4	11138.2	14664.8	15192.7	21947.4	16609.5	18295.1	18574.4	11895	15215	14098	23912.6	20449.6	20632.3	17928.5	15465.3
VIT_07s0151g00490	0	0	0	0	0	0	0	0	0	0	0		162.644	178.197	188.057	214.741	238.972	172.463	158.89	233.501	142.627	220.581		NADH dehydrogenase (ubiquinone) Fe-S protein 4	34.0398		2416.58	2229.62	2630.12	1397.49	2312.3	1695.24	2832.66	1032.08	1512.59	2380.39	1753.14	4035.65	1337.23	1515.47	1324.64	1918.03	2193.69	1849.48	4456.05	3693.18	2546.13	1395.03	2140.46
VIT_13s0019g03640	0	0	0	0	0	0	0	0	0	0	0		187.589	123.088	161.046	141.594	228.263	152.694	200.551	201.083	151.666	407.549		Ribosomal protein S23 (RPS23B) 40S	34.0819		3191.89	2432.22	2516.31	3854.55	3710.09	3410.4	4405.49	3107.29	2204.39	3433.13	4159.58	6362.85	3240.82	3160.49	3099.51	2774.59	3292.76	3000.42	6465.42	5232.85	4149.49	3117.02	4578.35
VIT_00s0179g00300	0	0	0	0	0	0	0	0	0	0	0		150.464	200.905	126.833	108.136	202.085	141.863	114.541	139.595	127.057	130.386		MPBQ/MSBQ methyltransferase 2	34.2546		5817.5	4798.69	8171.55	7390.37	6540.66	3302.85	3619.94	2739.44	6123.66	8190.83	7023.75	6622.99	3291.43	3740.2	3066.48	8170.64	6979.6	7153.68	5421.08	3046.72	4453.44	3420.95	7112.28
VIT_00s0317g00050	0	0	0	0	0	0	0	0	0	0	0		217.486	154.719	196.503	132.332	229.874	225.53	212.515	223.724	218.45	254.433		Dehydroascorbate reductase	34.5283		12303.5	8071.08	6054.34	6975.51	5224.74	7967.97	8822.57	8972.76	11260.2	7344.79	5253.97	7249.83	7032.02	7339.4	9522.36	14330.4	9531.13	8162.56	7516.9	8255.19	9042.33	9664.77	14476.2
VIT_14s0060g02310	0	0	0	0	0	0	0	0	0	0	0		255.381	185.366	258.422	314.379	286.753	263.649	264.911	290.698	261.78	505.561		Ribosomal protein L22-2 (RPL22B) 60S	35.4612		3227.12	3064.17	3547.09	4681.78	4567.34	4883.57	4968.76	3126.39	2818.4	4491.59	3801.73	6064.05	3323.37	3462.68	3775.3	3524.4	4870.5	4151.66	6154.81	5533.12	4209.5	3633.94	3873.1
VIT_03s0038g01820	0.011	0.011	0	0.01	0.011	0.01	0.011	0.01	0.01	0.009	0.011		172.667	132.107	171.254	188.66	164.963	225.55	144.112	150.758	100.051	251.977		Translocon-associated protein alpha TRAP complex	35.5814		12037.1	9112.09	9720.92	7369.77	11317.3	9698.13	11914.7	11050.4	9432.32	13060.9	13429.3	15123.6	12595	12895.3	12265.3	11213.2	14763.3	14369.1	12874.1	12433.9	12646	11069.1	14951.1
VIT_04s0008g06990	0	0	0	0	0	0	0	0	0	0	0		135.16	103.44	208.614	149.067	168.362	214.293	175.689	141.05	145.133	255.44		DNA-directed RNA polymerase II subunit J	35.6068		4843.41	4199.65	4404.57	4522.38	4731.58	5042.34	3876.46	2907.8	3512.72	5221.21	4145.5	5890.99	3444.34	3193.94	2416.57	5543.99	5057.7	4328.63	4668.44	5474.14	4646.56	2497.66	5952.41
VIT_09s0002g01690	0	0	0	0	0	0	0	0	0	0	0		166.498	126.82	139.698	104.851	212.797	142.902	162.252	176.37	207.257	180.845		Unknown protein	35.6771		674.189	1053.29	1039.16	915.887	1229.31	1417.26	1385.26	1026.96	743.146	1097.63	1033.53	1932.66	947.475	1125.1	1152.16	1191.08	1175.98	1170.21	1555.7	1724.32	1454.09	1045.06	1116.63
VIT_17s0000g00780	0	0	0	0	0	0	0	0	0	0	0		143.169	127.227	191.935	170.128	208.267	183.109	130.919	214.972	123.807	260.275		Import inner membrane translocase subunit Tim8, Mitochondrial	35.7118		800.155	260.966	484.856	180.385	330.345	264.393	889.254	326.426	638.751	809.44	619.861	1495.91	311.366	353.577	406.598	932.527	1020.73	799.36	1820.55	1179.11	942.214	515.273	830.946
VIT_02s0033g01110	0	0	0	0	0	0	0	0	0	0	0		185.043	201.813	269.458	225.677	185.017	196.935	184.178	168.38	143.49	178.783		Male germ cell-associated kinase	35.7251		16099.1	21370.2	27187.1	24497.5	26780	24465.6	27249	28003.3	28040.7	27153.3	29700.2	25646.2	28439.5	33028.2	30665.7	20431	27578	31112	22753.3	23485.4	28765.4	32319.2	17828.2
VIT_09s0002g06730	0	0	0	0	0	0	0	0	0	0	0		144.914	152.845	223.631	148.873	197.002	154.814	103.675	153.062	121.676	140.271		Longin	35.9921		3270.28	2380.45	2448.31	3619.67	3256.94	5655.16	5539.51	3610.04	3263.15	4561.89	4288.29	7576.81	4244.01	3807.8	4619.74	4864.75	3992.31	3903.57	6125.41	5592.39	5011.25	4205.71	2541.33
VIT_04s0008g06880	0	0	0	0	0	0	0	0	0	0	0		229.723	220.145	253.358	209.528	232.697	209.452	168.888	165.33	145.602	205.429		ER membrane DUF1077	36.0221		7608.41	7691.13	9807.44	9614.25	11405.7	16984.9	16717	12001.1	6613.41	11887.9	11359.2	16959.6	12393.4	12639.1	12153.1	8509.01	10938.7	11303.6	14900	17245.3	16180.6	12713.5	7793.61
VIT_17s0000g09280	0	0	0	0	0	0	0	0	0	0	0		180.697	181.64	220.21	198.401	199.875	118.304	236.513	190.467	238.349	111.726		Ubiquitin-associated (UBA)	36.3134		9347.99	10256.8	11956	11555.2	14017.8	18497.7	16681.1	16089.3	14050.6	11589.3	12904	11315.4	18030.2	20199.1	21008.6	14269.4	11339.2	14229.2	11710.4	14757.8	18287.5	21772.5	10600.2
VIT_13s0064g00040	0.011	0.01	0	0.009	0.01	0.011	0.01	0.01	0.01	0.01	0.011		124.4	129.653	104.418	108.771	224.389	112.93	114.762	139.642	116.645	205.068		Unknown protein	36.8057		6376.03	8081.6	9044.7	5214.33	9212.62	6989.06	7431.44	5748.84	5856.96	9149.87	8929.78	11157.1	7180.31	5382.85	5862.41	5570.13	8022.73	7570.9	8734.41	10978.4	8813	6583.11	6238.23
VIT_18s0001g12730	0	0	0	0	0	0	0	0	0	0	0		217.852	203.16	195.623	235.496	261.882	171.352	257.341	269.434	177.305	326.422		Carbonate dehydratase	36.9024		4896.96	3367.47	4809.97	6855.56	4857.36	5510.75	6202.37	4047.58	5193.35	7190.49	6634.06	7429.01	5350.83	5651.6	5179.25	5310.79	6026.65	6532.02	6277.14	5502.13	5508.86	4803.83	6048.59
VIT_02s0154g00330	0	0	0	0	0	0	0	0	0	0	0		245.41	238.702	291.402	298.137	329.726	285.548	284.695	259.637	206.675	307.125		Unknown protein	37.0225		9412.89	12477.6	12280	12345.5	15427.9	17489.7	15955.5	10290.5	9867.06	13860	11568.9	20640.7	11908.1	11608	9697.97	12906.1	13372.8	11806.9	19573	16842.8	15853.4	10195.3	10013.6
VIT_19s0085g00990	0	0	0	0	0	0	0	0	0	0	0		205.363	185.305	245.146	159.037	274.276	229.289	245.326	250.599	195.218	330.66		Unknown protein	37.0484		5272.39	6240.68	6414.16	6103.29	9265.49	6758.98	6376.08	5355.23	4576.94	7957.64	6875.17	11482.1	5767.47	5426.29	5605.84	5916.24	7343.62	7485.78	9071.24	8453.74	6400.04	4728.68	5486.43
VIT_13s0019g03920	0	0	0	0	0	0	0	0	0	0	0		195.167	156.355	165.487	130.199	246.524	190.53	214.311	178.565	136.512	238.419		Elongation factor 1-alpha 1	37.2194		13418.8	17133.9	18339.2	24138.1	24970.6	20140.4	23059.4	22998.5	14032.6	22012.1	27604.2	24797.2	22979.7	22712	25889.8	14860	23264.2	25304.4	21581.4	20644.1	21612.6	20887.3	17128.3
VIT_09s0002g05940	0.011	0.011	0	0.011	0.01	0.01	0.009	0.011	0.011	0.01	0.011		198.403	158.888	192.925	158.308	189.494	101.034	229.334	200.396	154.8	259.458		Ras GTP-binding protein (RAN3)	37.2244		8053.22	7520.96	7266.09	12077	9982.9	21985.9	23390.6	19280.8	9140.36	11148.8	10976.4	13616.5	19717.7	25119.7	30632.4	7673.52	9042.29	9827.86	12874.9	18668.8	18757.4	21278.1	8580.99
VIT_15s0048g01290	0	0	0	0	0	0	0	0	0	0	0		168.982	151.492	157.392	105.75	247.922	153.636	181.43	147.419	159.231	320.529		Sin3 associated polypeptide p18	37.6977		2612.36	2285.36	3635.17	3383.92	4130.79	5750.96	6742.99	4442.55	2285.68	4704.54	4247.92	7960.75	4937.82	4256.56	3880.8	3063.32	6095.06	5315	7936.25	7767.22	6947.8	5618.32	4785.14
VIT_16s0098g00660	0	0	0	0	0	0	0	0	0	0	0		237.393	163.158	280.808	263.764	241.348	242.963	192.944	212.676	267.16	136.801		Unknown protein	37.8808		3656.49	2675.84	2619.62	1701.57	2575.83	1694.02	2548.57	2842.13	1995.65	1983.24	2214.25	2403.08	2571.87	3032.51	2736.19	3724.05	2771.57	2943.31	3568.25	4083.69	3707.91	3052.95	3217.63
VIT_08s0007g03610	0	0	0	0	0	0	0	0	0	0	0		213.345	226.37	156.268	231.338	180	114.069	203.063	170.689	162.866	195.436		Monodehydroascorbate reductase	38.0122		13632	14339.1	15620.1	15617	15924.6	14543.3	15939.5	16001.5	17004.2	14208.5	17001.1	11607.2	17465	20831.3	19670.7	14669.4	12200.1	13429.3	11051.5	14569.1	17234.6	17419.4	14436.9
VIT_03s0038g04470	0	0	0	0	0	0	0	0	0	0	0		181.244	162.641	116.417	137.11	184.568	140.255	237.671	187.195	210.287	166.763		SEC14 cytosolic factor	38.153		14863.8	15138.4	16425.2	12865.2	15449.9	16410.2	13453.7	13435	20645.5	13284	16685.7	13522.1	16542.1	15796.2	14340.7	18580.1	12837.4	14157.5	10934.6	11013.3	13599.4	13453.5	15551.8
VIT_01s0011g01960	0	0	0	0	0	0	0	0	0	0	0		196.569	180.263	242.126	191.131	267.161	223.17	164.647	176.978	146.934	216.477		Proteasome 20S alpha subunit B	38.5428		7561.73	6481.3	8271.76	6488.85	8800.75	8889.48	9533.93	8050.11	6162.2	9609.97	8335.96	11049.2	8671.76	9169.12	8483.38	7319.07	8916.38	9688.81	8391.08	11294.7	11791.5	9585.39	7679.73
VIT_15s0048g01890	0	0	0	0	0	0	0	0	0	0	0		181.562	229.203	195.873	205.629	244.101	166.461	146.856	122.515	170.209	165.866		Peroxisomal biogenesis factor 11 (PEX11)	38.6062		4138.91	3576.25	5510.26	6412.99	6097.42	9618.56	9631.38	7488.96	4471.88	8165.49	7235.44	7927.39	9732.11	10898.9	10239.8	6310.91	8268.88	9098.49	8033.73	12573	12274.1	11206.6	5130.11
VIT_06s0004g01820	0	0	0	0	0	0	0	0	0	0	0		195.005	211.753	291.28	251.091	208.808	155.333	228.137	192.427	203.679	248.598		Zf A20 and AN1 domain-containing stress-associated protein 2	38.6323		6992.84	10312.7	9587.27	14248.8	13510.7	19914.8	17713.2	18087.4	10836.2	13706.3	13923.6	16824.7	15948.2	17702.7	19824.5	9532.68	13322	13855.5	16107.1	18372.8	16848.5	16772	8129.09
VIT_13s0019g04480	0	0	0	0	0	0	0	0	0	0	0		143.512	111.434	185.126	170.401	159.316	213.519	187.479	220.294	115.109	205.193		Adenosine kinase 2 (ADK2)	38.977		13333.8	7833.21	11042	14400.5	10142.6	7948.25	7597.92	5954.44	12398.2	13813.4	10027.4	11208.5	4794.24	5398.12	5187.7	12486.3	14882.9	13065.8	13166.6	10271.4	10366.3	8054.88	13130.3
VIT_13s0067g02180	0.011	0.01	0	0.011	0.011	0.011	0.011	0.01	0.01	0.011	0.011		123.347	100.421	188.267	179.753	161.318	214.024	130.636	102.416	144.518	156.957		CTV.12	39.3881		1848.29	1200.9	2233.24	2630.67	1951.02	2618.13	4781.82	2615.28	2070.22	4798.43	3856.49	6405.86	2294.82	4192.08	4296.62	2509.94	3360.3	3674.05	4684.11	3437.32	3984.75	3474.16	2240.65
VIT_00s0657g00010	0	0	0	0	0	0	0	0	0	0	0		191.287	154.484	119.849	122.923	251.269	164.31	145.278	157.737	157.287	195.764		Branched-chain amino acid aminotransferase	39.5406		6860.08	5029.94	5028.8	2673.38	4736.51	7679.65	8156.1	7430.47	5893.64	4802.31	4883.83	6502.51	7200.06	7767.36	6491.68	5860.78	5625.66	5397.19	6326.43	9450.91	8799.75	7744.15	7651.61
VIT_10s0003g00510	0	0	0	0	0	0	0	0	0	0	0		309.555	238.183	320.444	345.462	344.187	314.974	281.977	239.072	299.186	325.793		Transcription elongation factor 1	39.6964		4714.92	6317.44	7606.28	10295.1	10508	19458.1	16873.2	12103.3	5286.6	8219.31	9526.23	16478.7	12503.2	12076.5	13866.7	5784.12	9741.26	9474.26	15401.8	17502.3	14267.2	12874.9	5802.21
VIT_03s0038g02580	0	0	0	0	0	0	0	0	0	0	0		142.618	151.03	232.882	169.167	171.383	219.127	123.816	118.331	135.452	154.258		Unknown protein	40.2946		1551.9	1426.29	1679.76	2022.02	2043.23	3430.5	3264.92	2027.44	1162.93	1885.11	1880.62	3216.26	1989.32	2168.13	1970.89	1204.2	1520.7	1465.9	2967.23	3959.25	3209.9	2134.17	1559.1
VIT_15s0045g01310	0	0	0	0	0	0	0	0	0	0	0		196.286	201.093	190.931	191.214	112.069	169.51	168.573	245.665	125.764	105.151		UMP-CMP kinase	40.3491		5496.61	7867.04	8007.42	7428.78	7635.49	4295.39	5683.4	4666.24	8604.22	8457.43	8403.43	8882.97	5196.54	5803.41	5076.11	8127.72	8852.53	7160.8	7726.04	7083.31	6091.97	5105.65	3457.84
VIT_01s0010g02900	0	0	0	0	0	0	0	0	0	0	0		180.595	158.279	148.704	187.747	233.734	117.881	238.564	193.564	144.728	278.242		Proteasome 20S beta subunit E1 (PBE1) (PRCE)	40.445		20983.2	23006.6	24831.7	26387.1	29810.8	31602.5	29725.5	28277.6	23739.4	26272.9	29497.5	33385	30601.8	33993.9	31795.7	23065.3	28485.7	32121.5	27763.1	33061.7	32363.5	31836.9	24461.4
VIT_01s0010g03610	0	0	0	0	0	0	0	0	0	0	0		236.851	249.656	264.817	288.372	282.839	331.373	210.444	240.696	202.566	268.771		RW1	40.4619		4713.08	4194.3	4618.37	7676.16	7301.76	9378.69	7732.33	6077.35	3215.26	6018.77	5397.1	10106.2	6366.17	6134.59	6188.27	4340.83	5760.71	5327.92	11182.4	10031.4	7520.22	6148.6	3892.46
VIT_14s0083g00970	0	0	0	0	0	0	0	0	0	0	0		177.538	109.489	171.567	143.531	241.612	193.703	197.914	210.529	139.08	382.366		Ribosomal protein L7A (RPL7aB) 60S	40.549		8046.47	10051.7	10332	12101.7	11037.6	11440.9	10366.5	6668.17	9586.81	14115.1	12943.3	12859.9	9027.3	8473.56	9344.95	9337.07	13864.4	13562.8	11900.5	9525.49	8779.11	7647.68	10497.2
VIT_17s0000g05970	0.011	0.01	0	0.009	0.01	0.01	0.009	0.01	0.01	0.009	0.011		154.111	101.345	104.795	177.157	203.046	108.306	192.872	180.117	122.661	377.581		Ribosomal protein S9 (RPS9C) 40S	40.6301		7637.1	7686.59	7400.03	8773.02	9132.4	9890.43	10592.1	8762.29	6110.88	6824.81	8059.36	11327.1	8763.21	8998.41	10120.1	6502.04	8133.26	7752.37	11376.4	10792.1	10344.3	9208.28	9344.8
VIT_08s0058g00460	0	0	0	0	0	0	0	0	0	0	0		187.766	168.604	129.537	165.085	199.251	149.352	200.4	218.382	267.671	218.504		Unknown protein	40.8655		10938.8	12263.2	9381.5	9714.19	10297.9	15998.5	13938.1	10702.1	10151.8	15477.5	12220.4	16912.4	13999.2	12454.2	11235.5	15038.5	12325.8	10791.5	12547.2	17109.5	15340.4	11464	11695
VIT_12s0028g01400	0	0	0	0	0	0	0	0	0	0	0		183.88	167.136	275.566	128.923	222.239	188.199	176.94	166.493	182.973	184.704		DNA-directed RNA polymerase II subunit D	40.9155		5384.26	6883.16	8066.65	7508.98	11206.7	16821	14152.3	9885.3	5951.94	7822.57	10117.4	14457.8	10646.3	10990.9	12890.4	5888.96	10195.4	10693.8	13801.1	16571.9	14422.6	12406.2	5526.21
VIT_03s0038g00720	0	0	0	0	0	0	0	0	0	0	0		215.756	214.804	261.472	209.561	265.924	263.125	175.619	216.238	145.258	248.456		NADH dehydrogenase (ubiquinone) 1 beta subcomplex 9	40.921		4862.15	4722.55	4584.28	4842.13	5904.33	4541.19	4223	2894.16	2866.25	5292.49	4065.56	6621.99	3139.42	3130.78	2623.53	4153.5	5527	4853.57	6406.3	5082.49	4469.86	2449.02	4481.1
VIT_01s0150g00400	0	0	0	0	0	0	0	0	0	0	0		202.892	165.772	157.279	149.056	234.346	137.945	219.741	234.291	135.447	302.272		Calnexin 1 (CNX1)	40.9313		17874.6	18751.9	21308	23322.6	22321.6	19773.4	16507	16362.1	22147.7	23649.1	24320.3	18665.2	18971.9	18462.6	21069.6	16613.4	20493.6	22719.3	14576.3	11796.6	15939.8	19725.1	21054.6
VIT_07s0005g05790	0	0	0	0	0	0	0	0	0	0	0		163.57	173.622	178.519	274.914	159.771	143.922	225.096	206.416	216.618	185.161		VAMP726 (VESICLE-associated membrane protein)	40.9858		9251.45	14793.1	15444.7	16769.7	14996.2	16922.9	16778.1	13416.2	14943	13332.3	17653	20073.2	16656.6	16310.1	16457.6	10389.6	13768.3	14383.8	12592.6	14996	15040.5	12710.1	9574.39
VIT_17s0000g07300	0	0	0	0	0	0	0	0	0	0	0		177.584	152.817	188.335	230.623	251.69	215.159	181.743	202.319	114.266	219.201		ATP synthase gamma chain, mitochondrial (ATPC)	41.2032		11844.3	8718.45	10597.8	7829.99	8823.79	6624.1	8187.14	6884.08	10597.4	10063.7	10529.8	8667.64	8249.27	9629.8	8083.05	9411.52	10670.8	11935.1	7506.61	6676.84	9156.81	7291.34	12492.4
VIT_07s0151g00690	0	0	0	0	0	0	0	0	0	0	0		211.306	195.637	260.927	224.435	306.575	197.727	250.677	236.967	169.032	355.905		Proteasome 20S beta subunit D (PBD1) (PRGB)	41.2085		8488.29	4984.89	7314.71	9029.36	9571.38	12168.7	10621	9195.55	6433.24	11244.5	9243.15	12941	9440.07	10028.9	10353.5	8209.64	10385.3	11388	10252	11830	11212.9	10349.7	9304.27
VIT_14s0060g00550	0	0	0	0	0	0	0	0	0	0	0		202.607	221.738	253.117	243.12	269.055	272.741	187.147	176.659	160.128	224.754		ATP-citrate synthase	41.3261		15380.5	11858.8	15071.6	18902.6	13756.3	15095.6	16331.5	16444.3	15994.5	19098.5	18154.6	11792.7	17234.1	16635	15937.1	13499.1	15392.6	18329.2	10436.6	13090.4	17199	18758	18067.9
VIT_19s0014g04860	0	0	0	0	0	0	0	0	0	0	0		171.918	143.402	224.828	224.023	249.178	225.347	145.508	159.744	153.416	184.537		ATP synthase g subunit , Mitochondrial	41.5872		3803.95	3686.1	3873.27	4627.96	3324.53	2858.55	3231.12	1338.68	3121.1	4667.54	3365.83	5523.54	1889.52	2008.32	1412.73	3341.71	4856.59	3457.47	5989.5	3665.81	2971.39	1350.07	3346.84
VIT_15s0048g00900	0	0	0	0	0	0	0	0	0	0	0		166.101	150.349	271.36	157.462	202.463	241.508	190.923	187.025	153.583	240.71		Proteasome 20S beta subunit F1 (PBF1)	41.7626		7382.56	4914.37	6093.79	8905.03	7782.7	12183.3	12157.5	6939.2	7544.78	9155.88	8031.41	11829.2	8222.08	9917.39	8778.7	8988.15	8649.54	9062.62	10113.6	11219.8	11042.9	8461.7	8982.64
VIT_19s0014g01020	0	0	0	0	0	0	0	0	0	0	0		159.231	128.421	220.797	131.512	132.15	245.11	176.597	163.155	137.392	211.618		Protein transport protein Sec61 subunit alpha	41.8228		9912.14	9920.52	11263.3	13098.2	14633.7	17164.8	17619.1	18935.5	8696.24	14321.7	15499.1	16855.3	14671.3	17357.8	19394.6	7952.52	14449.6	17252.3	20375.3	17123.1	17812.1	18859.5	12552.1
VIT_18s0001g06290	0	0	0	0	0	0	0	0	0	0	0		182.883	128.284	152.855	172.871	274.324	222.208	194.711	208.129	183.523	336.249		Ribosomal protein S6 (RPS6B) 40S	41.9266		6831.49	9155.9	8985.93	7494.83	8838.72	6080.15	8778.02	8844.58	8105.65	12375.3	8977.2	10991.4	7458.51	7140.49	8315.95	8073.97	10748.8	10213.5	9671.39	7919.44	8139.95	7461.98	8337.53
VIT_14s0060g00710	0	0	0	0	0	0	0	0	0	0	0		132.275	133.743	196.982	130.009	201.749	241.456	175.761	168.17	230.274	212.338		Synbindin TRAPPC4	42.0267		1765.43	3243.42	2574.29	1611.56	2238.86	1376.15	2067.94	747.923	1869.57	2291.81	1546	2804.98	1435.94	1345.64	1130.3	3287.19	2522.87	1593.58	2592.28	3002.67	2022.1	957.24	2772.57
VIT_13s0019g04470	0	0	0	0	0	0	0	0	0	0	0		157.681	130.385	158.541	146.602	136.16	256.766	163.378	227.991	167.696	127.958		Adenosine kinase 2	42.5144		12158.2	9194.76	12887.5	14527.7	12396.1	7966.49	8354.53	5582.89	11177.4	14044.9	11907.5	11324.3	5010.58	5414.86	5587.91	11992.4	14766.6	12671.4	13372.3	10616.3	10126.5	8422	11907
VIT_13s0067g00610	0	0	0	0	0	0	0	0	0	0	0		188.872	155.025	152.406	237.073	236.741	144.039	248.371	246.532	207.03	346.084		Yippee	43.002		7279.77	6096.79	6819	6629.51	6346.18	5866.85	7352.41	3873.79	6075.36	7865.18	6400.74	10345.4	4706.77	5249.16	4290.34	6287.44	6013.06	5134.84	8305.41	7333.6	6243	4572.44	8442.54
VIT_08s0007g07290	0	0	0	0	0	0	0	0	0	0	0		171.912	133.953	165.249	103.253	207.969	144.694	189.569	172.87	251.404	203.048		Translation initiation factor eIF-4E	43.1096		8366.36	11227.1	11717.3	13216.8	12546.1	15079.4	9868.35	8213.6	8503.89	11176.9	11340.5	14044.3	9355.05	8524.88	9441.94	9441.33	10372.2	9661.18	11579.5	12422.6	9901.38	9030.01	8988.11
VIT_02s0154g00390	0.011	0.01	0	0.01	0.01	0.01	0.009	0.011	0.01	0.011	0.01		155.894	216.592	157.646	163.788	173.344	101.092	194.05	147.524	251.127	148.547		Autophagy 8f (APG8f)	43.1255		1804.99	2071.6	3563.29	4095.01	6147.68	13189	12567.3	10036.8	2475.84	4944.67	4939.2	9828.84	9382.72	9668.28	10471	3634.9	4933.72	6016.83	9885.96	15354.6	13515.5	10494.4	2157.77
VIT_14s0060g01550	0	0	0	0	0	0	0	0	0	0	0		148.921	124.44	150.515	112.452	235.36	203.214	138.955	127.8	209.85	116.505		Dehydration-induced 19	43.6387		7690.12	9149.84	9868.53	10556.7	9246.07	6297.74	6986.98	8250.73	8575.76	8167.85	7604.51	5601.68	7807.13	8040.23	8601.28	9718.58	7533.84	7461.13	5181.99	5522.06	7233.41	7484.23	9366.26
VIT_02s0012g00160	0	0	0	0	0	0	0	0	0	0	0		157.979	128.773	248.434	161.747	231.831	201.646	224.475	181.494	132.05	354.368		Unknown	43.7313		1093.2	1206.77	1640.44	1301.16	1686.93	636.434	1363.79	788.406	803.595	2303.12	1531.6	3249.06	585.748	845.835	811.096	1059.67	1817.34	1409.73	2940.59	1457.14	1445.01	792.941	1432.53
VIT_03s0063g02550	0	0	0	0	0	0	0	0	0	0	0		149.747	143.319	229.084	157.403	216.037	227.473	130.732	152.028	112.298	161.645		NADH dehydrogenase (ubiquinone) Fe-S protein 8	43.8364		10815.3	11714.7	12827.3	10921	13633.1	12618	13701.3	14305.3	9293.11	13782.7	12399.6	14664.2	13423.9	15473.3	14405.5	10982.1	14693.1	13515.7	14489.1	15702.4	16720.1	15730.8	11084.1
VIT_13s0064g01210	0	0	0	0	0	0	0	0	0	0	0		151.905	129.864	216.113	224.022	172.771	195.968	136.197	105.808	221.332	122.526		Zf A20 and AN1 domain-containing stress-associated protein 2	44.0163		16649.9	34950.1	44130	42989.2	45827.7	41654.9	39259.6	40372.4	25843.5	42864.7	43637.2	40265.1	43191.8	38178.1	43514.6	22864.8	42712.6	44351.4	42727.3	40534.3	37343.7	38627.4	20099.6
VIT_01s0011g03940	0	0	0	0	0	0	0	0	0	0	0		146.499	184.794	157.476	106.388	259.621	136.746	165.709	180.613	206.03	104.485		Unknown	44.0455		1216.87	1537.9	1340.63	559.022	411.632	1707.7	2326.15	636.31	1981.4	704.427	863.298	5830.99	2632.88	1577.29	982.458	370.895	279.23	302.229	1541.26	734.912	601.149	530.087	1454.1
VIT_01s0146g00290	0	0	0	0	0	0	0	0	0	0	0		203.281	155.65	214.833	182.232	292.357	172.93	241.594	263.323	226.864	452.139		Unknown protein	44.2074		745.707	664.005	1204.86	1479.32	1564.06	2458.41	2775.27	955.47	699.272	2175.67	1654.74	4304.75	1491.43	1266.52	1239.15	1177.79	1718.86	1512.63	3847.45	3310.6	2096.98	1130.47	944.891
VIT_02s0025g00640	0	0	0	0	0	0	0	0	0	0	0		265.032	174.923	271.526	315.254	278.769	271.157	241.11	246.502	187.078	333.521		BTI2 (VIRB2- interacting protein 2)	44.5947		7857.29	8423.78	10251.4	12461.2	11787.2	11643	14572.3	16545.5	7969.07	13648.6	13016.9	13109.9	12883.9	16854.3	18424.3	8082.61	12185.5	13381.7	10777.2	13104.7	15459	17000.5	10713.4
VIT_17s0000g03680	0	0	0	0	0	0	0	0	0	0	0		214.885	181.913	163.18	100.509	201.239	108.338	229.565	180.606	201.571	154.033		Unknown	44.9572		12151.5	17009.9	10948	11060.6	13206.4	4692.17	9226.76	14162.6	13375	13264.7	10470.5	7397.12	13453.3	13093.7	12727.7	14063.3	10173.7	7481.38	5988.87	5905.54	7585.63	8473.48	9998.98
VIT_06s0004g05820	0	0	0	0	0	0	0	0	0	0	0		262.734	270.766	191.638	234.009	329.458	274.022	189.437	256.136	212.375	300.395		Import inner membrane translocase subunit Tim10, Mitochondrial	44.9594		1856.73	1451.61	1794.28	1272.26	2506.6	3925.81	4009.69	2988.02	1925.16	2581.91	2231.82	3825.08	3028.7	3241.73	3194.02	2545.4	3150.56	3250.63	4711.76	6359.66	5313.2	3440.3	1926.42
VIT_00s0226g00090	0	0	0	0	0	0	0	0	0	0	0		190.78	173.556	248.385	186.426	221.792	306.591	175.907	172.802	234.201	216.324		No hit	45.1122		2047.11	2263.34	4034.12	3608.6	4150.07	4729.29	3222.1	1871.27	2281.52	4513.78	3612.04	6121.86	2551.27	2202	2185.47	2327.59	5278.79	3841.86	5210.05	5163.04	3708.18	2328.45	2415.84
VIT_15s0021g01180	0	0	0	0	0	0	0	0	0	0	0		189.307	149.669	197.852	194.885	293.236	216.916	223.57	267.817	264.31	364.299		Tubulin-specific chaperone A	45.5675		8937.3	9548.17	9660.95	7584.14	7078.87	5948.38	5770.35	3165.11	9250.11	11047.8	7733.48	11132.6	5908.93	4608.38	3694.21	11325.4	9388.96	9251.55	8424	8072.47	5967.94	3584.84	10677.3
VIT_08s0056g00200	0	0	0	0	0	0	0	0	0	0	0		226.181	205.313	160.896	233.092	200.03	253.059	237.02	266.947	122.245	289.633		2,3-bisphosphoglycerate-independent phosphoglycerate mutase	45.8686		17496.3	19324.3	22537.5	23391.2	26874.5	20443.7	19140	20564.9	20693.4	25290.6	26316.8	17913.3	26543.8	25281.2	26218.2	16491.4	20682	21831.3	16531.7	18723.1	22277.5	22881.3	16309.2
VIT_13s0064g00970	0	0	0	0	0	0	0	0	0	0	0		179.188	165.092	196.735	221.736	261.332	247.669	201.075	219.414	108.91	281.71		F-type H+-transporting ATPase oligomycin sensitivity conferral	45.8858		7596.97	4576.72	5590.98	5027.58	5259.48	5890.19	5954.04	6228.78	4995.92	6564.14	6254.01	4930.54	6915.7	8041.39	6616.1	4778.3	5402.34	6480.39	4488.54	4552.67	6869.2	6493.14	8534.21
VIT_04s0079g00530	0	0	0	0	0	0	0	0	0	0	0		226.858	203.126	187.048	333.707	234.079	257.738	290.817	283.896	243.415	397.906		Isocitrate dehydrogenase, chloroplast precursor	45.9096		10661	8995.44	10970.9	11301.9	12606.3	11273.4	11060.6	10053.8	10192.7	12629.7	12183.9	12903.9	11694.6	12207.8	11882.6	9778.73	10241.8	10436.3	11499.7	11230	10705.3	10571.5	12850.1
VIT_08s0040g00410	0	0	0	0	0	0	0	0	0	0	0		192.734	185.848	165.894	166.858	265.351	125.154	258.82	230.484	185.387	351.387		Proteasome 20S alpha subunit G (PAG1) (PRC8)	46.001		4083.18	3163.27	3598.61	4971.38	4502.95	4800.8	5220.3	4567.52	3609.92	4232.14	4457.03	5016	5201	5604.06	4897.02	3663.16	4464.61	4642.15	4247.96	5860.78	5043.42	4951.61	4691.6
VIT_18s0001g06410	0	0	0	0	0	0	0	0	0	0	0		191.55	213.394	208.561	188.187	331.674	276.309	227.228	259.399	231.055	395.013		Ribosomal protein 60S	46.0323		4752.68	1975.56	2039.37	506.953	2071.97	912.334	2179.29	928.397	2279.15	2186.48	1669.59	4030.61	989.952	845.511	858.749	4319.31	2484.42	2307.25	4139.49	3301.71	2436.35	1115.31	5808.16
VIT_03s0063g01900	0	0	0	0	0	0	0	0	0	0	0		145.972	100.521	172.296	121.491	190.26	155.684	205.229	245.713	122.702	392.637		Import receptor subunit TOM6, Mitochondrial	46.1555		3791.18	2121	2164.54	2761.17	3681.42	3580.58	4874.19	2751.69	2402.02	3145.48	2690.33	6809.34	2629.86	3352.44	3630.98	3502.82	3462.5	2812.19	7600.76	5266.7	3856.31	3326.66	4006.85
VIT_01s0010g03830	0	0	0	0	0	0	0	0	0	0	0		158.865	143.378	161.106	280.311	206.284	134.961	138.648	152.488	155.228	202.691		Unknown protein	46.2767		8818.15	9616.91	11991.5	11069.9	12986.7	12385.5	13256.9	7964.2	7714.35	12175.4	11615.5	16185	11207.2	10650.5	9883.31	9715.5	12401.5	12498.5	16186.1	16246.4	13945	10977.4	10563.7
VIT_08s0007g06150	0	0	0	0	0	0	0	0	0	0	0		191.417	136.532	179.425	198.023	265.912	194.059	263.951	274.557	213.387	490.579		Ribosomal protein L6 (RPL6A) 60S	46.3797		7481.29	8653.84	6746.28	9580.21	7904.5	9772.74	8653.97	7281.53	7485.63	8024.97	7869.47	10475.2	7349.84	8628.67	8879.22	7512.63	7370.77	7783.81	9348.13	9612.73	8723.92	7720.51	10332.8
VIT_11s0065g00480	0	0	0	0	0	0	0	0	0	0	0		232.116	193.928	223.257	190.402	349.802	221.322	223.134	224.956	228.513	347.071		Prefoldin KE2	46.6208		1906.81	2376.69	2400.07	1089.88	1792.21	1386.06	2085.75	1124.25	1804.16	2766.72	2107.51	3840.67	1689.64	1548.03	1259.26	2356.69	2330.96	2309.67	3140.81	3305.1	2585.99	1324.76	2429.51
VIT_03s0038g04600	0	0	0	0	0	0	0	0	0	0	0		266.973	300.149	306.986	157.489	215.337	282.698	261.544	276.609	241.339	250.216		Endoplasmatic reticulum retrieval protein 1B	46.6467		3297.93	1958.32	3562.22	2630.79	3410.1	4707.91	5183.22	4262.32	3349.82	4794.15	4338.33	5348.77	3712.25	4101.98	4859.45	3697.77	4248.42	4452.43	4963.81	6351.49	6332.67	5772.38	2869.37
VIT_05s0049g01230	0	0	0	0	0	0	0	0	0	0	0		232.762	200.956	286.637	162.102	308.815	294.724	262.014	253.173	262.326	345.398		Splicing factor 3B subunit 5	46.7925		8888.6	6887.22	6497.58	6299.33	8002.03	10908	10233.8	5529.49	6210.26	7464.44	7179.29	12110.7	7263.65	8520.31	7462.82	8554.47	9067.6	10363.1	10702.7	10582.6	9957.7	6719.91	9387.29
VIT_12s0059g02370	0	0	0	0	0	0	0	0	0	0	0		294.868	297.853	366.447	300.079	285.253	285.29	280.539	242.908	397.712	229.017		Translation initiation factor eIF-1	47.14		9153.39	9901.6	11262.4	9673.29	16792.2	19773.7	18392.5	15779	6393.38	13022.7	15028.2	22556.7	18483.3	17642.2	18147.4	9376.36	14418.6	16469.6	20799.7	21519.6	19358.2	16994.7	7846.52
VIT_01s0011g03440	0	0	0	0	0	0	0	0	0	0	0		178.586	212.392	189.698	258.952	126.678	166.518	254.03	266.134	219.495	169.446		DNA mismatch repair protein	47.1434		2185.16	1927.19	2437.07	1658.49	5000.93	2694.27	4450.96	4427.36	1310.19	2678.33	2468.11	5392.66	2318.85	1489.53	3174.37	3431.43	4333.74	3621.26	6751.29	5136.33	3152.12	3385.57	1842.78
VIT_06s0080g01230	0	0	0	0	0	0	0	0	0	0	0		246.341	174.817	124.801	134.252	230.523	120.401	223.758	177.067	194.083	220.055		DnaJ homolog, subfamily A, member 2	47.1567		5084.01	5750.32	6521.92	10076.2	6455.76	4954.76	5137.97	4835.91	5823.68	6515.95	4948.97	5702.72	3983.57	4705.74	4851.43	7190.48	8406.97	6455.7	6167.43	6138.5	5869.71	5777.27	4322.2
VIT_06s0061g00410	0	0	0	0	0	0	0	0	0	0	0		148.405	126.785	155.327	126.575	163.789	129.192	202.028	197.792	269.75	154.913		ABC transporter F member 2	47.2693		14208.5	17185.8	20126.9	19964.6	22339.7	23939.9	23532.6	22182.2	17756.1	20746.6	22678.4	24043.5	24584.2	25143.5	26979.6	19736.9	21290.8	21808	24646.6	23983.3	23688.3	23696.5	14263.4
VIT_16s0039g02180	0	0	0	0	0	0	0	0	0	0	0		199.45	189.029	216.503	248.589	253.682	331.451	172.257	228.916	205.043	241.532		NADH dehydrogenase subunit B17.2	47.2773		4827.02	4265.09	3972.84	3557.17	4408.64	3474.8	6067.05	4080.02	3167.1	4667.94	4077.44	6790.51	3964.38	4516.77	3582.11	4748.01	4131.99	4188.57	6568.75	7025.21	6243.54	4658.62	4146.16
VIT_14s0108g00010	0	0	0	0	0	0	0	0	0	0	0		154.864	111.648	179.315	268.323	157.116	149.957	163.802	137.911	106.868	213.841		Isochorismate synthase 1, chloroplast precursor	47.2946		7469.53	6316.77	6925.22	3607.74	5931.25	5118.49	6225.16	6534.42	6719.58	8192.08	7017.39	5674.87	5601.31	6255.34	5339.38	6363.79	8036.68	8726.05	5384.33	5817.79	8232.77	6161.7	9060.26
VIT_04s0023g03190	0	0	0	0	0	0	0	0	0	0	0		277.799	275.258	339.746	232.669	246.703	306.777	212.263	231.281	190.078	240.235		Peptidyl-prolyl cis-trans isomerase NIMA-interacting 1	47.3419		9462.09	10562.5	10671.4	11289.7	13948.7	16311.3	13656.9	12809.2	8396.55	11571.1	12942.9	16854.5	14493.7	15117.9	15247.6	8557.45	11527	10548.3	16126.6	14497.9	13869.6	12910.7	8874.66
VIT_10s0003g03130	0	0	0	0	0	0	0	0	0	0	0		185.66	130.253	262.104	146.785	228.404	255.068	200.318	227.644	157.659	374.078		Ribosomal protein L18A (RPL18aB) 60S	47.633		5948.76	7573.87	6959.76	7625.26	6950.21	7579.65	7387.3	5108.41	6869.17	8413.34	7809.59	9044.86	5468.23	5232.99	5431.36	5825.1	8598.33	7937.96	8132.14	8734.45	7212.24	4822.57	6659.85
VIT_12s0028g02490	0	0	0	0	0	0	0	0	0	0	0		179.365	163.222	312.482	208.226	177.669	171.159	176.33	152.878	181.159	175.96		No hit	47.8239		8396	10256.4	12480.4	11581.3	17379.8	15876.6	15254.9	8828.44	8410.18	11845.8	12602.4	18243	12492.1	11526.2	8975.17	8014.87	12228.9	12487.7	15569.7	19354.1	15811.9	12827.5	8760.8
VIT_06s0004g07410	0	0	0	0	0	0	0	0	0	0	0		154.536	213.469	136.351	183.394	298.722	211.436	196.253	247.497	203.849	104.106		NADH dehydrogenase subunit 7	48.0974		2279.35	2833	2213.73	1226.38	1364.11	1176.37	1509.04	724.895	2442.93	935.078	1129.94	3893.97	2632.15	1564.3	1101.87	785.562	539.126	593.786	1129.94	879.289	615.537	550.959	1803.92
VIT_15s0107g00310	0	0	0	0	0	0	0	0	0	0	0		185.003	257.806	134.618	132.21	181.345	111.439	189.403	198.857	236.64	126.652		EF hand	48.4391		3589.17	3490.4	3248.48	2268.07	3365.98	4162.62	4540.19	2383.95	3444.06	3429.6	3226.57	5386.77	4774	4378.26	2554.13	4999.39	3782.16	3448.7	4886.74	6099.92	4788.46	2450.43	2753.83
VIT_17s0000g05230	0	0	0	0	0	0	0	0	0	0	0		165.795	146.184	250.771	233.576	221.474	264.944	189.188	175.047	124.697	222.528		Unknown protein	48.4394		2714.18	1712.28	3211.9	3154.62	3288.59	3177.06	4124.95	2820.61	2449	3926.1	3175.73	4953.35	2373.51	2830.91	3244.85	2785.46	3844.09	3470.4	3984.19	3755	4231.14	3195.05	3623.01
VIT_07s0005g00560	0	0	0	0	0	0	0	0	0	0	0		208.838	134.924	212.89	172.221	255.414	269.274	269.836	276.474	234.076	532.933		Ribosomal protein L22 (RPL22C) 60S	48.6386		5269.1	5157.93	4557.49	3914.89	5228.72	3790.42	4753.83	3392.99	5159.38	5393.03	4296.12	7521.45	3206.88	3342.42	3548.04	6196.02	4960.89	4181.85	7784.64	6005.83	4803.64	3340.06	6986.51
VIT_13s0074g00140	0	0	0	0	0	0	0	0	0	0	0		172.262	110.535	143.584	211.454	273.93	229.34	227.077	210.409	194.982	460.86		Ribosomal protein L24 60S	48.9935		9964.67	5999.34	7102.8	5526.74	7924.78	8818.01	9578.06	7088.54	7823.54	8046.71	9363.83	14764.3	7770.64	6329.47	6514.91	7871.29	7357.4	6916.64	12694.8	9393.29	9462.24	6702.45	14146.8
VIT_08s0007g04170	0	0	0	0	0	0	0	0	0	0	0		163.125	165.754	170.322	105.009	212.886	255.86	146.615	123.799	108.192	165.624		Pyruvate kinase, cytosolic isozyme	49.1406		12801.1	12283.3	15656.5	19201	18372.3	16467.9	17857.6	19391.9	14657.1	19133	20416.1	12274.3	21797.2	22738.9	20850	8439.99	12146.9	14466.2	11513.8	12712.3	16474.1	17433.5	13407.8
VIT_09s0002g02600	0	0	0	0	0	0	0	0	0	0	0		392.841	320.488	351.25	274.296	377.374	253.623	362.614	351.41	391.5	366.404		VPS46.2 SNF7	49.6762		25064.7	30210.7	28440.8	26035.9	33069.9	29047.3	34643.6	33917.6	28225.5	30560.8	31236.6	35679.3	33730	33482.6	37976.3	27186.1	30702.3	30756.8	32567	27991.8	30795.4	32195.5	26626.5
VIT_14s0006g00820	0	0	0	0	0	0	0	0	0	0	0		191.1	120.616	195.821	271.854	268.444	217.774	246.893	269.902	203.291	458.898		Ribosomal protein L13 (RPL13D) 60S	49.7828		9741.25	6619.79	6947.51	7177.65	8402.93	9038.79	6875.91	5017.51	6203.44	7716.72	7426.49	10983.7	6083.19	4436	5023.09	7237.05	10558.1	8382.45	10596.4	9498.4	6934.73	4926.55	12807.6
VIT_07s0005g04610	0	0	0	0	0	0	0	0	0	0	0		231.476	247.027	187.275	108.234	199.529	147.781	204.651	274.124	190.318	193.422		Alcohol dehydrogenase class III	50.1395		8075.06	6975.63	4097.59	3920.92	3412.01	1706.45	1877.7	2975.91	6618.91	3747.16	2953.67	2587.66	2260.53	2017.29	2235.67	5412.65	3616.67	3167.98	2333.59	1718.73	2108.04	2683.09	5746.63
VIT_13s0067g00270	0	0	0	0	0	0	0	0	0	0	0		185.546	108.421	225.777	222.913	238.283	267.811	236.131	254.211	164.456	428.213		Ribosomal protein P0 (RPP0A) acidic 60S	50.2062		7224.73	5410.88	4484.22	4069	4249.01	3810.07	3883.99	3264.16	6077.56	4995.25	4911.93	4981.31	4182.6	4882.07	4554.36	6399.82	5533.59	5373.83	4001.65	3993.7	4958.89	4396.52	8020.08
VIT_15s0046g02020	0	0	0	0	0	0	0	0	0	0	0		201.985	181.022	168.26	112.309	155.489	147.55	200.718	189.894	293.527	126.941		BPS1 (BYPASS 1)	50.2102		2858.22	3870.1	4081.71	4926.52	3682.32	4663.28	3318.55	4126.13	4126.78	4356.62	3565.29	3446.9	3908.53	4506.07	5509.24	4943.29	4971.03	4224.31	3296.49	3585.88	3365.77	4488.33	2764.2
VIT_03s0063g00850	0	0	0	0	0	0	0	0	0	0	0		197.617	128.264	177.806	188.088	314.07	235.173	190.151	209.782	223.315	214.482		RNA-binding protein 47B (ATRBP47B)	50.3893		14336.4	15725.7	14487.2	15845.7	15968.8	7203.66	5188.39	9343.37	12986	13428.1	12706.5	5962.68	9768.64	7847.78	8068.68	14163.3	10027	10625.1	6674.09	5688.36	4885.56	5750.03	15009.3
VIT_12s0028g02120	0	0	0	0	0	0	0	0	0	0	0		225.481	231.664	113.479	211.115	221.676	164.176	205.054	277.215	141.881	181.184		No hit	50.4634		3551.25	2829.15	1660.18	2066.11	2679.79	1686.48	1779.41	1917.29	1773.29	1308.12	1721.21	1793.14	1700.05	1707.95	1660.86	1429.66	1068.66	1062.37	1688.08	1668.23	890.32	1402.58	2929.57
VIT_13s0019g00840	0	0	0	0	0	0	0	0	0	0	0		121.447	114.098	178.267	267.993	121.108	175.024	223.573	169.119	185.332	118.997		UDP-glucuronate decarboxylase.	50.7446		16500.1	21301.8	26560.4	25993.8	25094.7	26232.1	30024.4	33233.6	19139.3	30597.7	27056.9	25035.3	30363.8	32654.9	32763.3	17547.2	27592.1	29955.7	25723.4	23584.1	28762	30931.7	15884.1
VIT_00s0229g00170	0	0	0	0	0	0	0	0	0	0	0		201.764	257.372	284.15	216.118	262.551	121.642	166.994	197.005	195.438	202.023		Unknown protein	50.7788		6854.35	9051.4	7202.36	5925.98	9181.88	9083.56	6867.21	4402.57	6575.05	9262.62	7365.53	12566	6026.2	4568.91	4702.21	9076.58	8092.08	7136.38	10749.2	9468.5	6308.66	4370.71	5409.66
VIT_06s0004g04280	0	0	0	0	0	0	0	0	0	0	0		258.163	273.867	239.948	160.112	241.454	202.233	255.095	279.893	342.636	267.565		Cofilin	50.8325		6467.79	9974.79	7961.4	7984.42	10020.8	11893.8	10969.8	8594.99	8574.26	9483.31	8595.99	11039.5	10380.9	10961.5	9109.25	10266	8696.33	8294.91	11036.8	12591.1	10741.7	7854.75	5715.78
VIT_13s0064g01050	0	0	0	0	0	0	0	0	0	0	0		208.472	195.1	268.974	302.141	229.164	250.353	196.687	280.258	139.246	214.63		ADP,ATP carrier protein 1	50.8572		18392.8	18974.8	19500.4	16993.7	19948.9	16140.8	18999.2	25342.7	18050.6	20316.5	19747.3	15718	17686.5	24679.6	25227.8	13802.8	17454	22141.4	19687	16621.4	20760.3	22349.6	16214.5
VIT_17s0000g03530	0	0	0	0	0	0	0	0	0	0	0		201.172	129.137	272.158	220.494	291.487	285.712	261.381	254.385	249.125	445.098		Ribosomal protein S7 (RPS7A) 40S	50.8648		23068	17166.8	21144	24419.9	23544.1	22972.4	21234.9	20393.6	22421.8	22011.7	21545.5	27070.4	17748.9	17457.1	18310.7	21475.6	22711.1	21969.9	22332.1	23746.8	23367.1	21496.2	28414.6
VIT_17s0000g01540	0	0	0	0	0	0	0	0	0	0	0		269.858	186.537	232.278	272.357	356.569	256.481	292.103	338.687	272.46	525.979		Elongation factor 1-beta	51.2776		6138.32	5251.7	5554.96	7191.01	6701.61	6135.23	7354.76	6092.66	6576.98	7840.13	6764.77	9621.28	6699.28	5650.02	6808.01	6081.84	10198.4	9041.92	8036.29	7501.04	6176.45	5836.14	7122.34
VIT_17s0000g01780	0	0	0	0	0	0	0	0	0	0	0		346.51	300.889	323.038	385.255	446.229	453.893	351.937	362.745	382.039	348.111		Brain protein 44	51.3354		10006	8295.23	8357.71	10929.8	10760.4	12323.2	10762.6	7403.33	8151.03	8377.57	7145.74	12298.5	8847.88	8372.55	6095.34	9786.55	10762.7	8770.61	12843.4	13714.9	11927.2	7050.13	9784.6
VIT_05s0020g02540	0	0	0	0	0	0	0	0	0	0	0		204.818	236.931	187.103	275.204	163.011	160.798	135.279	105.699	198.605	148.698		Endo-1,3;1,4-beta-D-glucanase precursor	51.5331		4832.15	4725.16	7110.83	9916.57	10621.7	9738	9078.65	7509.44	5310.6	9535.11	9482.27	11917.4	9902.95	9069.27	8485.52	6201.7	10720	10786.6	12408.8	9667.79	8950.9	8335.93	5065.61
VIT_16s0100g00530	0	0	0	0	0	0	0	0	0	0	0		197.49	164.4	144.791	155.644	280.762	110.689	211.76	169.093	235.647	277.754		DNA-directed RNA Polymerase II subunit F	51.5783		8982.64	11458.2	8975.45	7642.67	10891.1	10090.7	11405	10009.7	7262.55	11086.4	10245.9	14301.5	9634.7	9521.82	10942.4	10719.4	8179.38	8429.58	11613.2	12425	11827.6	10645	10619.2
VIT_07s0151g00650	0	0	0	0	0	0	0	0	0	0	0		229.858	151.966	228.507	122.792	252.918	282.293	250.191	183.323	196.364	228.288		ABI3-interacting protein 2	51.5797		16373	15096.4	15879.2	10748.3	15865.6	11451.2	9589.21	13370.1	14593.7	12211.1	12389.4	8680.49	13541.6	12553.2	10950.2	14327.1	15746	14154.4	8952.75	11292.5	14139.6	13020.4	19382.2
VIT_08s0058g00130	0	0	0	0	0	0	0	0	0	0	0		244.58	309.8	197.809	306.889	266.59	146.614	231.869	272.114	254.902	256.426		BCL2 binding anthogene	51.6381		12872.6	13053	13386.7	13339.4	12922.2	9989.94	9711.91	8283.25	16007.3	13697.8	13733.7	15665.5	11761.5	8608.85	7117.02	14547.2	10473.8	9955.03	12132.3	10161.8	9020.41	6833.42	11384.3
VIT_14s0066g01340	0	0	0	0	0	0	0	0	0	0	0		426.82	386.92	390.192	478.035	435.677	420.833	445.331	545.913	383.345	577.336		DNA-binding protein	51.8601		15467.5	20596.5	25788.1	28981.2	27905.2	31346.8	29888.9	23040	21784.4	30208.3	30267.4	33048.6	33473.5	33532.6	31884.2	20160.7	31198.2	27880.5	30125.7	29313.7	29112.8	24708.6	16093.1
VIT_06s0004g08460	0.011	0.011	0	0.01	0.01	0.011	0.009	0.011	0.011	0.011	0.01		223.755	229.147	167.954	103.919	245.313	102.379	179.152	213.982	183.096	171.587		CBS1	51.9949		16241.7	22231	22422.3	14735.3	18052.9	15622.4	15240.6	10479.2	20751.8	21287	17532	23995.1	17986.7	16452.4	14967.1	21778.5	21733.8	20452	21557.9	18833.8	15393.1	11465.2	13737.9
VIT_13s0101g00060	0	0	0	0	0	0	0	0	0	0	0		235.291	252.096	232.076	331.928	217.917	251.339	169.691	165.168	179.273	190.858		No hit	52.1859		4028.72	6371.16	8671.49	7628.71	8954.23	8960.47	9503.79	5236.08	4834.26	10338.8	8687.51	14156.7	7887.91	6824.69	5342.1	5119.34	10519.9	9791.35	14412.9	11487.3	9846.57	5135.5	3992.63
VIT_08s0040g02460	0	0	0	0	0	0	0	0	0	0	0		195.379	141.014	180.759	164.496	296.076	264.114	212.488	271.876	206.174	316.356		Ribosomal protein S15A (RPS15aF) 40S	52.3042		17079.2	22193.1	21053.8	22369.5	22657.9	20585.8	17567.5	12287.5	16456.9	20466.2	19746.7	24763	15236.2	15314.3	15391.7	15529.8	20685.6	17875.4	22074.2	22357.5	19696.2	13716.3	17148.6
VIT_03s0038g04270	0	0	0	0	0	0	0	0	0	0	0		263.183	324.794	253.341	146.651	274.717	217.164	230.026	248.236	181.129	249.428		Ankyrin repeat	52.3587		11227.5	10192.3	10151.2	11561.3	10900	11427.8	11339.4	10019.4	10803.2	11903.7	11495.7	12046.4	12175.1	14332.8	13178.7	11224.7	10501.6	11684.4	12170.1	10366.2	11595.8	10165.4	10394.7
VIT_14s0060g00600	0	0	0	0	0	0	0	0	0	0	0		456.168	386.673	408.161	267.773	368.122	432.193	383.044	398.943	403.236	279.668		Shaggy protein kinase alpha (ASK-alpha)	52.6989		20849.6	20760.9	19159.7	16714.1	17021.1	18022.6	13042.9	17312.4	21109.4	14036.5	16560	12546.8	16376.1	15576	16360.8	18479.1	16002.5	14611.2	12577.9	13816.3	14462	14971.7	16958.4
VIT_08s0032g00900	0	0	0	0	0	0	0	0	0	0	0		249.685	158.296	273.483	250.823	263.008	322.46	319.826	336.588	263.639	525.692		UBQ5 (ubiquitin 5)	53.6442		9344.35	6341	7528.81	12866.9	12330.2	16674.8	13554.8	9721.69	6802.65	10798.1	11681.7	16370.4	10001.3	9794.21	10621.9	8171.39	12063.4	11731.3	17006.5	14621.1	13161.8	9379.1	10385.3
VIT_06s0004g04230	0	0	0	0	0	0	0	0	0	0	0		179.733	155.082	220.82	106.771	243.117	264.594	223.777	261.743	166.436	317.819		Histone H2B1	53.6597		4325.46	2324.74	3718.55	5551.59	6734.2	12697	9951.97	6787.48	2956.82	5134.96	5359.81	9492.77	6420.1	7448.13	10646.7	3316.75	6338.81	6199.83	8714.52	7741.08	7621.2	6806.73	5294.52
VIT_15s0046g01500	0	0	0	0	0	0	0	0	0	0	0		300.249	293.134	329.878	246.463	269.464	371.037	225.096	196.37	253.808	175.698		Translation initiation factor eIF-1A	53.8006		3496.96	4105.36	7841.14	12471.9	16207	13420.5	13731.5	12860.7	3375.18	10546.3	11910.7	13534.1	12596.5	13112	17740.3	4777.74	11367.2	14068.1	15779.6	17707.8	14935	18335.2	3689.78
VIT_00s1665g00010	0	0	0	0	0	0	0	0	0	0	0		361.816	321.251	461.84	333.362	320.994	333.053	338.236	255.26	328.031	346.056		Bax inhibitor	54.1399		12196.1	10479.5	11112.8	16881.5	13141.3	16956.2	17711.5	14347.1	12172.1	16094.2	12954.6	17822.6	13867.1	16368.1	18357.2	15177.9	18405.6	16157.8	16246.3	18297.1	17331.6	18340.6	14404.4
VIT_08s0007g01670	0	0	0	0	0	0	0	0	0	0	0		375.843	303.373	357.894	396.148	432.332	271.814	394.141	428.673	342.871	622.799		Ribosomal protein L35a (RPL35aC) 60S	54.2104		7606.82	5631.09	5345.84	5105.96	7145.59	8827.46	8613.18	7511.47	6335.85	8002.57	7573.29	9329.6	7832.65	6634.6	7302.56	6640.97	7667.27	8473.04	7987.37	11473	9102.44	7656.2	9426.69
VIT_13s0084g00610	0	0	0	0	0	0	0	0	0	0	0		173.567	155.144	264.476	239.44	210.937	315.192	175.984	204.873	153.577	259.506		NADH dehydrogenase (ubiquinone) 1 alpha subcomplex 6	54.3173		3343.9	3008.2	3274.57	3737.73	4641.42	5558.41	5391.04	3279.04	1934.27	3930.39	3276.86	7482.28	3130.24	2977.86	2506.82	3547.6	4260.79	3561.99	8237.63	6867.11	5612.59	2762.61	3077.98
VIT_08s0040g02470	0	0	0	0	0	0	0	0	0	0	0		165.904	215.225	299.618	180.669	138.328	163.688	252.14	273.781	201.615	254.346		Inorganic pyrophosphatase	54.8397		16649.8	19637.3	21205.2	23386	21848.7	26881.8	24265.2	18845.3	26645.2	23575.2	26137.3	25914	23913.7	27337	26483	23585.4	18131.3	18309.4	25132.8	21949.3	24679.3	24559.9	16687.3
VIT_17s0000g01300	0	0	0	0	0	0	0	0	0	0	0		187.997	111.131	180.374	256.748	276.862	256.653	221.363	219.598	144.751	499.736		Protein transport protein SEC61 gamma subunit	55.1312		2250.84	2139.07	2978.38	3136.58	4576.97	4313.99	4663.06	2115.27	1297.66	3972.62	3923.01	8287.5	2692.8	2336.24	2378.16	1466.9	4828.12	4104.61	8523.48	6049.65	3893.6	2406.89	3858.19
VIT_11s0016g00970	0	0	0	0	0	0	0	0	0	0	0		272.379	231.524	412.34	233.654	266.923	306.043	261.919	242.281	277.639	301.215		Ring-box protein RBX	55.5071		2129.59	1676.25	2275.19	2073.79	3314.34	3598.91	4210.78	3481.96	1691.06	2731.28	2731.64	4571.06	3028.82	2768.34	2912.16	2206.33	2564.35	2521	4212.72	4728.96	4533.32	3904.29	2115.92
VIT_01s0127g00450	0	0	0	0	0	0	0	0	0	0	0		340.848	420.642	438.567	298.13	356.06	270.934	360.544	310.527	388.51	281.631		Iron sulfur cluster assembly protein 1	55.8064		5028.24	3846.74	5315.53	9775.84	10925.8	15653.7	17975.2	20511.6	3516.31	7169.53	9248.27	15957.1	13082.6	15935.7	17307.6	5197.7	6223.41	8063.76	15164.6	16922.6	18196.9	19856.3	5201.67
VIT_18s0001g02510	0	0	0	0	0	0	0	0	0	0	0		222.345	203.213	247.692	100.781	178.921	219.731	236.784	261.668	119.822	284.942		Protein disulfide-isomerase A1	55.9438		14091.7	15933.9	15968.1	15482.2	16749.3	16149.4	12472.6	11912.6	17335.3	16368.1	17681.6	14123.7	13903.8	12799	13983.4	16384.6	15473.5	14986.5	14453.3	15936.1	16145.8	15972.9	16768.4
VIT_05s0094g00400	0	0	0	0	0	0	0	0	0	0	0		129.272	142.304	218.78	182.598	175.509	277.192	107.044	109.593	134.538	163.811		Signal recognition particle subunit 14 SRP14	55.9469		3057.67	4245.13	5084.24	3355.08	6190.11	2917.1	5249.38	4771.1	3211.47	5290.15	4711.2	6308.04	4644.41	3855.3	3896.43	3733.52	5231.65	5322.56	4700.64	7321.83	5798.59	4357.7	3353.75
VIT_11s0016g02950	0	0	0	0	0	0	0	0	0	0	0		407.073	446.308	385.136	481.339	443.289	300.699	345.632	441.147	406.44	312.875		Profilin 1 (PRO1) (PFN1) (PRF1) / allergen Ara t 8	56.0075		8349.95	10819.7	11848.4	14050.3	11897.4	15074.4	11641.3	7597.62	10654.2	13243.4	9260.4	13350.3	9084.27	9060.02	8819.37	13488.7	12287.3	8076.96	11726.4	12216.6	11216.5	8204.71	7868.36
VIT_08s0007g07010	0	0	0	0	0	0	0	0	0	0	0		261.831	168.225	263.322	222.383	310.263	292.804	295.987	335.932	188.299	589.308		Ribosomal protein L21 (RPL21A) 60S	56.6306		22380	18125.7	18880.5	18211.6	22540.5	22510.5	21471	19442.6	20171.9	24191.3	24340.5	28768.4	18511.9	17966.9	18548.3	19758.9	24650.8	25135.3	26207.4	22861.3	23128.7	18276.9	26453.5
VIT_18s0001g03450	0	0	0	0	0	0	0	0	0	0	0		565.129	548.098	381.605	475.692	530.518	470.239	477.599	439.425	497.506	457.914		Glycine-rich protein	56.6889		4334.33	5073.63	6722.38	8077.31	9523.54	7051.18	8328.36	5119.85	4076.67	7967.04	8481.46	13556.3	6904.83	6926	6444.02	4544.18	7389.64	6888.35	11327	9670.33	8106.6	5813.63	4594.13
VIT_07s0031g01740	0	0	0	0	0	0	0	0	0	0	0		214.143	227.422	253.816	286.369	325.525	319.782	227.83	265.565	143.394	301.162		ATP synthase 24 kDa subunit	56.7711		14625.8	14666.8	17278.7	15076.7	17474.4	15135.1	15359.2	15271.1	14500.5	16383	17875.2	15326.4	15329.8	16120.9	14088.7	13431.3	16903.7	18955.9	14724.6	16262.8	18624.8	15572.5	15259
VIT_08s0040g00890	0	0	0	0	0	0	0	0	0	0	0		183.064	183.262	131.24	101.514	187.409	134.922	194.182	191.149	304.218	174.529		Single-stranded nucleic acid binding R3H	57.4358		14037.2	19071.4	19264.4	21587.3	20809.3	24827.3	17911.8	16871	17762.2	20356.2	19467.5	19124.5	19379.9	16364.8	16247.3	17857.9	19492.8	19362.1	18296.3	21980	18806.8	17272.5	16507.5
VIT_19s0085g00370	0	0	0	0	0	0	0	0	0	0	0		218.23	193.869	198.415	232.412	295.312	230.565	285.285	289.101	114.282	401.709		Phosphoglycerate kinase, cytosolic	57.7018		21280.7	19372.2	21007.6	24793.9	22340	16965.7	22961.4	26217.4	19187.6	24716.9	24148.6	25718.2	19165.1	21194.2	22666.9	14577.4	22462.2	22659.3	23695.2	14356.5	22312.6	23121.9	21605
VIT_19s0090g00390	0	0	0	0	0	0	0	0	0	0	0		155.207	149.434	263.144	113.576	263.512	246.746	149.569	149.635	154.134	223.027		Endoribonuclease L-PSP	57.8265		5346.76	3649.31	5081.82	6413.59	6232.56	7092.67	5893.42	5233.96	2870.88	5392.08	4423.2	5480.56	4201.68	4486.69	3795.27	4113.44	7266.87	6808.65	6506.09	7593.22	7474.11	5416.81	7664.52
VIT_06s0004g04510	0	0	0	0	0	0	0	0	0	0	0		317.822	292.352	318.968	231.479	307.745	220.907	345.178	410.858	273.292	505.546		Heat shock protein 70	57.8275		20493.7	25341.6	20346.3	25379.3	16258.6	7847.95	6152.21	6693.78	25210.2	20683.6	17422.5	12163.7	7533.8	6699.23	8658.88	24427.1	18391.8	13756.5	10604.7	4318.09	5521.75	7051.86	23764.5
VIT_16s0013g00520	0	0	0	0	0	0	0	0	0	0	0		255.664	303.372	410.187	342.164	243.474	290.303	235.878	245.961	251.272	272.684		RAB GTPase RAB1C	58.0357		8053.76	8422.12	8561.09	8932.14	10172.9	11655.4	12868.9	10394.6	10456.6	10062.4	10819.2	12794	10763.9	11469.9	11294.2	10050.1	8507.37	8828.1	11925.3	14010.9	12215.4	12497.2	8124.33
VIT_06s0061g00810	0	0	0	0	0	0	0	0	0	0	0		301.81	277.428	282.284	196.635	379.985	326.755	340.263	314.356	216.033	466.482		Cyclin-dependent kinase regulatory subunit CKS2	58.1383		5850.54	5418.66	5311.2	3924.15	5455.9	1429.22	3703.32	1627.48	4117.41	5929.37	4040.43	7727.72	1975.46	2227.92	1792.39	5870.55	6396.99	4744.37	7873.22	3466.14	2586.4	1593.48	6764.23
VIT_05s0077g02070	0	0	0	0	0	0	0	0	0	0	0		279.208	206.077	286.183	208.433	356.819	288.625	283.578	354.606	207.614	544.121		Ribosomal protein L18 (RPL18B) 60S	58.2604		22502.2	24227.3	19187.1	18027.5	23208.3	14988.3	19143.1	15001.7	23275.1	23059.9	24170.5	27483.6	17221	16012.7	16438.3	24070.5	21834.8	21529	26621.3	17678.3	18874.7	14940	23358.7
VIT_08s0007g02580	0	0	0	0	0	0	0	0	0	0	0		440.406	400.612	438.934	286.048	486.137	379.822	463.18	430.377	435.054	386.11		Ubiquitin-conjugating enzyme E2 variant	58.3515		19922.2	23648.8	26057.9	25081.9	28159.5	20852.8	19008.2	15311.5	23637.4	20629.9	27158.2	30493.9	22767.1	20220.4	15498.3	19403.7	20243.1	19263.2	23859.9	21275.3	19011.2	11946.2	20282.3
VIT_05s0077g02290	0	0	0	0	0	0	0	0	0	0	0		290.237	229.03	296.374	252.142	328.835	354.54	342.51	421.925	349.124	526.508		Ribosomal protein L22-2 (RPL22B) 60S	58.4305		6074.18	5560.58	5036.18	4853.44	6714.84	6514.12	7427.04	6259.81	4897.7	6394.26	5121.7	10068.4	5505.89	5702.77	6209.78	6304.38	5478.48	4702.96	9151.02	7409.11	5704	4999.74	5882.54
VIT_07s0005g04240	0	0	0	0	0	0	0	0	0	0	0		179.464	103.977	183.907	153.894	250.321	297.322	187.753	213.966	136.269	362.326		Import receptor subunit TOM22 homolog 2, Mitochondrial	58.6022		2579.2	2119.39	2268.63	2313.31	3377.43	2519.03	4483.06	2661.73	1242.04	2403.72	2208.94	5966.29	2247.12	2285.41	2585.34	1626.06	2379.07	2460.4	6388.03	5028.52	3451.85	2399.4	3142.07
VIT_08s0007g03490	0	0	0	0	0	0	0	0	0	0	0		162.752	160.216	189.161	313.376	212.134	201.367	133.492	153.994	111.98	204.551		Mitochondrial Acyl carrier protein 2	58.6081		3065.86	2673.06	3149.27	3357.89	3217.51	3435.73	3471.38	2211.76	2997.99	3810.65	3220.92	5533.09	2647.31	2470.03	2377.21	3076.7	3759.32	3409.03	4389.82	4829	3684.35	2556.44	3238.89
VIT_07s0005g02000	0	0	0	0	0	0	0	0	0	0	0		225.924	168.034	307.887	307.536	206.655	298.634	212.778	238.444	150.753	340.777		ADP-ribosylation factor A1B	58.7329		17536.9	13923.6	13562.5	21496	17690.1	21611.6	17601.1	15446	14958.4	20462.2	17669.8	22741.7	14392.7	16553.7	17600.9	20571.2	19456.7	16407.6	20561.1	19574.2	19427.4	14539.4	20559
VIT_19s0090g01760	0	0	0	0	0	0	0	0	0	0	0		220.177	134.789	268.543	230.301	276.352	309.06	200.259	253.782	141.403	316.937		NADH dehydrogenase	59.3792		13605	19269.9	17136.4	13935.4	17747.1	10567.8	12747.1	9242.67	14342.2	15265.7	14740.6	18637.6	11747.1	10555.1	9487.33	12892	16842.7	15677.9	13824.2	17097.4	14824.3	7925.05	14391.3
VIT_12s0057g00600	0	0	0	0	0	0	0	0	0	0	0		147.687	152.181	287.731	105.619	235.565	208.615	194.613	264.818	236.683	238.43		Unknown protein	59.6009		10019.1	9436.23	6278.98	4126.33	6046.26	3398.41	3672.39	2161.45	11507.3	6972.68	6004.75	8821.48	2974.85	2303.59	2086.07	13031.7	6560.72	5249.53	7581.24	4677.06	3836.22	1752.26	9308.08
VIT_08s0040g02230	0	0	0	0	0	0	0	0	0	0	0		311.02	313.404	335.63	172.782	287.132	255.24	319.735	335.456	384.177	250.127		Unknown protein	59.8256		15808.4	16320.7	16269.3	17143.6	15994.1	14119.2	13757.9	11348.2	14850.6	17449.9	14943.4	20926.6	12866.3	13509.2	12264.2	19171.3	16566.1	15045.8	20215.2	14788.5	13366.7	11818.1	14845.3
VIT_11s0016g00020	0	0	0	0	0	0	0	0	0	0	0		269.181	302.972	245.364	238.315	205.758	166.532	275.328	235.586	376.729	276.262		Translation initiation factor eIF-5A	59.8803		2896.78	2449.4	3298.71	4626.96	5833.72	10667.1	7591.42	6735.43	2758.3	5464.89	4561.18	8290.91	7243.99	6701.5	5993.31	3651.23	5031.31	4894.96	8121.76	10383.2	7745.93	5012.48	3011.29
VIT_01s0026g01650	0	0	0	0	0	0	0	0	0	0	0		177.145	154.125	247.497	230.69	236.686	306.846	144.814	174.877	117.438	193.394		Porin II, 36kDa	60.2795		9144.41	7653.4	9622.02	9280.15	10825.4	10524.8	10205.5	9696.58	8325.51	10500	10089.2	8661.03	9388.89	9632.34	9188.59	7546.72	11009	13009.4	8950.39	12684	13511.4	10867	8930.85
VIT_15s0021g02480	0	0	0	0	0	0	0	0	0	0	0		355.177	248.287	332.546	292.086	387.345	396.429	412.52	424.333	304.393	693.44		Ribosomal protein L15 e	60.3059		20598.3	16113.1	15737	17972.6	16515	15597	15636.5	14962.1	16723.3	16528.8	16874	19577.2	13274.1	14794.9	15015.4	16185.6	15866.5	16311.4	17498.5	16573.1	17304.1	15837.1	22124.6
VIT_01s0137g00010	0	0	0	0	0	0	0	0	0	0	0		294.534	288.39	310.979	404.007	367.11	289.841	245.395	264.348	203.695	340.879		NADH dehydrogenase (ubiquinone) 1 beta subcomplex 7	60.338		3133.16	3316.57	3457.9	4172.84	5122.29	5072.21	4294.49	2281.43	2161.41	4141.79	3544.62	7782.84	3370.88	2937.47	2166.01	2840.96	4115.22	3534.73	7724.84	5807.82	4078.67	2209.82	3368.86
VIT_19s0090g00580	0	0	0	0	0	0	0	0	0	0	0		180.833	134.679	307	220.004	283.679	179.496	193.962	128.233	216.704	240.129		Autophagy-related protein 8C precursor ATG8C	60.3645		3254.95	3391.74	4222.65	6002.03	5181.38	6532.66	6418.23	4594.21	2759.39	4256.38	4301.78	6863.71	5655.61	5636.6	5602.83	2978.43	4434.65	3724.61	5614.02	7792.73	6984.35	5129.95	4742.71
VIT_05s0020g04150	0.011	0.01	0	0.011	0.011	0.01	0.011	0.01	0.01	0.009	0.01		154.383	133.486	239.294	188.925	138.059	277.892	110.46	122.182	100.243	138.918		Emp24/gp25L/p24	60.8533		10501	12323.8	15140.9	19192.3	18076.2	25794.5	22183	19790	12997.6	17039.2	19834.9	20248.5	19116.5	20930.1	19007.4	11094.5	20090.9	18999.6	19125.7	21222.2	24737.6	20644.5	11915.8
VIT_04s0023g03210	0	0	0	0	0	0	0	0	0	0	0		248.574	146.754	313.981	205.514	302.497	350.674	279.593	292.531	266.634	459.793		Ribosomal protein L8 (RPL8C) 60S	61.0908		21402.1	23036.7	21561.6	23171.6	21617.5	18812.6	19908.3	19756.1	23627.5	26749.6	20702.2	22443	16140	17177.9	17720.4	23499.5	27233.6	23592.7	23220.9	16520.9	18511.6	13801.4	25528.7
VIT_07s0141g00240	0	0	0	0	0	0	0	0	0	0	0		168.074	175.1	239.273	174.215	294.925	329.032	185.553	201.15	156.238	187.321		NADH dehydrogenase (ubiquinone) flavoprotein 2	61.1712		7471.96	4707.2	5458.07	5453.98	4479.62	1936.21	2511.31	1788	5673.82	4993.16	3657.27	3980.21	2744.12	2791.39	1865.93	7167.59	5419.1	4575.11	3995.8	3672.79	2869.02	1878.66	7197.55
VIT_03s0038g02500	0	0	0	0	0	0	0	0	0	0	0		272.364	198.981	281.955	186.726	354.783	358.337	242.075	257.954	321.109	276.86		SKP1	61.6821		3310.87	2836.22	3970.33	6252.17	7816.09	8979.24	8548.06	7483.96	2676.17	7362.72	6221.19	9268.97	7518.15	6955.76	7799.29	4625.14	5244.34	5627.89	7769.78	9937.64	7300.96	6011.64	3274.22
VIT_14s0030g00830	0	0	0	0	0	0	0	0	0	0	0		180.965	296.692	379.536	278.827	366.097	322.611	301.385	339.026	243.079	429.501		SOD Cu/Zn superoxide dismutase	61.8386		3868.1	3176.87	5282.86	12037.9	7496.8	13760.2	10306.5	5677.38	4739.21	9339.58	8719.13	15312.7	7633.32	8757.16	7472.06	6089.9	8821.01	8985.9	15225.2	12591	10861.7	8037.77	4754.25
VIT_01s0011g06130	0	0	0	0	0	0	0	0	0	0	0		175.353	163.886	285.968	228.067	169.484	341.397	174.762	206.636	172.984	193.89		Erwinia induced protein 2	62.1127		7676.34	8287.06	10424.1	10149.3	12553.7	15586.9	13613.3	10403	8198.22	12198	9766.67	17013.9	11318.5	10249.3	9052.17	11467.3	10175.2	9241.25	14502.5	15074.7	13603.2	9221.81	7761.34
VIT_14s0006g03230	0	0	0	0	0	0	0	0	0	0	0		390.788	330.54	237.922	357.527	265.473	217.429	328.282	329.285	384.425	238.966		14-3-3 protein GF14 nu (GRF7)	62.1523		12235.4	13386.8	12347.9	14074.1	12321	12237.7	14051.1	10051.4	14401.6	14604.8	12804.7	13832.3	11663	12783.3	12784.8	15313.6	11515.8	10234.3	13419.2	13045.8	13503.4	14649.3	10126.6
VIT_05s0094g00940	0	0	0	0	0	0	0	0	0	0	0		311.075	282.53	339.663	307.724	480.713	261.962	339.437	349.268	321.829	560.444		U6 snRNA-associated Sm-like protein LSm6	62.2563		2763.46	2109.73	2718.58	2158.06	4102.85	8385.21	7673.91	4274.15	2039.49	3351.45	3387.41	6685.31	4942.9	5043.44	5532.82	3688.42	3668.58	3719.56	6519.05	10468	8411.27	6648.42	3636.98
VIT_03s0038g02300	0	0	0	0	0	0	0	0	0	0	0		213.098	189.415	291.585	288.693	228.07	245.332	157.744	155.303	107.231	194.618		Proteasome 20S alpha subunit D2 (PAD2) (PRS1) (PRC6)	62.3704		7106.2	5027.14	7689.83	10261.9	9536.6	12285.5	10772.8	9598.96	7416.08	9245.39	10588.6	11666.7	9731.01	11678.6	10700.4	6671.31	7001.69	8819.74	9531.24	11699.5	12434.2	12091.2	7874.05
VIT_10s0116g00510	0	0	0	0	0	0	0	0	0	0	0		231.988	206.783	297.382	191.507	335.273	293.968	172.928	150.472	232.198	219.592		Postsynaptic protein	62.3753		1721.29	1223.56	1500.31	1223.28	1846.68	3423.76	4187.05	2726.5	1119.86	2114.61	2169.67	4300.35	2278.39	2478.81	2625.1	2525.81	2467.78	2696.04	4731.53	5436.9	4842.3	3165.85	2850.74
VIT_06s0004g04020	0	0	0	0	0	0	0	0	0	0	0		209.83	129.353	175.893	120.082	319.4	262.103	220.922	227.663	177.823	411.164		Ribosomal protein L35 (RPL35D) 60S	62.9062		6662.67	6359.24	5478.68	5997.97	6813.03	7671.18	6867.84	4438.1	4662.97	7604.89	6376.77	11929.7	4868.78	4204.08	4580.18	6249.68	7898.49	7428.97	11265	9091.86	6576.81	4455.22	8136.59
VIT_14s0083g00160	0	0	0	0	0	0	0	0	0	0	0		328.495	334.939	496.241	381.881	437.64	491.58	389.547	384.062	346.747	546.074		Proteasome maturation factor UMP1	63.177		4768.55	4516.32	4626.9	4767.46	6660.4	5871.02	9132	7326.01	3179.99	5934.43	5069.64	10639.7	5552.65	6745.23	6482.98	4348.72	5272.35	5445.94	8994.92	10771	10416	7323.74	5491.7
VIT_18s0001g10520	0	0	0	0	0	0	0	0	0	0	0		137.961	148.289	237.591	168.976	123.727	250.473	137.491	145.34	302.686	120.718		Sterol carrier protein 2	63.5283		5237.68	7003.17	7078.38	4102.1	5500.2	4424.14	5695.02	3789.89	4011.58	6251.43	4446.74	5263.38	3863.42	3253.06	2967.61	9739.88	8829.07	6398.45	6470.56	8542.14	6750.95	5055.73	5675.97
VIT_01s0011g02090	0	0	0	0	0	0	0	0	0	0	0		248.463	199.696	264.402	263.354	390.972	345.884	310.063	355.045	363.539	537.492		Ribosomal protein L36a/L44 (RPL36aB) 60S	63.92		3964.71	3315.81	2988.43	3728.76	3889.78	6598.46	6401.42	4950.74	3213.12	4918.05	4269.39	6891.8	5518.47	5171.9	5085.85	5304.98	4757.92	3856.09	7321.79	8383.38	6238.08	4304.21	4939.96
VIT_18s0001g00810	0	0	0	0	0	0	0	0	0	0	0		214.682	244.537	361.64	209.689	186.633	218.853	190.72	180.665	126.861	278.196		24-methylenesterol C-methyltransferase 2	63.9926		20125.8	14308.1	10814.8	7859.05	11118.9	3155.7	3076.77	3672.58	11552.5	12910.9	11271.8	7294.25	3149.58	4201.56	3056.91	11729.6	9844.99	7861.96	6724.62	2151.74	2161.66	1888.75	26196.5
VIT_07s0005g04750	0	0	0	0	0	0	0	0	0	0	0		277.001	235.336	334.323	385.176	376.044	337.595	273.616	277.455	193.184	381.713		Unknown protein	64.1695		7178.08	8534.45	9908.9	14107.6	12832.2	11409.9	13129.9	7360.24	8045.76	13147.6	12726.9	18474.6	10510.4	11133.1	9315.14	8728.86	13124.1	12637.6	17432.9	13749.7	11390.1	8678.17	8303.53
VIT_07s0005g06490	0	0	0	0	0	0	0	0	0	0	0		271.495	168.83	188.488	217.832	357.837	223.512	248.21	286.134	151.543	485.962		Ribosomal protein L13A (RPL13aD) 60S	64.3656		5988.69	5078.71	4791.75	4106.59	6606.86	5499.8	6766.69	5818.47	3449.54	6134.39	5282.21	8028.98	5245.2	6329	7228.26	4600.24	6166.22	5736.23	8007.23	6139.97	5883.18	5470.62	6039.96
VIT_03s0063g02110	0	0	0	0	0	0	0	0	0	0	0		253.276	248.765	304.915	190.771	252.107	196.809	270.871	310.115	403.7	292.835		RUB1-conjugating enzyme	64.604		16394.5	23341.6	21209.8	18217.5	20910.1	16960.2	17673	17823	19590	20654.4	18000	17603.8	20581.6	20306.4	21630.6	22290.8	19834.8	17941.1	17494.5	20686.7	19514	19336.8	15103.6
VIT_18s0001g02260	0	0	0	0	0	0	0	0	0	0	0		258.681	270.66	376.605	190.172	319.886	320.131	258.245	229.15	174.699	295.455		Proteasome 20S beta subunit C1 (PBC1) (PRCT)	64.8503		3851.93	3525.55	4111.46	5153.74	4679.1	5692.24	4800.57	4550.1	3355.9	4256.48	4575.11	5842.65	4734.7	5364.91	5443.63	3107.86	4488.58	5091.56	4990.93	5883.04	5579.36	5035.01	4411.59
VIT_18s0122g00950	0	0	0	0	0	0	0	0	0	0	0		102.612	180.573	320.87	198.468	155.025	181.692	124.388	155.667	116.408	206.146		Unknown protein	64.9427		4852.98	3035.99	2907.52	2135.69	2101.46	1864.97	2202.46	1321.39	3682.09	2766.9	2649.16	2969.74	1514.95	1823.73	1391.76	4549.48	3932.35	3708.77	3033.17	3511.71	3452.18	1765.77	5638.84
VIT_05s0020g02990	0	0	0	0	0	0	0	0	0	0	0		287.233	167.541	349.84	273.687	329.016	394.931	324.5	356.885	293.535	588.806		Ribosomal protein S16 (RPS16C) 40S	65.1488		4638.81	6653.46	4839.35	6517.87	7051.07	6333	3554.31	3346.78	2990.04	5011.59	3865.69	5544.41	2946.71	3041.51	3237.13	4369.99	5523.93	4440.58	5997.23	5520.05	3824.69	2690.75	5904.81
VIT_08s0058g00390	0	0	0	0	0	0	0	0	0	0	0		201.423	120.219	217.185	148.846	313.842	251.099	266.822	300.982	201.97	504.931		Ribosomal protein S4 (RPS4D) 40S	65.2126		11303	8592.51	7253.56	6990.2	8067.9	5980.62	7231.32	8662.96	8834.29	6237.71	7038.27	8798.68	6370.09	6557.09	7894.53	6827.17	7716.42	6913.68	10214.4	7890.92	7572.26	6610.34	12882.1
VIT_14s0068g01370	0	0	0	0	0	0	0	0	0	0	0		274.051	184.525	323.311	253.806	250.481	402.313	253.58	228.431	206.292	352.817		Translocon-associated protein beta TRAP complex	65.2458		7471.72	8465.34	8790.01	10301.2	10337.6	10283.2	7737.66	5808.43	5674.73	9581.41	9991.5	11546	7412.76	7195.62	6805.79	7485.56	11598	10653.3	10869.8	10300.8	9602.28	7508.97	11244.6
VIT_00s0337g00060	0	0	0	0	0	0	0	0	0	0	0		247.842	162.91	198.344	206.092	329.855	204.829	332.626	321.495	293.53	639.712		Ribosomal protein S8 (RPS8A) 40S	65.3695		12065.6	8766.26	9094.79	9732.18	9831.97	10535.2	9977.86	7245.88	9652.3	9416.92	9700.41	10824.9	7830.99	7381	8175.59	8738.22	13049.1	11618.9	11890.1	10854.5	10060.9	7893.79	13995.1
VIT_13s0019g03860	0	0	0	0	0	0	0	0	0	0	0		270.855	273.15	298.505	415.351	371.374	314.45	260.591	359.053	202.572	399.101		F-type H+-transporting ATPase d chain	65.4136		5848.51	4184.83	4662.17	5091.91	5496.5	5115.84	4977.67	3568.45	3701.08	6366.04	4933.45	7546.1	3780.4	3721.03	3659.73	4173.33	5961.12	5434.62	6595.59	5879.43	5100.9	3602.6	4887.58
VIT_12s0028g02340	0	0	0	0	0	0	0	0	0	0	0		247.833	228.824	205.585	131.517	291.273	150.912	278.534	315.486	163.65	410.777		Ketol-acid reductoisomerase	65.5135		25783.1	18722.4	22048.5	22435.2	21628.7	15531.2	15911.2	14152.4	24619	21756.6	24217.4	17958.4	17701.7	17869.7	15827.1	24737.4	23514.4	23567.3	17672	13941.9	15670	15554.6	28253.2
VIT_01s0150g00520	0	0	0	0	0	0	0	0	0	0	0		225.841	155.091	216.202	164.788	339.147	191.104	308.14	292.706	199.21	588.993		Ribosomal protein L21 (RPL21E) 60S	65.6017		5773.6	4433.79	3201.2	2802.09	3498.75	3338.41	3264.05	2205.12	4337.69	3825.2	3260.57	4314.15	2603.07	3033.16	2638.57	5302.04	3967.2	3969.57	4742.39	4585.44	4342.02	2693.75	7725.42
VIT_13s0101g00100	0	0	0	0	0	0	0	0	0	0	0		139.355	111.934	247.557	206.09	118.87	294.654	159.599	118.623	123.851	141.023		Unknown protein	65.8111		14494.3	17077.2	21210.3	17880.3	20967.1	14497.5	16102.3	15508.8	16709.4	21555.9	19838.4	15608.8	14888.5	17707.1	12225	16683.2	20515.4	20440.2	14807.1	19016.9	22495.4	13465.2	17453.9
VIT_05s0029g00020	0	0	0	0	0	0	0	0	0	0	0		251.001	167.65	245.346	239.601	380.921	349.569	284.227	304.021	221.276	521.174		Ribosomal protein L13A (RPL13aD) 60S	65.8752		14808.2	14254.6	12541.3	15618.7	15443.4	11584.2	10359.5	10141.2	11668.1	15510.9	11574.9	15240.1	9880.25	9509.29	10866.6	12920.8	17174.7	14779.6	14974.4	11999.8	9533.81	9545.95	16516.5
VIT_07s0005g03350	0	0	0	0	0	0	0	0	0	0	0		256.559	249.137	361.533	201.177	278.354	292.446	305.063	398.839	205.483	438.099		Malate dehydrogenase, cytosolic	65.8911		1751.11	1893.16	1777.33	2797.62	2576.42	1871.06	1303.64	1354.36	2314.25	1754.05	2163.72	1064.25	1889.03	2403.03	2138.18	1396.93	1677.59	2055.56	2050.47	1711.58	2087.37	1917.99	1564.17
VIT_19s0014g01420	0	0	0	0	0	0	0	0	0	0	0		246.252	236.276	214.172	178.611	255.086	139.314	285.303	346.606	324.195	301.13		14-3-3 protein GF14 iota (GRF12)	66.029		8799.73	9485.89	10432.2	11316.5	9782.4	5431.76	6950.81	6884.2	7773.42	9041.89	11311.1	6282.49	8396.04	7935.2	8795.89	5496.24	8558.81	9566.2	6054.72	6433.32	7593.3	7671.74	8350.8
VIT_06s0004g03160	0	0	0	0	0	0	0	0	0	0	0		361.636	334.454	390.308	478.554	361.098	447.885	373.597	504.149	312.087	607.461		DNA-binding protein S1FA2	66.1117		9841.16	11465.7	11973.4	13861.1	16381.3	11303.1	13338.7	6646.72	10167.7	16120	13050.8	20452.5	9723.82	7352.75	7488.56	11488.2	12575.6	11185.3	18038.5	16718.9	12374.4	7984.65	9592.75
VIT_05s0077g01290	0	0	0	0	0	0	0	0	0	0	0		146.509	105.646	139.394	114.179	136.821	294.125	149.317	265.793	184.56	119.659		Unknown protein	66.2056		8898.43	5515.55	1805.14	759.133	1926.54	5766.79	6763.22	3636.16	3786.51	1254	1964.77	7108.1	3764.42	3838.21	3359.31	14465.7	2281.81	3504.88	7606.6	6684.25	6342.39	3484.71	6797.42
VIT_18s0001g14860	0	0	0	0	0	0	0	0	0	0	0		443.043	442.723	513.444	410.759	520.754	301.451	435.452	491.336	471.402	521.58		SKP1	66.2144		5407.99	4358.06	4919.66	5183.29	6142.19	6070.08	6768.64	8525.99	3504.7	5432.39	5130.59	6262.33	6165.26	7100.4	8207.37	5027.84	5210.79	5653.81	5900	9386.98	7954.51	8745.57	6350.74
VIT_05s0094g01520	0	0	0	0	0	0	0	0	0	0	0		276.421	259.863	339.184	324.805	183.139	171.933	193.327	255.047	161.417	189.991		Late embryogenesis abundant protein	66.3267		15267.7	14971.9	17131.1	20466.3	17675.5	16693.1	16081.9	12760.6	18241.5	20704.2	16930.2	20974.4	14119.6	14093.7	16086.7	17966	21299	18337.3	22091.3	15364.8	15226.4	14528.9	14960.6
VIT_05s0020g04250	0	0	0	0	0	0	0	0	0	0	0		407.801	401.221	401.11	336.674	430.613	204.439	329.346	372.809	376.758	348.29		U5 snRNP protein, DIM1 family	67.7683		6156.45	4609.67	5898.94	12004.4	8161.18	10015.1	7937.27	6932.55	5601.43	7102.01	8855.42	10917.5	6889.09	7102.13	7033.32	5591.61	7380.92	6619.7	9264.22	8687.18	7903.71	6494.75	6312.63
VIT_05s0029g00310	0	0	0	0	0	0	0	0	0	0	0		219.127	266.965	388.414	211.506	198.858	322.142	256.379	230.686	163.951	153.995		Serine hydroxymethyltransferase 1	68.4764		13359.7	9168.45	8966.77	9568.53	10241.6	9056.86	9502.98	11210.5	11668.8	9603.12	12320.9	10045.8	8212.69	8069.32	9277.48	10877.8	11832.5	12402.4	10898.3	6447.6	9802.07	12874.7	11542.4
VIT_08s0040g00520	0	0	0	0	0	0	0	0	0	0	0		342.044	297.121	404.854	180.204	318.004	346.229	266.655	235.895	238.063	200.19		Leucine-rich repeat protein kinase	68.9938		6013.59	6895.54	6968.35	10257.3	9926.2	7722.2	6318.28	6739.98	5348.35	8622.3	10084.8	8645.96	8147.73	6704.14	6998.51	7763.03	8783.74	7540.82	7661.5	6739.15	5916.38	5219.88	6500.59
VIT_17s0000g07120	0	0	0	0	0	0	0	0	0	0	0		226.196	255.186	267.039	314.288	207.637	395.252	182.227	183.964	214.636	220.983		Unknown protein	69.0224		1903.25	3044.09	3970.91	5228.63	5524.43	4805.64	3125.91	2210.83	1704.07	5232.76	3986.68	6098.18	2837.44	2447.09	2133.59	2599.19	4451.9	3930.14	5479.23	4550.25	3274.17	2087.47	1897.68
VIT_11s0016g04780	0	0	0	0	0	0	0	0	0	0	0		201.309	136.583	152.08	115.664	212.047	105.153	308.502	270.376	200.828	408.821		Ras GTP-binding protein (RAN2)	69.1414		5863.72	4494.84	7938.39	14979.2	10726.8	8146.7	6945.63	6406.19	6960.46	15169.4	12437.4	10007.8	8665.37	7407.47	7049.44	7477.19	10236.3	10669.4	6772.66	7314.26	6832.6	5481.39	6367.91
VIT_02s0025g04350	0	0	0	0	0	0	0	0	0	0	0		323.165	232.041	208.889	211.031	231.168	265.448	254.944	292.205	426.934	338.816		C2 domain protein	69.2172		12284	14580.4	13827	15075.4	12573.7	10608.4	10269.8	6493.75	11773.5	15753.9	12898.6	20895.3	8202.67	6324.26	6015.86	15711.3	20262.4	14509.8	19525	13296.4	11197.7	5425.62	9953.34
VIT_18s0001g15380	0	0	0	0	0	0	0	0	0	0	0		286.572	304.021	318.075	425.374	322.77	401.14	263.108	249.859	434.045	277.098		No hit	69.3714		836.083	1403.54	1727.03	2236.32	2726.57	4520.78	3607.58	1744.95	974.634	2322.7	2012.02	4091.02	2093.03	2203.38	2000.37	1728.92	2102.72	2051.39	4526.59	5124.24	3975.75	2111.76	1024.11
VIT_19s0014g01460	0	0	0	0	0	0	0	0	0	0	0		317.399	259.397	469.911	261.664	343.463	426.534	325.301	314.741	361.064	363.825		Ubiquitin-conjugating enzyme E2 N	69.6211		1935.32	2278.75	2345.81	1868.36	2886.34	1836.79	1958.15	1200.06	1368.7	2242.97	1840.65	3674.19	1424.57	1757.03	1587.95	2100.62	2087.31	1726.47	3548.98	2887.99	1820.12	1223.81	2223.4
VIT_09s0002g06000	0	0	0	0	0	0	0	0	0	0	0		147.955	122.905	197.749	348.264	199.135	214.486	160.206	194.758	113.135	180.864		Cytochrome c oxidase subunit Vb	69.6995		13920.2	11527.9	11730.7	14653.4	13905.2	13678.8	12053.8	10481.5	12077.2	11862.6	13283	14543	10721.1	11850.4	11497.6	9825.72	12274.7	12497.4	14120.6	12261.6	12997.7	11090.6	12489.3
VIT_14s0060g01210	0	0	0	0	0	0	0	0	0	0	0		140.84	111.639	127.599	236.999	162.141	135.408	164.552	133.076	330.513	176.718		BZIP DNA-binding protein BZIP53	69.7682		2310.43	1753.64	2618.42	2146.91	3479	2774.16	4171.82	2648.59	3541.05	2913.02	3105.06	4605.05	2040.58	2536.23	3676.55	4276.92	3423.52	3303.49	4316.56	3881.9	3466.25	3420.23	3158.94
VIT_19s0015g01190	0	0	0	0	0	0	0	0	0	0	0		301.206	237.345	371.175	415.387	350.506	460.505	305.836	308.141	407.053	277.218		Ubiquitin-conjugating enzyme E2 D/E	69.7849		16129.3	19039.6	22342.2	20528.5	23496.9	22942.6	22151.1	17947.2	18989.7	24120.5	21500.6	24601.4	21577.7	22723.8	21899.3	17174.5	20235.3	21897.7	22619.4	23564.3	24985.7	21620.4	16514.1
VIT_00s0260g00060	0	0	0	0	0	0	0	0	0	0	0		240.808	200.779	299.868	333.869	245.642	404.298	196.294	278.908	201.008	259.844		FK506-binding protein 2	70.2013		5842.44	3224.06	4494.27	3065.73	4092.44	1661.98	2899.65	1296.75	3043.06	4621.87	4320.55	6900.25	2352.44	1961.04	1491.72	4216.28	5696.83	4384.88	7626.87	5073.43	3455.41	1823	5869.38
VIT_17s0000g07810	0	0	0	0	0	0	0	0	0	0	0		238.873	222.145	271.542	244.713	288.337	444.382	202.359	271.95	248.03	230.595		Unknown protein	70.4515		2188.54	2333.65	2890.58	3550.49	4030	2947.5	3989.63	2223.49	1475.53	3104.02	3036.21	5482.05	2208.28	2324.57	2190.46	2489.13	4060.53	3570.42	7008.58	4725.79	3620.47	2555.42	1890
VIT_16s0098g00280	0	0	0	0	0	0	0	0	0	0	0		168.45	181.067	232.011	236.099	296.392	332.183	121.5	156.553	155.766	144.013		Unknown protein	70.481		1896.83	1674.25	2424.81	2094.9	3415.86	2299.67	4511.49	3692	1197.45	2841.82	2667.7	3510.42	3016.33	3152.15	3159.96	1909.9	2303.85	2246.19	3279.11	5149.49	4543.74	3409.05	1714.68
VIT_14s0060g01930	0	0	0	0	0	0	0	0	0	0	0		299.656	182.063	291.035	183.195	395.815	268.546	326.628	346.372	313.294	632.516		Ribosomal protein L18 60S	70.5955		4496.06	3863.17	3714.13	4172.51	4321.39	2308.31	3812.85	2451.19	3961.91	4039.46	4259.27	5772.1	3151.89	2702.73	2814.51	3257.42	3856.84	3530.71	5095.63	3990.43	3177.49	2010.64	5965.71
VIT_19s0015g00690	0	0	0	0	0	0	0	0	0	0	0		487.385	488.854	510.782	378.676	495.948	526.043	535.688	575.978	638.706	424.049		Nitrate-responsive NOI protein	70.6944		3508.94	7996.53	8856.31	10657.7	9657.68	8276.44	6305.33	3658.7	6665.64	8620.73	7063.19	10388.5	7203.89	5902.97	5492.62	8949.46	7034	5225.37	8570.03	9577.35	5639.18	4353.61	3569.38
VIT_01s0150g00570	0	0	0	0	0	0	0	0	0	0	0		301.745	251.342	301.702	330.949	469.73	284.283	307.246	328.781	209.568	364.764		NADH dehydrogenase (ubiquinone) 1 alpha subcomplex 2	71.2707		5172.04	5198.04	4212.21	4131.78	5791.61	2572.23	3970.93	3035.17	4094.36	4663.82	4680.94	7436.67	3295.55	3075.46	2833.77	4475.14	4658.77	4023.64	6489.77	4625.43	3370.93	2392.18	4696.02
VIT_06s0004g04720	0	0	0	0	0	0	0	0	0	0	0		172.553	112.718	208.301	122.797	317.768	303.732	195.046	223.17	165.037	303.531		Import inner membrane translocase subunit Tim9, Mitochondrial	71.3833		2985.55	2623.31	2584.7	3494.6	3790.64	5540.76	4622.29	2243.06	2571.97	3043.15	3083.67	7971.23	2521.09	2613.03	2530.03	3776.48	3397.93	3116.69	8639.62	5993.5	4205.09	2554.67	3894.22
VIT_13s0067g00710	0	0	0	0	0	0	0	0	0	0	0		361.703	255.396	276.1	223.379	421.088	254.869	354.383	397.308	270.081	580.469		Nascent polypeptide associated complex alpha chain	71.4209		7660.77	8903.38	9741.77	10228.1	11763.3	11399.5	11006.5	9925.68	7926.95	12919.7	11166.9	13459.8	9869.14	9585.62	11450.2	8906.99	9578.43	10340.8	11836.7	11435.6	11432.3	10112	8896.59
VIT_06s0080g00740	0	0	0	0	0	0	0	0	0	0	0		280.879	172.428	294.233	276.051	416.593	381.066	321.927	326.868	251.776	600.496		Ribosomal protein S14 (RPS14C) 40S	71.4913		4795.21	3700.92	4251.44	4958.27	5442.28	5330.36	5200.29	3011.8	3715.44	5743.95	5317.04	7249.37	3347.5	3329.97	3256.34	4935.48	6189.44	4986.62	8187.37	6547.2	4865.79	3413.67	5538.47
VIT_06s0061g01120	0	0	0	0	0	0	0	0	0	0	0		261.873	148.325	224.168	124.329	200.829	338.995	173.15	262.649	128.039	187.422		UDP-D-apiose/UDP-D-xylose synthase	72.0427		20501.1	19434	21890.9	23546.5	21971.3	14332.7	15798.4	13478.3	28023.8	28805.1	26098.6	23636.4	13174.4	16059	15897.7	27787.7	27700.2	22960.1	21476.6	14470	17612.7	15853.7	17862.2
VIT_02s0012g00100	0	0	0	0	0	0	0	0	0	0	0		348.577	207.857	237.855	356.476	456.275	318.647	312.983	290.243	286.647	626.506		Ribosomal protein L37a (RPL37aB) 60S	72.1365		4599.48	3620.61	4325.18	4144.34	5997.42	7382.81	8981.36	4524.89	3744.21	4684.94	6511.73	11538.1	6327.88	5202.83	5042.13	4351.91	6109.75	5320.89	11289	10291.8	7576.83	5050.75	5496.09
VIT_05s0020g02430	0	0	0	0	0	0	0	0	0	0	0		260.455	288.178	367.245	358.401	237.666	406.696	240.457	197.104	234.446	165.871		Protein FBL4	72.4632		16728.7	22094.4	28379.1	29974.4	27472.9	32998.8	27183.1	24143.8	23166	31744.2	30558.8	29214.7	31959	34719.4	29856.8	24099.3	28637.5	28285.8	26669.2	27566.4	30476.7	29073.9	17894.8
VIT_16s0022g02110	0	0	0	0	0	0	0	0	0	0	0		171.519	134.666	117.959	118.158	277.34	154.344	253.84	314.522	181.559	313.197		DEAD box RNA helicase (PRH75)	72.7025		24256.5	22269.4	22594.8	17058.1	18497.1	10390.8	12015.1	16523.7	26800.4	16421.1	19451	8475.97	20018.6	16686.3	16967.7	18442.7	20058.2	20179.7	10989.3	9414.09	12291.7	15008	24696.6
VIT_08s0105g00440	0	0	0	0	0	0	0	0	0	0	0		185.647	160.896	239.843	163.005	169.326	375.829	164.233	128.409	191.514	138.82		Selenoprotein	73.2923		1763.74	2610.1	3762.44	3029.63	5060.5	5251.79	5627.63	4272.44	2145.94	4303.28	4003.69	4866.43	4877.09	5329.35	5310.88	3164.79	4155.94	4861.53	4894.42	6546.26	6303.51	5918.11	2501.91
VIT_16s0100g00650	0	0	0	0	0	0	0	0	0	0	0		244.095	167.844	247.932	240.424	338.667	363.439	356.287	383.336	259.681	736.158		Ribosomal protein L24 60S	73.3449		11493.4	10460.8	9409.75	10972.9	11773.1	11804.3	12039.1	8619.2	9931.38	11523.4	11153.8	15936	9961.23	9333.47	9286.89	9871.24	11220.8	10665.4	15194.1	14778.3	11421.5	8914.43	12804.8
VIT_07s0151g00140	0	0	0	0	0	0	0	0	0	0	0		168.174	161.496	211.296	270.619	321.625	362.241	189.581	238.155	159.143	213.884		NADH dehydrogenase (ubiquinone) Fe-S protein 4	73.4012		13031.8	9753.14	10419.3	8621.49	10318.5	7530.05	9935.99	6528.9	10618	13131.5	10236.9	14292.2	7562.49	8168.61	7084.9	13478.8	11543.6	11022.6	12224	11517.4	11013.2	7209.94	11514
VIT_14s0060g02140	0	0	0	0	0	0	0	0	0	0	0		290.527	257.435	229.906	273.076	188.971	168.759	286.554	148.713	387.901	144.72		Rubber elongation factor (REF)	73.7682		10730.6	13145.3	18495.2	23189.2	19976.1	20826.3	22507.3	19657.7	13627.5	16970.5	17600.8	19695.5	17232.3	20383	25256.2	10735.3	18401.4	14410.2	18250.9	20344.4	22634.6	25976.1	7030.26
VIT_00s0260g00080	0	0	0	0	0	0	0	0	0	0	0		221.831	166.766	212.809	101.867	343.144	255.075	244.893	287.964	311.444	325.899		Ribosomal protein L32 60S	73.9811		8004.62	8974.86	8277.54	7385.82	7879.52	8524.02	7240.24	4120.84	8227.13	10290	6283.05	9195.43	5269.95	4412.2	4094.5	11640.6	8589.84	7066.84	10684.8	9754.97	6812.63	4680.21	9165.34
VIT_18s0041g00360	0	0	0	0	0	0	0	0	0	0	0		190.235	178.914	325.111	332.05	302.546	359.956	226.307	243.127	160.889	367.147		Unknown protein	74.0512		3757.82	3254.39	3519.06	3521.83	4764.02	7363.05	7004.15	5101.65	2787.09	3594.64	3690.12	7567.98	4784.34	4720.3	4528.65	3252.86	4149.21	3717.29	7056.22	7969.56	6907.43	4473.03	4085.04
VIT_13s0047g01160	0	0	0	0	0	0	0	0	0	0	0		355.563	216.634	349.796	287.092	406.961	408.829	429.768	452.303	349.592	823.728		Ribosomal protein L13 (RPL13D) 60S	74.2026		19729.1	20724.2	19444.6	18326.7	18848.3	16427.9	15643.6	15367.6	18884.5	22350.6	19081.3	20768.3	13101.1	14120.1	14393.7	17961.6	19779.9	18079.2	17581.3	15950.3	16107.5	13060.4	21604.2
VIT_09s0018g01420	0	0	0	0	0	0	0	0	0	0	0		336.968	416.98	445.853	507.278	325.643	330.451	322.177	304.15	290.662	221.603		Serine incorporator 3	74.2215		7580.09	9110.54	9963.05	10857.8	9184.29	7114.65	7250.27	10094.4	7763.93	9758.33	10351.1	4688.67	10635.2	13556.9	11904.3	7950.49	7308	8559.06	5647.86	4988.47	8209.3	11904.1	7352.18
VIT_18s0001g09420	0	0	0	0	0	0	0	0	0	0	0		301.369	284.614	231.92	197.953	344.353	132.512	161.518	241.822	140.756	192.087		Progesterone 5-beta-reductase	74.464		12247.6	17422.7	15572.9	15991.9	14503.3	13297.7	11597.6	16858.3	12776.8	12620.6	14382.8	12014.7	13901.3	17696.5	15735.8	10391.6	13134.2	13212.3	11660.9	9181.53	13503.1	13571.2	11300.5
VIT_18s0001g05810	0	0	0	0	0	0	0	0	0	0	0		248.148	210.485	358.28	301.393	278.314	350.795	223.523	417.791	203.528	288.721		Cytochrome c	74.9091		10040.2	9331.47	8522.47	9060.23	11940.1	13979.1	12933.7	10562.7	9378.03	12267.6	11374.5	16320.8	8774.26	10039.5	11638.8	9487.83	10414.6	10605.8	14798.4	13655.7	14565.7	11752.8	7028.91
VIT_04s0023g00840	0	0	0	0	0	0	0	0	0	0	0		153.66	120.655	286.699	194.173	200.057	338.307	179.698	203.507	102.988	285.241		Mitochondrial Acyl carrier protein 2	74.9272		7139.79	3610.27	5838.46	7023.23	7106.87	6457.27	6274.06	3292.64	5424.27	6914.18	6846.48	10222.9	3953.48	4637.11	3653.75	5318.43	9524.92	8365.13	9999.45	7334.78	5886.73	3615.71	8136.34
VIT_03s0038g00760	0	0	0	0	0	0	0	0	0	0	0		248.894	220.956	383.247	270.233	236.401	383.619	414.488	291.007	234.108	257.15		Arginine decarboxylase (Fragment)	75.1754		17683.8	13130.9	16539.1	7990.15	15695.4	7276.57	18972.9	21972.8	14410.4	13445.1	18272.9	14061	18243.9	22926.1	30899.5	13796.6	14847.3	13623.4	12719.1	14505.4	16307.3	23510.8	18168.3
VIT_19s0027g00760	0	0	0	0	0	0	0	0	0	0	0		302.837	251.872	257.424	156.249	345.323	268.778	345.072	399.346	207.209	429.285		Ribosome assembly protein 1	75.2363		29131.4	26416.6	26626.8	27744.5	29848.2	22146.6	22236.4	27326.7	30979.6	23675.5	28473.5	23678.5	26935.7	28308.6	28042.4	23607	25487.7	28471.7	21429.2	16338.4	23721.3	24305.1	31028.8
VIT_06s0009g03590	0	0	0	0	0	0	0	0	0	0	0		242.03	186.96	233.761	372.832	358.653	325.344	190.884	177.425	233.398	355.878		Unknown protein	75.2861		2104.36	1642.03	2235.89	3782.41	4115.11	6044.91	5263.78	2781.77	1740.27	3525.8	3268.07	6353.96	3393.95	2791.02	2680.01	2144.88	3504.79	3360.34	7160.97	7629.39	5446.85	3059.18	2886.83
VIT_08s0007g07680	0	0	0	0	0	0	0	0	0	0	0		256.102	342.072	372.383	256.62	339.028	170.881	310.996	432.832	279.804	323.56		Aquaporin SIP1;1	76.4662		26743.8	27466	24081	20269	18579.9	13585.6	15721.6	18694.4	29413.1	20420.1	20625.2	12428.3	20345.3	21216.2	18029	20257	19921	23030	11880.7	12112.6	17318.3	17798	24400.8
VIT_06s0004g00470	0	0	0	0	0	0	0	0	0	0	0		193.809	210.139	261.391	198.788	299.247	349.093	137.233	196.655	102.917	194.811		Dicarboxylate/tricarboxylate carrier (DTC)	76.5591		13229.9	12017.4	13227.4	13628.1	11502.6	9918.43	9300.13	9304.08	13107.8	14309.6	11652.4	10071.6	8431.12	7683.6	6945.92	11926.3	15245.6	13333.6	10692.4	9489.01	9657.46	8708.72	11827.4
VIT_13s0067g02990	0	0	0	0	0	0	0	0	0	0	0		250.875	212.97	441.687	254.055	328.883	274.237	293.628	292.884	168.866	404.611		Superoxide dismutase, Fe-Mn family	76.8781		14376.3	14006.6	17649	25993.2	22365.2	25429	22643.2	15104.9	18377	17480.3	26470.4	24315	23776.4	21132.3	20450.9	13007.7	19977.1	20272.7	20448.6	21848.6	21862.9	18647.1	17267.7
VIT_06s0004g05560	0	0	0	0	0	0	0	0	0	0	0		236.456	217.918	431.116	340.676	316.009	366.672	270.565	207.993	232.285	363.166		Invertase/pectin methylesterase inhibitor	77.0739		3493.89	2844.68	4047.16	4778.78	5834.98	7044.17	8656.8	6097.88	2295.6	5697.41	5094.87	10178.7	5206.86	6187	5667.29	3913.34	6547.45	6266.14	10851.1	8827.19	8486.44	6197.95	5055.9
VIT_17s0000g09110	0	0	0	0	0	0	0	0	0	0	0		284.111	151.711	348.163	298.765	356.146	348.971	312.249	320.102	162.955	683.331		Ribosomal protein L27A (RPL27aC) 60S	77.4054		9545.49	8029.98	11571.9	14354.1	17207.8	14325.7	13286.9	7509.7	7288.8	15909.8	14295.6	20399.5	9489.12	9720.32	9522.4	7988.35	21493.3	18159.5	19072.8	15533	12706	8879.47	12779.6
VIT_08s0056g01570	0	0	0	0	0	0	0	0	0	0	0		382.684	321.419	442.857	312.017	340.923	472.869	470.358	458.997	271.843	281.883		5-methyltetrahydropteroyltriglutamate--homocysteine S-methyltransferase	77.4134		16452.6	10098.6	13246	13901.2	13482.3	7635.65	6590.12	5556.8	17737.6	12053.1	13218.3	10620.6	3577.05	4101.62	3457.65	15113.7	11193.8	9693.88	10657.2	6293.07	9793.24	9387.76	14127.5
VIT_08s0007g07220	0	0	0	0	0	0	0	0	0	0	0		248.195	154.888	318.406	192.726	351.513	400.016	282.935	306.232	233.472	538.628		Ribosomal protein S5 (RPS5B) 40S	77.4797		16947.6	18004.3	17612.8	18418.4	20636	19078.2	21029.5	23641.2	17468.5	23100.9	20996.9	25252	19335.2	19887.3	22365.7	19219.9	24863.2	24752.3	22704.7	20262.7	20540.1	20988.3	20298.3
VIT_01s0150g00190	0	0	0	0	0	0	0	0	0	0	0		192.01	134.263	214.6	230.917	252.832	172.18	377.08	343.488	254.785	428.017		Transaldolase	78.0049		18902.8	20635.8	15749.7	18826.2	17321.2	19670.6	19281.3	17967.8	23575.9	16399.5	17069.2	13765.9	20971.7	25708.1	23704.7	21780.4	16009.2	17354.4	15067	18701.8	20221.1	24476.2	19063.4
VIT_08s0007g05880	0	0	0	0	0	0	0	0	0	0	0		356.447	266.401	238.7	117.014	198.734	173.223	311.347	215.42	332.707	171.555		Dehydration-induced protein (ERD15)	78.7065		4705.97	4949.09	6484.5	5465.44	8987.23	7706.01	7848.66	8108.43	3295.81	5802.05	5858.37	8217.58	4489.34	4305.8	7413.62	6988.73	9032.01	7377.89	9290.24	8889.68	9929.65	9520.65	4655.23
VIT_02s0033g01100	0	0	0	0	0	0	0	0	0	0	0		272.923	407.623	399.29	339.353	233.55	253.105	322.616	320.254	162.586	264.836		No hit	79.158		3687.31	3666.75	3947.05	3676.48	3698.61	1253.64	2759.11	8553.01	3915.89	1351.01	3777.17	249.597	7608.64	9976.05	8232.77	1630.59	579.983	1296.71	2023.51	630.982	1284.87	5486.79	2645.53
VIT_00s0981g00010	0	0	0	0	0	0	0	0	0	0	0		248.078	215.243	381.494	234.973	250.229	428.615	209.962	230.1	222.21	251.249		Brain protein 44	79.1814		1852.07	1714.81	1341.78	1356.38	2685.93	2924.17	2668.21	1441.07	1083.68	1257.34	1249.45	2648.73	1976.84	1734.32	1333.27	2023.72	1790.44	1694.82	3210.15	4632.52	2930.49	1706.72	2262.82
VIT_18s0001g07240	0	0	0	0	0	0	0	0	0	0	0		405.203	364.051	425.472	257.473	475.584	516.893	353.062	390.193	312.887	514.37		14-3-3 protein GF14 kappa (GRF8)	79.4151		7942.07	7807.13	9998.48	12527.4	12296.9	10052.1	9228.48	7313.37	6622.19	13193.2	13667.5	12136.3	11174.2	10518.1	7473.69	6307.54	9309.66	9009.52	10170.6	10919.8	10170.3	6914.41	7840.06
VIT_01s0011g03200	0	0	0	0	0	0	0	0	0	0	0		172.775	183.025	150.851	383.117	214.286	214.955	127.506	114.849	158.956	139.134		Transmembrane protein FT27/PFT27	79.7573		5459.53	6177.6	6670.48	7576.38	10521.4	8057.69	6917.84	9373.25	3869.93	8092.34	9466.1	8599.71	5745.29	5275.91	6951.78	6040.9	9583.21	11477.9	7344.89	8669.48	9918.8	9608.05	6396.86
VIT_00s0186g00020	0	0	0	0	0	0	0	0	0	0	0		262.318	199.206	309.767	142.63	366.986	161.85	218.238	194.148	343.772	332.859		SUM2 (small ubiquitin-like modifier 2)	80.5604		2044.18	1866.15	2288.18	4472.59	4367.5	4364.5	3437.32	1451.09	1778.91	3620.46	3528.34	6856.37	2726.99	2214.8	1794.4	2455.93	2342.7	1980.48	5594.3	5140.39	3118.97	1803.59	3169.11
VIT_15s0021g00920	0	0	0	0	0	0	0	0	0	0	0		172.38	129.824	310.387	205.004	239.64	366.544	241.134	256.685	119.946	289.843		ATP synthase delta' chain, mitochondrial	80.6515		8243.93	6559.85	7307.35	7325.44	8226.75	7240.9	7921.91	6854.69	6700.73	7872.82	7549.84	9056.85	7008.3	7715.66	7437.41	5952.2	8301.47	8190.58	9050.88	7593.52	7937.62	7636.33	8849.07
VIT_16s0098g01230	0	0	0	0	0	0	0	0	0	0	0		483.935	301.86	388.881	419.475	314.57	484.167	333.173	422.551	527.334	335.708		Cytochrome b5	80.7073		7765.61	12248.3	14674.3	15887.9	19966.3	21457.6	17024.6	13766	9021.7	18019.9	14977.2	18269.6	16640.6	16513.2	16479.9	13453.9	15368.7	17824.6	15991.7	20968.6	16547.2	15003.1	6619.14
VIT_14s0068g00230	0	0	0	0	0	0	0	0	0	0	0		230.788	294.185	293.032	387.588	170.059	376.638	241.931	416.282	298.144	200.483		Spiral 1 like 2	80.7705		13865.2	9384.71	8452.98	10341.5	8845.51	5260.98	6592.15	3914.14	10270.2	10793.8	8784.06	13384.6	3539.89	3545.2	2867.43	11488.7	8354.43	6152.51	13535.3	6778.46	6272.67	3435.65	7827.43
VIT_15s0046g01220	0	0	0	0	0	0	0	0	0	0	0		230.464	182.433	223.874	342.164	391.219	365.954	237.528	278.902	166.9	452.537		No hit	80.7917		1974.04	1542.47	2251.71	2370.75	3292.85	1970.78	2604.29	951.347	1170.8	2675.54	2229.85	4818.53	1300.88	1339.99	1011.25	1333.75	2280.73	1902.04	4765.27	3592.92	2238.76	978.023	2116.98
VIT_05s0020g04550	0	0	0	0	0	0	0	0	0	0	0		218.088	200.739	392.667	309.043	305.086	335.618	189.547	158.544	193.586	261.263		No hit	81.0401		3806.5	4628.39	5779.04	6089.18	9341.11	14535.3	14768.9	9575.74	2919.34	6151.77	6504.49	14075.6	11235.2	10341.4	10036.3	3574.51	4842.73	5340.6	13354.6	16321	14580.6	10580.5	4511.07
VIT_04s0008g05020	0	0	0	0	0	0	0	0	0	0	0		267.533	254.998	357.503	117.295	352.511	298.56	332.849	393.098	270.643	437.339		Ras GTP-binding protein (RAN3)	81.2391		11385.7	19393.1	18669.9	23244.7	16879.2	16620	12019.3	8634.79	18750.3	18363.3	18577.2	15500	15655.9	16476.7	13858.9	13497.2	15572.5	13047.9	12487.6	15288.3	11994.3	9222.94	11461.9
VIT_05s0020g04160	0	0	0	0	0	0	0	0	0	0	0		150.834	142.515	186.41	200.758	324.558	350.858	146.051	151.662	137.95	200.733		Stem-specific protein TSJT1	81.6006		2995.23	2850.44	5075.93	6153.71	5033.67	3971.02	3254.03	2989.47	2349.84	5125.06	5023.89	4152.73	2362.28	2571.41	2866.15	2366.93	5281.41	6113.43	3497.73	2537.81	4419.74	4091.75	4267.02
VIT_08s0040g01870	0	0	0	0	0	0	0	0	0	0	0		259.672	147.443	332.995	181.239	313.59	341.545	331.943	386.53	218.496	587.249		Ribosomal protein L12 (RPL12C) 60S	81.6146		9907.25	9476.57	8384.04	8007.61	11693.9	8352.27	9355.09	7414.01	6807.86	9482.79	8335.34	13966.2	5810.81	6943.51	7529	8840.12	11809.2	9760.64	14935.2	9794.84	8200.01	6379.59	10131.2
VIT_01s0011g05230	0.011	0.011	0	0.009	0.009	0.01	0.009	0.011	0.01	0.01	0.01		274.942	123.851	162.606	100.785	217.553	104.465	345.014	168.002	161.886	230.613		GTPase activating protein	81.6944		4479.04	3730.08	5171.26	3945.38	5271.61	2041.92	3199.52	2462.07	3065.29	5176.86	4472.02	5758.81	3064.07	3115.36	3664.35	3402.52	6467.94	4987.93	4812.88	4086.64	2891.73	2365.13	5959.12
VIT_17s0000g09780	0	0	0	0	0	0	0	0	0	0	0		254.868	367.846	359.004	181.797	365.249	265.989	219.606	205.017	158.65	205.093		Methionine sulfoxide reductase A	81.7418		8598.16	10342.4	9747.43	10831	10963.6	7317.86	8462.72	8172.13	6348.08	8738.45	9917.98	11175.2	7057.66	7945.86	5497.17	6913.72	11854.2	12726.4	14613	11062.3	11168.6	7660.55	8086.36
VIT_08s0040g00040	0	0	0	0	0	0	0	0	0	0	0		324.791	262.8	429.579	295.166	334.344	483.318	345.493	305.793	481.523	237.935		Ubiquitin-conjugating enzyme E2 D/E	81.744		5665.29	9551.75	9252.87	12138.7	12116	12366	11262.1	8920.91	8738.25	11757.9	11149.1	12058.2	11489.7	11151.3	10213.2	10091.3	11797.7	10410.7	10109.2	13899	11864.5	9731.99	5599.62
VIT_07s0129g00420	0	0	0	0	0	0	0	0	0	0	0		269.85	261.134	143.207	230.713	383.525	130.566	298.827	314.82	308.446	353.292		Unknown protein	81.7526		4247.85	6685.86	7471.36	6760.95	7561.35	4605.66	3825.2	2230.09	4084.9	8249.46	6257.33	8654.94	3683.78	2760.04	2584.89	5768.41	6906.62	4897.68	6474.55	5312.64	3220.31	2303.89	3914.79
VIT_14s0066g01620	0	0	0	0	0	0	0	0	0	0	0		255.949	275.685	394.158	400.951	291.785	418.227	230.993	208.982	229.717	314.619		Hypoxia-responsive	81.865		3441.48	4364.67	5398.16	4960.54	7362.29	6531	9297.04	5206.63	3418.82	6685.65	5694.77	10989	6526.45	6362.7	5434.22	5134.52	6719.84	6237.15	12172.2	10860.2	9314.01	5374.65	4414.93
VIT_13s0019g00530	0	0	0	0	0	0	0	0	0	0	0		272.759	178.088	205.115	175.055	420.995	223.972	294.408	350.006	238.939	588.069		Ribosomal protein S15A (RPS15aF) 40S	82.162		19899	15840.8	18846	21353.8	20746.8	24078	23634.8	17343.4	22839.2	20427.4	22101.9	28694.4	18143.9	19366.6	23340.2	21718.1	20908.9	18847.7	29210.9	25056	23587.9	20360.2	21489
VIT_00s1372g00020	0	0	0	0	0	0	0	0	0	0	0		228.814	240.608	343.092	486.65	240.049	256.36	242.535	268.816	302.909	204.966		RAB GTPase RAB1B	82.2864		10478.7	8318.84	6918.81	6059.79	9855.74	12081.3	14116.7	11453.1	9108.68	7779.27	9270.55	13597.6	9741.18	11630.8	12321.6	10062.9	8242.9	8005.19	14353.4	14939.6	14033.7	12941.4	7551.86
VIT_13s0019g04230	0	0	0	0	0	0	0	0	0	0	0		352.79	285.683	296.888	206.146	333.212	284.33	337.437	510.021	291.481	359.008		V-type H+-transporting ATPase subunit G	82.4515		13813.1	16154	17851.2	19335.9	18643.2	17399.9	13654.6	8712.81	17464.8	20619.7	16655.1	22196.7	11974.4	10941.2	10212.9	16569.5	16832.6	14972.5	18313.5	15950.8	13701.2	9352.2	11239.8
VIT_02s0241g00140	0	0	0	0	0	0	0	0	0	0	0		255.069	220.931	355.532	173.097	254.955	396.511	248.506	397.053	209.741	387.427		Calmodulin (A)	82.9665		13391.9	17535.3	11435.3	12390.5	12031.2	6858.41	7158.39	4632.06	12783.2	11800.6	9892.44	16649.5	5967.64	5783.5	3787.47	12820.7	11289.4	8674.7	15108.1	7625.69	6174.2	3307.15	12442.9
VIT_03s0017g01350	0	0	0	0	0	0	0	0	0	0	0		260.08	175.255	238.827	160.137	326.266	245.84	381.467	401.679	249.366	729.927		Ribosomal protein S6 (RPS6B) 40S	83.7014		6572.84	4820.45	6881.8	11651.3	8114.63	11258.8	8045.6	6372.36	5703.05	9218.36	10538.9	9882.61	8791.69	7741.96	8538.85	4254.8	5556.48	5911.73	8410.88	9712.71	8049.51	6816.43	8295.76
VIT_13s0019g00550	0	0	0	0	0	0	0	0	0	0	0		482.878	602.767	392.44	453.273	470.241	297.384	469.203	430.439	523.529	399.712		Cofilin	84.427		9498.8	12782.3	16239.6	22228.4	18745.8	19779.3	18279	13004	13465	20409.1	20694.8	23413.3	16244.3	16717.9	15525.1	14998	18442.4	17782.2	19590.3	20356.2	17352.8	14505.4	10146.1
VIT_17s0000g05260	0	0	0	0	0	0	0	0	0	0	0		233.566	158.711	203.304	260.52	437.012	325.123	318.494	298.592	198.443	566.797		Unknown protein	84.7573		2123.86	2215.91	2282.22	2944.71	4137.13	3436.65	4434.22	2027.38	2093.61	2970.55	2530.5	6949.87	2205.89	2233.89	2078.77	2564.28	3571.16	2862.47	7621.3	4820.11	3419.93	2012.01	2593.91
VIT_05s0020g03450	0	0	0	0	0	0	0	0	0	0	0		271.754	186.409	269.231	213.794	410.397	293.565	356.634	444.744	304.114	569.257		Ribosomal protein S18 (RPS18C) 40S	85.2922		10324.3	8166.31	9941.38	12135.7	10696.8	14757.7	11347.3	7503.68	11563.7	12783.5	10848.9	15892.8	8632.53	9134.27	10158.5	13037.4	12140.6	11569.4	13905	12499.8	10958.4	8415.83	11731.7
VIT_15s0048g02610	0	0	0	0	0	0	0	0	0	0	0		202.812	108.254	217.623	274.622	358.771	245.166	358.962	307.644	164.931	835.158		Ribosomal protein P1 acidic 60S	85.3273		8569.04	6562.42	5567.86	3371.46	4287.52	2532.53	5111.99	3100.51	6002.51	4956.89	4457.28	7352.66	3179.73	2629.37	3111.43	5293.85	4975.02	3761.04	5622.83	4713.78	4571.3	3223.14	14009
VIT_16s0100g01290	0	0	0	0	0	0	0	0	0	0	0		195.791	219.315	354.798	385.007	358.468	274.537	197.073	224.914	146.916	282.018		Unknown protein	85.3274		5661.68	4433.21	5226.03	5157.14	6155.95	5904.48	4582.65	2231.06	4298.08	6101.84	5318.95	9529.22	4687.72	3429.63	2445.38	4301.81	6509.2	5725.4	8733.15	7647.24	4402.62	2285.19	5673.28
VIT_14s0006g02010	0	0	0	0	0	0	0	0	0	0	0		252.1	176.482	299.324	197.377	326.97	456.68	207.424	255.961	238.665	279.354		Unknown protein	85.4031		5076.54	5249.13	5425.04	4732.68	6643.98	7619.62	9986.96	7413.93	3836.66	5750.34	5789.96	10376.1	6831.14	6744.02	6107.72	5324.02	7408.2	6535.41	11075.5	10919.1	10479.4	8606.93	4660.95
VIT_19s0085g00040	0	0	0	0	0	0	0	0	0	0	0		331.58	361.345	458.299	222.36	360.838	535.344	389.986	377.3	354.121	540.134		Related to Ubiquitin 1 (RUB1)	85.7736		3632.92	4108.98	4830.84	5385.92	6222.1	6354.43	5710.92	4895.72	4019.21	6065.32	5456.38	6398.48	5963.25	5316.85	5542.79	5730.3	7033.87	6318.75	6584.88	6766.15	5290.44	4433.36	5572.4
VIT_02s0087g00160	0	0	0	0	0	0	0	0	0	0	0		350.287	341.07	277.589	429.55	438.317	408.318	226.478	220.994	255.125	247.869		Unknown	86.0289		3503.06	7264.98	6619.05	4152.28	6634.12	3609.15	4417.91	3163.17	2748.46	5590.61	4372.31	7964.64	3202.17	2809.97	2685.34	4299.84	5936.62	3923.17	8123.75	5438.94	3974.96	2800.69	3082.92
VIT_06s0009g02410	0	0	0	0	0	0	0	0	0	0	0		383.707	246.901	285.684	213.58	476.996	410.349	350.904	421.833	338.611	603.37		Elongation factor 1-beta 1	86.2569		15616.7	14350.1	12675.2	15527.1	13472.4	13076.2	14282.9	12506.8	13464.5	13939.5	13630	15037.4	14315.8	12380.2	12652	12531.3	15195	14539.2	16596.9	13034.7	13092.4	11924.8	16922.7
VIT_09s0002g01460	0	0	0	0	0	0	0	0	0	0	0		372.476	262.472	301.651	210.781	486.013	337.9	368.972	453.071	309.197	638.217		Ribosomal protein S3 (RPS3A) 40S	87.2711		19939.2	19865.1	18867	16314.5	17477.8	16491.5	14591.8	15397.3	20436	18561	18905.6	19693.1	15079.3	14005.6	16441.9	16374.8	18569.7	19720.8	16297.8	14770.3	15320.7	13726.4	22116.6
VIT_00s0551g00010	0	0	0	0	0	0	0	0	0	0	0		344.144	349.3	426.284	198.613	474.048	432.133	284.743	358.622	272.417	299.105		3-isopropylmalate dehydratase, small subunit	87.4981		15627.5	15141.6	16213.9	14877.5	14336.5	11146.7	8553.94	7700.83	13340.7	13302.1	10689.6	11098.4	10132.7	9361.48	6475.95	12247.4	16386.3	14697	12738.1	8752.75	9414.73	6893.82	15696.5
VIT_15s0046g01760	0	0	0	0	0	0	0	0	0	0	0		475.779	422.407	381.037	261.527	324.433	362.449	508.669	442.448	526.759	424.152		BTI1 (VIRB2- interacting protein 1)	87.565		25995.5	25011.4	27432.9	26894.6	26323.4	26912	25375.7	18550.8	27738.9	29905.2	29734.2	27118.3	26497.2	31976.3	30518.5	30898.6	25258.7	26981.8	23142.6	25567	26880.6	26633.4	28187.1
VIT_01s0011g03420	0	0	0	0	0	0	0	0	0	0	0		394.54	278.298	278.073	177.9	314.292	199.672	408.253	173.695	331.229	231.301		Unknown protein	87.6137		3263.54	3534.41	6146.63	9071.68	9464.54	8745.64	8820.2	7416.9	3912.77	6596.99	7771.98	9821.76	8857.86	10417	7493.11	4868.31	5617.18	6700.53	6989.24	6904.4	8968.52	7420.75	4974.2
VIT_11s0037g00080	0	0	0	0	0	0	0	0	0	0	0		313.521	189.445	272.332	317.621	464.066	321.956	426.365	443.39	346.592	905.5		Ribosomal protein S12 (RPS12C) 40S	88.1896		13930.2	9741.5	13643.5	15946.7	14349.6	12006.8	11262.2	6495.06	12483.3	13794.5	15144.4	17655	8708.53	7686.51	8005.66	9763.48	12723.5	11339	15717.5	14398.3	11897.8	8716.66	16068.8
VIT_14s0006g02910	0	0	0	0	0	0	0	0	0	0	0		227.116	209.583	164.469	115.697	186.588	145.676	210.525	150.163	417.999	158.164		Unknown protein	88.289		6562.94	7531.35	8606.46	11080.7	10590.7	6428.11	7776.24	13676.2	7752.27	9149.91	7347.81	6864.58	8431.71	7481.71	11988.8	9951.95	9777.45	7313.76	5801	6775.02	6853.03	10303.9	5412.78
VIT_14s0060g00690	0	0	0	0	0	0	0	0	0	0	0		467.292	436.853	452.287	291.423	562.704	552.503	457.889	588.682	472.465	426.997		ADP-ribosylation factor A1B	88.4922		1054.69	1494.19	1388.87	1808.45	1345.85	1678.77	1959.22	1651.48	1300.41	1107.11	1822.69	1862.93	1638.53	1685.66	2853.92	1131.77	1166.13	1182.46	1934.99	1797.72	1306.95	1616.12	1224.55
VIT_12s0028g02020	0	0	0	0	0	0	0	0	0	0	0		573.021	662.649	467.538	478.836	642.757	505.274	430.096	452.884	432.94	452.334		Multiprotein-bridging factor 1a MBF1A	88.6926		7452.71	10145.1	13916.3	12841	15476.5	17649.2	17434.7	14767.3	7618.05	13868.5	15466.6	23090.3	15841.4	14488	14226.1	8850.89	11016.1	12027.6	14990.1	18584.3	16373	14138.8	7127.55
VIT_05s0020g00490	0	0	0	0	0	0	0	0	0	0	0		382.393	376.795	407.39	594.712	309.348	421.773	359.667	440.43	289.192	408.36		ADP-ribosylation factor A1E	88.7484		10628.3	9877.2	11273.9	17689.3	15303.3	22596.3	17872.7	11705.7	15467.4	14300.4	14973.9	19868.1	13128	15751.9	16606.1	14532.5	13121	11711.4	18977.9	18079.1	16703.2	15415.6	11469.9
VIT_13s0147g00060	0	0	0	0	0	0	0	0	0	0	0		382.923	280.149	434.137	352.357	558.608	492.805	420.951	514.634	357.088	884.834		Ribosomal protein S25 (RPS25E) 40S	88.8221		2692.09	2319.34	2325.16	2410.48	3344.69	4583.52	5244.67	3899.22	1711.17	3685.73	2896.42	5853.61	3078.85	2815.94	3815.03	2776.56	4025.64	3294.32	6295.9	6510.16	4481.77	3389.93	3245.18
VIT_00s0194g00030	0	0	0	0	0	0	0	0	0	0	0		384.946	356.257	312.381	465.26	460.318	212.699	332.132	390.754	229.891	485.665		Heat shock protein 81-2 (HSP81-2)	89.0121		21769.6	10760	11585.8	16345.7	8904.78	8079.94	8082.23	9882.5	17924.8	10772.1	11436.5	4961.88	11987.6	12741.6	12568.6	16885.5	13210.1	11052.9	6444.62	4231.09	7958.28	10599.3	22832.5
VIT_13s0064g01390	0	0	0	0	0	0	0	0	0	0	0		280.646	173.18	318.164	177.718	372.374	416.707	366.081	365.502	235.365	642.931		Ribosomal protein L6 (RPL6C) 60S	89.0439		27748.7	18627.3	18814.7	16514.6	16461.2	16726.3	16753.9	16596.1	23240.3	21398.4	22183.8	21737.5	16254.4	15720.7	16891.2	19361.3	20439.2	22312.3	19239	14801.3	18423.6	16852.1	28500.1
VIT_08s0007g03340	0	0	0	0	0	0	0	0	0	0	0		271.294	170.001	257.677	116.947	413.798	291.901	295.061	359.419	294.571	505.379		Ribosomal protein L10A (RPL10aA) 60S	89.2887		13647.1	9516.84	7346.03	8352.93	7473.97	9665.06	7549.21	5680.08	11628.1	7674.45	7052.8	10433.9	6937.52	6490.91	6341.82	11493.1	9013.84	8185.99	11411	9604.85	7664.08	6171.19	16278.6
VIT_14s0060g02150	0	0	0	0	0	0	0	0	0	0	0		362.584	246.422	317.707	150.549	152.118	195.599	388.078	257.402	338.085	232.419		Rapid ALkalinization Factor RALFL33	89.2955		6182.68	10056.4	13731.2	10926.7	10937.7	2738.73	4086.76	3713.48	8678.12	17195.8	10324.7	11005.4	1943.43	2216.91	4090.38	10767.3	17597	9810.65	11308.7	3749.55	3549.46	3523.85	4263.21
VIT_17s0000g01520	0	0	0	0	0	0	0	0	0	0	0		242.117	169.28	340.042	212.733	327.855	470.089	243.343	253.723	239.54	394.642		Ribosomal protein L17 (RPL17B) 60S	89.351		11201.4	10426.2	10225.2	13111.9	12230.7	14990.4	14579.4	11236	7926.46	13573.5	12907.3	14344.5	11781.9	10248.1	10453.4	10378	13779.8	13494.5	16151.2	14965.7	14461.9	9804.24	12979.4
VIT_04s0079g00600	0	0	0	0	0	0	0	0	0	0	0		220.928	223.999	156.619	144.281	141.693	149.923	199.977	331.878	397.085	124.013		Glutamate decarboxylase 1	90.1847		26460.4	31156.4	33503.9	30986.8	29367.3	19904.3	21744.8	19275.3	29949.3	27496.9	30423.6	24195.6	23505.2	27039.1	20517.5	28787.6	24825.6	24293.6	24739	19112.8	23544.5	18211.5	15474.5
VIT_08s0007g04210	0	0	0	0	0	0	0	0	0	0	0		569.513	430.198	459.253	508.814	714.764	479.236	543.042	640.631	564.315	1002.18		Ribosomal protein L24 60S	90.2128		11714.6	9352.14	10005.1	8556.73	11093.4	8872.51	11305.2	9732.38	8488.2	9733.29	10876.3	13107.6	10142.8	9117.31	10489	8458.51	8406.81	8115.76	11739.9	11420.4	10763.5	9078.8	11915.1
VIT_00s0551g00020	0	0	0	0	0	0	0	0	0	0	0		304.32	187.845	297.432	358.279	440.352	498.62	390.247	410.544	353.24	755.967		Ribosomal protein L15e	90.721		20808.5	25136.1	22838.3	20468.9	22864	15689	21196.3	18777.8	23013.6	25406	24809.7	28225	21526.7	18998	21563.6	21343.1	26624.6	25014	23400.8	19539	21392.9	20912.6	26410.2
VIT_10s0092g00640	0	0	0	0	0	0	0	0	0	0	0		222.027	155.779	160.639	177.473	162.515	203.178	193.413	132.174	436.448	102.471		Unknown protein	91.003		1654.98	1576.43	698.798	294.238	835.593	1703.76	1894.58	2265.96	550.76	223.886	131.381	235.488	256.273	333.347	404.734	3327.95	1667.81	1467.24	1805.63	3017.49	3952.39	3486.18	1673.51
VIT_08s0007g07900	0	0	0	0	0	0	0	0	0	0	0		172.388	133.495	338.864	239.528	246.725	406.287	207.034	183.935	140.548	229.133		Unknown protein	91.2293		1638.01	1970.75	2276.87	3275.31	4445.59	3191.09	3778.98	2591.12	1268.53	2783.08	2447.78	4675.44	2552.98	2693.7	2789.46	1508.53	2990.38	2651.63	5451.95	4283.59	3078.93	2513.26	1954.88
VIT_08s0040g01910	0	0	0	0	0	0	0	0	0	0	0		273.454	242.027	355.628	351.943	404.178	529.509	267.051	248.369	342.554	314.5		V-type H+-transporting ATPase subunit G	92.1567		5915.09	5950.17	9525.56	7454.84	8901.3	11731.4	13452.8	8119.61	5362.68	12653.9	8934.28	14025.5	12575.3	13619.7	10998.1	7507.78	8496.56	7714.66	12658.8	13801.5	12610	10720.7	5933.2
VIT_16s0039g02120	0	0	0	0	0	0	0	0	0	0	0		245.929	258.417	454.445	359.644	341.454	479.706	260.099	240.822	249.279	296.746		NADH dehydrogenase (ubiquinone) Fe-S protein 6	93.3679		3323.05	3733.26	4128.46	5826.66	6195.33	6453.98	5161.43	2972.63	2080.79	4722.36	4087.05	7116.88	3831.76	3787.72	2360.18	3234.69	5317.07	5073.42	7603.16	8065.04	6720.22	3071.68	3208.77
VIT_03s0038g00790	0	0	0	0	0	0	0	0	0	0	0		194.437	231.748	251.096	459.999	220.596	224.273	154.425	215.881	133.679	143.876		V-type H+-transporting ATPase 16kDa proteolipid subunit	93.4701		11029.1	12567.1	13935.7	16762.9	15428.9	14976.5	16099.1	11806	13277.6	15246.1	16184.2	17353.9	15370.6	18406.7	19594.7	10335.8	14182.8	12956.8	18096.9	17994.9	17442.6	16778.6	10625.9
VIT_19s0015g01090	0	0	0	0	0	0	0	0	0	0	0		306.868	237.496	291.134	282.371	463.444	248.93	469.631	395.729	232.807	720.327		Heat shock protein 81-2 (HSP81-2)	93.7565		18638.1	11735.2	10557.9	12692.6	9119.37	9689.68	10223.8	14863.5	14105.9	11692.6	12890.6	7868.86	14770.3	14470.2	16892.5	13488.9	9199.64	9772.18	7528.89	5477.63	8598.64	12091.2	20973.8
VIT_11s0016g02650	0	0	0	0	0	0	0	0	0	0	0		342.202	197.439	221.442	241.599	511.964	269.334	322.277	337.897	269.667	746.949		Ribosomal protein L31 (RPL31C) 60S	93.9297		7989.88	9986.16	8688.32	7548.45	11670.2	8276.93	7903.36	5880.21	6473.95	9671	8236.69	13013.9	7221.74	5560.44	5698.71	10261.7	10503.5	9030.93	13247.8	11459.7	8626.94	6581.11	10481.9
VIT_15s0046g03680	0	0	0	0	0	0	0	0	0	0	0		250.268	247.747	414.763	364.662	319.119	516.195	270.618	261.603	241.554	367.873		Unknown protein	94.5706		2256.22	2371.35	3739.45	5244.6	5694.68	3713.22	3125.11	2064.88	2147.98	5079.82	4661	6053.84	2663.51	2159.53	1764.95	2725.06	5201.78	5094.97	5261.25	4049.91	3498.93	1736.76	2366.98
VIT_18s0001g03220	0	0	0	0	0	0	0	0	0	0	0		585.211	539.394	525.26	513.903	754.349	477.976	456.689	581.719	438.759	413.843		Translation initiation factor eIF-1A	94.6352		8553.02	9548.98	10808.9	15072.9	16221.3	17055.6	12220.5	9140.74	8488.19	12197.3	9974	16443.5	11814.1	10853.6	8298.1	12896.3	13940.5	11290.8	17000	16018.3	12539.3	9289.7	6060.52
VIT_17s0000g03730	0	0	0	0	0	0	0	0	0	0	0		413.988	439.679	485.613	684.58	557.493	503.096	423.376	569.122	384.301	613.932		NADH dehydrogenase (ubiquinone) 1 beta subcomplex 10	95.1952		4534.26	4165.87	4869.72	4688.51	6340.18	4955.31	8829.63	6129.18	2850.93	5080.47	5050.76	10164.6	5203.46	5153.54	5567.28	3763.01	4860	4607.01	10585.1	7589.93	7065.23	5930.09	3802.3
VIT_01s0127g00350	0	0	0	0	0	0	0	0	0	0	0		518.924	503.45	455.406	589.956	729.999	405.295	508.633	444.45	509.478	830.839		DNA-directed RNA Polymerase II subunit L	95.2121		1888.8	2737.42	3279.79	3410.76	4569.21	4217.01	4372.11	2600.84	1840.59	4314.14	3942.77	7345.34	3474.15	3311.51	3865.35	2857.63	3312.4	3508.29	5463.77	5794.43	4566.11	2901.23	2592.02
VIT_18s0072g00340	0	0	0	0	0	0	0	0	0	0	0		213.012	129.994	218.208	136.482	306.984	182.072	374.609	388.906	219.238	696.162		Ribosomal protein L3 (RPL3B) 60S	95.2475		13200.6	11928.7	11878.9	14443.8	11522.6	9493.33	8578.26	11413.2	13644.9	12284.6	13319	9302.99	10227.6	10738.2	12491.5	10186.8	11940.3	12201	8698.35	7373.82	9515.77	10118.7	16555.4
VIT_12s0034g01860	0.011	0.01	0	0.009	0.009	0.011	0.009	0.01	0.011	0.009	0.009		191.595	225.708	123.755	109.302	372.127	101.239	175.52	306.344	112.863	142.007		Phosphogluconate dehydrogenase	95.469		37757.6	24299.2	18509.7	7753.52	8336.01	5760.78	8397.37	9451.25	26379.9	13367.8	10818.5	5922.59	9734.94	11870.4	9714.01	22079.9	10893.3	11668.5	6192.95	3674.54	5345.58	7623.56	28025.8
VIT_04s0023g00670	0	0	0	0	0	0	0	0	0	0	0		242.167	206.823	316.809	216.037	255.141	506.409	247.631	216.797	207.694	207.834		EIF4-gamma/eIF5/eIF2-epsilon domain-containing protein	95.6352		6961.82	7322.8	7173.39	6175.19	8566.73	6816.73	6675.91	13765.9	7061.27	6394.89	7544.12	3269.13	8382.67	9969.97	10217.9	6822.7	5818.28	8469.98	3974.17	4529.41	7136.06	9589.52	6493.79
VIT_16s0050g01160	0	0	0	0	0	0	0	0	0	0	0		349.076	234.914	376.787	291.735	490.404	552.966	382.74	411.694	354.175	676.321		Ribosomal protein S10 (RPS10C) 40S	95.8683		7949.98	6736.32	7409.11	11137.2	9526.43	8327.31	8896.34	7055.82	7471.91	8750.3	8766.09	10769.5	7933	7970.32	8234	6900.08	9445.45	9550.16	9904.92	9763.89	8946.84	8273.83	10411.8
VIT_09s0002g03620	0	0	0	0	0	0	0	0	0	0	0		200.14	252.517	520.829	286.869	242.459	259.063	229.468	202.221	277.49	248.2		NADP-dependent malic enzyme	97.0629		19654.5	12594.7	13727	16209.8	12077.4	12395.6	12099.5	13265.8	14712.7	12843	15010.9	9055.65	16265	15878.9	13175.3	19113.2	13990.8	11954.6	9770.05	10281.3	13166.8	11730.4	24663.8
VIT_01s0127g00440	0	0	0	0	0	0	0	0	0	0	0		695.016	489.713	724.846	510.913	732.214	589.853	717.28	733.354	614.718	849.672		ADP-ribosylation factor A1B	97.1884		29921	31525.5	31664.3	35428.6	32446.6	32722.7	37750.2	30910.7	31758.8	33042.2	34534.6	34174.4	37455.1	39768	37116.4	30844.3	35426	30921.5	29409	34492.8	35344.3	36948.3	34664.9
VIT_08s0032g01020	0	0	0	0	0	0	0	0	0	0	0		340.071	458.098	592.143	408.212	278.873	487.651	363.916	338.24	484.805	297.612		MD-2 lipid recognition domain-containing protein	97.499		8797.37	11215.3	8719.34	10859.4	11452.1	14584.3	15088.2	11672.5	11591.5	9946.54	8837.68	14835.5	12961.5	13166.1	10790.4	14890.5	12044.9	9661.36	13729.8	16396.4	16193.1	12518.6	6865.04
VIT_00s0620g00020	0	0	0	0	0	0	0	0	0	0	0		336.273	237.769	226.434	207.661	459.867	190.38	396.808	398.544	269.019	639.62		Nuclear RNA-binding protein	97.9068		21138.4	16699.2	15829.5	16541.7	15287.8	15533.3	16961.9	17354.7	16428.1	17826.9	19097	13412.9	21408.3	21010.6	22924.9	17473.3	16890.9	20082.4	13055.2	11335.1	16287.1	17962.6	22518.5
VIT_17s0000g00980	0	0	0	0	0	0	0	0	0	0	0		234.173	149.663	277.489	138.52	401.159	387.402	331.913	382.525	290.272	605.222		Ribosomal protein L7A (RPL7aB) 60S	98.7695		8608.37	7450.6	6618.41	7165.71	7054.78	5697.02	3907.77	3207.23	6107.15	6745.1	6125.11	6129.53	5174.36	4051.82	3551.68	5962.1	5991.59	5619.91	5612.54	5975.46	5191.66	3380.34	11405.7
VIT_08s0007g00530	0	0	0	0	0	0	0	0	0	0	0		407.941	471.767	336.876	144.344	326.806	300.012	204.412	257.914	340.955	126.451		3-beta hydroxysteroid dehydrogenase/isomerase protein	99.4531		3203.04	1726.24	2200.81	2344.44	2216.2	1137.24	1021.48	631.392	1993.94	2257.93	1504.19	1189.77	602.68	418.665	400.367	5391.46	5018.95	4379.04	3289.43	1729.17	1961.43	975.897	2843.21
VIT_00s1569g00010	0	0	0	0	0	0	0	0	0	0	0		457.377	403.98	548.541	635.478	564.397	368.344	403.986	441.039	335.022	613.323		Heat shock protein 81-2 (HSP81-2)	100.098		21653	18455.9	22651.4	21816.5	16743.2	20157.2	21798	11527.1	23568.1	17674.2	19385.7	22872	19158.4	17437.1	18199.9	22239.2	17266.5	14690.2	21840.9	23125.5	21009.8	19049.2	23350.5
VIT_09s0002g00610	0	0	0	0	0	0	0	0	0	0	0		301.248	186.333	349.909	256.974	471.939	440.121	347.643	350.57	182.299	715.118		Ribosomal protein SA (RPSaB) 40S	100.781		24071.4	16326	16544.3	21737.8	20696.1	12644.2	14194.4	14819.2	17767.7	19965.3	21123.3	13324.1	14348.1	13952.5	13895.2	14750.6	21457.9	21298.2	14538.8	11989.9	17154.3	14223.5	26538.4
VIT_07s0005g02160	0	0	0	0	0	0	0	0	0	0	0		332.996	180.056	350.487	244.95	477.949	433.967	393.28	440.435	262.162	733.784		UBQ5 (ubiquitin 5)	100.789		6744.8	5420.16	4886.58	7778.53	7754.65	9116.52	8032.39	5353.75	4884.54	7977.99	7204	9727.66	5387.09	5539.69	6076.14	6684.87	8147.68	7340.49	10272	8301.77	7398.43	6091.09	8046.11
VIT_14s0066g01080	0	0	0	0	0	0	0	0	0	0	0		359.727	423.673	166.544	194.05	216.734	108.613	225.481	184.453	311.861	141.58		ADP-ribosylation factor A1B	101.078		6002.16	11635.8	16140.2	15264.3	20514.2	31120.4	28345.3	19624.1	10239.7	16544.3	21537.4	25828.2	26275.7	25491.4	23280.8	10740.8	14392	16120.6	23172.9	29458	28206.6	23249.7	5095.84
VIT_08s0007g04900	0	0	0	0	0	0	0	0	0	0	0		258.007	268.184	299.215	510.274	225.396	339.372	208.405	152.558	266.992	191.985		Unknown protein	101.276		1322.89	2286.04	3304.51	3542.66	5714.51	7718.96	8195.92	5334.9	1232.68	4235.01	4282.62	8426.23	5225.69	5421.35	5832.66	2052.48	4005.21	3895.83	7742.73	10163.1	8327.27	5663.59	1776.22
VIT_17s0000g02610	0	0	0	0	0	0	0	0	0	0	0		162.863	133.222	226.847	113.57	299.59	356.096	338.934	377.704	185.2	222.813		Ribosomal protein L22 50S	101.343		11432	15863.5	6358.04	1266.18	3794.38	1544.29	2040.15	1144.93	6432.1	1235.14	1405.9	6389.08	4601.2	2106.93	1495.92	2359.09	1157.36	1102.79	2074.73	1435.16	1109.32	940.403	8392.92
VIT_06s0004g03220	0	0	0	0	0	0	0	0	0	0	0		447.016	308.414	472.424	300.483	515.632	514.17	491.73	513.78	276.983	672.187		Elongation factor 1-alpha 1	101.373		26831.5	15435.8	21237.6	25046.3	24407.8	21838	24399.2	18643.3	25070	19118.8	24676.3	28267.2	18523	20695.1	22281.6	19166.8	22194.1	20985.3	32883.2	26407.1	24645.8	25707.1	27435.7
VIT_03s0063g02490	0	0	0	0	0	0	0	0	0	0	0		387.044	379.536	404.811	135.183	479.092	316.344	397.28	348.651	242.402	359.248		Glucan endo-1,3-beta-glucosidase 7 precursor	101.619		27632.8	12276.1	4362.27	2499.17	1993.13	1542.53	1126	1071.09	17806.4	1689.38	1143.06	1252.13	825.152	940.507	996.222	17697.7	4352.28	2897.69	1545.64	1056.11	1100.2	1004.01	32893.1
VIT_06s0004g08200	0	0	0	0	0	0	0	0	0	0	0		194.01	270.745	396.151	182.244	277.925	507.267	256.454	256.438	256.099	376.128		Ubiquitin-conjugating enzyme E2 D/E	101.979		7914.36	9345.83	7222.51	15366.6	6521.03	8309.47	9059.48	7116.2	7934.54	9793.5	6251.05	7867.57	6875.48	7122.47	8054.46	8406.92	7517.72	4843.25	5650.35	9020.96	6901.14	6497.59	11046.5
VIT_16s0098g01100	0	0	0	0	0	0	0	0	0	0	0		220.863	180.676	364.927	301.088	279.357	467.161	188.45	211.584	146.334	258.235		Ribosomal protein L24 60S	102.561		3571.07	4293.42	5971.23	5377.05	8383.79	5084.79	8026.72	4302.81	3458.46	7747.3	5996.39	10791.2	4238.66	4879.15	4147.54	5147.62	7165.91	6561.85	12308.6	9783.02	7846.05	3831.18	3713.02
VIT_14s0066g02560	0	0	0	0	0	0	0	0	0	0	0		308.366	326.447	279.156	585.609	381.399	212.391	326.871	344.302	305.409	414.089		Thioredoxin H-type 2 (Trx-H-2)	102.825		14836.5	14469.8	18865.3	15981.2	18533.1	20438.3	22580.9	14145.7	14539.4	20010.3	19328.9	29036.3	20025.7	19899.4	20011.4	15459.9	18695.8	20888.1	25029.7	27210.1	27087	22989.5	16326.7
VIT_01s0026g02410	0	0	0	0	0	0	0	0	0	0	0		474.592	333.986	429.921	325.041	640.409	461.823	548.588	566.656	488.225	1007.22		Ribosomal protein L34 (RPL34A) 60S	103.638		8273.73	8419.1	5947.49	5269.01	6843.72	4594.43	5741.08	4174.79	4695.3	6988.64	5896.96	8952.65	4716.85	3641.66	3866.52	6579.77	5860.45	5054.51	7463.21	7015.49	5703.42	3880.75	9175.06
VIT_16s0098g00730	0	0	0	0	0	0	0	0	0	0	0		414.306	260.694	347.582	384.395	542.348	492.565	427.464	598.275	501.869	559.854		Ribosomal protein L9 (RPL90A/C) 60S	104.108		18653	18598.6	18344.5	12982.6	14651.4	10528.9	11447.5	6802.69	16520.4	17564.3	14295.2	17613	10049.2	8798.4	7533.54	14670.1	16365.3	13911	12979.3	11830.1	11547	7923.88	20050.2
VIT_06s0004g08260	0	0	0	0	0	0	0	0	0	0	0		418.97	325.799	342.472	245.237	471.019	373.889	515.813	580.391	465.705	740.556		Ribosomal protein L10 (RPL10B) 60S	104.263		17376.6	16840.4	14663.2	20173.9	18303	25520.2	22359.1	20869.6	19995	19054.3	18215.9	22545.6	19578.5	20698.7	23539.4	20114	23215.8	21493.5	22714.9	22573.8	22309.1	21116	19478.4
VIT_18s0001g06330	0	0	0	0	0	0	0	0	0	0	0		349.503	299.185	562.227	492.568	330.966	323.182	470.651	565.491	376.915	658.871		14-3-3 protein GF14 omega (GRF2)	104.846		18241.7	14702.4	11789.8	7817.88	9381.56	5597.35	7569.76	9982.53	13419.1	9041.26	8375.11	7989.43	6571.37	8807.46	8395.08	9988.49	8808.39	8652.41	7246.9	5633.29	8161.55	8297.82	17726
VIT_07s0191g00090	0	0	0	0	0	0	0	0	0	0	0		306.071	185.473	335.63	172.198	253.331	127.141	433.946	407.286	260.227	506.123		14-3-3 protein GF14 omega (GRF2)	105.199		28524.7	21123.2	19738.2	15638.2	17684.4	14831.7	15061.1	16610.2	19535.8	18542.3	17198.4	18243	14902.8	17991.6	15246.4	18105.7	17934.3	15690.9	15044.1	15279.3	16764.9	14935.8	27666.7
VIT_18s0001g13630	0	0	0	0	0	0	0	0	0	0	0		420.108	378.643	437.135	401.007	393.31	364.424	345.85	629.764	227.668	455.273		V-type H+-transporting ATPase 16kDa proteolipid subunit	105.459		29342.7	27939.9	26461.5	21604.7	25334.1	20398.1	26878.2	22141.6	27148.9	25355.4	25073.8	27869.3	23412.6	25557.9	27502.2	25886.2	29787	27115.4	26213.3	27280.6	27225.8	28105.3	26546.5
VIT_00s2001g00010	0	0	0	0	0	0	0	0	0	0	0		353.467	273.888	276.823	194.947	463.697	260.074	480.922	474.784	332.092	800.478		No hit	105.52		3014.75	2379.72	2608.44	3841.81	3205	3232.73	2887.41	3097.36	2349.05	3101.54	3326.35	2927.87	3413.52	3299.51	3735.53	2352.5	3043.93	2942.22	3191.91	3185.87	3044.8	3182.43	3892.36
VIT_19s0177g00100	0	0	0	0	0	0	0	0	0	0	0		563.219	431.331	606.581	644.784	614.455	690.878	421.537	398.52	572.629	301.534		Translation initiation factor eIF-1	106.302		11852.4	18409.2	18764.4	22626.8	26892.5	27826.3	18433.8	14219.3	12461.7	14824.7	19848.4	25174.3	16181.9	17119.7	17649.9	13396.6	18653.9	19801.5	24416.3	25487.8	21552.8	19543.6	10596.2
VIT_07s0104g00560	0	0	0	0	0	0	0	0	0	0	0		267.423	260.277	393.222	345.578	525.409	533.941	299.622	267.383	328.53	430.159		U6 snRNA-associated Sm-like protein LSm2	106.429		2038.38	2684.89	3775.28	3652.58	5877.89	4247.29	5691.08	2847.78	1985.68	4518.86	4098.16	8615.68	3565.79	3344.6	2848.97	2492.69	5301.68	4393.22	7385.1	6958.34	4654.74	2629.67	2702.06
VIT_17s0000g02750	0	0	0	0	0	0	0	0	0	0	0		358.648	200.119	273.279	251.401	452.785	352.429	453.189	525.683	311.715	759.843		Auxin-dependent protein (ARCA)	107.005		22921.9	14203.2	14368.8	13390	13446.6	11522.3	11159.8	14867.2	14668.9	12357.6	12296	11245.4	10817.9	12445.7	14007.9	12577.3	13344.2	14230.5	11617.2	7381.28	11091.3	12102.4	24260.8
VIT_14s0030g00950	0	0	0	0	0	0	0	0	0	0	0		195.636	328.359	509.587	247.511	392.49	497.335	319.611	370.952	267.181	440.684		SOD Cu/Zn superoxide dismutase	107.21		2219.18	1652.82	3138.19	8699.46	4394.49	9155.33	7827.98	3212.97	3206.18	5855.92	6151.59	8768.92	4471.74	6273.29	5425.25	3412.55	5277.05	5021.54	11218.8	8097.14	7440.01	5219.72	3169.65
VIT_14s0068g01340	0	0	0	0	0	0	0	0	0	0	0		239.188	218.434	398.293	224.055	254.958	464.351	159.693	149.584	182.834	152.915		No hit	107.417		14181	14321.8	18924.8	18741.7	17337.7	11845.4	13143.8	10078.8	13513.9	19782.6	15805.9	16005.6	14901	13360.5	11510.2	12477.8	19633.3	17552.3	15052	14813.8	14041.4	10725.7	14566.9
VIT_04s0159g00040	0	0	0	0	0	0	0	0	0	0	0		273.409	240.198	555.798	243.847	281.988	403.235	252.561	235.868	247.387	218.742		Glutathione transferase microsomal GSTMI	107.733		4993.53	6175.73	8137.9	9315.23	11167.7	13600.9	13726.1	9358.01	5480.44	9632.35	9763.43	14308.8	11505	12228.1	11704.2	6363.29	10275.2	10374.2	11478.6	16175	15427.2	10453.9	4216.08
VIT_07s0005g03360	0	0	0	0	0	0	0	0	0	0	0		295.718	313.187	499.101	183.67	332.688	385.698	274.297	409.199	152.558	310.395		Malate dehydrogenase, cytosolic	108.242		8482.32	7429.57	7954.11	11638.9	11237.1	14437.5	12058	6242.77	10732.4	10535.9	10540.9	14432.1	9379.87	9945.53	8544.81	11557	10757.8	9684.16	14972.3	14636.2	11774	7944.11	8254.62
VIT_14s0006g02470	0	0	0	0	0	0	0	0	0	0	0		382.177	258.081	449.073	263.66	615.367	438.595	430.031	400.898	338.402	607.855		Ribosomal protein L26 (RPL26A) 60S	108.376		14409.4	13289.6	11756.5	11964.2	14276.9	10383.3	9450.73	6856.04	9674.4	12376.6	11271.3	16022.1	7100.73	7473.21	6477.09	12494.4	16143.8	12719.6	17729.2	10640.3	9271.97	6292.36	17336
VIT_15s0021g01420	0	0	0	0	0	0	0	0	0	0	0		298.715	207.093	142.806	201.757	409.497	139.273	363.141	419.632	306.121	569.321		Nuclear RNA-binding protein	108.491		26372.6	23746.3	20090.7	17440.5	16432.4	10679.7	16720.2	23638.1	22421.5	15882.4	18742.4	12430.4	18791.9	21493.3	23262.4	18044.1	16333.4	19015	12236.5	6650.25	12530.5	17454.2	26314.8
VIT_12s0057g01210	0	0	0	0	0	0	0	0	0	0	0		512.565	551.731	658.428	434.34	596.597	754.652	401.325	580.785	519.317	430.454		Nitrate-responsive NOI protein	108.506		6751.71	12573.1	14492.8	12646.7	15781.9	11384.5	10619.9	8205.34	10189	12499.8	10545.6	17238	9492.53	8428.34	7126.31	11536.1	11586	9073.61	15617.2	12514.3	9293.92	6336.59	4838.53
VIT_14s0030g01810	0	0	0	0	0	0	0	0	0	0	0		393.386	252.956	425.4	336.704	585.345	420.222	520.659	575.061	460.555	947.71		Ribosomal protein S3A (RPS3aB) 40S	108.809		21100.2	16238	17361.5	19788	19371.8	19954.5	18170.1	16699.5	23097.5	18884.9	20590.7	22827	17984.1	16116.5	16370.7	18253.6	18822.7	19159.4	19425.4	16155.6	17482.6	14327.7	24754
VIT_18s0001g05720	0	0	0	0	0	0	0	0	0	0	0		319.869	382.632	202.106	199.08	537.497	286.851	225.073	253.25	237.019	231.572		14-3-3 protein GF14 epsilon (GRF10)	108.96		7055.16	7044.99	8548.19	8508.67	10320.6	10624.3	9234.24	8742.52	8566.42	11017.1	10215	10124.5	9299.09	9788.97	9225.91	7598.17	10421.4	11550.9	8566.25	9823.51	9827.6	7801.66	6475.99
VIT_08s0007g08370	0	0	0	0	0	0	0	0	0	0	0		400.495	239.483	344.225	317.959	541.057	347.405	502.365	544.384	325.077	883.496		Ribosomal protein S2 (RPS2D) 40S	109.003		27149.5	23265.6	21271.9	22338.2	25116.7	22457.9	27346	26045.9	24344.9	25426.4	25771.8	30242.8	24827.2	27411.9	31338.8	23982	24122.8	22977.9	27231.3	21173.6	24998.6	26457.1	27730.1
VIT_05s0102g01220	0	0	0	0	0	0	0	0	0	0	0		267.659	196.74	323.407	211.577	381.256	545.596	354.651	431.926	360.636	615.937		Ribosomal protein L38 (RPL38B) 60S	109.297		7295.45	6597.64	6768.37	7284.76	8421.76	9611.7	10925.2	6901.5	7350.43	9138.03	6199.39	13200.8	5499.29	5989.79	7267.44	8443.67	9079.42	6542.37	13354.8	10911	8902.45	6629.06	8740.17
VIT_01s0137g00340	0	0	0	0	0	0	0	0	0	0	0		310.294	279.929	394.533	579.787	384.495	536.412	291.892	412.855	291.666	440.752		Unknown protein	109.376		2462.97	1975.43	3259.44	4271.47	5132.82	3310.34	4142.99	1624.96	1826.86	5029.32	4115.25	9012.57	2258.52	2137.38	1503.12	2887.02	4474.81	3622.81	8761.99	4487.11	3274.46	1557.27	2138.59
VIT_10s0003g01360	0	0	0	0	0	0	0	0	0	0	0		341.635	447.783	386.142	131.248	268.211	188.406	222.712	400.797	207.871	231.699		Cysteine protease	109.731		29455.8	26310	29228.2	29583.8	25152.1	10054.5	12698.8	9571.01	29130.8	29207.7	27708.6	15004.5	18543.5	16210.8	8222.82	26370.1	22229.2	21954.3	15330.4	7016.6	13125.4	10979.5	24507.4
VIT_13s0064g01450	0	0	0	0	0	0	0	0	0	0	0		207.252	164.539	375.942	229.249	257.75	468.156	188.759	184.838	125.376	192.482		Electron carrier/ protein disulfide oxidoreductase	109.741		1860.63	1870.46	1981.11	3325.12	4282.89	4179.01	5185.97	4279.6	1426.42	2464.73	2830.49	6578.4	3277.43	3878.28	3479.63	2480.01	3848.65	3928.43	7746.74	6157.86	5843.4	4698.84	2089.99
VIT_06s0080g00540	0	0	0	0	0	0	0	0	0	0	0		185.472	192.577	346.542	319.261	429.685	398.118	163.455	147.263	178.621	249.346		Unknown protein	110.44		4117.19	4536.64	8035.16	11071.6	10084.3	13517.5	12328.2	8993.61	4559.13	12349.2	9259.46	14830.3	9045.64	8153.03	8202.68	5485.02	8589.35	9679.07	13997.2	14844	13385.9	9389.55	6029.09
VIT_08s0007g06890	0	0	0	0	0	0	0	0	0	0	0		374.549	223.893	265.74	351.865	601.316	401.649	440.328	476.695	383.441	805.149		Ribosomal protein L21 (RPL21A) 60S	111.578		18276.1	17099.3	18928.7	18900.3	22335.4	17899.7	16424.7	10597.1	21079.8	22891.2	22741.3	27453.7	15290.9	12026.2	12086.6	18432.4	19919.9	17125.1	24237.1	18074	15840.6	9507.26	21927.4
VIT_17s0119g00050	0	0	0	0	0	0	0	0	0	0	0		425.869	248.159	438.105	308.025	614.411	545.851	474.39	495.433	438.129	847.842		UBQ5 (ubiquitin 5)	111.925		10394.1	8971.36	8985.53	12721.2	11874.7	16414.1	13787.3	10351.2	8116.94	10847.4	10991.5	15295.5	9384.95	9268.53	11279.4	9288.65	12272	11482.6	16127	14005	12599.5	9785.91	11915.7
VIT_13s0067g02700	0	0	0	0	0	0	0	0	0	0	0		279.017	192.874	407.198	203.336	380.31	540.551	304.726	327.679	223.713	640.267		Ribosomal protein S26 (RPS26C) 40S	112.278		14487.6	10979.9	10104.7	10697.4	11505.7	8978.93	10404.7	8783.47	8626.91	10810.8	9567.81	15535.2	8139.29	8134.22	8513.62	9942.45	11065.5	9472.9	15814.3	13442.7	11993	8319.97	16102.4
VIT_18s0117g00320	0	0	0	0	0	0	0	0	0	0	0		355.575	332.476	485.333	654.788	481.043	474.773	345.872	416.295	277.886	470.481		Unknown protein	113.7		7042.71	6467.19	8760.47	10620.6	12758.8	13637.1	12710	7845.44	6571.91	11640.6	10365.4	16224	9664.18	9482.35	7854.02	6703.15	11237.5	11369.1	16315	16840.7	13011.9	8795.42	6758.41
VIT_07s0005g04150	0	0	0	0	0	0	0	0	0	0	0		379.71	225.431	357.777	234.686	505.478	535.598	443.147	507.345	369.342	760.909		Ribosomal protein L23 (RPL23C) 60S	113.822		6850.07	6458.77	5726.75	7045.6	6681.67	3899.55	4575.78	2735.89	4114.26	5574.71	4754.47	8084.16	3139.17	2913.71	2699.58	4276.92	5186.98	4518.75	7582.6	5017.06	3526.59	2266.88	7608.39
VIT_08s0040g03360	0	0	0	0	0	0	0	0	0	0	0		619.355	587.573	493.773	325.915	468.926	324.15	566.245	609.872	435.336	491.071		Cofilin	114.161		6953.15	9964.65	10525.6	14947	12132.8	14428.1	8967.14	6992.68	9967.79	13328	10786.1	12787.5	8447.11	8668.58	8013.01	9528.29	10096.9	8365.55	10206.3	10805.9	8625.01	6625.13	6709.04
VIT_13s0019g01090	0	0	0	0	0	0	0	0	0	0	0		542.763	613.832	455.538	347.409	608.591	580.297	479.884	555.352	290.396	609.621		Triosephosphate isomerase, cytosolic	114.899		14540.6	12026.9	13661.6	18702	13487.7	8797.2	10900.9	7945.07	14599.7	14758.7	14626.1	16709	8361.6	9069.75	8196.69	13207.1	15228.3	12209.6	13069.8	10597.9	10712.4	7750.79	15209.9
VIT_04s0008g00490	0	0	0	0	0	0	0	0	0	0	0		460.092	483.188	604.198	280.068	363.997	324.756	554.054	578.927	405.763	397.178		Profilin 5 (PRO5) (PRF3)	115.295		15726.7	19595.4	22205.7	24894.6	24125.4	25802.6	25390.5	20356.2	21113.8	26297.6	22312.8	27393.6	21756.4	24321.7	24003	19158.4	22554.2	19302.6	22193.9	24183.6	22639.7	18530.8	13912.7
VIT_04s0008g00720	0	0	0	0	0	0	0	0	0	0	0		284.763	485.378	165.429	269.395	188.32	156.992	322.37	192.138	414.343	109.006		Vacuolar processing enzyme gamma	115.301		12313	19920.4	20541.4	19903.1	21080.3	19734.8	15652.7	14300.6	19052.2	19499.8	22227.6	18501.1	19849.9	18939.5	15061.7	18132	17411.1	17471.8	17320.3	16381.3	18886	15989.7	10189
VIT_15s0046g02230	0	0	0	0	0	0	0	0	0	0	0		348.946	293.016	323.246	144.91	405.317	175.315	373.565	421.423	509.57	460.501		Heavy-metal-associated domain-containing protein	116.222		18751.8	19449	18718.6	21702.7	16083.8	6687	6430.05	5823.25	20420.7	20337	21206.3	20763.7	7410.44	4671.48	5003.38	14787.4	16052.5	16341.2	14601	8862.84	7834.45	4065.93	16258.8
VIT_16s0039g00200	0	0	0	0	0	0	0	0	0	0	0		708.364	738.637	611.27	910.909	836.908	855.326	600.058	600.295	738.665	677.332		Ubiquinol-cytochrome c reductase subunit 8	116.288		12756.7	12067.7	8494.88	9378.39	12452.9	15006.6	15614.8	13463.1	8178.87	7136.59	9428.74	14755.1	11746.1	10717	11373.7	9137.28	10874.2	10828.8	15444.3	19157.3	17951.8	12603.5	11754
VIT_11s0037g00420	0	0	0	0	0	0	0	0	0	0	0		344.57	405.789	569.202	555.136	346.552	705.67	442.535	449.227	487.958	353.783		RARE-cold-inducible 2A	116.501		4252.01	4403.61	4718.89	4361.23	6809.82	8993.09	9670.03	4474.95	4062.2	3974.9	4874.43	11918.9	4650.41	5171.62	5579.46	4437.25	5509.12	6033.16	13060.7	11267.2	9593.05	6516.03	3871.14
VIT_03s0038g00280	0	0	0	0	0	0	0	0	0	0	0		713.48	723.202	723.627	634.17	638.2	428.51	548.718	423.854	602.11	408.08		Cysteine proteinase	116.67		11259.6	10795	12350.9	15649.3	13608.7	12307.3	14233.1	18993.2	10831.7	16168.3	15763.9	10547.7	17606.6	22524	18749.8	13902.9	12206.6	14760.9	10555.3	7620.07	13694.4	18530.9	11881.8
VIT_12s0059g00660	0	0	0	0	0	0	0	0	0	0	0		274.778	255.298	363.81	551.051	367.732	409.919	203.063	172.186	281.307	191.776		Autophagy 8d (APG8d)	116.683		1829.17	2590.15	3717.82	3271.01	4255.24	6451	6463.84	3960.4	1926.09	5123.17	4244.52	6632.24	4777.68	4629.7	4698.55	2425.78	4309.56	4302.62	5793.74	7306.14	6614.77	4664.8	2485.77
VIT_08s0007g03960	0	0	0	0	0	0	0	0	0	0	0		484.814	367.522	573.9	355.703	585.135	545.894	521.797	602.493	280.342	803.277		Phosphopyruvate hydratase.	116.7		30855.1	22978.1	24264.1	26010.5	27499.4	22481.3	26199.3	30593.7	28972.7	25658.5	26482.1	15629	28448.3	31165.2	29236.3	25204.5	24122.7	28411.7	20221.2	21961.4	26229.9	25828.1	29166
VIT_15s0048g00660	0	0	0	0	0	0	0	0	0	0	0		373.896	590.329	368.072	474.365	382.554	486.486	232.746	224.894	407.738	214.178		Autophagy 8f (APG8f)	117.021		3732.16	3625.58	4837.5	4924.44	4663.08	6317.66	5670.53	2595.31	5610.07	6699.92	5150.58	6813.32	4798.18	5469.46	3482.07	6612.95	5656.09	4895.9	6678.86	8335	6077.74	3499.3	4218.74
VIT_08s0007g00120	0	0	0	0	0	0	0	0	0	0	0		254.92	200.411	275.745	166.949	282.645	326.409	299.956	324.309	580.186	239.962		Ubiquitin-conjugating enzyme 13 (UBC13), E2	117.431		6214.04	12778.5	15790	16308.2	15176.8	4917.16	4529.54	3851.24	9888.31	19676	14752.7	11839	6843.66	4462.02	3874.95	9878.02	16564.6	12772.9	9643.66	6274.63	3967.98	3251.89	6619.64
VIT_06s0061g01600	0	0	0	0	0	0	0	0	0	0	0		563.035	372.38	436.497	472.534	741.383	470.673	544.419	592.908	372.969	1152.55		Ribosomal protein P2 60s acidic	117.484		5587.85	5785.56	5125.14	5586.1	6796.85	6091.26	8759.03	6052.92	3881.31	6921.77	5456.51	10967	5080.56	5450.41	6669.41	4850.34	7109.43	5979.6	11259.3	8929.56	7600.18	5985.76	6509.87
VIT_01s0011g03690	0	0	0	0	0	0	0	0	0	0	0		303.518	585.901	404.074	227.503	288.05	424.839	227.098	309.226	445.24	145.471		ER6 protein universal stress protein (USP) family	117.548		15834.4	24530.7	20395.9	27933.4	17705.2	16301.4	13362.3	6781.45	18738.5	18506.1	13069	18750.8	7603.59	7045.7	4809.91	22594.2	20347.3	16258.7	19995	21802.8	18272.3	10821.6	9348.41
VIT_18s0001g00230	0	0	0	0	0	0	0	0	0	0	0		441.394	526.226	494.314	574.509	719.269	801.511	678.643	654.721	535.065	846.562		Unknown protein	117.565		10391.8	6887.44	6184.46	9215.84	9073.16	8217.33	7467.36	4661.29	7761.36	9535.21	8128.01	12366.6	6216.48	5450.26	4216.86	9324.99	8058.89	6553.74	12862.1	9773.25	7433.72	4497.21	10702.3
VIT_08s0040g02330	0	0	0	0	0	0	0	0	0	0	0		347.489	207.435	250.504	144.456	520.699	310.223	411.38	437.572	308.71	548.846		Elongation factor 1-alpha 1	117.988		19784.6	27134.6	25919.7	30134.4	23484.6	21377.8	16746.9	17162.2	25436.8	24783.1	25802.6	18166.9	17561.7	22692.3	24346.1	21998.1	23366.8	25835.1	17422.4	13436.4	17973.5	20503.8	25585.7
VIT_14s0066g01350	0	0	0	0	0	0	0	0	0	0	0		571.96	531.303	570.682	649.9	695.892	887.605	518.464	517.042	611.091	632.938		No hit	118.209		8719.14	9126.4	16024.5	19753.2	22771.8	26304.6	23970.8	17145.7	11017.4	24122.1	23438	29523.5	21251.7	18163.5	17241.5	12814.8	25391.7	24037.7	27861.6	24734.5	20107.5	14874.4	9426.57
VIT_05s0062g00210	0	0	0	0	0	0	0	0	0	0	0		195.825	196.806	348.648	417.765	251.222	474.086	151.511	187.724	164.312	187.673		Vacuolar ATP synthase subunit F	118.672		5410.31	7734.83	8380.87	7717.81	10212.9	15244	11860.2	7875.1	7415.01	8078.27	8946.15	11863.8	9839.67	11311.9	9010.7	6272.53	7680.7	7501.94	11322	16315.1	15206	9804.92	5332.28
VIT_08s0007g08390	0	0	0	0	0	0	0	0	0	0	0		229.8	187.219	365.313	151.02	337.763	521.058	176.837	203.272	234.999	148.509		Ozone-responsive stress protein	119.18		10222.8	11109.9	12801.5	12923.4	13076.3	13954.5	15280.9	9088.81	10767.8	14800.7	12886.3	15256.2	12343.4	12158.8	11377.3	13166.1	14373.2	14668.4	14587.3	17221.7	13244.8	10103.2	9423.8
VIT_10s0003g01480	0	0	0	0	0	0	0	0	0	0	0		266.609	263.204	254.594	115.015	184.888	549.481	207.905	218.363	262.78	156.535		BIN2 (brassinosteroid-insensitive 2)	119.879		11691.4	10199.6	12686	15133	11487.1	9579.17	6966.52	8269.34	12537.1	13746.5	13878.4	6801.96	11905.6	11227.4	10491.2	13123	12234.6	12663.7	7418.74	6795.79	7359.43	8189.14	9978.56
VIT_05s0020g03470	0	0	0	0	0	0	0	0	0	0	0		426.821	255.4	282.03	107.46	360.316	143.181	456.47	332.996	385.461	425.71		Hydroxyproline-rich glycoprotein	120.568		28874.8	27969.8	31225.4	22684.9	26916.8	23257.3	24529.8	30449.6	26986.9	30148.1	29120.7	22401	34634.5	34519	36560	28806.3	26151.8	30147	21192.4	18655.4	26702.1	30568.2	34699.5
VIT_05s0077g02340	0	0	0	0	0	0	0	0	0	0	0		329.167	297.218	319.438	421.738	659.687	385.261	398.623	455.656	241.083	685.18		NADH dehydrogenase (ubiquinone) Fe-S protein 5	121.249		4692.93	3874.41	3753.77	3985.04	4571.37	4015.98	5318.19	2879.74	3437.51	4566.23	3696.25	6570.24	3456.34	3260.73	2902.77	4598.84	4803.22	4531.9	6582.03	5361.74	4180.09	2937.65	5059.67
VIT_08s0007g02490	0	0	0	0	0	0	0	0	0	0	0		350.956	531.772	414.676	102.631	380.044	294.423	286.807	450.269	293.483	370.696		2-cys peroxiredoxin BAS1, chloroplast precursor	122.181		21549.1	13846.9	11794.6	10484.1	9221.38	4600.55	4335.73	4010.1	20306.8	9923.4	8125.07	6139.81	5125.25	5157.25	3786.93	19826.3	12014.7	11265	7274.76	4110.77	5342.33	3425.97	19084.1
VIT_08s0217g00120	0	0	0	0	0	0	0	0	0	0	0		365.87	247.91	283.447	228.305	634.266	313.814	330.618	319.049	231.386	772.993		Ribosomal protein L41 60S	124.093		27806.8	24569.6	21086.4	18280.2	26868.9	24940.1	29315.1	28122.4	19265.8	22244.8	23674.7	32857.1	28542.2	21543.3	24636	25081.6	18860.6	18914.1	30055.1	32543.2	29215.6	24308.6	28373
VIT_00s0220g00030	0	0	0	0	0	0	0	0	0	0	0		377.643	254.883	405.123	213.63	531.388	633.814	407.165	400.539	414.679	552.387		Small nuclear ribonucleoprotein F	126.664		1608.28	902.116	1305.05	1153.65	1179.3	2100.37	2596.29	1056.16	1126.98	1769.87	1526.48	3683.19	1434.06	1251.17	1107.59	2025.72	2244.56	1951.54	3962.88	3141.72	2348.86	1325.58	2298.56
VIT_08s0007g03130	0	0	0	0	0	0	0	0	0	0	0		541.995	383.489	374.689	365.798	710.707	467.856	607.925	507.837	657.991	947.153		Small nuclear ribonucleoprotein G	127.278		4339	3330.17	4531.14	5756.19	6870.21	11489.6	9757	5734.67	3862.84	6808.48	5479.66	11302.4	7522.64	6436.18	5679.19	6782.25	6645.94	6375.05	9978.24	12316.9	9319.04	5830.01	6011.21
VIT_14s0060g01290	0	0	0	0	0	0	0	0	0	0	0		551.867	420.961	650.569	578.922	645.921	696.167	565.63	615.302	289.946	1113.92		Calreticulin 2 (CRT2)	127.394		26027.4	19489.2	17959.2	16549.7	15497.8	12115.6	13988.6	16975.2	18948.6	19637.1	17563.2	13826.5	14807.8	15510.3	17002.5	19955	17544.4	18139.3	13285.8	13846.4	17318.7	18106.8	30958.5
VIT_02s0012g02120	0	0	0	0	0	0	0	0	0	0	0		391.849	286.323	529.576	261.465	339.846	652.043	321.374	318.973	337.291	460.684		Defender against cell death 1 (DAD1)	127.429		3140.5	4153.23	5445.14	6060.77	6925.42	7105.57	5985.42	3246.49	4455.08	7293.34	5733.19	7603.31	5473.02	5355.05	3901.74	5556.32	8339.77	6968.03	7858.47	9975.98	7296.69	4086.92	4054.03
VIT_08s0040g01410	0	0	0	0	0	0	0	0	0	0	0		477.821	451.783	762.823	368.969	556.112	739.6	519.24	558.177	581.407	672.387		Unknown protein	127.683		6870.57	7261.23	7712.28	8775.3	9679.14	11105.4	7339.54	5466.71	5818.7	7708.3	6351.87	9701.14	5404.77	4866	5064.95	7765.69	8400.74	7672.2	10537.4	10708	8290.96	5947.67	7022.09
VIT_07s0141g00710	0	0	0	0	0	0	0	0	0	0	0		594.443	422.633	638.072	498.658	681.186	888.976	638.406	634.461	675.146	1017.3		Ribosomal protein S15 (RPS15D) 40S	129.131		5732.28	6031.18	4819.44	5928.75	6629.6	6395.3	5900.85	5048.93	4319.21	5607.05	4945.54	6415.82	4777.32	5349.29	6010.36	5471.25	6445.5	5463.3	6735.81	8535.86	6796.05	5674.71	6606.5
VIT_10s0116g01210	0	0	0	0	0	0	0	0	0	0	0		483.366	645.027	406.155	628.842	489.521	210.173	532.536	417.655	441.892	404.754		Aspartyl protease	130.087		15904.6	18882.4	20090.4	22107.2	27747.5	25835.7	24986.1	18686.1	20860.5	19945	21865.4	24323.9	25291.5	25031.1	20364.9	19051.7	20369.1	20030.7	24827.4	28664.9	25875.2	20179	15451.3
VIT_05s0020g01480	0	0	0	0	0	0	0	0	0	0	0		530.647	362.804	408.901	207.599	650.896	571.193	481.41	530.844	501.176	898.711		Ribosomal protein S21 (RPS21C) 40S	130.143		4093.94	3535.46	3613.31	3217.64	4793.25	6698.46	5526.53	3351.39	3558.68	4749.62	4355.43	6911.06	3854.1	3312.84	3587.97	4442.93	6194.87	5326.62	7706.36	7404.1	5605.98	3353.58	5237.46
VIT_04s0008g06540	0	0	0	0	0	0	0	0	0	0	0		645.75	661.524	455.576	357.906	591.35	675.275	460.822	334.861	581.852	317.535		Translation initiation factor eIF-5A	130.514		9051.91	10725.7	10858.6	12195.4	13639.9	17155	15842.3	14109.5	7618.38	11418.1	12470.1	17247.6	14573.6	14668.3	14420.5	8807.76	12811.4	13445.7	16495.6	17009.2	15219.7	13923.2	9061.71
VIT_19s0014g02520	0	0	0	0	0	0	0	0	0	0	0		169.234	147.789	273.158	146.8	272.203	236.424	460.407	507.873	224.704	234.677		Ribosomal protein S8, Chloroplast 30S	130.524		13854.8	11781.8	10377.5	8806.43	12730.2	5984.65	7083.46	5867.89	13194.9	8971.12	11299.9	9985.09	11313.9	7817.05	7766.76	15366.2	10980.2	11692.4	7571.99	10129.5	8806.05	6618.02	12177.8
VIT_13s0067g00640	0	0	0	0	0	0	0	0	0	0	0		351.042	415.244	211.459	131.613	443.686	149.933	396.341	330.245	493.478	351.922		High-mobility group B 1	131.029		10280.1	9871.57	13484.3	13954.7	15525.5	18699.5	19403.6	11871.8	12243.6	15148.6	14746.1	23415.8	17806.9	16295.3	15448.9	15040	13917.4	13735.6	20172.7	19788.8	17832	15256.4	10958.8
VIT_11s0118g00670	0	0	0	0	0	0	0	0	0	0	0		425.064	242.362	386.088	254.652	669.449	524.114	433.432	489.734	436.332	758.503		Ribosomal protein L14 (RPL14B) 60S	131.202		11412.1	8939.06	8936.07	9821.47	9672.37	8592.53	7703.1	4800.47	11132.4	9468.53	8968.56	10805.6	5563.38	5587.58	5197.43	10500.5	12569.2	11413.1	11079.5	9301.32	8710.72	5591.45	13088.3
VIT_12s0059g02050	0	0	0	0	0	0	0	0	0	0	0		360.215	310.48	603.693	560.334	569.777	591.225	412.89	470.615	251.754	565.785		Unknown protein	131.334		3635.13	3000.22	3934.71	5985.66	4424.15	5187.29	6813.4	4518.11	4121.75	4125.19	4128.63	7427.9	3500.09	4322.83	3792.7	3407.38	4424.16	3719.23	6457.12	5483.26	5915.74	4139.48	3284.77
VIT_07s0031g01300	0	0	0	0	0	0	0	0	0	0	0		328.889	225.797	149.416	177.696	569.275	155.924	267.46	212.734	190.183	413.139		No hit	131.401		3799.7	3703.12	2588.92	1719.01	2304.4	2264.04	3932.93	3393.93	2906.8	3227.89	3136.15	4812.15	2895.75	3707.33	4154.05	3693.98	5051.03	4850.15	4389.71	2691.91	3952.3	3283.51	5884.34
VIT_05s0094g00870	0	0	0	0	0	0	0	0	0	0	0		367.577	238.454	399.421	294.355	543.061	490.082	537.931	648.683	368.099	1052.74		Ribosomal protein L5 (RPL5B) 60S	132.09		22745.5	15290.3	14451.2	10799.5	11144.6	10017.4	9850.99	10525.8	17940.9	13389.1	12174.6	10459.6	10621.6	9483.42	10530.9	16740	13335.7	13417.5	11075.8	10315.2	11375.8	10994.2	24584.4
VIT_08s0040g01760	0	0	0	0	0	0	0	0	0	0	0		362.729	570.547	286.85	112.71	314.499	212.672	193.127	201.142	240.946	204.534		Ribonucleoprotein (CP-RBP31)	132.401		8691.96	5052.79	4430.98	2417.73	5338.19	4189.06	6374.62	6060.11	6953.27	4616.95	5424.64	5336.15	6132.35	6986.96	8385.95	6610.81	6555.52	9226.95	9384.62	7898.96	8167.93	8145.27	6714.81
VIT_18s0001g14310	0	0	0	0	0	0	0	0	0	0	0		262.866	256.9	287.256	255.982	419.624	313.586	653.64	458.9	439.591	1093.03		Flavonone- 3-hydroxylase	133.661		12657.5	7104.92	9194.09	9589.62	10242.3	6349.64	6923.11	7346.51	5712.23	7305.25	8608.17	11648.7	4024.7	4121.77	3329.9	12369.1	17468.3	22071.9	15100.1	7821.16	10623.5	8953.94	20845.7
VIT_13s0019g03170	0	0	0	0	0	0	0	0	0	0	0		251.753	242.133	336.437	268.467	430.6	164.598	316.499	593.418	180.02	405.968		Heat shock protein 16.9 kDa class I	133.869		30027.3	15689.4	13176.2	27668.6	11110.2	6456.3	6915.86	4809.82	19274.5	12287.3	9217.13	15661.1	5052.37	3911.25	6032.63	18986	15522.6	7186.02	10767.2	4968.48	3582.41	3405.12	27011.9
VIT_11s0149g00240	0	0	0	0	0	0	0	0	0	0	0		414.308	228.431	426.09	258.928	483.707	649.309	315.545	286.414	294.616	544.159		Ribosomal protein L39 (RPL39C) 60S	134.156		9422.74	8045.53	8457.51	8988.87	14074.4	14662.8	12356.6	9239	6708.73	10632.5	9395.56	16000.5	8898.03	8287.89	9276.29	10130.2	8772.42	8953.67	17004.7	17871.8	13657.8	8621.79	11578.2
VIT_10s0003g00530	0	0	0	0	0	0	0	0	0	0	0		583.597	535.469	553.493	635.542	759.094	811.744	449.246	394.599	534.392	532.2		28 kDa heat- and acid-stable phosphoprotein	134.611		5583.36	6301.85	6268.66	8496.25	8259.08	12556.7	10525.7	11424.9	5138.84	7887.68	7859.34	11463	9944.73	10338.8	10830.7	7018.96	8805.25	8913.18	10601.3	9962.06	10499.9	10072.2	5770.16
VIT_08s0040g02420	0	0	0	0	0	0	0	0	0	0	0		552.662	334.214	479.155	509.745	820.565	595.925	614.195	679.442	593.722	1162.64		Ribosomal protein S23 (RPS23B) 40S	134.84		8947.59	8355.27	8778.03	12061.3	13002.1	13120.5	12172	7419.96	8553.53	12517.4	10329.2	17316.1	8684.98	8213.25	9094.06	11556.6	12492.7	10754.7	18184.6	14384.2	11339.8	9347.67	10572.9
VIT_03s0017g01060	0	0	0	0	0	0	0	0	0	0	0		614.636	499.926	593.264	529.347	951.838	640.794	533.591	668.713	560.11	796.944		Peptidyl-prolyl isomerase FKBP12	135.71		7489.46	9644.8	9721.84	10205.5	12823	14791.5	11726.8	6364.44	6964.42	10258.2	7820.07	14756.4	7484.99	7039.3	6756.73	10368.6	11374.8	9366.78	15568.8	15282.4	11543.9	8396.45	8309.25
VIT_06s0004g07940	0	0	0	0	0	0	0	0	0	0	0		530.524	352.048	575.298	399.161	698.016	782.334	588.808	651.524	521.3	977.131		Ribosomal protein S26 (RPS26C) 40S	136.48		7693.45	7994.39	8795.24	11326.7	11934.3	11475.3	8111.56	7186.62	5155.91	8673.81	8587.56	10673.8	7201.76	6712.28	6627.11	6277.23	9011.32	8527.57	10425	11647.2	8746.36	6992.45	8150.94
VIT_05s0020g04790	0	0	0	0	0	0	0	0	0	0	0		406.623	236.002	623.02	340.422	605.002	645.448	464.733	529.519	446.669	857.768		Ribosomal protein S15 (RPS15D) 40S	137.656		7030.14	7066.17	5819.21	7439.63	7288.73	9998.39	9282.56	7370.45	6851.45	8706.38	7049.91	11030	6963.58	7193.91	8689.93	8602.6	9609.97	8065.44	12399.4	10375.6	8172.79	7529.31	7271.31
VIT_14s0108g01590	0	0	0	0	0	0	0	0	0	0	0		509.126	283.752	247.563	276.117	272.955	245.356	539.27	591.722	409.245	531.103		UDP-glucose 6-dehydrogenase	139.051		12169.6	13629.3	13491.7	14256.6	14659.1	6437.11	8361.6	8366.49	18506.1	20107.2	17936.1	16293	7569.73	8405.27	7977.96	17449.9	18475.4	15522.5	15089.8	7854.74	9368.53	9104.84	10065.7
VIT_06s0004g06610	0	0	0	0	0	0	0	0	0	0	0		612.157	644.132	420.592	831.051	609.62	395.482	569.675	657.688	434.341	813.569		Peptidyl-prolyl cis-trans isomerase ROC7 (rotamase CYP 7)	139.481		11368.3	10636.5	11982.2	13121.8	12938.7	12272.8	11309.3	9058.61	11066.1	15754.1	11699.7	15027	9318.03	9084.38	7698.76	14155.3	16859.5	13390.5	14766.1	13069.3	11572.7	8905.37	13044.1
VIT_05s0077g01840	0	0	0	0	0	0	0	0	0	0	0		460.859	343.285	348.695	284	647.466	493.624	596.42	673.623	526.56	1019.5		Ribosomal protein L19 (RPL19A) 60S	139.564		11701.4	11203.5	9263.08	8425.72	7987.23	6665.09	6134.06	4700.57	11558.9	12102	8656	10992.7	6719.44	6226.98	6051.91	13680	10266.4	8661.32	9336.46	6859.77	6371.13	4908.53	12021
VIT_05s0029g00220	0	0	0	0	0	0	0	0	0	0	0		965.741	906.475	696.369	749.953	1016.97	852.044	694.234	822.861	1085.57	700.384		4F5 protein	139.816		786.662	981.52	1473.54	884.273	1666.21	1161.38	2873.13	2444.33	1123.31	2794.12	2758.8	4212.83	1803.94	2306.11	2952.04	999.767	1929.55	2421.18	3210.18	3319.63	3173.53	2713.71	719.957
VIT_06s0004g04250	0	0	0	0	0	0	0	0	0	0	0		332.654	221.866	358.273	211.16	482.286	345.984	599.149	587.704	428.907	1057.86		Histone H2B	140.967		2590	1185.87	1867.08	1528.32	3861.61	6084.3	8056.36	4874.13	1303.73	2614.01	3257.05	7803.26	4560.35	5582.81	7216.82	1991.92	2850.56	3662.42	6977.74	7414.36	5228.7	5632.5	4521.28
VIT_15s0046g02920	0	0	0	0	0	0	0	0	0	0	0		436.113	375.125	247.62	376.508	686.638	175.53	342.944	326.877	367.632	585.683		Unknown protein	141.461		2441.05	3554.87	3413.65	1579.4	3264.11	2091.48	3052.52	1509.93	2174.79	3435.02	3162.73	5772.45	2417.08	1514.87	1342.11	3120.4	4218.62	3368.96	5291.18	4356.58	3100.25	1593.66	3207.96
VIT_10s0003g01520	0	0	0	0	0	0	0	0	0	0	0		553.202	417.661	489.415	239.188	687.865	430.912	549.597	662.036	637.339	895.325		Ribosomal protein L11 (RPL11D) 60S	142.426		21830.9	23639	25156.2	23277.5	23600.6	26599.4	21952.5	15397.4	26068.2	25629	22449.6	24797.2	19038.3	20581.2	20318.2	27100.2	25142.7	23862.7	24137.3	23512	21631.4	19591.1	26191.2
VIT_05s0049g00980	0	0	0	0	0	0	0	0	0	0	0		477.475	420.35	532.381	533.563	301.892	135.841	451.619	303.006	209.519	244.714		Cofilin	142.933		9287.03	19565.8	19313	16479.7	18050.8	10435.5	6273.22	6512.08	18773.7	16071.9	12139.2	15907.2	8996.43	7741.41	7893.32	16106.6	18374.2	13949.3	14374.4	11220.4	6593.05	5634.29	7943.37
VIT_00s0189g00020	0	0	0	0	0	0	0	0	0	0	0		694.765	569.395	792.522	525.75	975.059	679.569	643.344	527.608	610.902	1256.72		Wound-responsive protein	143.253		4966.45	6482.93	7002.66	5096.93	10777.1	8896.06	11788.4	8244.68	3097.49	7793.87	6357.08	13892.8	6740.4	5227.18	7133.67	5086.96	8043.11	7684.83	12996.7	15329.6	13828.4	9371.1	6804.81
VIT_01s0011g05240	0	0	0	0	0	0	0	0	0	0	0		296.213	118.869	221.302	149.978	263.477	206.876	598.149	361.144	349.361	393.004		No hit	143.432		1656.78	3213.4	4860.86	3824.22	5569.04	6551.45	6542.38	5295.73	5120.86	4533.36	6232.58	5108.16	4965.34	6564.75	6040.29	2699.23	3425.49	5082.68	4038.98	3364.97	6347.73	7148.66	2571.22
VIT_16s0098g01010	0	0	0	0	0	0	0	0	0	0	0		466.678	324.074	560.567	445.626	709.607	815.381	486.102	541.727	524.368	926.281		Ribosomal protein P1 (RPP1B) acidic 60S	145.371		9017.55	7409.85	7396.28	7857.64	10137.2	11236.4	12734.2	8469.86	6850.37	8305.88	7288.55	13121.7	8376.91	7981.61	8355.05	8634.56	8663.71	7511.89	14229.4	12662.1	11166.2	9310.97	11058.1
VIT_04s0023g00590	0	0	0	0	0	0	0	0	0	0	0		435.462	410.183	266.666	249.496	660.918	314.316	261.848	240.375	187.248	229.496		Regulator of ribonuclease activity a	145.987		10946.4	16403.3	20833.4	20957.9	16137.7	4821.26	8334.85	5262.96	12192.7	23069.5	18974.1	23517.7	4926.83	6697.65	5790.38	11338	19087.1	14150.4	18267.6	7547.82	8950.16	5635.59	11808.1
VIT_04s0008g05000	0	0	0	0	0	0	0	0	0	0	0		455.551	486.174	545.702	690.897	497.176	727.881	320.236	378.087	316.939	419.937		Ubiquinol-cytochrome c reductase subunit 7	146.879		6304.42	8404.62	7994.65	13664	10566.9	11178.9	9575.36	7754.48	5530.55	9183.8	8368.96	13216.1	6572.03	7447.4	7350.11	6533.95	8970.32	7977.11	11380.8	10745.6	9549.39	7198.95	5831.35
VIT_04s0008g06220	0	0	0	0	0	0	0	0	0	0	0		579.018	422.585	495.719	487.761	809.741	651.242	746.054	837.823	639.738	1521.45		Ribosomal protein S11 (RPS11C) 40S	147.222		12714.8	11764.5	9995.18	14382.9	11453.5	12777.9	9822.9	6622.23	14075	12252.5	10943.8	14845.6	8105.59	7206.18	7261.1	12596.3	10722.9	9308.12	13697.1	13031.6	10217.2	7546.31	13786.9
VIT_13s0019g01430	0	0	0	0	0	0	0	0	0	0	0		820.625	766.689	777.188	668.248	588.75	435.834	668.285	896.852	531.94	754.104		Heat shock protein 70	147.381		30668	29444.6	28551.5	35342	31037.1	36564	39264.4	34556.9	35411	26456.6	33678	27739.3	38110.1	41748.7	41682.7	28643.6	29777.2	25937.8	28381.5	29861.3	34386.8	36084.1	29907.9
VIT_15s0046g01400	0	0	0	0	0	0	0	0	0	0	0		557.724	539.236	735.107	357.645	567.159	795.386	636.769	536.813	825.564	475.779		Ubiquitin-conjugating enzyme E2 D/E	148.071		10167.5	10971	8749.62	12268.8	11554.5	12709.9	11895.3	8714.2	12984.9	9027.36	10074.7	12713.5	9965.04	10726.5	9002.8	13299.7	7949.13	6903.45	11911.4	11935.7	10431.1	7764.6	10227
VIT_09s0002g01620	0	0	0	0	0	0	0	0	0	0	0		520.762	341.456	552.281	299.81	753.318	697.195	522.341	573.215	437.639	879.211		Ribosomal protein L9 (RPL90A/C) 60S	148.671		12165.4	9442.95	9641.74	11094.3	11598.6	9143.53	9257.42	7583.81	9122	11914.1	11049.6	12404.6	9281.67	10310.7	10374.8	9924.27	11173.3	11088.6	12372.5	10408.1	10207.8	7977.66	13464.2
VIT_09s0002g00470	0	0	0	0	0	0	0	0	0	0	0		387.59	217.416	246.521	130.807	395.614	197.784	556.235	438.196	529.647	353.915		Ethylene response factor	152.192		13457.3	14506	16494.7	23876.7	19479.4	21427.3	18586.4	16086.6	16843.4	22075.7	21108	20516.7	17840.4	19781.6	16225.7	17257.4	22100.9	21106.3	19993.6	17760.7	19018	17204.1	13132.4
VIT_19s0015g01010	0	0	0	0	0	0	0	0	0	0	0		172.901	228.506	250.557	585.248	342.952	137.506	124.528	119.766	104.797	172.95		Farnesyl diphosphate synthase	154.171		6024.03	5619.51	5615.23	5487.91	4114.47	4361.03	3072.14	2993.26	5408.3	4903.12	4314.71	2784.38	3470	3356.31	2887.47	8139.85	7587.12	7821.07	4479.51	4447.96	4734.99	3607.08	8330.25
VIT_05s0020g00670	0	0	0	0	0	0	0	0	0	0	0		599.603	473.223	609.373	166.466	398.029	609.402	514.201	635.757	359.151	196.842		S-adenosylmethionine synthetase 1 (SAM1)	155.187		33800.3	37387.6	36397.9	35408.5	36578.9	26602.8	28648.4	36547.6	37987.7	35719.4	40285.3	33193.2	25783.8	28208.9	34012.3	37888.3	39822.7	38344.6	36419.2	24584.5	30764.8	39391.7	23696.7
VIT_13s0019g04280	0	0	0	0	0	0	0	0	0	0	0		1066.27	839.058	549.002	779.014	908.55	862.145	715.941	674.202	948.202	473.891		Aquaporin PIP2B	155.77		28076.1	22389.4	25087	27937.4	19284.1	2562.96	2662.93	3510.57	25276.7	28932.1	20855.8	9089.1	883.582	1000.18	1367.38	20669.3	23724.5	19243.2	8590.99	3566.97	3876.84	6021.66	26231.1
VIT_18s0122g00810	0	0	0	0	0	0	0	0	0	0	0		631.701	613.547	683.785	650.698	954.798	944.209	554.671	669.862	511.03	741.658		No hit	156.65		6767.03	5980.89	6065.82	4542.63	6005.25	5266.11	6837.45	3880.28	5223.01	6049.27	4689.7	9804.59	4124.71	3779.79	3577.69	7185.91	5633.03	4317.64	9405.72	8305.19	6158.75	3990.23	7114.09
VIT_06s0009g01910	0	0	0	0	0	0	0	0	0	0	0		1162.08	780.129	1155.32	847.921	1060.85	1065.95	973.585	1014.11	735.081	986.508		Calmodulin-7 (CAM7)	156.656		10221.4	13875.2	13468.9	15823.7	15659.3	15110.1	13667.5	10661.3	13099.8	17178.9	14166	16587.4	14950.4	15421.8	13443.2	13885.3	17135.1	16329	14320.9	15489.5	13789.9	11121.9	11691.1
VIT_07s0031g00050	0	0	0	0	0	0	0	0	0	0	0		630.357	648.952	417.218	278.978	527.165	152.713	490.387	463.853	446.642	247.63		Cysteine proteinase	157.559		28755.3	22710.3	22308.7	21801.1	20174.4	14289.2	18260.8	25217.9	25827.5	25906.4	21017.2	5816.23	22870.1	29801.4	24065.9	23584.2	18897.6	19641.8	9101.55	11346	19288.4	25127.4	20166.3
VIT_09s0002g02560	0	0	0	0	0	0	0	0	0	0	0		688.834	454.457	719.619	580.421	979.27	806.753	797.615	876.132	659.936	1540.32		Ribosomal protein L28e	157.701		17770.8	15441.1	14367.6	14540.3	17018	16506.8	18122.9	13864.8	16597.3	18354.7	17984.1	21191.4	15772.8	15633.1	17283	18655.4	19018	19749	20176.7	20132.7	17591.5	15174	20628.6
VIT_05s0077g00410	0	0	0	0	0	0	0	0	0	0	0		406.266	515.113	630.775	251.694	467.132	662.982	317.49	664.125	318.161	494.277		Pop3 peptide	158.45		20748.3	25665.4	26527.7	23066.7	26509.2	18283.8	15069.1	9651.01	21257.4	21659.3	18175.8	24130.4	13114.7	12469	9380.23	18853.5	20037	16389.6	26297.8	22512.8	18655.6	11260.8	17420.2
VIT_01s0011g04350	0	0	0	0	0	0	0	0	0	0	0		414.306	463.05	719.859	264.715	542.752	313.631	288.435	379.527	211.908	361.265		fructose-bisphosphate aldolase, chloroplast precursor	158.459		8187.79	8108.06	10155.9	12678.6	11270.3	4719.55	3982.55	7032.22	7457.84	9579.95	9928.89	4096.33	7032.16	7342.29	5666.88	5101.99	6468.72	7671.61	4236.2	2900.67	4371.52	4950.61	7172.49
VIT_19s0177g00040	0	0	0	0	0	0	0	0	0	0	0		1556.03	1564.28	1532.69	1122.02	1479.37	1351.17	1623.03	1626.68	1463.91	1257.95		Polyubiquitin (UBQ14)	159.154		24018.5	25791.7	26115.5	25935.3	26284.7	26348.7	28269	33033.4	24943.1	25441.7	30300.3	24212.2	31656.3	35227.1	40257.6	27976.2	26077	28908.1	25651.2	23277.1	28696.5	32161.1	26985.2
VIT_01s0026g01770	0	0	0	0	0	0	0	0	0	0	0		507.016	376.728	435.852	236.377	714.422	507.85	561.276	512.398	760.328	431.41		Ubiquitin-conjugating enzyme E2 A	160.146		22285.4	27641.6	26270.6	28135.2	28263.4	25562.3	20957.3	18298.5	26545.1	29272.5	28394.1	29741.5	23961.7	23838	21985.9	28289.3	20416.4	19079	23864.8	24253.8	20391.4	19319	23520
VIT_01s0010g03790	0	0	0	0	0	0	0	0	0	0	0		422.246	381.97	781.46	625.904	456.003	814.905	547.849	585.259	402.31	685.148		Nuclear transport factor 2B	160.253		9953.19	7346.66	9150.89	13257.9	14135.4	10114.7	8087.79	7476.12	8324.84	12384.2	11526.4	13443.6	8704.21	7426.63	6475.24	9443.31	8468.52	8048.4	12180.3	10999.7	8720.67	5661.4	10357.2
VIT_19s0014g01200	0	0	0	0	0	0	0	0	0	0	0		276.97	212.159	226.359	566.208	309.777	620.019	217.72	165.739	273.047	265.663		No hit	161.799		872.567	1176.05	2209.56	2533.87	3561.58	5181.98	4509.47	1918.41	1242.34	3274.33	2650.23	6059.38	2445.7	2748.01	2608.26	1518.97	2903.41	2964.43	5612.8	6095.19	3818.95	2166.19	1216.54
VIT_15s0046g00270	0	0	0	0	0	0	0	0	0	0	0		517.063	592.357	755.691	859.637	672.864	928.612	476.75	540.913	531.958	678.536		fiber protein Fb11	162.032		2738.24	1603.18	2186.51	3908.37	4025.44	5211.78	5331.2	2175.64	1687.16	2302.7	2609.07	6493.86	2946.17	3209.39	2306.34	1716.84	2406.04	2017.16	7326.46	7189.27	4994.66	2970.23	2665.25
VIT_00s0873g00020	0	0	0	0	0	0	0	0	0	0	0		155.413	140.336	179.393	638.165	388.664	241.301	329.482	463.433	310.753	315.694		NADH dehydrogenase subunit 3	162.751		2622.1	8350.34	5021.89	733.474	2037.08	4999.5	4967.01	1942.93	3373.45	2570.21	1862.22	15203	8693.8	4615.8	2874.7	877.975	2369.72	1574.09	3220.96	2907.94	2182.1	1885.17	2524.83
VIT_02s0087g00780	0	0	0	0	0	0	0	0	0	0	0		686.113	593.434	708.553	275.457	507.57	354.02	617.998	498.939	761.468	359.43		No hit	163.082		3979.37	5929.23	7886.14	11782.8	15317.6	12516.3	17173.4	17230.9	5726.47	8482.74	11062.1	17819.9	9979.84	12748.2	15440.6	7979.7	9597.86	9674.63	15339	13562.3	13382.1	15250.9	2319.37
VIT_14s0108g00460	0	0	0	0	0	0	0	0	0	0	0		506.539	330.936	544.956	405.191	800.015	761.568	595.962	660.829	404.306	1046.32		Ribosomal protein S9 (RPS9C) 40S	163.309		19151.5	17876.9	15835.2	18601.5	15609.5	13946.5	11886.1	8177.17	17248.5	19624.4	15828.1	17653.3	9683.44	10026.3	10723.2	19836.3	17864.5	16552.8	19167	13047.6	12414.5	9320.79	23566.3
VIT_08s0007g08170	0	0	0	0	0	0	0	0	0	0	0		158.643	260.752	511.285	253.347	217.826	637.937	160.491	279.205	218.353	200.927		Unknown protein	164.262		1419.78	2291.91	3446.7	4643.95	2030.28	716.879	1052.37	518.292	1734.17	4583.83	2230.21	2692.07	817.582	818.547	767.431	1855.82	2417.23	1211.81	1105.93	899.552	957.511	639.418	1045.02
VIT_07s0005g06290	0	0	0	0	0	0	0	0	0	0	0		415.319	340.4	615.19	311.403	624.157	386.048	654.367	735.375	699.566	859.987		Cytochrome b5 isoform Cb5-C	165.874		12052.9	9648.81	10223.4	13123.5	11564.5	8896.86	9881.89	7595.24	10225	14535.7	11565.9	14524.3	7289.62	7145.38	7583.06	14827.4	15458.3	12060.4	13276.3	10531.1	10717.5	10636.4	14214.5
VIT_03s0088g00380	0	0	0	0	0	0	0	0	0	0	0		188.891	138.474	299.785	176.104	184.83	341.771	438.803	639.233	160.76	808.59		Tubulin alpha	166.061		24140.9	17676.7	18370.7	18999.2	12955.7	1969.82	3239.05	4737.14	25184	21970.1	17748.7	9319.61	2699.15	3988.53	4703.61	16629.1	13278.2	10511.1	7676.9	1380.51	3317.77	3810.63	26209.3
VIT_15s0048g00670	0	0	0	0	0	0	0	0	0	0	0		466.834	294.661	481.008	301.225	675.113	763.94	603.695	687.729	613.052	1004.7		Ribosomal protein S13 (RPS13A) 40S	167.92		10151.9	9533.43	9121.79	11933	11582.7	13654.1	10748.4	8710.44	10698.7	12205.8	9515.5	14305.5	8375.41	8093.41	9146.21	13432.3	11237	10174.7	13276.7	12895.5	11606.1	8939.89	12427.7
VIT_01s0011g01820	0	0	0	0	0	0	0	0	0	0	0		566.796	379.263	543.922	455.184	884.887	607.126	733.631	846.093	662.236	1345.18		Ribosomal protein L27 (RPL27C) 60S	169.112		12360.4	12828.7	12369.1	11290.2	20912.6	14181.9	17572.8	15610.8	10738.3	15963.1	16569.1	22268.8	16674.7	16418.5	17967.6	11929.8	18168.1	17748.2	24245.8	18746.6	16219.2	13929.1	15646.4
VIT_18s0001g13680	0	0	0	0	0	0	0	0	0	0	0		857.479	649.793	788.771	472.623	975.465	783.232	625.503	513.199	855.537	650.378		Histone H3	169.148		8247.64	7401.99	7119.91	8287.25	13819.8	22050	21931.5	20211	4448.94	7284.12	10143.3	13355.7	14103.7	15816.3	20305	10362.6	10986.6	12506.6	16236.6	24577.9	25558.4	23742.5	12677.5
VIT_09s0002g02280	0	0	0	0	0	0	0	0	0	0	0		309.326	279.44	352.399	232.577	705.676	665.725	364.212	350.501	521.161	475.528		No hit	170.246		1015.48	449.282	838.879	307.241	760.096	473.282	1872.74	1273.19	668.772	1014.96	936.17	1925.34	1025.94	1125.32	1282.56	1138.32	1071.86	984.418	1804.13	2960.28	2133.69	1581.02	1343.81
VIT_11s0206g00120	0	0	0	0	0	0	0	0	0	0	0		358.438	669.072	158.231	227.565	306.401	115.492	390.258	473.396	424.427	243.439		Lipocalin, Temperature-induced	170.604		15979.5	18471.2	18587.5	20709.9	18585	21038.8	16628.5	11948.4	16723.6	18476.1	15914.8	21560.2	18081.5	13743.8	11737	18014.1	16325.6	14118.6	18069.8	21235	17443.8	11680.1	9849.2
VIT_14s0030g00740	0	0	0	0	0	0	0	0	0	0	0		467.632	440.959	828.481	358.822	455.715	532.271	302.736	447.67	219.255	551.009		ACP2 (Acyl carrier protein 2)	170.913		5761.87	5470.78	4738.43	5273.27	6057.95	7995.06	8766.24	6245.87	6564.01	6460.41	6640.31	10520.5	5314.51	6356.9	6673.13	7019.41	7788.92	6459.47	9942.56	8727.83	7467.23	6501.47	6237.87
VIT_14s0083g01050	0	0	0	0	0	0	0	0	0	0	0		423.706	170.982	147.191	153.036	624.354	222.921	148.477	113.456	154.464	230.505		SEPALLATA1	171.177		9121.48	8257.2	7785.31	4754.95	6281.47	5541.25	5497.83	4475.01	9021.9	9177.69	7410.16	9780.9	5987.7	4403.69	4034.46	8071.83	8257.02	6720.32	6450.05	7587.68	7234.84	3927.32	14010.2
VIT_05s0077g00130	0	0	0	0	0	0	0	0	0	0	0		599.392	553.902	1047.13	566.911	875.1	906.006	759.812	849.283	850.751	1103.47		No hit	171.619		5494.07	5162.65	6976.13	8838.23	11606.4	7495.91	9726.83	6078.13	3634.51	8846.39	8055.92	15884.7	6526.98	6542.85	5629.41	6270.33	8457.16	7906.97	13875.8	12252	9717.1	5505	6517.34
VIT_12s0055g00090	0	0	0	0	0	0	0	0	0	0	0		635.098	574.747	743.37	461.757	946.231	773.872	637.178	472.687	406.607	439.119		F-type H+-transporting ATPase subunit c	173.062		2144.74	3503.31	2956.07	1635.35	3099.14	3467.4	3529.02	2181.75	1897.9	2224.7	2447.29	7759.07	4658.23	3409.26	2868.33	784.688	2233.64	2111.17	2822.61	2993.47	1946.45	2006.39	1807.67
VIT_17s0000g06670	0	0	0	0	0	0	0	0	0	0	0		974.523	811.8	1085.61	606.111	1035.04	786.758	936.41	1045.53	665.601	1419.64		Translation initiation factor eIF-5A	173.231		9169.05	9834.73	11098.5	13532.4	13460.8	8957.53	9939.74	6090.71	10934.8	11155.2	11033.3	13182.3	9004.95	8389.97	7080.87	9199.3	10930.6	8316.47	11208.4	10143	9583.53	5763.3	10177.9
VIT_19s0090g01570	0	0	0	0	0	0	0	0	0	0	0		555.047	325.808	457.736	417.397	905.426	564.648	647.676	731.824	569.057	1229.68		Ribosomal protein S8 (RPS8A) 40S	173.307		31657.9	29210.9	28336.4	32419.9	30165.8	32352.8	26759.2	25234.9	35671.8	30062.4	32026.5	32503.9	29622.7	25011.8	27379.3	31618.5	25683.3	25534.6	30383.4	27397	26026.6	24927.8	36142.5
VIT_12s0028g03900	0	0	0	0	0	0	0	0	0	0	0		410.143	428.996	181.305	176.256	238.205	192.268	626.758	237.936	570.628	401.96		No hit	174.234		7465.08	15377.4	18137.3	12451	21036.5	16590.7	17496.7	13372.9	7999.38	14756.8	24202.1	28681.3	18511.7	14304.6	17542	4794.44	14936.6	17429.6	29202.5	22514.3	18138.4	17395.1	8180.01
VIT_11s0103g00220	0	0	0	0	0	0	0	0	0	0	0		596.951	381.998	672.09	467.508	879.665	852.539	699.977	810.404	534.085	1273.92		Ribosomal protein P3 (RPP3B) acidic 60S	174.512		6397.19	5404.21	3823.67	4726.01	4875.21	4288.98	3973.01	2499.09	3065.48	3287.04	2848.13	6108.66	2237.64	2439.78	2194.45	4281.86	3829.21	2929.47	6856.86	3833.63	2701.21	2039.19	6924.09
VIT_11s0016g01070	0	0	0	0	0	0	0	0	0	0	0		672.006	764.58	501.191	803.571	476.221	379.226	400.949	302.971	530.724	204.631		Cathepsin H	174.738		11830.7	18972.4	22149.8	22890.6	22845.2	15333.4	17648.1	24455.6	13258.9	19160.5	21139.8	12326.4	24907.8	30582.7	21140.8	10059.4	15350.7	16818.3	12824.2	9770.7	17199.8	18386.2	10980.4
VIT_07s0005g00840	0	0	0	0	0	0	0	0	0	0	0		535.928	391.661	218.791	315.35	759.976	289.483	601.15	587.361	508.854	1031.74		Ribosomal protein L19 (RPL19B) 60S	175.574		11759.1	12929.1	10329.3	9952.68	11016.6	10945.3	11326.4	9033.83	10479	11514.5	11272.7	13371.9	10367.2	9753.98	10541.2	11494.1	11982.1	10418.9	12530.8	9934.5	10353	8964.03	12394.1
VIT_19s0014g05360	0	0	0	0	0	0	0	0	0	0	0		620.193	396.927	371.667	428.34	881.992	544.447	434.789	278.551	490.107	353.392		Replication protein A 70 kDa DNA-binding subunit	175.943		2622.13	2533.49	3142.95	2637.76	2178.57	2140.41	4814.24	2863.12	3405.98	4493.61	3521.85	4969.89	2830.04	3995.82	3782.83	3001.58	3547.75	3370.28	4375.67	3681.59	3728.66	3376.03	3578.98
VIT_12s0059g01310	0	0	0	0	0	0	0	0	0	0	0		1090.44	862.704	836.77	920.218	1305.42	1129.83	1016.59	1294.81	1194.31	1454.32		SUM2 (small ubiquitin-like modifier 2)	176.075		12274.5	14109.4	15658	18066.9	22895.3	24836	19529.3	15883.9	10915.3	20390.5	19181	29159.2	17463.5	16532.2	15027.4	18347	20254.8	20621.6	25503.8	23244.5	20424.7	15166.8	13877.3
VIT_06s0004g01910	0	0	0	0	0	0	0	0	0	0	0		309.947	202.988	490.278	520.172	672.777	722.16	303.196	468.306	307.747	351.358		ADP,ATP carrier protein	177.727		26835.5	24581.6	17266.8	10049.9	12004.2	14983.9	16926	20727.8	28739.4	12160.5	10905.3	11452.8	12931.4	13159.3	15163	26109.3	16711.6	15497.7	12197.3	16756.9	17631.4	21657.7	23928.3
VIT_12s0057g01200	0	0	0	0	0	0	0	0	0	0	0		466.129	300.728	235.443	432.032	795.538	309.486	167.876	367.592	363.617	155.303		Acetyl-CoA acetyltransferase, cytosolic 1	180.392		26425.6	23260.6	30250.6	26784.1	26100.6	28655	31777.7	31326.1	22312.4	33234.6	31935.1	26468.9	34117.6	34441.6	30183.5	30917.8	35532.5	38141.5	24155	23037.1	35573.1	34431.8	21428
VIT_11s0052g00290	0	0	0	0	0	0	0	0	0	0	0		490.832	310.023	369.819	273.308	737.126	462.521	645.774	777.714	588.96	1206.52		Ribosomal protein L7 (RPL7D) 60S	182.252		14780.9	13545.9	12279.3	8907.56	10064.7	7790.83	6781.45	5668.94	12446.4	10920.9	9749.02	10816.9	6826.48	6294.89	5989.64	14716.8	11589.7	10164.2	10584.1	9018.06	7956.04	6131.91	16582.9
VIT_08s0007g03620	0	0	0	0	0	0	0	0	0	0	0		616.257	381.259	580.789	531.312	986.355	801.079	718.008	855.98	716.048	1251.77		Ribosomal protein P2 (RPP2A) acidic 60S	182.684		5057.28	4923.61	4798.53	3508.83	4733.89	4639.15	5090.89	2620.99	5125.81	4345.02	3814.54	7325.35	3681.02	3624.06	3549.83	5600.86	5260.23	3919.64	7265.96	5619.59	4315.91	3036.73	5616.83
VIT_17s0000g03570	0	0	0	0	0	0	0	0	0	0	0		636.656	447.326	515.548	347.914	916.003	870.198	602.479	726.815	631.546	1062.78		Small nuclear ribonucleoprotein E	185.622		1935.96	1744.85	2126.98	1368.93	2654.49	2626.08	3229.99	1384.42	1608.83	2294.96	2010.6	4152.93	1906.3	1872.97	1670.67	2702.97	2560.29	2405.98	4516.54	5054.95	3480.12	2075.85	2633.36
VIT_04s0008g06870	0	0	0	0	0	0	0	0	0	0	0		379.496	614.673	581.759	207.508	393.848	217.68	511.14	773.637	394.426	452.518		Cytochrome b5 domain-containing protein	186.037		8068.83	7783.23	6617.15	7471.53	8434.93	6653.62	5540.94	2889.73	6029.04	5672.75	5441.08	8736.25	4240.18	4447.14	3354.65	6471.21	7778.57	6731.72	9262.24	7195.99	5410.86	2991.09	6666.68
VIT_05s0094g00760	0	0	0	0	0	0	0	0	0	0	0		361.925	299.512	414.385	369.797	765.249	663.55	248.009	231.119	292.28	381.033		Unknown protein	186.589		2264.66	1376.6	2903.09	3156.91	4870.34	7597.55	7238.01	3974.6	2124.2	5002.39	4983.86	10415	5661.68	5022.17	5027.73	2148.59	4290.32	4664.46	9605.53	9732.61	7351.51	4946.49	3004.03
VIT_17s0053g00620	0	0	0	0	0	0	0	0	0	0	0		580.31	435.738	817.961	384.997	785.121	977.773	682.866	756.327	724.607	1151.97		Nascent polypeptide-associated complex subunit beta	188.126		10448.2	8779.8	7990.69	11073.1	11793.8	14576.1	13715.5	10926.2	8049.83	10853.8	9381.96	14784.9	10207.7	10767.7	12334.5	11575.6	10698.9	8729.3	15675.3	16102	13952.4	11773.4	11218.6
VIT_04s0023g00440	0	0	0	0	0	0	0	0	0	0	0		494.512	396.779	737.314	380.972	531.506	982.695	546.018	517.701	466.419	531.524		Zinc finger (C2H2 type) family	188.622		14370.1	17413.4	19918.3	18804.5	22104.5	19902.9	25839.3	23080.2	12951.5	20822.9	19541.9	27247.1	22328.4	24834.1	21487.1	14769.7	18040.5	18981.9	22137.1	21083.1	25021.9	21117.2	15741.8
VIT_05s0062g01320	0	0	0	0	0	0	0	0	0	0	0		321.224	347.832	271.644	139.658	175.3	267.793	407.117	787.758	413.201	268.7		Chitinase	189.521		32610.8	36756.8	28241.1	28768.8	20403.8	11320.9	11775.8	11779.2	39220.4	26478.2	26189.7	19460.4	12596.1	13088.2	10615.2	36808.1	23517.6	19306.2	16738	9249.99	11736.1	11110.1	30406.9
VIT_04s0008g03900	0	0	0	0	0	0	0	0	0	0	0		375.871	276.593	578.524	378.877	552.066	931.11	386.115	446.079	465.377	766.091		Ribosomal protein L37 (RPL37C) 60S	190.548		5874.45	6897.55	7958.8	6911.34	8589.38	5734.1	6097.26	4348.8	3906.47	8352.56	5443.16	9688.69	4436.41	3650.77	3360.79	6859.96	7890.68	5635.15	10774.1	9279.31	5869.44	3370.14	7551.83
VIT_00s0508g00030	0	0	0	0	0	0	0	0	0	0	0		397.509	283.376	751.774	627.521	723.873	585.777	353.559	221.219	556.967	389.147		Membrane protein	192.668		3407.73	3372.67	4731.67	6478.48	7877.52	10653.1	9894.4	5543.08	2705.23	8021.03	6952.34	13617.1	7756.59	5477.5	4710.79	4705.64	7480.89	6606.81	12449.1	12680.4	9775.52	5433.46	4925.65
VIT_10s0003g03150	0	0	0	0	0	0	0	0	0	0	0		498.325	311.192	706.549	322.377	747.524	890.165	566.265	687.915	549.692	1077.35		Ribosomal protein L18A (RPL18aB) 60S	192.981		7360.08	4489.54	6511.38	6948.14	6414.13	7682.08	7944.85	4974.23	6733.67	7585.21	6192.7	10579.9	5522.25	5943.68	6025.51	8372.79	7905.88	6701.04	10794.9	11266.6	8819.78	5737.79	9244.37
VIT_04s0023g00930	0	0	0	0	0	0	0	0	0	0	0		424.598	262.379	466.578	252.638	795.115	662.972	552.948	718.316	645.932	982.556		Ribosomal protein L38 (RPL38B) 60S	193.993		2889.22	1553.7	1466.91	1553.53	2070.05	3285.26	3372.79	1825.99	1649.7	1865.23	1634.64	3474.89	2377.37	2061.29	2333	2860.16	1813.21	1451.97	3730.16	4486.5	2929.06	2232.19	3808.03
VIT_02s0025g02780	0	0	0	0	0	0	0	0	0	0	0		931.844	698.324	726.14	719.796	1249.66	862.32	949.884	1168.42	902.968	1529.09		Ribosomal protein P1 acidic 60S	194.065		13275.8	12191.6	12210.5	13726.2	14570.9	14658.6	11599.9	7588.75	12732.9	15234.1	12239.7	17602.8	10256.2	9149.49	6579.38	14889.7	14627.5	12104.7	18546.5	16196	12295.8	7082.59	13514
VIT_07s0031g01630	0	0	0	0	0	0	0	0	0	0	0		592.362	732.25	330.571	157.449	312.345	132.949	334.02	223.672	371.59	179.184		Unknown protein	196.011		6912.37	10194.1	16349.5	13569.7	15216	5759.87	5439.19	4679.01	9315	17019.6	13757	15503.7	3596.84	2725.22	3241.8	10754.4	14410.4	13393.6	16548.3	6938.85	6035.36	5032.08	5839.3
VIT_11s0037g01120	0	0	0	0	0	0	0	0	0	0	0		321.209	345.374	498.508	920.855	460	581.85	356.861	425.794	272.9	379.554		Cytochrome c oxidase subunit 6b	196.127		7418.74	6651.92	6246.1	6739.24	7752.34	7869.78	7147.95	4418.55	6156.86	7068.28	6295.31	9761.72	4885.05	4738.26	4254.8	6139.86	6424.31	6683.57	9928.13	9361.64	7766.14	4311.99	6398.03
VIT_14s0108g01160	0	0	0	0	0	0	0	0	0	0	0		536.086	469.128	271.173	213.773	244.97	105.819	480.163	732.282	502.124	260.174		Latex abundant protein 1	197.547		9997.06	10196.5	8213.71	8857.64	6909.47	3474.76	3116.64	6342.02	7153.38	7269.76	6655.91	3989.83	4405.94	5342.09	6493.54	8127.53	7863.12	8135.95	4201.44	1613.23	3236.75	5481.61	5068.4
VIT_00s0386g00020	0	0	0	0	0	0	0	0	0	0	0		388.427	395.105	632.984	796.293	543.997	935.1	461.701	527.486	340.461	566.944		Cytochrome c oxidase subunit VIa	199.256		8414.44	6316	6298.97	6934.57	6826.83	7365.32	7967.59	5940.14	6374.93	7746.35	6118.8	10071.8	4333.96	5217.87	5801.46	6554.35	5947.52	5755.22	8371.21	7909.66	9167.14	7424.7	7527.91
VIT_12s0035g01210	0	0	0	0	0	0	0	0	0	0	0		278.828	266.068	401.122	764.394	262.06	598.249	205.013	253.109	170.878	179.561		Cytochrome c	199.382		9005.63	7280.42	6826.27	5269.57	6221.58	5016.6	7533.96	4528.5	7037.69	7079.97	6603.49	8676.07	4138.37	5140.8	3780.86	8004.2	8565.53	7183.42	10220.6	8070.74	8795.87	6330.31	6236.73
VIT_13s0019g03260	0	0	0	0	0	0	0	0	0	0	0		766.43	451.687	525.297	446.707	996.368	695.853	789.935	940.257	634.42	1558.17		Ribosomal protein L35a (RPL35aC) 60S	199.5		12321.8	9077.16	9367.17	10363.8	11038.9	13792.6	14859.5	11191.6	9634.46	9799.85	10161.8	16162.9	10470.9	13495.2	14440.3	10345.6	11249.4	9961.74	15410.6	14667.4	13421.7	12674.2	14517
VIT_16s0100g01280	0	0	0	0	0	0	0	0	0	0	0		404.763	390.807	730.724	754.925	698.914	578.451	291.866	250.597	294.325	349.56		Cytochrome b5 domain-containing protein	203.575		6052.54	4679.22	5166.75	8087.53	7646.29	13938	13039.2	8858.19	6964.8	6385.33	7913.26	12933.5	8089.72	8906.95	9627.35	6755.15	7710.43	8445.94	13619	13832.3	12817.3	10009.4	8013.56
VIT_06s0004g03550	0	0	0	0	0	0	0	0	0	0	0		1221.02	1303.21	1755.63	1112.52	1229.01	1087.95	1108.68	1238.5	1166.29	1263.54		L-ascorbate peroxidase 1, cytosolic (APX1)	203.703		18570.1	19074.8	17959	20130.5	15779.4	6966.85	7828.72	8973.39	17043.9	17086	14704.9	14992	6846.16	5758.06	6871.03	17124.5	17687.2	13950.6	12291.8	6673.51	8356.33	9154.07	19479.4
VIT_14s0030g01620	0	0	0	0	0	0	0	0	0	0	0		686.365	459.68	541.823	422.754	992.778	726	868.957	940.831	688.632	1414.44		Ribosomal protein S24 (RPS24A) 40S	203.964		7921.89	8125.87	7236.11	7334.95	8286.78	6804.12	7132.37	4648.71	8244.23	7742.16	6898	10353.5	6613.95	5970.74	6083.54	10300.6	7308.83	6724.48	8887.51	9256.04	7060.66	5639.85	9260.53
VIT_00s0270g00050	0	0	0	0	0	0	0	0	0	0	0		550.014	378.027	775.658	506.057	452.603	1041.78	569.974	489.162	474.833	491.463		Unknown protein	204.417		10303.6	6989.64	10583	13477.8	13708.7	9494.43	11714.1	11217.5	7756.34	10336.3	9533.05	10756.3	9695.04	13252.1	12069.6	9612.34	11037	10225.4	12483.4	9918.98	11875.8	12251.1	11808.5
VIT_13s0019g00250	0	0	0	0	0	0	0	0	0	0	0		630.384	369.067	784.314	414.408	896.035	976.198	782.035	829.144	708.373	1575.07		Ribosomal protein L23A (RPL23aA) 60S	206.255		15351.6	12239.4	10566	10169.4	12099.8	14234.1	11538.7	10529.6	12381.2	12444.8	9987.29	14398.9	8275.67	7978.39	8764.9	14705.2	13220.9	11678.1	14144.7	14532.1	12893.7	9306.22	17641
VIT_00s0873g00010	0	0	0	0	0	0	0	0	0	0	0		222.262	193.032	195.431	811.512	521.965	217.929	366.38	496.908	400.763	360.004		Ribosomal protein L2	206.4		1792.42	7552.13	3686.58	733.945	2193.03	3683	4094.95	2000.46	2474.18	2049.67	1669.62	12744.5	6359.53	3717.31	2682.91	640.502	1879.46	1271.89	3164.18	2597.61	1708.69	2005.89	1870.82
VIT_06s0009g02230	0	0	0	0	0	0	0	0	0	0	0		1076.94	1060.84	743.345	1315.76	999.559	771.274	861.408	667.145	1068.05	550.924		Cysteine protease inhibitor	206.474		8302.5	14078.7	20445.4	25400.3	30335.4	36506.5	35804.1	27672	11125.3	25622.1	25738.1	31687.7	33974.1	30902.1	30054.1	14653.1	20241.2	21248.7	29007	38818.9	36740.8	29941.8	7707.12
VIT_02s0025g01080	0	0	0	0	0	0	0	0	0	0	0		581.19	253.952	372.654	454.296	839.026	321.26	574.527	799.798	368.913	1477		No hit	207.504		10808.6	7429.76	7417.45	4199.37	3883.74	1020.87	1287.5	555.98	8963.07	8504.28	4145.37	4969.96	1236.25	820.088	713.534	7960.96	5029.15	1829.84	2615.83	1164.42	910.886	321.686	12163.7
VIT_01s0010g03900	0	0	0	0	0	0	0	0	0	0	0		874.922	764.976	665.493	241.078	497.668	330.533	580.265	410.223	409.575	615.736		SEPALLATA3	208.634		19356.5	25375.9	28461.7	28341.7	30943.3	30296.4	20629.9	21430	25981.3	30894.3	28328.7	30780.4	28614.9	24434.3	17550	27509.5	32768.8	31140.7	33015	31375.9	25029.8	16122.1	23727.8
VIT_11s0016g00840	0	0	0	0	0	0	0	0	0	0	0		428.683	260.802	499.279	326.365	602.75	909.934	257.246	343.987	325.626	529.038		Ribosomal protein S29 (RPS29C) 40S	209.669		4705.33	2246.42	3195.01	3849.41	4447.02	5524.49	5541.88	3309.6	2882.83	5066.17	4129.14	8096.62	3265.58	2898.91	3106.94	3577.6	4971.85	3958.46	8900.95	7104.39	4670.66	3308.41	4931.36
VIT_11s0103g00270	0	0	0	0	0	0	0	0	0	0	0		723.741	648.285	634.374	1184.88	1153.38	791.14	803.74	789.989	640.144	1178.93		NADH dehydrogenase (ubiquinone) 1 alpha subcomplex 1	209.709		4359.88	3695.96	4415.78	5127.57	6179.01	6936.03	8826.88	5602.48	2590.03	4788.52	4159.27	9265.92	4953.98	5250.96	5135.11	3972.38	4400.91	4251.43	9260.34	9049.15	7903.81	5936.64	4895.87
VIT_13s0067g03650	0	0	0	0	0	0	0	0	0	0	0		259.167	170.439	297.818	220.047	667.611	314.856	716.231	640.5	376.851	1752.35		Histone H4	209.807		5874.01	5534.68	5373.25	6111.55	6485.88	5684.73	6282.04	4213.72	2901.25	5764.33	4135.63	9112.65	3613.56	4681.61	4275.52	3715.5	5009.02	3674.28	10505.4	6609.6	5522.33	3907.97	8944.26
VIT_09s0018g01930	0	0	0	0	0	0	0	0	0	0	0		758.68	770.981	1009.28	1077	1318.35	1123.38	747.977	946.832	699.085	1087.7		ATP synthase epsilon chain, mitochondrial	211.17		1876.49	1541.45	2247.47	1085.18	1742.5	821.376	2013.36	736.034	1161.83	2398.16	1622.15	3382.65	778.693	936.261	825.798	1315.11	1768.09	1349.33	3157.33	2570.21	1864.11	918.825	1605.68
VIT_04s0008g06030	0	0	0	0	0	0	0	0	0	0	0		433.081	249.188	636.835	276.881	598.362	952.434	422.841	481.053	461.306	652.605		Ribosomal protein L39 (RPL39C) 60S	211.559		6020.89	5787.07	6147.84	4738.47	6946.75	6516.75	10901	7024.35	4733.98	7619.69	7512.08	11517.6	6011.28	6263.97	7774.87	5058.99	7280.02	7268.33	10560.1	10740.2	9589.8	7559.29	6251
VIT_03s0038g01340	0	0	0	0	0	0	0	0	0	0	0		582.362	455.886	796.749	691.623	576.465	1096.34	540.66	483.026	396.931	525.261		Unknown protein	214.521		8318.46	4217.28	4287.33	5796.19	7174.37	8711.4	10601.1	10627.4	4459.41	5311	5182.04	8058.29	7779.83	9471.78	9818.09	5925.61	6821.48	5957.11	9111.64	11479.7	10636.1	11727.7	6871.43
VIT_04s0044g00110	0	0	0	0	0	0	0	0	0	0	0		883.61	754.748	455.133	716.758	1205.77	1004.8	973.908	744	944.905	1383.27		High-mobility group B 2	215.023		17816.1	15167.6	19789	14950	23408.7	29158.6	32935	27311.9	13437.4	25470.6	24514.2	29922	34313.3	31017.2	30017	22576.9	24262.2	32615.3	29637.7	33848.4	33961.7	31468.4	25598
VIT_05s0020g04800	0	0	0	0	0	0	0	0	0	0	0		636.204	444.627	398.664	227.015	971.869	481.899	488.874	316.924	397.333	661.809		Histone H1	215.495		3456.07	3506.23	2884.1	1284.84	6704.81	9922.9	11200.9	7625.66	1142.18	2932.5	4339.04	7793.94	8784.31	9818.49	7074.91	2553.59	3387.51	5069.25	7260.19	11470.7	12569.3	9117.37	7388.48
VIT_15s0021g01000	0	0	0	0	0	0	0	0	0	0	0		814.974	473.599	645.228	830.973	1214.75	883.556	943.37	1034.89	751.681	1990.7		Ribosomal protein L37a (RPL37aB) 60S	215.516		5440.5	4437.4	4857.71	4871.29	6035.85	5269.03	6326.73	3855.26	3692.85	5962.41	4873.78	8570.15	3982.93	3783.11	4263.1	4248.71	6114.27	4461.28	8339.11	8061.11	5792.48	4275.83	7345.84
VIT_08s0007g00040	0	0	0	0	0	0	0	0	0	0	0		391.093	247.151	134.003	229.159	832.387	201.232	548.938	453.016	360.96	1355.09		Histone H4	215.59		4707.2	2182.47	2297.82	1811.21	5268.34	4308.66	7498.34	4735.36	976.241	3412.69	3680.66	7076.02	5159.32	4940.61	4756.85	2338.13	3505.04	4542.55	7792.58	8034.74	8199.27	5179.61	9295.03
VIT_07s0104g00540	0	0	0	0	0	0	0	0	0	0	0		503.478	343.781	577.08	745.873	738.427	221.166	254.287	300.608	171.168	279.594		CYCP1;1; CYCP1;1	220.105		18749.3	33491.3	26088.9	21083.5	25533.6	11345.3	10174.4	6475.13	27017.3	24643.2	21081.4	24333.2	8250.42	9079.76	7216.65	30345.8	23442.5	19258.1	26331.5	13051.8	12400.1	6889.87	14518.4
VIT_12s0034g01760	0	0	0	0	0	0	0	0	0	0	0		315.772	252.743	340.41	155.165	759.96	693.75	346.901	340.484	111.573	756.688		Unknown protein	220.446		11366.3	12290.8	11222	8933.39	7928.61	1179.87	2334.27	497.918	12417.9	11481.7	7796.39	8385.59	1514.14	1307.31	505.528	12454.9	14263.7	11671.8	9969.03	4405.46	3763.59	616.483	15914.5
VIT_04s0044g00580	0	0	0	0	0	0	0	0	0	0	0		757.452	645.118	773.137	320.316	633.415	545.803	822.49	1131.34	595.424	942.677		Actin 7 (ACT7) / actin 2	222.315		22720.2	23264.5	20655.4	26243.5	24057.4	24207.2	18768.6	18194.6	24817.8	21428.3	23572.9	18975.6	24577.5	26712.4	26712.4	22352.9	18945.1	18322	18548.1	17279.5	18910.4	19442.6	21104.4
VIT_03s0063g00130	0	0	0	0	0	0	0	0	0	0	0		579.011	377.899	754.606	346.506	822.322	1021.6	596.375	649.522	419.569	1017.48		Ribosomal protein S16 (RPS16A) 40S	222.771		13827.5	14563	12222.8	13979.4	15260.5	11865.6	12712.3	7922.87	10017.9	14869.2	11205.8	16875.1	6796.02	8417.06	9354.43	12441.4	13673.7	11669.5	18018.5	12051.3	11020.7	8846.06	15997
VIT_06s0004g04300	0	0	0	0	0	0	0	0	0	0	0		267.393	187.911	165.672	211.526	644.65	158.587	657.923	666.352	409.249	1460.16		Histone H2B	224.38		8558.09	4630.1	4935.13	4265.16	7950.77	14275.8	16481.2	14522.3	3604.66	4876.54	5971.9	12317	11248.3	12304.5	17505.2	4647.58	5781.36	7293.66	12384.6	16152.6	16608	16783.5	13498
VIT_05s0077g01070	0	0	0	0	0	0	0	0	0	0	0		711.717	564.247	443.69	216.774	945.835	337.994	513.412	632.027	284.984	681.666		Universal stress protein (USP) family protein	228.767		14418.7	12392.2	10891.9	7767.98	8739.7	11881.7	9790.11	7484.22	10768.7	8808.21	7774.34	10494.7	11056.8	10405.5	6978.34	9752.87	7238.51	6167.59	9471.17	13240.5	12475.5	8355.79	14715.6
VIT_18s0001g03580	0	0	0	0	0	0	0	0	0	0	0		388	339.697	760.302	544.605	394.03	897.763	276.516	262.348	275.287	346.734		Ubiquitin-fold modifier 1 precursor	229.084		4157.95	7173.56	10695.3	14780.1	17761.5	17810.9	17082.9	10203.7	4386.67	13723.2	13163.7	21774.3	13349.3	13338.6	13551.2	5704.46	12923.7	12455.3	20473.8	19446.4	16894.9	13263.3	5484.24
VIT_19s0014g05020	0	0	0	0	0	0	0	0	0	0	0		634.62	329.005	1047.55	907.442	937.177	631.474	556.926	531.321	589.42	828.903		Histone H2A.6 HTA1	230.707		11196.5	7923.39	8481.49	6102.31	11865.7	10225.8	18402.4	18945.7	4759.59	8857.9	9297.27	14647.8	10924.4	12237.4	18181.3	7302.89	10019.2	11119.6	13456	16329.1	17777.4	17849	15085.1
VIT_06s0004g08280	0	0	0	0	0	0	0	0	0	0	0		797.1	774.75	1037.5	1357.25	1197.45	1295.12	803.123	983.524	794.595	1240.3		Ubiquinol-cytochrome c reductase subunit 8	231.318		13626.5	14951	11807.1	11586.9	15480.2	16132.3	17002.4	15209.6	9733.79	11282.8	10527.8	17658	11552.9	11709.4	11948.7	14085.4	13691.9	12165.6	17525.6	20266.4	18555.5	13917.7	14924.4
VIT_07s0031g01230	0	0	0	0	0	0	0	0	0	0	0		632.677	429.799	834.482	488.78	907.242	1228.58	676.336	766.509	724.593	1294.57		Ribosomal protein L30 (RPL30A) 60S	237.53		13648.9	10485.4	11057.3	10716.9	12916.7	12537.7	11782.5	8365.21	11959.9	14471.2	11815.2	15653	8706.83	8457.96	8432.47	12861.7	12479	11144.3	15136.8	15457.4	13984.1	9651.3	15077.9
VIT_12s0035g01940	0	0	0	0	0	0	0	0	0	0	0		591.967	576.29	943.463	797.895	700.519	1227.93	565.408	593.374	474.799	751.19		Unknown protein	237.559		8957.17	7814.54	10227	16333.3	11936.8	15588.4	8665.62	4764.53	5751.14	10148.6	8703.16	15124.2	7066.37	6457.65	3817.61	7180.27	12784.6	11405.1	14776.3	11890.3	9698.06	3973.92	10408.9
VIT_08s0007g03830	0	0	0	0	0	0	0	0	0	0	0		732.22	451.432	988.191	563.385	874.557	1068.61	809.83	907.89	395.322	1108.4		fructose-bisphosphate aldolase cytoplasmic isozyme	237.74		31613.6	27825.9	28382.5	36636.1	35121.2	32867.9	31006	33289.3	32402.5	36216.9	35989.1	35815.9	34353.4	37195.5	34807.6	30951.6	33048.9	32812.4	36456	33372.5	31751.1	32026.6	32157.3
VIT_10s0003g02650	0	0	0	0	0	0	0	0	0	0	0		764.097	501.947	648.097	604.558	1206.14	908.718	994.036	1122.88	861.425	2045.38		Ribosomal protein L32 (RPL32A) 60S	238.483		10243.3	6390.23	7007.61	8770.45	8986.73	12583.7	11262.1	8732.93	8326.52	11853.4	8764.62	14375.5	7837.57	7490.9	8952.39	11514.7	9712.11	8539.89	13838	11354.7	9570.13	7939.28	11759.3
VIT_07s0129g00090	0	0	0	0	0	0	0	0	0	0	0		579.136	297.722	735.14	425.288	862.208	902.571	864.454	995.442	538.892	1512.43		Ribosomal protein L26 (RPL26A) 60S	239.708		23819.6	30774.9	29093.4	21624.8	26887.7	18627.4	17458.1	15300.4	20536.7	26582.5	19610.7	30033.8	15152.4	13847.5	14542.3	24856.2	29434.7	22960.4	28387.9	19907.7	17350.8	12014.8	27095.6
VIT_05s0029g00330	0	0	0	0	0	0	0	0	0	0	0		462.571	298.287	313.91	1025.46	426.059	708.491	634.576	570.883	297.34	279.965		Adenosylhomocysteinase (S-adenosyl-L-homocysteine hydrolase)	239.713		16528.8	15579.4	15708.5	18642.3	19374.5	8090.99	9439.76	12144.9	17642.6	20806	21074.3	13657.2	8641.56	9767.18	13874.8	18604.4	19854	20387	15092.9	9593.08	11650.8	13922	14695.1
VIT_00s0225g00020	0	0	0	0	0	0	0	0	0	0	0		899.648	599.422	1126.99	535.529	1164.06	1146.57	1077.95	1115.55	1081.6	1576.87		Ribosomal protein L27A (RPL27aC) 60S	242.329		26424.6	24519.2	25186.2	19824.8	24037.2	23875.2	24656.2	23434.9	23745.7	24709.4	26210.1	27855.1	24567.7	23799.9	22743.1	22359.3	22826.3	24030.8	22141.8	20488	22447.7	21104	30580.5
VIT_02s0025g01050	0	0	0	0	0	0	0	0	0	0	0		990.937	927.744	1424.56	658.786	1255.62	862.086	935.511	961.051	1308.56	1030.33		Ubiquitin-conjugating enzyme E2 D/E	243.799		10211.4	12912.4	12231.3	15812	11157.1	8445.65	6504.75	4485.51	16975.7	14709.9	10899.6	11647.4	6960.71	6593.7	5618.66	21094.4	15410.3	11385	10850.3	8611.94	6193.78	4611.44	12143.6
VIT_02s0025g04580	0	0	0	0	0	0	0	0	0	0	0		660.451	415.553	264.477	723.237	744.004	127.342	177.035	256.093	241.268	179.846		Hydroxymethylglutaryl-CoA synthase	244.749		9653.91	6853.54	7957.72	13002.1	10439	6247.82	8137.95	7898.88	10359.4	12580.9	11593.4	12639	5654.25	6496.65	7848.83	15160.6	13489.5	12249.2	12844.1	8214.26	8360.28	8012.18	8027.35
VIT_04s0023g02050	0	0	0	0	0	0	0	0	0	0	0		292.375	383.289	589.878	178.703	330.084	956.511	307.11	299.143	164.836	290.594		Inorganic pyrophosphatase	246.098		19524.4	19308	30173.2	31402	32936.3	19338	15893	14434.3	23824.2	26868.4	27280.6	29340	16149.5	17323.2	13870.3	15385.4	25221.1	24836.4	25703.2	18670.8	18536	14155	16422.5
VIT_12s0055g00700	0	0	0	0	0	0	0	0	0	0	0		1080.83	1119	855.355	1278.6	1614.21	1233.79	931.992	1013.93	826.259	1144.97		Unknown protein	246.231		4017.92	3382.5	4149.05	3193.57	5074.48	6183.77	6917.98	3880.33	2617.27	3899.12	3817.24	7583.68	4485.47	4658.42	4456.06	3758.43	5185.55	4645.52	8595.07	8567.66	7371.24	4765.84	4123.28
VIT_16s0050g00610	0	0	0	0	0	0	0	0	0	0	0		842.26	558.847	673.093	557.438	1243.9	650.583	918.759	1134.6	925.043	1906.34		Ribosomal protein L36 (RPL36C) 60S	246.386		5906.05	4413.3	4320.61	4415.4	6028.3	9721.68	9609.62	8053.64	4845.41	6491.03	5690.05	10285.5	7319.36	7158.02	8390.45	6049.49	6799.42	6869.5	8965.31	10833	9470.34	8058.99	6516.74
VIT_17s0000g06980	0	0	0	0	0	0	0	0	0	0	0		681.836	434.809	769.233	506.644	1077.48	1131.55	887.178	1058.92	828.986	1589.61		Ribosomal protein S19 (RPS19C) 40S	248.31		13292.8	18480.3	17830.4	15727.1	15321	9723.85	7753.9	6314.56	13172.4	15035.7	11013	14447	7253.88	7102.16	7458.05	12783.2	15952.5	13457.6	11864.9	10913.4	8270.82	6122.44	17261.7
VIT_01s0011g05560	0	0	0	0	0	0	0	0	0	0	0		758.689	475.286	725.753	165.172	721.832	572.546	231.679	195.498	250.312	169.912		Jasmonate ZIM domain-containing protein 3	248.514		12356	8741.86	9105.7	5990.06	10025.7	9094.46	8694.73	10434	11872.4	10519.9	10036.1	8819.22	9184.01	7820.52	8739.2	15926.6	9849.73	9216.77	8232.87	8912.2	8935.4	9660.83	10673.4
VIT_14s0066g01530	0	0	0	0	0	0	0	0	0	0	0		764.412	623.175	336.929	481.347	1124.57	292.376	746.216	731.405	532.369	1137.08		No hit	254.425		3185.88	4120.12	4898.95	4284.34	6723.99	5676.48	8530.83	4862.39	3673.89	6143.28	5302.99	9816.73	4900.81	4655.22	5354.33	5236.69	6920.37	6431.09	9390.45	10620.5	8279.6	6155.38	3893.82
VIT_01s0010g03750	0	0	0	0	0	0	0	0	0	0	0		323.726	293.24	559.94	995.835	372.145	671.928	243.823	252.138	255.087	394.957		Unknown protein	256.114		3394.78	4172.33	7696.75	9086.51	7321.05	4877.11	3607.06	1722.27	2489.38	8843.32	5420.13	8636.21	2635.98	2044.72	1704.8	4847.5	7589.54	4325.34	8365.46	6507.84	3854.02	2374.51	3020.82
VIT_18s0001g06560	0	0	0	0	0	0	0	0	0	0	0		513.864	169.426	282.571	342.596	374.707	118.49	607.277	644.908	925.648	829.193		No hit	256.503		18477.1	17881.3	19058.7	22333.6	20490.6	18000.7	26032.1	28324.1	27464.3	18463.4	24111.3	25485.4	12511.7	17297.5	30467.5	18851.3	20835.7	22038.5	25380.7	15138.2	22379	32262.2	19792.5
VIT_13s0073g00560	0	0	0	0	0	0	0	0	0	0	0		807.873	584.254	499.904	553.293	1309.74	770.474	798.626	953.467	1022.74	782.45		DnaJ homolog, subfamily A, member 2	257.458		25662.9	31184.8	27840.6	26074.5	26029.8	12753.5	14483.7	18038.9	26602.1	21921.6	20985.7	12657.8	22731.6	19143.4	20038.5	24452.3	27223.8	25391.1	14495.5	13159.3	15243.3	15158.2	25593.5
VIT_19s0177g00070	0	0	0	0	0	0	0	0	0	0	0		1049.8	919.048	969.822	1629.2	924.81	702.584	1040.86	834.741	1074.38	1017.14		Polyubiquitin (UBQ14)	257.903		21285.4	20056.2	19602.3	24918.1	25358.4	31069.1	32150.4	32525.5	26041.6	24972.6	27307	25575.1	35195.2	40138.9	38940.1	24409.6	25120.2	23130.1	26689.5	30959.2	30608.3	32566.1	25312.5
VIT_13s0073g00120	0	0	0	0	0	0	0	0	0	0	0		797.907	504.476	883.721	375.604	1093.25	1133.54	944.685	1048	800.854	1652.85		Ribosomal protein S17 (RPS17A) 40S	259.309		23695.4	24134.2	20347	18574.9	21118.4	15430	16077.4	12692.9	18907	17664.2	16635.2	20782.2	12830.2	13221.2	13156.4	21939.4	18925.9	16711.4	20562.1	15908	16126.8	13378.6	27338.5
VIT_04s0008g00700	0	0	0	0	0	0	0	0	0	0	0		462.933	361.537	770.126	758.685	463.657	261.001	829.484	1013.02	359.697	1103.35		No hit	260.453		12755.1	14527.3	15073.7	14753.1	17080.3	13039.8	18638.2	12697	15901.5	12544.7	10938.3	21048.7	9701.55	15295.8	19830.6	13349	15189.2	9141.29	20475.6	14361.6	16629.6	18017.1	10137.1
VIT_10s0092g00780	0	0	0	0	0	0	0	0	0	0	0		582.991	494.564	441.915	677.566	1291.35	621.163	693.359	508.601	436.155	456.593		F-type H+-transporting ATPase alpha chain	262.515		7418.28	8121.36	6032.59	4244.85	6424.76	5419.97	6997.13	6803.6	6921.32	3752.1	5073.47	13179.7	12299.7	8360.34	7413.14	4887.98	3815.47	4717.29	7864.76	4689.57	3583.01	6328.13	6717.2
VIT_05s0049g01790	0	0	0	0	0	0	0	0	0	0	0		873.215	582.219	909.999	593.677	1397.64	1083	945.746	1146.76	1119.12	1857.32		Ribosomal protein L23 (RPL23C) 60S	263.152		22317.1	22482.5	23017.7	19166.5	24001.9	21281.4	19891.7	15072.7	17792	19896.1	18381.9	27993.7	15875.1	15705.5	16459.4	21993.5	20918.8	18630.9	29355.8	24287	21000.7	15903.4	25273.1
VIT_16s0050g02410	0	0	0	0	0	0	0	0	0	0	0		792.357	693.356	1110.73	488.255	643.932	1388.97	883.258	875.776	891.852	670.561		Ubiquitin-conjugating enzyme E2 D/E	264.957		9945.67	11608.6	11354.5	12572.5	12163	11881.3	11583.3	7526.22	14817.1	9007.56	9832.7	12921	8754.31	10720.8	10603.7	11574.8	8865.77	7175.06	11332.4	11211.9	9797.5	9134.84	8162.27
VIT_01s0011g00370	0	0	0	0	0	0	0	0	0	0	0		654.29	717.072	1052.09	277.008	595.397	1067.57	609.279	638.935	364.419	755.254		SP1L2 (SPIRAL2)	265.574		9360.77	8900.15	9875.75	11961	9019.96	5462.35	6143.88	3572.1	12075.3	12070.2	8068.32	11108.3	4438.9	5065.06	4894.1	12200.3	9862.74	5920.72	9664.98	5850.44	5170.89	3677.19	8151.83
VIT_08s0007g03350	0	0	0	0	0	0	0	0	0	0	0		528.514	576.276	714.853	1240.66	726.033	977.249	453.781	510.846	431.253	544.586		Ubiquinol-cytochrome C reductase UQCRX/QCR9	269.542		2706.69	3243.83	3765.75	6601.44	5988.07	7400.03	6890.36	3993.71	2038.64	4263.42	3966.87	8022.69	3609.07	4380.75	3600.11	3128.96	4272.59	4244.72	8615.82	8136.14	6571.45	4304.53	2237.14
VIT_17s0000g05050	0	0	0	0	0	0	0	0	0	0	0		849.642	563.808	875.5	479.269	1222.42	1048.19	583.009	479.129	537.328	1200.2		COBRA-like protein 4	271.763		12553.3	7200.63	5301.74	3233.15	4367.66	2119.01	3625.5	2694.17	7934.18	4423.72	5363.3	5514.07	3542.07	3950.91	2872.72	5109.51	3674.57	3755.15	5088.61	4487.87	3976.92	2897.25	13356.5
VIT_18s0122g01190	0	0	0	0	0	0	0	0	0	0	0		1311.47	952.505	874.518	902.186	1727.18	921.201	1287.74	1097.98	1044.42	1604.15		High-mobility group B 3	277.212		14730.3	17872.3	17218	12575.8	19671.6	23089.9	24178.2	17135	17245.2	17425.6	19321.9	25269.6	22115.9	19529	20761.2	22828.7	17991.9	19008.1	23841.1	23474.6	22070.3	19281.5	16981.7
VIT_17s0000g07610	0	0	0	0	0	0	0	0	0	0	0		634.201	658.572	972.835	660.034	732.511	1399.52	604.612	803.103	445.161	716.56		B12D protein	277.426		8644.32	8046.87	9671.46	14876.2	13079.3	12131.3	10921.7	7374.86	7748.3	14138.6	10804.8	17575.6	8004.01	8621.88	7188.07	8389.68	12492.8	11343.2	16303.5	12472.5	10548.9	6852.16	7268.44
VIT_18s0001g08250	0	0	0	0	0	0	0	0	0	0	0		671.899	522.698	318.021	156.257	235.81	445.378	679.985	1067.01	378.346	707.11		Tubulin alpha-3 chain	279.005		37439.3	35076.8	24758.5	19083.2	14702.6	3099.73	3753.65	4538.06	38934.7	21115.6	15930.8	7366.45	2581.21	4159.54	3557.62	32355.5	19047	12263.3	9396.11	2260.24	4893.26	4171.11	33993.1
VIT_14s0060g01720	0	0	0	0	0	0	0	0	0	0	0		702.557	1094.98	763.78	676.501	561.517	935.02	702.697	287.565	1237.09	119.685		Dormancy/auxin associated protein	283.938		7762.35	18314.2	9132.6	4597.66	6855.12	6221.62	6936.16	8304.37	8951.22	4374.59	3785.88	3615.87	7975.22	8608.41	10828.7	14940.9	8476.29	9070.04	6581.22	7567.46	8395.64	8987.9	5495.2
VIT_08s0056g00710	0	0	0	0	0	0	0	0	0	0	0		312.503	279.507	605.646	412.733	518.578	1136.89	271.12	248.398	291.01	329.652		Protein kinase C inhibitor	284.595		2917.84	3151.31	5945.29	7719.55	8551.01	9303.71	11753	7386.48	2388.07	8396.82	7478.15	16304.9	7958.45	8353.3	6677.24	2640.6	7624.87	7958.21	15594.7	11865.8	10290.6	6728.91	3481.88
VIT_08s0058g00570	0	0	0	0	0	0	0	0	0	0	0		771.339	673.873	906.887	537.236	884.232	1376.93	541.617	822.973	403.192	656.616		Macrophage migration inhibitory factor	285.716		7121.69	8548.67	10046.6	14349.4	13897.4	10128.6	6679.82	4313.87	6754.29	10848.5	8562.97	12892.5	6153.58	4706.03	3534.17	9270.01	11290.8	9606.66	13425.5	11918.7	7841.47	4277.87	7675.87
VIT_17s0000g00580	0	0	0	0	0	0	0	0	0	0	0		506.073	530.847	303.071	378.856	636.617	230.083	947.477	970.379	976.982	1233.11		Calmodulin-7 (CAM7)	293.295		16759.7	14932.3	15859.1	15397.3	17959.5	16267.2	14923.4	13819.5	12302.3	18032.7	16284.1	21512.7	16193.2	13295.6	15404.7	15822.4	14335.5	14501	17960.1	17347	14185.6	13239.3	17932.8
VIT_14s0108g00850	0	0	0	0	0	0	0	0	0	0	0		818.463	468.591	593.579	536.619	1309.11	762.025	979.562	1287.34	899.876	1736.35		Ribosomal protein L34 (RPL34A) 60S	304.033		6677.62	16557.2	8339.9	6852.7	6980.27	2658.55	2277.39	1255.77	9288.25	6786.21	4644.18	5828.71	1529.94	1033.57	1054.06	7873.87	5107.21	3925.57	5600.61	2995.85	1919.91	1074.72	6776.83
VIT_11s0037g01130	0	0	0	0	0	0	0	0	0	0	0		742.682	975.328	387.445	159.123	435.042	221.305	938.593	644.086	866.216	659.778		TET8 (tetraspanin8)	307.969		25766.4	21065.4	24344.3	25574.2	21830.1	21513.9	19629.9	16970.8	23555.5	23232.6	22632.5	23050.6	19750.2	20646.4	23242.6	24819.5	25692.8	28095.1	23453.6	20463.7	23076.7	22203.5	22288.6
VIT_10s0092g00790	0	0	0	0	0	0	0	0	0	0	0		789.193	750.451	677.442	1339.85	1523.2	789.021	979.748	737.69	659.104	787.907		Ribosomal protein S19	309.579		16547.6	15912.5	12704.5	11290.4	16042.9	10754.3	14801.6	19036.9	13087.7	12209.7	15295.5	17402.7	21485.2	17561.6	20841.5	14208.8	14584.3	15726	18705.5	15964.6	14717.9	17734.1	17135.2
VIT_19s0090g00420	0	0	0	0	0	0	0	0	0	0	0		634.107	495.378	215.152	168.412	476.185	117.671	842.829	774.675	973.793	599.574		Translation initiation factor eIF-1	310.026		10726.2	8421.61	10270.8	10140.2	13893.1	8103.84	13723.5	11311.4	8753.23	12514.2	12833.6	17763.3	11765.7	13125.8	14212.9	12823.6	13141.8	12020.4	16057.1	16644.4	15743.9	13973.2	8030.62
VIT_14s0108g00810	0	0	0	0	0	0	0	0	0	0	0		1383.69	860.507	810.492	945.789	554.043	382.776	778.156	478.245	469.056	1158.35		Mini zinc finger 2 MIF2	312.601		16594.4	23382.7	25811.7	27324.3	28298.1	31778.9	30202.2	16206.1	25415.3	33905.2	33495.1	38411.1	34634.5	28973.1	20408.8	19658.9	32078.4	27769.8	38722.3	30256.8	26308.9	16673.1	25833.3
VIT_00s0317g00130	0	0	0	0	0	0	0	0	0	0	0		990.411	649.499	801.654	749.118	1645.65	1339.58	1038.27	1238.37	1043.83	1929.6		Ribosomal protein L35 (RPL35B) 60S	314.292		16168.9	14112.7	13120.5	13111.9	13975.1	16029.8	11802.9	10856.9	12576.6	11516.8	11361.1	15143.8	11013.5	8611.43	9536.42	14006.4	12660.3	11053.3	15330.3	16421.7	13712.6	9579.09	17402.2
VIT_04s0023g02700	0	0	0	0	0	0	0	0	0	0	0		760.851	983.561	1051.02	1192.99	744.279	277.56	862.462	1351.9	658.514	1225.9		Thioredoxin H	317.291		11892.8	5353.73	6399.58	9447.4	9859.79	12014.8	9141.74	4237.14	6212.68	8021.15	7597.93	13185.2	8148.43	6717.42	4433.9	7164.4	10277	9420.19	15531.9	12216.2	7533.67	4657.38	11147.2
VIT_03s0038g00440	0	0	0	0	0	0	0	0	0	0	0		721.472	1084.04	1197	141.454	581.851	808.717	502.083	774.241	520.045	372.729		Unknown protein	318.134		6498.62	5498.56	4115.81	1397.78	2228.49	2407.16	2647.46	2023.12	4345.34	2355.84	1052.25	1809.77	1217.23	1047.11	899.381	8015.37	4727.69	3558	3981.84	5693.57	4566.77	3414.77	4174.22
VIT_13s0067g02130	0	0	0	0	0	0	0	0	0	0	0		841.925	787.423	861.381	417.076	1375.91	291.816	895.628	558.709	916.034	816.965		Dehydration-induced protein (ERD15)	319.353		12920.8	11490.1	9233.34	10511.5	11572.6	10912.9	17300.6	12085.8	5731	9952.83	7574.61	13439.1	11442.7	8309.01	10485.2	5652.57	8304.9	5736.85	13605	18185.2	15071	13938.4	14395
VIT_16s0022g01460	0	0	0	0	0	0	0	0	0	0	0		840.146	504.333	968.164	532.786	1343.41	1388.87	1069.38	1235.48	1011.34	1744.58		Ribosomal protein S20 (RPS20A) 40S	319.929		10165.9	6314.02	8030.08	9318.13	11917.6	7698.08	9436.25	7426.36	7371.98	11115.7	9640.33	12071.8	8399.76	7398.11	8794.29	11001.7	12458.7	10200.6	12564.3	12136.1	9277.32	7613.69	11901.7
VIT_09s0002g04020	0	0	0	0	0	0	0	0	0	0	0		720.619	930.796	325.428	167.474	677.534	242.491	925.535	992.819	373.276	1533.46		Aquaporin DELTA-TIP	322.439		28207.2	20994.6	10339.7	3927.89	3694.59	1583.87	4714.77	6414.6	23579.8	5144.33	1804.41	2382.01	2217.88	3216.86	3478.79	18480	6678.37	2164.89	3790.47	3204.44	5050.48	7683.03	34974
VIT_13s0067g03160	0	0	0	0	0	0	0	0	0	0	0		454.059	342.598	787.862	881.872	767.183	1315.01	432.753	509.014	297.647	625.848		No hit	326.424		2137.31	1936.85	2320.91	2606.16	3714.73	4640.35	5712.59	2869.37	1416.8	2900.14	2245.31	5758.57	2952.52	3106.16	2830.77	1784.36	2793.67	2203.01	5629.69	5532.17	3689.42	2666.82	2030.18
VIT_09s0002g04440	0	0	0	0	0	0	0	0	0	0	0		686.764	402.005	611.687	355.032	1159.27	886.22	1092.66	1251.16	1034.96	2271.71		Ribosomal protein L37 (RPL37C) 60S	331.078		9077.66	8390.2	5346.1	6495.35	6706.6	4665.9	5250.61	3287.3	4423.98	5077.77	4034.13	7798.87	3241.46	3081.29	3204.35	6392.15	5920.39	4318.67	7892.44	6457.81	4527.31	3022.82	9755.19
VIT_15s0021g01330	0	0	0	0	0	0	0	0	0	0	0		1211.47	1115.17	1021.31	1200.91	1775.85	871.935	1247.07	1779	839.145	1976.8		Nucleoside diphosphate kinase 1 (NDK1)	342.515		21451.6	17053.5	19816.5	22098.1	24338	29958.5	29708	24275	21688	22273.4	24433.5	29188.9	25938.3	26730	28013.3	22419.9	26344.5	24544.7	29518.2	30271.1	27667.6	25652.6	21939
VIT_03s0091g01040	0	0	0	0	0	0	0	0	0	0	0		1183.58	1259.69	1879.39	1272.97	851.212	1733.15	997.349	1138.09	1595.23	594.849		No hit	342.905		11604.7	13422.6	13677	11709.5	17339.5	15001.8	21726.9	25206.6	10485.9	16451.6	15356.9	21134.5	20279.1	24842	24812.5	14954.9	17272.8	14856.6	16180.4	22636	22393.5	23165.5	8202.27
VIT_13s0064g00880	0	0	0	0	0	0	0	0	0	0	0		762.303	490.254	1059.12	580.135	1237.42	1616.83	845.351	892.018	853.608	1692.88		Ribosomal protein L36a/L44 (RPL36aB) 60S	342.991		10014.3	9123.09	9211.85	9640.76	11729.9	10201.6	10002.2	6145.05	6987.52	15071.9	10813	15553.7	7227.69	6616.24	6737.38	9434.25	13416.4	12449.3	14621.1	14135.2	11568	6549.72	12115.5
VIT_11s0016g03630	0	0	0	0	0	0	0	0	0	0	0		448.611	414.606	844.408	591.79	620.513	531.065	737.502	1469.22	314.853	1533.12		Peroxiredoxin-5	343.073		20683.9	19934.6	17613.9	21250.9	22031.7	26445.9	20725	11229.3	23948.3	16914.1	17483.7	20872.5	16586.3	19738.9	13303.7	20179.6	19308	19842.7	22951.7	21699.6	18853.2	14639.7	17254.9
VIT_14s0066g00960	0	0	0	0	0	0	0	0	0	0	0		945.533	888.171	705.834	1691.8	1115.29	1164.01	640.522	536.589	835.886	487.573		Glutaredoxin	347.576		5469.47	6245.68	7537.36	8914.73	10714.9	12541	10886.8	6021.5	5239.27	7872.48	7943.69	14500.3	9064	9334.01	7169.76	7671.19	12888.9	11531.7	19224.4	15462.8	11992.6	9036.43	4447.66
VIT_11s0103g00630	0	0	0	0	0	0	0	0	0	0	0		471.847	440.287	850.009	644.12	676.926	1478.03	458.141	569.105	270.17	671.821		Unknown protein	351.733		14092.4	12126.7	19865.1	16349	16399.3	16707.3	18222.2	14016.4	11822.2	17440.5	16465.8	22320.9	12841.8	12912	14055.8	10775.4	17696.7	16890.7	17988.4	18341.6	21236.3	18219.4	15211.8
VIT_13s0064g01240	0	0	0	0	0	0	0	0	0	0	0		814.896	498.023	961.47	674.096	1457.56	1484.09	944.315	1427.2	864.693	2019.39		Ribosomal protein L31 (RPL31C) 60S	360.518		18988.7	24151	19387.3	13695.3	18947.7	10220.5	9729.19	7774.73	19797.4	15638	12154.8	16285.4	8097.52	7678.27	6868.76	19271.6	19356.5	15725.5	16719.9	13407.9	9919.92	6620.32	20648.8
VIT_03s0038g04560	0	0	0	0	0	0	0	0	0	0	0		833.363	498.747	1062.52	399.692	1114.34	1666.47	930.671	914.726	861.564	1459.73		Ribosomal protein S25 (RPS25E) 40S	366.493		22069	22240.6	22443.4	20304.2	26284.7	30432.1	27936.5	23308.2	23113.2	22020.2	21784.6	27909.2	23023.3	20923.4	23782.7	24083.5	18351.1	18116.2	27342.6	31032.4	28198.3	24431.3	24000.7
VIT_14s0068g01940	0	0	0	0	0	0	0	0	0	0	0		1222.1	985.273	1567.7	1608.09	1244.42	2140.08	1076.48	1093.09	999.661	1529.14		Protein transport protein SEC61 gamma subunit	380.341		10052.6	12958	11436.6	10714.4	13176.1	14638.2	14722.5	13271.4	6374.71	13457.1	10678.9	18606.1	10903.7	11807.1	10689.4	11327.6	12187.5	11783.4	19739.7	18964.3	16907.6	11734.3	11884
VIT_02s0025g02990	0	0	0	0	0	0	0	0	0	0	0		239.395	167.399	179.144	172.081	438.218	1354.24	208.66	175.607	173.145	362.443		Import inner membrane translocase subunit Tim13, Mitochondrial	387.973		1190.07	1191.86	2153.15	3074.09	4022.58	4166.19	4546.74	2637.83	1008.65	3243.94	2934.08	6986.89	2597.54	2244.12	2953.51	1385.34	2833.69	2699.76	6091.64	5862.07	3905.31	2701.21	1801.31
VIT_05s0020g02270	0	0	0	0	0	0	0	0	0	0	0		1048.68	868.049	478.982	436.571	627.274	247.096	1187.59	890.081	1479.82	914.598		Unknown	396.418		16919.3	14745.2	14650.2	12216.8	18415.1	7393.01	9680.85	15571.5	12215.2	14548.1	11331.9	13844.9	8549.59	8506.76	14469.2	18174.8	17364.8	15866.1	15287.4	7434.6	9384.17	14320.7	13087.8
VIT_14s0060g02110	0	0	0	0	0	0	0	0	0	0	0		1020.06	751.393	1143.28	621.961	1497.16	2057.52	1133.8	1381.8	1237.42	1994.99		Ribosomal protein S21 (RPS21C) 40S	423.266		5011.73	4586.34	4625.44	7850.18	4818.21	7091.9	6133.22	4072.34	7185.74	8546.88	5626.55	8724.99	5713.08	5574.44	6143.67	9262.14	8521.74	6874.52	8224.58	8352.93	6273.37	4873.07	5972.68
VIT_14s0030g01230	0	0	0	0	0	0	0	0	0	0	0		850.307	1115.21	1520.98	224.877	740.398	582.016	501.074	1115.04	1379.88	334.924		No hit	426.014		11754.3	11373.3	13361	19058.9	16625.2	20940.1	18521.4	10041	14116.4	19859.8	12786.3	18804.5	16651.6	14238.9	7280.56	15981.8	21442.8	16035	19330.3	25957.4	18248.4	11722.3	4886.91
VIT_08s0007g02350	0	0	0	0	0	0	0	0	0	0	0		706.064	519.342	1090.12	558.868	534.183	1949.2	795.841	552.8	688.832	319.564		Harpin-induced protein	459.683		20314.3	23250	23913.7	24314.1	20348.6	11879.3	11254.3	10087	20604	25736.6	20559.1	19230.2	10200.5	10376	9785.66	25517.7	24207.9	20883.2	18214.2	9567.65	12130.7	9092.55	19012.4
VIT_16s0098g01190	0	0	0	0	0	0	0	0	0	0	0		1174.92	677.957	1360.66	586.787	1649.55	2041.56	1419.72	1656.47	1314.16	2459.11		Ubiquitin A-52 residue ribosomal protein fusion product 1	464.349		20310.7	19810.8	17648.2	17006.7	19686.9	19236.9	19667.9	18912.7	18392.6	18763.1	16844.7	25822.4	13291.1	13090.7	15641.5	21806	17781.3	15958.8	22566.8	23186.7	22249.8	17251.5	23358.9
VIT_14s0060g01170	0	0	0	0	0	0	0	0	0	0	0		1373.32	1308.1	1704.37	1780.2	1844.73	2625.8	1288.79	1334.25	1048.56	1289.77		Cytochrome c oxidase subunit Vc	469.408		6407.5	7110.68	8780.56	10799.3	12862.6	16662.4	15405.1	7317.74	5172.97	9615.08	8932.5	16800.7	9337.72	9685.26	10122.6	7315.83	10758.3	10740.7	16364.9	17674.6	13608	10221.5	6604.61
VIT_18s0001g05040	0	0	0	0	0	0	0	0	0	0	0		658.424	450.39	753.837	165.227	540.224	760.965	1131.98	1815.22	689.583	1310.65		Pollen Ole e 1 allergen and extensin	469.484		10298.5	8988.09	5124.55	2906.56	2262.37	676.812	123.609	112.193	8239.16	2414.06	1121.95	1039.87	129.521	155.095	197.797	9126.88	2788.13	893.051	970.641	141.64	118.667	146.68	9579.96
VIT_19s0090g00430	0	0	0	0	0	0	0	0	0	0	0		2197.61	2612.3	2477.44	3536.57	2504.03	2443.84	1928.23	1990.03	2630.04	2150.96		Ubiquitin-like 5 UBL5	472.032		14088.9	12387.1	14115.6	17472.4	16491.3	15792.5	12928.1	8015.21	11381.7	18355.7	13868.1	21818.4	11740.8	9555	6397.77	16814.8	16717.9	14800.8	21556.8	18940.9	14818.6	8363.9	14096.2
VIT_11s0016g02690	0	0	0	0	0	0	0	0	0	0	0		1291.93	841.762	1464.04	768.417	2106.86	1958.64	1678.62	1895.01	1705.82	3028.23		Ribosomal protein S30 (RPS30C) 40S	476.583		12861	13883.3	12751.8	12278.8	16241.8	15490.5	14966.8	12717.4	7932.72	13340.3	11571.4	19569.2	11309.2	8910.29	10927.7	11138.9	13731.3	11625.7	17475.4	19291.5	14121.5	10714.2	14549.9
VIT_00s2837g00010	0	0	0	0	0	0	0	0	0	0	0		1998.57	1517.03	1663.4	1120.3	2339.85	1195.78	1805.63	1547.48	2549.92	1999.62		Histone H3	482.069		18114.7	16542.3	16995.3	18908.5	17131.3	21926.4	22851.7	18284.9	15942.4	17489.4	17395.6	25082.9	17697.4	21226.1	21321.2	20608.2	20088.8	19331.1	21025.4	22560.8	22629.6	20145	25880.8
VIT_03s0038g01930	0	0	0	0	0	0	0	0	0	0	0		624.407	320.945	1466.18	548.071	1449.21	628.616	325.097	349.677	137.809	224.273		Peptidyl-prolyl cis-trans isomerase ROC5 (rotamase CYP 5)	485.124		8397.46	11230	16721.3	21888	22084	15005.2	16464.7	15407.7	5042.16	14751.3	12914.5	17426.8	8334.1	7396.56	13407.2	6636.07	24230.6	19773.6	24082.8	15859.5	17598.5	17614.5	6480.6
VIT_05s0020g01170	0	0	0	0	0	0	0	0	0	0	0		2116.83	1591.78	1857.25	1478.48	3079.44	2454.43	2087.48	2734.95	2369.5	2324.16		Translationally-controlled tumor protein	522.078		25619	29920.4	30176.5	32100.5	32820.3	28523.3	23612.8	18221.8	33486	26781.3	32377.5	34437.6	25523.7	21860.7	22935.5	26713.1	26143.4	23677.9	31149.5	28201.9	23226.4	20880.7	24638.9
VIT_17s0000g02480	0	0	0	0	0	0	0	0	0	0	0		1743.14	1740.26	1325.94	460.276	831.344	440.195	1392.34	1389.54	1806.12	660.68		Calcium-binding protein	535.188		3869.14	5970.65	7560.31	8409.54	8934.8	3127.69	4353.95	3692.24	4514.04	8781.64	6715.49	10776.3	1990.62	2777.57	4957.06	10371.3	8349.06	5668.07	9720.9	3342.83	2891.67	3103.35	1781.37
VIT_00s0357g00100	0	0	0	0	0	0	0	0	0	0	0		939.391	640.188	922.989	522.777	673.219	2310.41	943.085	1364.73	964.433	771.799		Pollen Ole e 1 allergen and extensin	538.461		34696.3	38480.7	38193.1	30118.3	36263.9	20782	22121.7	19413.9	34568.8	41120	37146.3	39592	12437.1	14702.2	15804.2	41141.4	39355.8	41125.9	37807.8	25200.7	27857.6	19658	29057.9
VIT_09s0002g02640	0	0	0	0	0	0	0	0	0	0	0		956.863	644.626	1123.75	1056.36	1735	2613.23	1053.7	1080.57	1223.22	1605.63		Ribosomal protein S30 (RPS30C) 40S	576.753		4386.34	4647.49	2866.25	5208.69	3935.87	3091.78	2386.95	1570.76	1977.37	2813.83	2181.55	3394.97	1506.56	1374.71	1528.88	3500.6	2856.81	2310.81	3420.71	2142.84	2144.51	1274.82	4876.11
VIT_18s0001g14400	0	0	0	0	0	0	0	0	0	0	0		1971.41	1244.92	2258.5	1204.6	2188.59	3057.37	1900.21	1914.37	1450.31	1934.57		Peptidyl-prolyl cis-trans isomerase ROC5 (rotamase CYP 5)	577.781		39769.9	34956.9	30996.9	34563	34724.1	39913	37128.4	36006.5	35730.7	31460.9	33448.1	41108.5	37290.1	40331.7	40025.5	33986.1	44798.5	40924.3	42664.7	40336.5	40301.8	40214.1	43415.6
VIT_15s0046g02420	0	0	0	0	0	0	0	0	0	0	0		1220.72	829.666	2341.75	496.224	1642.73	1127.6	1003.03	1470.18	2146.18	351.111		Aquaporin TMP-C	602.291		36390.8	28557	28169.6	24261.2	20481	14001.7	13267.5	12103.4	29510.6	23303.8	22012.4	20207.9	9844.09	7330.37	12038.5	37129.1	33951.1	21493	24927.7	14177	13563.8	16865.6	26018.5
VIT_17s0000g10430	0	0	0	0	0	0	0	0	0	0	0		2113.77	1787.45	2782.56	967.701	2547.25	2127.72	2229	2464.9	1208.48	3322		Glyceraldehyde-3-phosphate dehydrogenase, cytosolic 3	606.343		23940.3	19268.8	18624.1	25816.4	22166.4	24943.7	24594.5	16046.9	24529.5	14666.3	24633.4	25304.6	19779	24613.4	23423.5	17473.5	20265.6	19616.9	27735.6	25973.2	24645.5	23367.3	23631.1
VIT_07s0005g00660	0	0	0	0	0	0	0	0	0	0	0		2036.66	861.093	657.993	502.88	930.728	106.889	481.682	248.188	1545.48	250.634		Late embryogenis abundant protein 5	622.224		3308.5	8618.94	21567.1	28269.6	30157.1	28761.2	33540.5	29305.7	4915.4	26041.3	29270.9	33437.4	22976.8	23944.7	28241	7743.74	25566.8	24513.8	30375.6	31139	30788.6	30793	979.932
VIT_03s0063g02610	0	0	0	0	0	0	0	0	0	0	0		2179.11	1427.62	1069.85	1474.49	1626.35	538.1	2485.84	1937.55	2454.28	2524.94		GRP7 (cold, circadian rhythm, and RNA binding 2)	646.989		21451	26560.1	24597.4	21224.7	25061.5	16874.3	27302.6	24678.9	24439.3	22321	29826.6	31970.4	29623.8	30657.4	30680.3	15205.1	24307.7	27853.9	28673.8	18996.4	24737.2	27743	21153.8
VIT_18s0117g00130	0	0	0	0	0	0	0	0	0	0	0		468.906	506.292	1144.73	2401.47	575.133	995.262	450.833	354.425	510.621	284.544		Pi starvation-induced protein	648.798		12357.8	18801.3	25656.6	26667.7	31767.9	38129.7	37347.4	27861.4	14712.3	27300.6	26502.6	36306.1	30264.9	32917.4	29245.4	20387.1	27924	31570.3	37352	42037.7	40982.5	30455.9	12417.3
VIT_06s0004g03240	0	0	0	0	0	0	0	0	0	0	0		1477.78	1084.07	1758.7	698.43	2719.56	2224.59	1748.82	2374.22	1158.48	2213.68		Elongation factor 1-alpha 1	661.429		15098.1	15036.4	13834.9	20224.2	15007.4	18233.9	11410.3	10255.7	21943	19174.7	15688.7	13023.8	13961.8	15583.5	15875	26751.9	20532	19312	13802.6	8551.89	12182.2	13246.3	16364.6
VIT_09s0002g04520	0	0	0	0	0	0	0	0	0	0	0		3714.38	3489.43	4352.42	3574.7	4198.88	5326.66	3409.52	3141.11	4245.02	3283.8		No hit	667.078		7502.61	8678.07	7487.18	9015.5	10331	14826.2	11121.5	5445.47	6437.96	10045.3	9891.09	14711.6	11309.9	9352.05	9502.03	9198.28	10007.8	9030.42	14397.8	15322.3	10505.3	8262.79	7373.19
VIT_02s0025g03390	0	0	0	0	0	0	0	0	0	0	0		1432.83	2164.7	1177.29	499.891	1414.5	707.296	2055.98	2622.54	2140.22	1881.79		Aquaporin TMP-C	716.645		34420.8	29785.3	32681.1	38917.4	32004.8	23467.6	22978.6	19362.4	38038.6	36270	34837.5	30559.8	22746.9	19537.4	21992.1	36054.8	34864.9	31954.1	28654.4	22126.1	23233.9	23527	34904.8
VIT_06s0004g01510	0	0	0	0	0	0	0	0	0	0	0		1447.2	2228.24	767.841	105.726	1302.21	286.43	156.511	250.696	322.226	114.976		Lipoxygenase (LOX2)	740.736		19608.6	10517.4	25942.9	25692.4	23354.6	3899.51	2862.63	2268.31	2045.08	22252.8	16177.8	4673.01	2042.6	2812.11	505.512	13015.4	30116	26090.3	13838.8	2944.04	5181	550.416	19317.6
VIT_03s0038g01510	0	0	0	0	0	0	0	0	0	0	0		1058.89	2274.52	340.27	140.221	391.2	228.513	290.033	375.36	1619.91	214.166		Unknown protein	747.372		1563.7	10227.5	10282.8	11191.4	12481.8	12441.7	8146.78	4951.88	4822.99	4457.78	1925.36	3550.04	4549.31	3708.19	3573.37	7707.61	22783.4	15368.2	19067.3	18972.8	14522	9673.86	1706.78
VIT_06s0004g00440	0	0	0	0	0	0	0	0	0	0	0		1296.63	3003.7	2187.07	407.859	1074.24	1872.59	1659.39	2382.09	1516.81	928.025		No hit	765.664		16995.1	17260.5	22301.3	21295.7	19303.4	5734.52	6952.88	4717.09	22397.1	17779.2	15384.1	13415.2	4058.83	4229.74	5582.38	16885.1	22184.4	16248.6	14772.8	5604.33	5405.26	6561.81	13943.1
VIT_01s0150g00310	0	0	0	0	0	0	0	0	0	0	0		2221.73	1484.81	2912.96	1451.49	3867.06	3043.41	3118.28	3595.9	3119.82	4823.02		Ribosomal protein S27 (ARS27A) 40S	859.784		18712.1	20385.2	17292.3	17159.5	19834.7	21790.3	21315.3	13250.7	19683.8	21186.5	19075.1	27561.4	17194	14749.5	15474	24579.7	21107.2	19859.8	24386.7	23464.9	19383.1	13087.2	20055
VIT_18s0001g13250	0	0	0	0	0	0	0	0	0	0	0		2387.13	2830.79	1229.03	3301.27	2485.87	1128.11	1080.72	1378.08	1159.94	1096.49		Thioredoxin H-type 1	862.135		14206.1	10190.1	15892.8	17351.3	23938.3	22607.1	21666.2	17654.1	7115.21	22048.6	24069.9	33016.6	22568.8	12919.3	11446.9	11549.7	17594.3	18169.7	24646.2	30530.5	19260.6	16769.3	11040.7
VIT_08s0040g00470	0	0	0	0	0	0	0	0	0	0	0		3178.89	2615.12	1483.74	1307.41	2139.15	644.81	3121.89	2276.01	2928.42	2390.32		Calmodulin-7 (CAM7)	883.716		11106.7	13925.5	18573.9	14591.9	22758.4	8205.62	16077.2	16277.6	8740.21	16163	18566.3	19699.9	16007.2	14038.8	16036	12659.3	18472.6	16975.9	17789.1	18524.9	16098.7	14400.5	9657.58
VIT_14s0060g00480	0	0	0	0	0	0	0	0	0	0	0		540.47	879.036	754.549	194.384	451.593	3163.04	323.013	738.281	322.143	252.662		S-adenosylmethionine synthetase 1 (SAM1)	908.595		23221.1	27579.3	23295.9	22202.7	22619	15960	10670.4	13602.2	28376.8	16381.3	19578.1	16848.4	10317.6	12400.1	19520.7	35867.6	31682.7	29988.4	23645.6	11880	14365.2	16424.4	12412.6
VIT_19s0090g01000	0	0	0	0	0	0	0	0	0	0	0		713.342	2722.69	1951.79	741.354	855.283	215.17	1242.8	3960.13	1712.28	1499.13		VTC2 (vitamin C defective)	1176.93		37029.3	35876.1	27105.9	13982.5	19829.2	14039.5	13670.2	17502.3	40080.4	13289.4	15069.2	12481.9	15459	14540.1	18752	36133.7	24775.1	26889.3	17451.2	11706.1	14050.8	20067.6	39079.3
VIT_12s0028g01130	0	0	0	0	0	0	0	0	0	0	0		167.797	225.35	1626.89	168.164	268.491	3748.66	201.071	260.769	742.596	131.898		No hit	1195.71		1369.96	1777.24	1618.1	2194.1	4994.87	3201.95	4425.6	1823.68	826.113	1724.9	3693.6	3303.99	3370.77	2871.43	2181.75	1679.07	2535.01	1594.75	4021.68	4187.82	1548.12	1325.04	2198.35
VIT_03s0180g00070	0	0	0	0	0	0	0	0	0	0	0		2032.51	1958.39	3574.84	235.815	2194.08	333.586	698.226	3010.51	460.497	445.275		Cyclase	1231.53		39717.7	33581.3	23041.8	15838.7	12669.9	7671.58	4823.18	6251.5	35007.2	9648.84	3813.82	4486.38	5843.49	5011.93	3021.94	27008.2	20694.5	10032.7	7206.28	7064.3	9050.9	5965.12	15054.1
VIT_05s0077g01220	0	0	0	0	0	0	0	0	0	0	0		3070.25	2023.31	3655.74	1611.64	4691.26	6017.02	3361.02	4162.29	4115.58	5606.6		Ribosomal protein L29 (RPL29B) 60S	1340.93		14479.5	14729.3	11088.2	10353.1	14291.4	13603.9	13460.6	12367.3	9830.72	11524.9	8104.08	15619.6	10020.5	9248.64	11376.2	18211.5	12823.6	11371.5	15109.3	18713.6	15560.1	12980.8	16321.3
VIT_13s0074g00770	0	0	0	0	0	0	0	0	0	0	0		5661.84	3927.94	1306.38	1666.84	2886.86	1293.29	3418.51	2793.91	1926.71	703.659		Copper chaperone ATX1	1431.3		6065.01	4630.29	6580.17	9763.92	12668.1	18368.5	16736.8	11232.3	3978.16	11819	8956.6	16864.7	13462.3	12372	10807.4	8174.86	9954.01	8685.09	15972.1	19287.1	16080.9	12007.9	3350.59
VIT_08s0056g01600	0	0	0	0	0	0	0	0	0	0	0		1228	638.479	671.384	659.234	442.802	367.238	1778.26	2437.66	5407.59	1542.36		No hit	1613.79		17682.1	30314.7	35431.1	35928	41942.3	33827.5	35445.2	34855.1	15454.7	39392.5	39714.7	42701.3	43816.7	42571.7	36481.8	26295.7	41016.3	39297.9	45020.6	46425.1	42771.5	40965.5	14535.3
VIT_09s0002g05180	0	0	0	0	0	0	0	0	0	0	0		2906.11	7511.44	2453.37	701.479	3501.56	335.657	2512.77	3640.28	3542.08	1773.48		No hit	2068.64		25481.3	18560	15743.3	8614.4	17589.3	9340.4	8457.96	8758.5	11780.8	12927.9	9362.12	9958.44	8174.44	5563.2	7843.1	19519	17514	13669.2	15039.6	13925.9	10070.8	9614.17	16085.2
VIT_02s0033g01330	0	0	0	0	0	0	0	0	0	0	0		1346.2	1990.3	3236.65	1265.15	957.473	7476.06	782.78	531.603	1389.72	396.287		Acyl-CoA binding protein	2164.35		4191.83	11263.5	25910.6	25721.8	32918.3	27996.3	26878.5	18834.7	487.377	31141.6	29529.9	33819.1	26655.8	22109.1	20440.1	18757.7	22692.6	21978.7	32335.5	27465.1	23973.9	20131.6	9207.53
VIT_06s0004g04650	0	0	0	0	0	0	0	0	0	0	0		2459.36	4459.45	5915.98	7285.77	513.105	216.742	4868.41	1146.16	4029.8	369.78		Metallothionein	2488.15		16168.7	18922.8	24956.2	35328.9	34627.9	40671.3	35959.5	32017.2	20561.2	31440.8	33981.4	36907.7	34934.3	35524	36876	28442.5	27670.3	29291.9	36476.7	41147.4	37404.1	40208.2	7456.9
VIT_00s0438g00020	0	0	0	0	0	0	0	0	0	0	0		11279.2	10871.7	9174.38	11239.8	17288.4	10875.1	12455	9845.08	8521.12	8381.36		ATPase subunit 9	2547.5		3336.89	8342.84	5265.77	2159.54	4274.42	6054.35	5370.51	2872.46	3691.82	2677.66	2822.2	16258.1	9570.76	5547.12	3525.91	1190.36	3256.3	2829.07	5225.82	3491.39	2350.53	1877.55	3246.98
VIT_05s0020g01980	0	0	0	0	0	0	0	0	0	0	0		557.628	1255.05	4090.77	8498.49	1231.73	2887.62	464.126	455.029	689.804	595.712		Acyl carrier protein, mitochondrial 3	2659.26		8753.22	6555.57	7874.96	8442.92	9240.98	9232.25	12237.8	8771.32	6633.92	9256.31	8893.69	11968.9	8984.74	8800.78	7609.87	14161.5	13883.2	9984.99	12248.6	11744.5	10631.6	8602.13	11895.9
VIT_06s0004g04660	0	0	0	0	0	0	0	0	0	0	0		7825.61	9132.75	5770.53	1369.45	1040.23	1669.66	6233.1	4509.44	12319.3	219.001		No hit	3845.57		20506.2	24173.5	31543.3	34511.6	36075.4	38821.6	35611.8	26016.3	23218.8	27658.3	30683.6	33740.5	27773.5	23169.5	23221.8	29209.4	29414.1	28980.8	35746.3	36977	34967.3	34817.1	5938.78
VIT_00s0125g00070	0	0	0	0	0	0	0	0	0	0	0		1524.67	1148.71	14773	1058.67	3510.43	14731.3	1687.19	2009.99	2641.78	1043.32		No hit	5700.24		11539.8	14740.3	14244.8	16200.7	20564.2	9081.41	12449.5	16404.5	10187.9	9919.69	15815.4	11039.7	18335.4	14161.8	17400.8	8285.08	12532.3	13664.9	10515.8	10042.1	7970.56	15405.9	10665.9
VIT_08s0058g01230	0	0	0	0	0	0	0	0	0	0	0		1638.62	4610.23	4767.74	287.483	832.205	24286	2738.78	4956.93	6929.61	655.137		Non-specific lipid-transfer protein	7312.72		32012	27461.8	31514.5	38360.5	38929.9	26937.6	30328.2	16251.3	1535.16	3864.68	2836.08	3158.3	1194.99	970.218	587.15	38728.1	35340.8	34377.4	42793.7	34717.4	37125.7	30943.6	16391.8
VIT_08s0007g00330	0	0	0	0	0	0	0	0	0	0	0		23945.2	11586.1	6848.88	1382.96	10520.2	819.563	16517.5	12865.9	14662	21267.3		Metallothionein	7321.58		30433.7	4645.95	1701.36	1517.08	3682.08	15188.9	26595.6	19460.9	10402.1	1985.82	547.679	751.484	6407.61	5483.45	4002.31	14526.6	2055.64	2619.12	11616.7	19489.9	29258.2	25180.7	30733.3
VIT_08s0058g01210	0	0	0	0	0	0	0	0	0	0	0		5957.57	5486.41	16507.2	39059.1	3100.88	1939.25	2096.72	6509.76	6385.34	2381.88		Non-specific lipid transfer protein LTP1	11846.9		27276.1	13262.4	12251.9	14667.4	10973.4	4743.99	8906.79	3132.65	3464.81	3702.68	926.645	2275.6	3661.85	4500.01	2040.83	37546.8	26603.1	15634.2	15164.8	6252.94	11848.9	7102.64	24599.3
[truncated: 33 more columns]
